# Supplementary material for: High-throughput phenotypic screen and transcriptional analysis identify new compounds and targets for macrophage reprogramming
Source: Nat Commun. 2021 Feb 3;12:773. doi: 10.1038/s41467-021-21066-x (PMC7858590; doi:10.1038/s41467-021-21066-x)
Supplement: Supplementary file 5 — Supplementary Data 1 [file 41467_2021_21066_MOESM5_ESM.xlsx]

## Sheet: Sheet1
Supplementary Data 1. Information on compounds used in the phenotypic screen and image quantification data
Plate	Well	BroadID	SIMLES	CompoundName	MW	CID	Targets	RowObjectMean	ObjectA (4wells DMSO)	ObjectB (treatment)	Shape.Z	Shape.ZP
BR00071405	H19	BRD-K26664453-001-09-1	C[C@H]1[C@H]2[C@H](Cc3ccccc3)NC(=O)[C@]22OC(=O)\C=C\[C@H](O)CCC[C@@H](C)C\C=C\[C@H]2[C@H](O)C1=C	cytochalasin B	479.617	6364615	na	1027	4848	1138	-24.4218	5.96711e-126
BR00071406	O07	BRD-A28105619-001-02-1	CC(C)(O)\C=C\C(=O)[C@](C)(O)C1[C@H](O)C[C@@]2(C)C3CC=C4C(CC(=O)C(=O)C4(C)C)[C@]3(C)C(=O)C[C@]12C	cucurbitacin I	514.659	5353548;5352059;5281321	na	846	3823	791	-23.9304	1.06972e-119
BR00071417	J10	BRD-K72676686-103-01-8	COCCCCC(=NOCCN)c1ccc(cc1)C(F)(F)F	Fluvoxamine maleate	318.34	5361192;9560989	SLC6A4|-	1006	3989	347	-14.7001	4.47393e-48
BR00071408	I18	BRD-A31204311-001-01-0	Cc1cc(O)c2C(=O)C3=C(C(O)C(O)C(O)C3O)C(=O)c2c1	NP-005685	306.27	23846531	na	1112	4579	1117	-13.9333	1.01902e-43
BR00071412	A04	BRD-A02267565-001-02-3	CC(=O)Oc1cc2c(CC=C3[C@@]2(C)CC[C@@]2(C)C4C[C@@](C)(CC[C@]4(C)CC[C@]32C)C(O)=O)c(C)c1OC(C)=O	DIHYDROCELASTRYL DIACETATE	536.709	6708713;9828620	na	583	2711	239	-13.8412	1.46594e-42
BR00071414	E12	BRD-A43076080-001-03-3	CC12C3CCC(O3)C1(C)C(=O)OC2=O	Cantharidin	196.202	2545;5944	na	968	3640	200	-12.7576	7.73251e-37
BR00071418	O18	BRD-K16485616-001-04-8	Nc1ccccc1NC(=O)c1ccc(CNc2nccc(n2)-c2cccnc2)cc1	MGCD-0103	396.454	9865515	HDAC2|-;HDAC1|-;HDAC11|-;HDAC3|-	809	3245	793	-11.7822	7.87906e-32
BR00071408	I02	BRD-A94771530-001-01-7	C[C@@H]1O[C@@H](O[C@H]2[C@H](CO)O[C@@H](OC(=O)[C@]34CCC(C)(C)CC3C3=CCC5[C@@]6(C)CC[C@H](OC7OC(CO)C(OC8OCC(O)C(O)C8O)C(O)C7O)C(C)(C)C6CC[C@@]5(C)[C@]3(C)CC4O)[C@@H]2O)[C@H](O)[C@H](O)[C@H]1O[C@H]1OC[C@](O)(CO)[C@H]1O	NP-005095	1177.34	23817951	na	1112	4579	801	-11.5709	6.65006e-31
BR00071406	C22	BRD-K77908580-001-04-7	Nc1ccccc1NC(=O)c1ccc(CNC(=O)OCc2cccnc2)cc1	MS-275	376.416	4261	HDAC2|-;HDAC1|-;HDAC9|-;HDAC3|-	960	4079	913	-11.1895	5.03217e-29
BR00071405	C19	BRD-K63431240-001-02-2	C[C@@H](CO)N1C[C@H](C)[C@@H](CN(C)C(=O)Nc2ccc3OCOc3c2)Oc2cc(ccc2S1(=O)=O)C#Cc1ccncc1		592.667	54618771	na	907	4475	886	-10.8755	1.45106e-27
BR00071417	B10	BRD-K77908580-001-04-7	Nc1ccccc1NC(=O)c1ccc(CNC(=O)OCc2cccnc2)cc1	MS-275	376.416	4261	HDAC2|-;HDAC1|-;HDAC9|-;HDAC3|-	891	3192	1081	-10.863	1.95259e-27
BR00071406	O03	BRD-K56343971-001-05-6	CCCS(=O)(=O)Nc1ccc(F)c(C(=O)c2c[nH]c3ncc(cc23)-c2ccc(Cl)cc2)c1F	Vemurafenib	489.922	42611257	RAF1|-;BRAF|-	846	3823	1006	-10.4074	2.11056e-25
BR00071414	L17	BRD-K61323504-001-03-2	Oc1cc(ccc1NC(=O)Nc1ccccc1Br)[N+]([O-])=O	sb 225002	352.144	3854666	CXCR2|-	1019	3775	1082	-10.2858	7.28416e-25
BR00071408	M20	BRD-A43439539-001-01-4	C[C@@H]1O[C@@H](O[C@@H]2[C@@H](O)[C@H](CO)O[C@H]2OC(=O)[C@]23CCC(C)(C)C[C@H]2C2=CCC4[C@@]5(C)C[C@H](O)[C@H](O[C@@H]6O[C@@H]([C@@H](O)[C@H](O)[C@H]6O)C(O)=O)[C@@](C)(CO)C5[C@H](O)C[C@@]4(C)[C@]2(C)C[C@H]3O)[C@H](O)[C@H](O)[C@H]1O[C@@H]1OC[C@@H](O)[C@H](O[C@H]2OC[C@](O)(CO)[C@H]2O)[C@H]1O	NP-005195	1239.32	23786441	na	1007	4522	976	-10.0539	7.05138e-24
BR00071417	J15	BRD-K77908580-001-04-7	Nc1ccccc1NC(=O)c1ccc(CNC(=O)OCc2cccnc2)cc1	MS-275	376.416	4261	HDAC2|-;HDAC1|-;HDAC9|-;HDAC3|-	1006	3989	1032	-9.76985	1.19834e-22
BR00071408	J10	BRD-K10544251-001-01-4	COc1cc-2c(C[C@H]3COC(=O)[C@@H]3Cc3c-2cc(OC)c(OC)c3OC)c(OC)c1OC	NP-005608	444.48	10072143	na	1172	4690	977	-9.60306	5.6704e-22
BR00071406	C04	BRD-K81651477-001-04-3	C\C1=C\CC[C@@]2(C)O[C@@H]2[C@H]2OC(=O)C(=C)[C@@H]2CC1	parthenolide	248.322	6473881;7251185	na	960	4079	1003	-9.252	1.5868e-20
BR00071413	J18	BRD-A04661934-001-01-1	O=C1Nc2ccccc2C2=NC(CN3CCN(CC3)c3ccccc3)CN12	2-[(4-Phenylpiperazin-1-yl)methyl]-2,3-dihydroimidazo[1,2-c]quinazolin-5(6H)-one	361.449	6081682	na	1069	3852	1093	-9.20787	2.40301e-20
BR00071410	L10	BRD-K91720725-001-01-0	O=C(CC(=O)\C=C\c1ccccc1)\C=C\c1ccccc1	NP-010005	276.335	5469422	na	1057	6615	1139	-8.63056	3.66408e-18
BR00071415	E07	BRD-K28494619-001-15-9	Cc1cc(NS(=O)(=O)c2ccc(N)cc2)no1	SULFAMETHOXAZOLE	253.276	5329	folP|-	1031	3548	710	-8.11076	3.25951e-16
BR00071411	D14	BRD-K88025533-003-01-7	CCCCCCCCc1ccc(CCC(N)(CO)CO)cc1	FTY720	343.936	107970;11824109;107969	S1PR2|+;S1PR5|?	928	3194	864	-8.02423	6.6295e-16
BR00071416	K20	BRD-K98157055-001-04-2	Cc1ccc(O)c(N=Nc2ccccc2)n1	SIB 1757	213.24	6304902;6324664	na	1112	4219	1205	-7.88712	1.85622e-15
BR00071411	J13	BRD-A11725667-003-01-4	OC(COC1(CCCCC1)C#C)CN1CCN(CC1)c1cccc(c1)C(F)(F)F		410.481	68763	na	986	3522	964	-7.87941	2.04892e-15
BR00071405	H06	BRD-A02481876-001-13-1	CC(Nc1nc(nc2ccccc12)N1CCCC1)c1ccccc1	importazole	318.424	2949965	na	1027	4848	270	-7.72239	6.82171e-15
BR00071405	I17	BRD-A62182663-001-01-4	COc1ccc(cc1)C(=O)CC1(O)C(=O)Nc2c1c(Cl)ccc2Cl	YK 4-279	366.194	44632017	na	1038	4822	1209	-7.59796	1.73369e-14
BR00071414	J19	BRD-K02407574-001-04-8	CCCCc1ccc2[nH]c(NC(=O)OC)nc2c1	Parbendazole	247.298	26596	na	966	3470	733	-7.57105	2.26197e-14
BR00071417	A03	BRD-K65814004-003-01-1	[I+]1c2ccccc2-c2ccccc12	Diphenyleneiodonium chloride	314.55	2733504	GPR3|+	708	2850	684	-7.52305	3.37515e-14
BR00071411	F09	BRD-K87107150-075-01-4	CCN1C(=CC=Cc2ccc3ccccc3[n+]2CC)C=Cc2ccccc12		353.489	1551050;17705	na	939	3377	205	-7.46014	5.39418e-14
BR00071414	E10	BRD-K00486786-001-01-4	Cc1cc2nc3c(nc(=O)[nH]c3=O)n(C)c2cc1C=O	Ro 08-2750	270.248	17756791	na	968	3640	1142	-7.11658	6.3532e-13
BR00071416	K07	BRD-K15409150-001-01-7	OC1(CCN(CCCC(c2ccc(F)cc2)c2ccc(F)cc2)CC1)c1ccc(Cl)c(c1)C(F)(F)F	PENFLURIDOL	523.972	33630	na	1112	4219	415	-6.9631	1.89762e-12
BR00071414	O21	BRD-K52256627-300-03-3	Clc1ccc(NC(=N)NC(=N)NCCCCCCNC(=N)NC(=N)Nc2ccc(Cl)cc2)cc1	CHLORHEXIDINE	505.452	2713;9552079;5360566	na|-	872	3021	688	-6.87869	3.53015e-12
BR00071415	J19	BRD-K35498378-001-05-3	OC(=O)CN1C(=O)c2cccc3cccc(C1=O)c23	ALRESTATIN	255.229	2120	AKR1B1|?	1116	3776	1079	-6.85913	3.89828e-12
BR00071405	L15	BRD-K35960502-001-11-9	Oc1ccc(Cl)cc1C(=O)Nc1ccc(cc1Cl)[N+]([O-])=O	niclosamide	327.117	4477	na|-;CYP2C9|+	1028	4363	439	-6.81468	5.30655e-12
BR00071411	D12	BRD-K56343971-001-05-6	CCCS(=O)(=O)Nc1ccc(F)c(C(=O)c2c[nH]c3ncc(cc23)-c2ccc(Cl)cc2)c1F	Vemurafenib	489.922	42611257	RAF1|-;BRAF|-	928	3194	1083	-6.68683	1.28729e-11
BR00071406	K16	BRD-K83607951-001-01-4	OC[C@@H](O)COc1ccc2CCc3cc(Nc4ccc(F)cc4F)ccc3C(=O)c2c1	skepinone-L	425.432	45279963	na	1109	4242	976	-6.50499	4.24801e-11
BR00071408	M15	BRD-A17579015-001-01-2	C[C@@H]1O[C@@H](O[C@@H]2[C@@H](O)[C@@H](O)CO[C@H]2OC(=O)[C@]23CCC(C)(C)C[C@H]2C2=CCC4[C@@]5(C)C[C@H](O)[C@H](O[C@@H]6O[C@H](CO)[C@@H](O)[C@H](O)[C@H]6O)[C@@](C)(CO)C5[C@H](O)C[C@@]4(C)[C@]2(C)CC3)[C@H](O)[C@H](O)[C@H]1O[C@@H]1OC[C@@H](O)[C@H](O[C@@H]2OC[C@](O)(CO)[C@H]2O)[C@H]1O	NP-005632	1209.34	23930363	na	1007	4522	908	-6.49143	4.62927e-11
BR00071409	C04	BRD-K31487841-001-01-8	Cc1cc(O)c(C)c2OC(=O)c3c(C)cc(O)c(C)c3Oc12	NP-005405	300.31	24041553	na	954	4098	881	-6.49048	4.69426e-11
BR00071412	K18	BRD-K01292756-001-13-6	Fc1ccc(cc1)C(CCCN1CCC(CC1)n1c2ccccc2[nH]c1=O)c1ccc(F)cc1	PIMOZIDE	461.557	16362	KCNA10|?;DRD4|+;HRH1|-;CALM1|-;HTR1A|-;DRD2|+;HTR2A|-;KCNH2|-;DRD3|+;DRD3|-;CACNA1I|-;DRD2|-;HTR2A|+	970	3473	425	-6.33139	1.35264e-10
BR00071418	J21	BRD-A39390670-236-04-0	COCCCOc1ccnc(CS(=O)c2nc3ccccc3[nH]2)c1C	RABEPRAZOLE SODIUM	381.426	14720269;5029	ATP4A|-	1089	3485	1025	-6.29062	1.73105e-10
BR00071405	F22	BRD-K92960067-001-01-7	O=C1c2ccccc2-c2nc3nonc3nc12	SMER 3	224.179	568763	na	949	4222	72	-6.25337	2.20429e-10
BR00071411	O22	BRD-K35960502-001-11-9	Oc1ccc(Cl)cc1C(=O)Nc1ccc(cc1Cl)[N+]([O-])=O	niclosamide	327.117	4477	na|-;CYP2C9|+	708	2767	459	-6.25271	2.28222e-10
BR00071408	H06	BRD-K08748182-001-01-9	CC1=C2[C@@H]([C@H]3OC(=O)C(=C)[C@@H]3[C@H](C1)OC(=O)Cc1ccc(O)cc1)C(CO)=CC2=O	NP-001635	410.422	174880	na	1118	4516	1182	-6.23317	2.44953e-10
BR00071411	J03	BRD-A52627843-001-02-1	CCC(C)[C@@H]1N[C@@H]2C=Cc3c(cc(nc3[C@H]2O)C(=O)O[C@H](C)[C@@H]2NC(=O)c3csc(n3)[C@@H](NC(=O)[C@H]3CSC(=N3)C(NC(=O)[C@@H](NC(=O)c3csc(n3)[C@]3(CCC(=N[C@H]3c3csc2n3)c2nc(cs2)C(=O)NC(=C)C(=O)NC(=C)C(N)=O)NC(=O)[C@H](C)NC(=O)C(=C)NC(=O)[C@H](C)NC1=O)[C@@H](C)O)=CC)[C@@](C)(O)[C@@H](C)O)[C@H](C)O		na	16220061;16129638;16129666;16154490;16129995;16197938;16134261;16130278	na	986	3522	745	-6.13501	4.64433e-10
BR00071410	I03	BRD-K84247562-001-01-9	C[C@H]1C[C@@H]2O[C@]11CCC(C)=C1[C@H]1OC(=O)C(=C)[C@@H]21	NP-009703	246.306	24148536	na	1071	4409	1184	-6.08369	6.26189e-10
BR00071412	O12	BRD-A25243629-001-03-9	CC(=O)O[C@@H]1CC2C(C)(C)C(=O)C=C[C@]2(C)C2CC[C@@]3(C)[C@@H](OC(=O)C=C3[C@]12C)c1ccoc1	DEOXYGEDUNIN	466.574	6708508	na	726	3100	681	-6.06136	7.41028e-10
BR00071409	O07	BRD-A72852728-001-01-3	C[C@@H]1O[C@@H](O[C@H]2[C@H](O)CO[C@@H](O[C@H]3[C@H](C)O[C@@H](O[C@H]4[C@H](OC(=O)[C@]56CCC(C)(C)C[C@H]5C5=CCC7[C@@]8(C)C[C@H](O)[C@H](O[C@@H]9O[C@@H]([C@@H](O)[C@H](O)[C@H]9O)C(O)=O)[C@@](C)(CO)C8[C@H](O)C[C@@]7(C)[C@]5(C)C[C@H]6O)O[C@@H](CO)[C@@H]4O)[C@H](O)[C@@H]3O)[C@@H]2O)[C@H](O)[C@H](O)[C@H]1O	NP-005194	1253.35	24150658	na	843	1781	833	-6.0538	8.08964e-10
BR00071407	B18	BRD-A43775909-001-01-3	C[C@H]1O[C@@H](O[C@H]2CC[C@@]3(CO)[C@@H](CC[C@@H]4C3CC[C@]3(C)[C@H](CC[C@]43O)C3=CC(=O)OC3)C2)[C@H](O)[C@H](O)[C@@H]1O[C@@H]1O[C@H](CO)[C@@H](O)[C@H](O)[C@H]1O	NP-005340	698.803	24041587	na	853	1652	821	-6.00383	1.10544e-09
BR00071410	C04	BRD-K94692633-001-01-9	OC(=O)C(=C)Oc1cccc(c1)C(O)=O	NP-000996	208.169	23844017	na	935	4094	1160	-5.93915	1.52459e-09
BR00071407	A23	BRD-A54687675-001-01-8	CC1OC(OC2C(COC(O[C@H]3[C@H](C)O[C@@H](OC4C(O)C(O)COC4OC(=O)[C@]45CCC(C)(C)CC4C4=CCC6[C@@]7(C)C[C@H](O)[C@H](OC8OC(CO)C(O)C(O)C8O)[C@@](C)(CO)C7[C@H](O)C[C@@]6(C)[C@]4(C)CC5)[C@H](O)[C@@H]3O)C2O)O[C@H]2OC[C@](O)(CO)[C@H]2O)C(O)C(O)C1O	NP-007211	1355.48	23786442	na	821	1473	1004	-5.83787	2.98964e-09
BR00071409	D02	BRD-A00676660-001-01-3	CC(C)CC1NC(=O)C(C)NC1=O	NP-011219	184.239	3634567	na	1050	4407	1013	-5.82985	2.9342e-09
BR00071407	N21	BRD-K56392985-001-01-6	C\C=C\C#CC#C[C@@H](O[C@@H]1O[C@H](CO)[C@@H](O)[C@H](O)[C@H]1O)[C@H](O)\C=C\CCCO	NP-014227	396.436	23760109	na	941	3765	1017	-5.70519	6.16084e-09
BR00071417	H06	BRD-K92015269-001-01-6	C(CN1CCN(C\C=C\c2ccccc2)CC1)OC(c1ccccc1)c1ccccc1	GBR 12783	412.577	5788723	na	977	3979	1004	-5.61728	1.02261e-08
BR00071412	G05	BRD-A48237631-001-03-0	CO[C@@]12[C@@H]3NC3CN1C1=C([C@@H]2COC(N)=O)C(=O)C(N)=C(C)C1=O	MITOMYCIN C	334.332	5702003;5746;231224	na|-;POR|+	1041	3553	1039	-5.50656	1.92933e-08
BR00071417	H11	BRD-K30984264-003-06-8	COc1ccc2c(c1)[nH]c1c(C)nccc21	AT-DYRK-01	212.252	5280953	MAOA|?	977	3979	1053	-5.50484	1.93915e-08
BR00071416	J21	BRD-K62008436-001-05-6	CC(=O)O[C@@H]1C2=C(C)[C@H](C[C@@](O)([C@@H](OC(=O)c3ccccc3)[C@@H]3[C@@]4(CO[C@@H]4C[C@H](O)[C@@]3(C)C1=O)OC(C)=O)C2(C)C)OC(=O)[C@H](O)[C@@H](NC(=O)c1ccccc1)c1ccccc1		853.918	36314	NR1I2|?;MAPT|?;MAP4|?;TUBB|-;NR1I2|+;TUBB1|-;BCL2|-;MAP2|?;TUBA1B|-;TLR4|+	1085	4113	1127	-5.49631	2.03082e-08
BR00071410	H18	BRD-K76773944-001-01-3	COc1cc2OCOc2cc1-c1coc2c3C=CC(C)(C)Oc3ccc2c1=O	NP-004672	378.38	12304682	na	1103	4394	1161	-5.48975	2.10185e-08
BR00071412	O10	BRD-A22963354-001-03-6	CC(=O)O[C@@H]1CC2[C@](C)(CCC(=O)C2(C)C)C2CC[C@@]3(C)[C@@H](OC(=O)C4OC34[C@]12C)c1ccoc1	DIHYDROGEDUNIN	484.589	6708522;542117	na	726	3100	733	-5.48301	2.22572e-08
BR00071408	I10	BRD-K47742288-001-01-8	COc1cc(C=O)cc2c3ccccc3[nH]c12	NP-009067	225.247	96942	na	1112	4579	1164	-5.41691	3.15521e-08
BR00071417	H20	BRD-K52313696-001-08-1	CC(=O)Nc1ccc(cc1)C(=O)Nc1ccccc1N	CI-994	269.304	2746	HDAC1|-;HDAC3|-	977	3979	1066	-5.41378	3.22832e-08
BR00071410	G02	BRD-A43558595-001-01-2	C[C@@H]1O[C@@H](O[C@@H]2[C@H](O)[C@@H](O)[C@H](C)O[C@H]2O[C@@H]2[C@@H](COC3OCC(O)C(OC4OCC(O)C(O)C4O)C3O)O[C@@H](O[C@H]3CC[C@@]4(C)C(CC[C@]5(C)C4CC=C4[C@@H]6CC(C)(C)CC[C@@]6(C(O)C[C@@]54C)C(=O)OC4OCC(O)C(O)C4O)C3(C)C)[C@H](NC(C)=O)[C@H]2O)[C@H](O)[C@H](O)[C@H]1O	NP-004231	1364.53	23760117	na	1073	4635	688	-5.36374	4.24818e-08
BR00071415	B13	BRD-K82207906-001-01-0	COc1ccc(cc1)\C=C\C(=O)c1ccc(O)cc1O	2',4'-DIHYDROXY-4-METHOXYCHALCONE	270.284	166795;5711223	na	754	3263	95	-5.33867	4.99268e-08
BR00071417	H18	BRD-K56309460-001-03-0	COC(=O)Nc1nc2cc(Sc3ccccc3)ccc2[nH]1		299.348	3334	na	977	3979	534	-5.32422	5.31569e-08
BR00071415	C08	BRD-K82036761-003-07-0	CN[C@H]1CC[C@@H](c2ccc(Cl)c(Cl)c2)c2ccccc12	SERTRALINE HYDROCHLORIDE	342.688	11078406;63009;68617	SLC6A3|-;SLC6A4|-	894	3117	922	-5.31591	5.59315e-08
BR00071415	E22	BRD-K54330070-001-07-1	Oc1ccc(cc1)-c1nc(c([nH]1)-c1ccncc1)-c1ccc(F)cc1	SB 202190	331.35	5353940	MAPK14|-	1031	3548	1086	-5.26852	7.18833e-08
BR00071406	E09	BRD-K00317371-001-03-8	OCc1ccc(s1)-c1ccc(o1)-c1ccc(CO)s1	NSC652287/RITA	292.367	374536	na	1047	4217	423	-5.19056	1.09312e-07
BR00071416	J20	BRD-K52313696-001-08-1	CC(=O)Nc1ccc(cc1)C(=O)Nc1ccccc1N	CI-994	269.304	2746	HDAC1|-;HDAC3|-	1085	4113	1127	-5.17126	1.20584e-07
BR00071413	C05	BRD-A30655177-001-06-6	CC(=O)C(C#N)C(=O)Nc1cc(Br)ccc1Br	LFM-A13	360.005	54676905	na	921	3490	1060	-5.16215	1.27273e-07
BR00071416	O06	BRD-K88282786-066-04-9	Cc1c(C(=O)c2cccc3ccccc23)c2cccc3OC[C@@H](CN4CCOCC4)n1c23	WIN 55,212-2 mesylate	522.616	6604176;5311501	CNR2|-;GLRA3|-;CNR2|+;CNR1|+;GLRA2|-;CNR1|-	822	3149	608	-5.1456	1.40158e-07
BR00071411	A09	BRD-A92341659-001-01-6	CC1Sc2c(C(O)=O)c(=O)c3cc(F)c(cc3n12)N1CCN(Cc2oc(=O)oc2C)CC1		na	65947;4916641	na	605	2300	763	-5.13884	1.46894e-07
BR00071412	B03	BRD-A18788061-001-03-7	COc1cc2OC[C@H]3Oc4c5CC(Oc5ccc4C(=O)[C@H]3c2cc1OC)C(C)C	DIHYDROROTENONE	396.439	6708575;73068;243725	na	709	2785	740	-5.13623	1.47754e-07
BR00071414	H03	BRD-K02764365-001-05-2	COC(=O)Nc1nc2cc(SC(C)C)ccc2[nH]1	Methiazole	265.331	6604471;2082	na|-;TUBA1A|-;TUBB2C|-	1005	3601	1017	-4.99816	3.00108e-07
BR00071409	D04	BRD-A01227777-001-01-4	CO[C@@H]1[C@@H](O)[C@@H](O[C@H]2CC[C@]3(C)C4C[C@@H]5C(=C)[C@H](CC[C@]5(O)[C@@H]4CC[C@@H]3C2)C2=CC(=O)OC2)O[C@@H](C)[C@H]1O[C@@H]1O[C@H](CO[C@@H]2O[C@H](CO)[C@@H](O)[C@H](O)[C@H]2O)[C@@H](O)[C@H](O)[C@H]1O	NP-006001	856.956	24096432	na	1050	4407	1240	-4.99202	3.07735e-07
BR00071415	C21	BRD-K40782193-003-01-1	Cc1cccc(C)c1NC(=O)C[N+](C)(C)C	QX 222	221.324	5014	na	894	3117	970	-4.9817	3.28181e-07
BR00071417	G06	BRD-K14618467-003-01-8	O=C(N1CCC(CC1)N1CCCC1)c1ccc(Nc2nccc(n2)-c2cc3ccccc3s2)cc1	IKK 16	483.634	9549298	na	1031	4161	178	-4.97707	3.35282e-07
BR00071413	H06	BRD-A31195449-004-01-9	COc1cc(Br)c(OC)c2CC(CN)c12	TCB2	272.142	16046239	na	1078	3593	1171	-4.95639	3.71532e-07
BR00071417	C22	BRD-K11634954-300-01-8	Fc1ccc(cc1)C(OCCN1CCN(CC=Cc2ccccc2)CC1)c1ccc(F)cc1	GBR 13069 dihydrochloride	448.558	24978531;5974189	na	943	3535	796	-4.91236	4.6654e-07
BR00071418	A11	BRD-A48397526-001-03-0	CC(=O)O[C@@H]1CC2C(C)(C)C(=O)C=C[C@]2(C)C2CC[C@@]3(C)[C@@H](OC(=O)[C@H]4O[C@@]34[C@]12C)c1ccoc1	GEDUNIN	482.573	3458;12004512;114923;5701985	na	655	2960	703	-4.89107	5.23015e-07
BR00071413	D08	BRD-A31159102-003-16-3	CNCCC(Oc1ccc(cc1)C(F)(F)F)c1ccccc1	FLUOXETINE	309.332	3386	HTR2B|-;ANO1|?;SLC6A2|-;SLC6A3|-;SLC6A4|-	962	3493	1074	-4.87945	5.50027e-07
BR00071409	C01	BRD-K71689812-001-01-5	COc1cc2[C@@H](OC(=O)C(\C)=C/C)[C@H]3COC(=O)[C@@H]3Cc3ccc(OC)c(OC)c3-c2cc1OC	NP-005609	482.529	23760105	na	954	4098	797	-4.86951	5.76989e-07
BR00071416	E21	BRD-K52459643-001-10-2	CCCCC[C@H](O)\C=C\[C@H]1[C@H](O)CC(=O)[C@@H]1CCCCCCC(O)=O	Alprostadil	354.487	5280723	CATSPER3|+;PTGER4|+;CATSPER2|+;PTGIR|+;PTGDR|+;PTGER2|+;PTGER1|+;CATSPER1|+;CATSPER4|+	1074	3645	1036	-4.85801	6.12208e-07
BR00071417	D08	BRD-K68332390-001-03-3	OC(=O)Cc1nn(Cc2ccc(Br)cc2F)c(=O)c2ccccc12	Statil	391.196	5278	na	985	3867	1013	-4.79137	8.52813e-07
BR00071405	N15	BRD-A12571627-001-01-4	O=C(Nc1nc2ccc(NC(=O)C34C[C@H]5C[C@H](C[C@H](C5)C3)C4)cc2s1)c1ccccc1	NVP 231	431.554	4096211	CERK|-	966	4268	1019	-4.78981	8.57503e-07
BR00071414	N12	BRD-K02764365-001-05-2	COC(=O)Nc1nc2cc(SC(C)C)ccc2[nH]1	Methiazole	265.331	6604471;2082	na|-;TUBA1A|-;TUBB2C|-	923	3738	925	-4.76644	9.66073e-07
BR00071415	G08	BRD-K54790157-001-10-6	Cc1cc2cc3c(C)cc(=O)oc3c(C)c2o1	TRIOXSALEN	228.247	5585	na|-	1053	3905	1235	-4.76061	9.91524e-07
BR00071417	N05	BRD-K54095730-001-01-5	Oc1ccc(NC(=O)CCCc2ccc(cc2)-c2ccccc2F)cc1	CMPD-1	349.405	11382492;9957278	MAPKAPK2|-;GNRHR|-	995	3647	1054	-4.73839	1.1089e-06
BR00071405	F19	BRD-K43644456-001-01-6	CCC[C@H](NC(=O)C(=C\c1cccc(Br)n1)\C#N)c1ccccc1	WP1130	384.277	11222830	na	949	4222	169	-4.7344	1.13313e-06
BR00071414	J06	BRD-K46531780-003-09-8	Cc1cc(ccc1OCCOCC[N+](C)(C)Cc1ccccc1)C(C)(C)CC(C)(C)C	METHYLBENZETHONIUM CHLORIDE	462.115	5702238	na	966	3470	638	-4.70035	1.34114e-06
BR00071405	B07	BRD-K17140735-300-02-4	CC(C)c1ccc(Cn2ccc3c2ccc2nc(NC4CC4)nc(N)c32)cc1		371.488	4259181	na	869	4329	915	-4.69119	1.39261e-06
BR00071416	J17	BRD-K56115039-003-01-3	C1CN=C(N1)c1cc2ccccc2cn1	BU 226 hydrochloride	197.241	56972194;3410883	na	1085	4113	1194	-4.69006	1.3999e-06
BR00071411	M14	BRD-A28746609-001-02-4	CC(=O)O[C@@H]1C2=C(C)[C@H](C[C@@](O)([C@@H](OC(=O)c3ccccc3)C3[C@@]4(CO[C@@H]4C[C@H](O)[C@@]3(C)C1=O)OC(C)=O)C2(C)C)OC(=O)[C@H](O)[C@@H](NC(=O)c1ccccc1)c1ccccc1	PACLITAXEL	853.918	36314	NR1I2|?;MAPT|?;MAP4|?;TUBB|-;NR1I2|+;TUBB1|-;BCL2|-;MAP2|?;TUBA1B|-;TLR4|+	927	3243	953	-4.68519	1.44278e-06
BR00071414	J04	BRD-K36137799-001-03-2	CC1=CC(=O)c2c(O)cccc2C1=O	PLUMBAGIN	188.182	10205	EP300|-;KAT2B|-	966	3470	1131	-4.68166	1.46377e-06
BR00071410	D01	BRD-K97224240-001-01-3	C[C@H]1[C@H]2[C@H](OC1=O)\C=C(C)\[C@H](CC=C(C)C[C@@H]2O)OC(=O)C(=C)[C@@H]1CCC(=C)[C@@H]2C[C@H](O[C@@H]3O[C@H](CO[C@H]4OC[C@](O)(CO)[C@H]4O)[C@@H](O)[C@H](O)[C@H]3O)C(=C)[C@@H]2C1	NP-001724	790.9	24868411	na	1010	4386	1208	-4.65469	1.65979e-06
BR00071418	D08	BRD-K20920669-304-06-7	OC(COc1cccc2oc(cc(=O)c12)C(O)=O)COc1cccc2oc(cc(=O)c12)C(O)=O	CROMOLYN SODIUM	512.334	27503;2882	na	1017	3588	1157	-4.6435	1.7591e-06
BR00071414	L03	BRD-K37694030-003-05-1	CN(C)CC\C=C1\c2ccccc2COc2ccccc12	DOXEPIN HYDROCHLORIDE	315.841	667468;6419921;14675	na	1019	3775	1065	-4.64007	1.78741e-06
BR00071410	L04	BRD-A10326552-001-01-4	C[C@@]1(CO)[C@H](O)CC[C@@]2(C)[C@H](CC(O)C3=CCOC3=O)C(=C)CC[C@H]12	NP-002872	350.455	23757050	na	1057	6615	960	-4.62549	1.89958e-06
BR00071406	C06	BRD-K18850819-001-02-0	OC(=O)CC[C@H]1CC[C@@](CC1)(c1cc(F)ccc1F)S(=O)(=O)c1ccc(Cl)cc1	MK-0752	442.902	9803433	na	960	4079	889	-4.58817	2.29081e-06
BR00071407	M23	BRD-K30690667-001-01-9	CC(=O)[C@]12C[C@@H](CC[C@@]1(C)CC[C@@H]2O)C(=C)C(O)=O	NP-001913	266.337	189528	na	1009	4039	477	-4.54757	2.78454e-06
BR00071417	F12	BRD-K31542390-001-01-5	COc1c(C)c2COC(=O)c2c(O)c1CC=C(C)CCC(O)=O	Mycophenolic acid	320.341	446541;671222	IMPDH2|-;IMPDH1|-	999	3878	1100	-4.54349	2.83196e-06
BR00071417	H07	BRD-K60274257-001-01-1	CN([N+][O-])c1cc(O)ccc1O	Dephostatin	170.168	44483227;5353574	na	977	3979	1069	-4.53996	2.87872e-06
BR00071405	B16	BRD-K16189898-001-08-6	Cc1c[nH]c(n1)-c1cnc(NCCNc2ccc(cn2)C#N)nc1-c1ccc(Cl)cc1Cl	CHIR-99021	465.342	9956119	GSK3B|-;CDK1|-;GSK3A|-;MAPK1|-	869	4329	803	-4.51526	3.23277e-06
BR00071405	J13	BRD-K52313696-001-08-1	CC(=O)Nc1ccc(cc1)C(=O)Nc1ccccc1N	CI-994	269.304	2746	HDAC1|-;HDAC3|-	1049	4888	1131	-4.50465	3.38692e-06
BR00071405	O09	BRD-K81491172-001-03-4	COc1ccccc1[C@H]1c2c(NC3=C1C(=O)CC(C)(C)C3)n[nH]c2C(F)(F)F		391.394	56840716	na	772	3269	915	-4.48428	3.75612e-06
BR00071413	H05	BRD-A96456596-001-01-4	CCCc1c(OCC(O)COc2ccc3c(oc(cc3=O)C(O)=O)c2CCC)ccc(C(C)=O)c1O	FPL 55712	498.528	105006;23662025;105007	na	1078	3593	1111	-4.4729	3.94934e-06
BR00071407	N16	BRD-K49158532-001-01-9	COc1cc(O)c2c(c1)oc(-c1ccc(OC)c(OC)c1)c(OC)c2=O	NP-010678	358.346	5352005	na	941	3765	962	-4.41972	5.05211e-06
BR00071413	M19	BRD-A28746609-001-05-7	CC(=O)O[C@@H]1C2=C(C)[C@H](C[C@@](O)([C@@H](OC(=O)c3ccccc3)C3[C@@]4(CO[C@@H]4C[C@H](O)[C@@]3(C)C1=O)OC(C)=O)C2(C)C)OC(=O)[C@H](O)[C@@H](NC(=O)c1ccccc1)c1ccccc1	PACLITAXEL	853.918	36314	NR1I2|?;MAPT|?;MAP4|?;TUBB|-;NR1I2|+;TUBB1|-;BCL2|-;MAP2|?;TUBA1B|-;TLR4|+	973	3567	1042	-4.4069	5.36226e-06
BR00071416	I20	BRD-K86301799-001-19-9	OCCN(CCO)c1nc(N2CCCCC2)c2nc(nc(N3CCCCC3)c2n1)N(CCO)CCO	DIPYRIDAMOLE	504.636	3108	PDE4A|-;PDE7B|-;PDE8B|-;SLC29A1|-;PDE8A|-;PDE10A|-;ADA|-;PDE5A|-	1003	3890	353	-4.4057	5.40217e-06
BR00071413	H10	BRD-A68929948-001-01-9	CC(NC(=O)Cc1cc(F)cc(F)c1)C(=O)NC(C(=O)OC(C)(C)C)c1ccccc1	DAPT	432.468	5311272;2956	na	1078	3593	1121	-4.40474	5.4131e-06
BR00071408	M23	BRD-A73903354-001-01-4	CC1(O)CC(=O)c2c(C1)ccc1C(=O)c3c(O)cccc3C(=O)c21	NP-005567	322.316	160887	na	1007	4522	1001	-4.36904	6.35412e-06
BR00071413	L17	BRD-A42649439-001-02-8	Cn1nc(N)c2cn(C3OC(CO)C(O)C3O)c3ncnc1c23	API-2	320.309	65399;290486	na	977	3594	870	-4.36116	6.61456e-06
BR00071405	K20	BRD-K47335880-001-02-1	Clc1ccc(OCCCCCC\N=C(\NC#N)Nc2ccncc2)cc1	GMX-1778	371.869	148198	NAMPT|-	1041	4193	1031	-4.35856	6.67163e-06
BR00071414	F07	BRD-A65671304-001-03-4	CCOc1nc2cccc(C(=O)OC(C)OC(=O)OC3CCCCC3)c2n1Cc1ccc(cc1)-c1ccccc1-c1nnn[nH]1	CANDESARTAN CILEXTIL	610.671	2540	AGTR1|+	952	3774	1053	-4.31992	7.96095e-06
BR00071416	L20	BRD-K78126613-001-16-0	CC1=CC(=O)c2ccccc2C1=O	MENADIONE	172.183	4055	VKORC1L1|+;F10|+;BGLAP|+;GGCX|+;PROS1|+;VKORC1|+;F7|+;PROC|+;NQO2|?;F9|+;NQO1|?;F2|+;TGM2|-;PROZ|+	1086	3892	999	-4.31606	8.0989e-06
BR00071413	C21	BRD-A78391468-001-01-0	C[C@]12C[C@H](O)C3C(CCC4=CC(=O)C=C[C@]34C)C1CC[C@]2(O)C(=O)COC(=O)CCC(O)=O	PREDNISOLONE HEMISUCCINATE	460.523	9847023;4897;656804	na	921	3490	899	-4.31183	8.273e-06
BR00071405	C04	BRD-A28746609-001-08-1	CC(=O)O[C@@H]1C2=C(C)[C@H](C[C@@](O)([C@@H](OC(=O)c3ccccc3)C3[C@@]4(CO[C@@H]4C[C@H](O)[C@@]3(C)C1=O)OC(C)=O)C2(C)C)OC(=O)[C@H](O)[C@@H](NC(=O)c1ccccc1)c1ccccc1	Paclitaxel	853.918	36314	NR1I2|?;MAPT|?;MAP4|?;TUBB|-;NR1I2|+;TUBB1|-;BCL2|-;MAP2|?;TUBA1B|-;TLR4|+	907	4475	893	-4.29458	8.90567e-06
BR00071405	E17	BRD-K37764012-001-01-7	CN(C)C[C@@H](NC(=O)N1Cc2c(Nc3nc(C)nc4ccsc34)n[nH]c2C1(C)C)c1ccccc1	PF-3758309	490.63	25227462	na	1066	4841	916	-4.28597	9.24576e-06
BR00071411	H08	BRD-K59670716-001-06-7	CO[C@]12[C@H]3N[C@H]3CN1C1=C([C@H]2COC(N)=O)C(=O)C(N)=C(C)C1=O	Mitomycin C	334.332	5702003;5746;231224	na|-;POR|+	1018	3209	1024	-4.27823	9.62728e-06
BR00071408	N21	BRD-A14352889-001-01-0	COC(=O)c1cccc2nc3c(cccc3nc12)C(C)O	NP-001661	282.299	443634	na	1003	4021	1136	-4.26258	1.02846e-05
BR00071409	I11	BRD-A33628465-001-01-2	C\C(CCC1C(=C)CCC2C(C)(CO)CCCC12C)=C/C(O)=O	NP-003837	320.473	6312544	na	1072	4281	1114	-4.24257	1.12341e-05
BR00071416	M19	BRD-K89274813-001-01-5	Fc1cc(CC2(Cc3ccnc(F)c3)c3ccccc3C(=O)c3ccccc23)ccn1	DMP 543	412.44	9887884	na	1015	3672	1199	-4.22706	1.2055e-05
BR00071414	N07	BRD-K60025295-003-03-3	CN(C)c1ccc(cc1)C(c1ccc(cc1)N(C)C)=C1C=CC(C=C1)=[N+](C)C	GENTIAN VIOLET	407.986	11057	na	923	3738	520	-4.21364	1.28247e-05
BR00071411	J20	BRD-K79821389-001-01-9	CC[C@@]1(O)C(=O)OCc2c1cc1-c3nc4cccc([N+]([O-])=O)c4cc3Cn1c2=O	Rubitecan	393.355	472335	na	986	3522	1020	-4.16695	1.57221e-05
BR00071415	C22	BRD-K95921201-001-07-0	CO[C@H]1[C@@H](C[C@@H]2CN3CCc4c([nH]c5cc(OC)ccc45)[C@H]3C[C@@H]2[C@@H]1C(=O)OC)OC(=O)c1cc(OC)c(OC)c(OC)c1	RESERPINE	608.688	5770	SLC18A2|-;SLC18A1|-;SLC18A1|?	894	3117	959	-4.1138	1.98441e-05
BR00071405	O04	BRD-K62825658-001-01-3	COc1ccc(cc1)S(=O)(=O)N(C(C)=O)c1ccccc1\C=C\c1ccn(=O)cc1	HMN-214	424.471	9888590	na	772	3269	836	-4.09832	2.12098e-05
BR00071405	I19	BRD-A18763547-300-04-8	OC(CN1CCNCC1)Cn1c2ccc(Br)cc2c2cc(Br)ccc12		467.205	2729027	na	1038	4822	1086	-4.0894	2.19116e-05
BR00071407	J24	BRD-A54304162-001-01-0	CC(=O)Cc1cc(=O)c2c(C)cc(O)c(C3OC(CO)C(O)C(O)C3O)c2o1	NP-000313	394.376	364666	na	1160	4579	1051	-4.06831	2.40013e-05
BR00071407	A24	BRD-A68031284-001-01-6	CCN1C[C@]2(C)CC[C@H](O)[C@@]34[C@@H]5C[C@H]6[C@H](O)[C@@H]5[C@](O)(C[C@@H]6OC)C([C@@H](OC)C23)[C@@H]14	NP-014142	407.551	24041570	na	821	1473	1093	-4.05087	2.62718e-05
BR00071405	H12	BRD-A63646118-001-05-9	CCCC[C@@H](C)[C@@H](OC(=O)C[C@@H](CC(O)=O)C(O)=O)[C@H](CC(C)C[C@H](O)CCCC[C@@H](O)C[C@H](O)[C@H](C)N)OC(=O)C[C@@H](CC(O)=O)C(O)=O	fumonisin B1	721.838	2733487;3431;5207744;62314	na	1027	4848	1199	-4.01086	3.06134e-05
BR00071418	P16	BRD-A79038507-003-01-5	CC(C)C1C2CCC(C2)C1N	AGN 192403 hydrochloride	189.727	2068;11957452	na	668	2817	914	-3.97783	3.54333e-05
BR00071416	J16	BRD-K21680192-300-09-4	OCCNCCNc1ccc(NCCNCCO)c2C(=O)c3c(O)ccc(O)c3C(=O)c12	MITOXANTRONE HYDROCHLORIDE	517.404	4212;51082	na|-;|?;TOP2A|-	1085	4113	192	-3.94882	3.98963e-05
BR00071405	L21	BRD-K88025533-003-01-7	CCCCCCCCc1ccc(CCC(N)(CO)CO)cc1	FTY720	343.936	107970;11824109;107969	S1PR2|+;S1PR5|?	1028	4363	886	-3.92683	4.3589e-05
BR00071412	A13	BRD-A28970875-300-03-1	COc1ccc(C[C@H](N)C(=O)N[C@@H]2[C@@H](CO)OC([C@@H]2O)n2cnc3c(ncnc23)N(C)C)cc1	PUROMYCIN HYDROCHLORIDE	471.518	5702164;443311	na	583	2711	545	-3.91532	4.60682e-05
BR00071408	C04	BRD-A44957594-001-01-6	C[C@@]12C[C@]3(O)O[C@H](O1)C1(COC(=O)c4ccccc4)[C@H]3C[C@]21O[C@@H]1O[C@H](COC(=O)c2ccccc2)[C@@H](O)[C@H](O)[C@H]1O	NP-000967	584.574	24868403	na	970	3918	902	-3.90546	4.76659e-05
BR00071405	M16	BRD-A68631409-001-01-3	CN1C2N(CCc3c2[nH]c2ccccc32)C(=O)c2ccccc12	Evodiamine	303.365	151289	na	974	4022	925	-3.88822	5.1154e-05
BR00071411	G14	BRD-K49134924-001-06-5	OC(=O)c1cn(-c2ccc(F)cc2)c2cc(Cl)c(F)cc2c1=O		335.691	57338	na	1036	3268	1109	-3.88191	5.25824e-05
BR00071416	P15	BRD-K98548675-001-02-6	C\C1=C/CC[C@@]2(C)O[C@H]2[C@H]2OC(=O)C(=C)[C@@H]2CC1	Parthenolide	248.322	6473881;5420804;5420805	na	752	3384	820	-3.88104	5.2803e-05
BR00071405	L09	BRD-K06750613-001-02-4	O=C1NC(=O)\C(S1)=C\c1ccc2nccc(-c3ccncc3)c2c1	GSK1059615	333.365	23582824	na	1028	4363	1073	-3.86027	5.72882e-05
BR00071413	D19	BRD-K02407574-001-04-8	CCCCc1ccc2[nH]c(NC(=O)OC)nc2c1	Parbendazole	247.298	26596	na	962	3493	654	-3.85543	5.86388e-05
BR00071407	F11	BRD-K59699535-001-01-6	CC(C)[C@@H](NC(C)=O)C(=O)O[C@H]1CCC(C)(C)[C@@H]2CCC3=C(COC3=O)[C@@]12C	NP-003381	391.508	24094076	na	1124	6824	1142	-3.83441	6.34185e-05
BR00071406	M04	BRD-M14820059-001-04-0	O=C1O[Pt]OC1=O.N[C@@H]1CCCC[C@H]1N	Eloxatin	397.294	77994;498162;9887054;5310940	na	992	3668	938	-3.82309	6.67659e-05
BR00071415	N07	BRD-K66206289-003-09-8	CN1[C@H](C[C@H](O)c2ccccc2)CCC[C@@H]1CC(=O)c1ccccc1	Lobeline hydrochloride	337.463	101616;46202;101615;657330	CHRNA10|?;CHRNA9|?	942	3535	922	-3.78991	7.63474e-05
BR00071410	H01	BRD-K24991535-001-01-9	CCCC[C@@H](O)c1cc(OC)cc(=O)o1	NP-003962	212.245	23872095	na	1103	4394	1325	-3.76445	8.42941e-05
BR00071416	D08	BRD-K17693482-001-03-9	CC(=O)OCCNC(=O)c1cccnc1	N-[2-(Acetoxy)ethyl]-3-pyridinecarboxamide	208.217	134230	na	1044	3687	1160	-3.75662	8.7124e-05
BR00071410	N16	BRD-K12786533-001-01-9	CC(C)[C@]1(O)CC[C@]2(C)CC=C(C)C[C@H](O)[C@@H]12	NP-010176	238.371	10125228	na	969	4008	1038	-3.73659	9.4299e-05
BR00071408	C14	BRD-A72641795-001-01-8	CC12CCC=C(CO)C1CC1C(C2)OC(=O)C1=C	NP-009739	248.322	14164896	na	970	3918	1006	-3.71036	0.000104624
BR00071412	M12	BRD-A84189516-001-01-2	CC(=O)O[C@@H]1C2=C(C)[C@@H](O)C[C@@](O)([C@@H](OC(=O)c3ccccc3)C3[C@@]4(CO[C@@H]4C[C@H](O)[C@@]3(C)C1=O)OC(C)=O)C2(C)C	BACCATIN III	586.634	2733529;65366	na	889	3025	932	-3.70381	0.000107641
BR00071411	A22	BRD-A96510685-213-01-1	CC(Cc1cc(C)cc(=O)n1O)CC(C)(C)C	Piroctone olamine	298.427	50259;50258	na	605	2300	540	-3.7033	0.000108433
BR00071408	N01	BRD-A92895037-001-01-4	CCC(C)C(=O)c1c(O)cc2OC(C)(C)C(CC=C(C)C)Cc2c1O	NP-001877	346.467	23815289	na	1003	4021	953	-3.69849	0.000109615
BR00071408	J03	BRD-A64231704-001-01-8	CC1=CC(=O)C2=C(C)CCC3[C@H](OC(=O)C3=C)[C@@H]12	NP-009824	244.29	24039361	na	1172	4690	1198	-3.69576	0.00011061
BR00071409	H01	BRD-A23075890-001-01-3	C\C=C(\C)C(=O)OC1Cc2c(OC1(C)C)ccc1ccc(=O)oc21	NP-009493	328.364	5315334	na	1089	4678	962	-3.69285	0.000111927
BR00071414	J17	BRD-A23723433-001-01-2	CC(=O)OC1C2=C(C)C(CC(O)(C(OC(=O)c3ccccc3)C3C4(COC4CC(O)C3(C)C1=O)OC(C)=O)C2(C)C)OC(=O)C(O)C(NC(=O)c1ccccc1)c1ccccc1	Taxol	853.918	4666;36314	NR1I2|?;MAPT|?;MAP4|?;TUBB|-;NR1I2|+;TUBB1|-;BCL2|-;MAP2|?;TUBA1B|-;TLR4|+	966	3470	1073	-3.68713	0.000114722
BR00071407	O09	BRD-K73636052-001-01-3	COC(=O)C[C@@H]1C(=CO[C@@H](O[C@@H]2O[C@H](CO)[C@@H](O)[C@H](O)[C@H]2O)\C1=C/COC(=O)\C=C\c1ccccc1)C(O)=O	NP-007898	550.513	23786444	na	829	1585	750	-3.67618	0.00012105
BR00071416	G07	BRD-K79131256-001-08-8	CCCSc1ccc2[nH]c(NC(=O)OC)nc2c1	ALBENDAZOLE	265.331	2082	na|-;TUBA1A|-;TUBB2C|-	1141	4068	1168	-3.67122	0.0001219
BR00071414	F18	BRD-K29950728-048-08-3	CCN(CC)CCOc1ccc(cc1)C(=C(/Cl)c1ccccc1)\c1ccccc1	CLOMIPHENE CITRATE	405.966	1548953;60974;3033832;1548955	ESR1|+	952	3774	1070	-3.67092	0.000122141
BR00071412	O07	BRD-A30717181-001-03-5	CC(=O)OCC(=O)[C@@]1(O)[C@@H](CC2C3CCC4=CC(=O)C=C[C@]4(C)[C@@]3(F)[C@@H](O)C[C@]12C)OC(C)=O	TRIAMCINOLONE DIACETATE	478.513	6216;539244;5702127	NR3C1|+	726	3100	704	-3.66974	0.000123066
BR00071405	D10	BRD-K66453893-001-01-5	C[C@@H](CO)N1C[C@H](C)[C@H](CN(C)S(=O)(=O)c2ccc(Cl)cc2)Oc2ccc(NC(=O)CCC(F)(F)F)cc2CC1=O		620.081	44202524	na	1096	4817	1136	-3.66024	0.000127081
BR00071418	F22	BRD-K00673382-001-07-2	NC(N)=Nc1nc(CSCC\C(N)=N/S(N)(=O)=O)cs1	FAMOTIDINE	337.435	3325;5353622;5702160	HRH2|-;HRH2|+	1053	3697	1006	-3.64726	0.000133959
BR00071418	L20	BRD-A37011749-001-03-1	CC(C)=CCCC1(C)Oc2c(CC=C(C)C)c3OC45C6CC(C=C4C(=O)c3c(O)c2C=C1)C(=O)C5(C\C=C(\C)C(O)=O)OC6(C)C	GAMBOGIC ACID	628.762	5353639;9852185	na	973	3573	272	-3.64553	0.000135187
BR00071411	L04	BRD-K33563430-001-02-9	COC(=O)Nc1nc2cc(ccc2[nH]1)C(=O)C1CC1	Ciclobendazole	259.265	35803	na	950	3202	919	-3.63704	0.000139584
BR00071413	A04	BRD-A09467419-003-14-1	CCN(CCCCOC(=O)c1ccc(OC)c(OC)c1)C(C)Cc1ccc(OC)cc1	MEBEVERINE HYDROCHLORIDE	466.015	17683;4031;657305	na	683	2898	839	-3.63308	0.000141913
BR00071413	N05	BRD-A37828317-001-03-0	CC(=O)O[C@@H]1C[C@@]2(C)[C@@H](C[C@H]3O[C@@]23[C@@]2(C)C1[C@@]1(C)C=CC(=O)C(C)(C)C1C(=O)C2=O)c1ccoc1	ANTHOTHECOL	480.557	99980	EIF2AK|-	878	3216	71	-3.62188	0.000148446
BR00071413	E10	BRD-A66435872-313-01-8	CC(CCCCC(=O)Nc1ccc(cc1)C(F)(F)F)NCCc1c[nH]cn1	HTMT dimaleate	382.431	124846	HRH4|+	995	3409	1043	-3.62063	0.000148578
BR00071418	D16	BRD-A88138582-001-03-0	CC1(C)O[C@@H]2CC3C4CCC5=CC(=O)CCC5(C)C4(F)C(O)CC3(C)[C@@]2(O1)C(=O)CCl	HALCINONIDE	454.963	5702233;443943	NR3C1|+	1017	3588	1004	-3.6032	0.000158826
BR00071415	M03	BRD-K96256403-001-05-0	COc1ccc(\C=C\C(O)=O)cc1OC	DIMETHYLCAFFEIC ACID	208.213	717531	na	1007	3681	999	-3.5751	0.000176818
BR00071411	E22	BRD-K08404405-001-01-0	CCCOc1ccc2nc(NC(=O)OC)sc2c1		266.315	72157	na	952	3277	898	-3.57339	0.000178188
BR00071418	C07	BRD-A40022950-001-03-7	CC(=O)OC1CC2(O)C3CCC4CC(CC[C@]4(C)C3CC[C@]2(C)C1C1=CC(=O)OC1)OC(C)=O	GITOXIGENIN DIACETATE	474.594	13370866;6708551;608895	na	866	3195	772	-3.56534	0.000183836
BR00071416	J09	BRD-K13819402-003-06-0	C1CN2Cc3ccccc3N=C2C1	DESOXYPEGANINE HYDROCHLORIDE	208.689	3046290;442894	na	1085	4113	990	-3.55788	0.00018863
BR00071413	D14	BRD-A14344385-001-02-4	CC1Nc2ccc(Cl)cc2S(=O)(=O)N1	IDRA 21	232.682	3688	GRIA4|+;GRIA3|+;GRIA2|+;GRIA1|+	962	3493	1043	-3.55782	0.000188884
BR00071413	M14	BRD-A63346720-300-01-1	CC1CN(CCCn2c3ccccc3c3ccccc23)CC(C)N1	Rimcazole dihydrochloride	321.468	5072;53388	na	973	3567	1078	-3.54606	0.000197451
BR00071411	K17	BRD-A68360487-003-01-0	CN1C(=O)COc2c1cc(Cl)cc2C(=O)NC1CN2CC[C@H]1CC2	Azasetron Hydrochloride	386.273	2264;115000	HTR3B|HTR3A|-;HTR3A|-	1018	3361	927	-3.50934	0.000226919
BR00071409	I01	BRD-A31973492-001-01-1	CC1OC(=O)CC2C(=CC3CC(C)(C)CC123)C(O)=O	NP-002087	264.321	24177553	na	1072	4281	986	-3.50248	0.000232384
BR00071411	M16	BRD-K89732114-001-05-9	CN1CCN(CCCN2c3ccccc3Sc3ccc(cc23)C(F)(F)F)CC1	trifluoperazine	407.499	5566	HRH1|-;CALM1|-;DRD4|-;DRD2|+;HTR2C|+;CALY|+;HTR2A|-;HTR2C|-;TNNC1|?;ADRA1A|+;DRD2|-;S100A4|-;HTR2A|+	927	3243	1014	-3.47083	0.000262004
BR00071418	H21	BRD-K22585547-001-03-3	Oc1cc(O)c2c(c1)oc(cc2=O)-c1cc(O)c(O)c(O)c1	HIERACIN	302.238	5281701	PIM1|-;PIM1|?	1070	3638	1113	-3.46166	0.000270791
BR00071418	B08	BRD-A79380603-304-01-6	C[C@H]1CC2C3CCC4=CC(=O)C=C[C@]4(C)[C@@]3(F)[C@@H](O)C[C@]2(C)[C@@]1(O)C(=O)COP(O)(O)=O	BETAMETHAZONE SODIUM PHOSPHATE	na	9871196;7061364;1805663;195927;6602501;1549012;16394623;2367;7061362;1805662;1549011;7061366;7061361;3246329;6713572;6995146;107782;3035459;7061363;6602441;6995145;9400;7061359;7061365;3042840;3006;7061360	NR3C1|+	816	3297	915	-3.46084	0.000271923
BR00071415	E08	BRD-K89055274-048-14-4	CCN(CCCc1ccccc1)CCCc1ccccc1	ALVERINE CITRATE	473.566	3678;21718	HTR1A|+	1031	3548	1190	-3.43652	0.000297157
BR00071418	D19	BRD-K08316444-001-05-0	COc1cc2OC[C@H]3Oc4c5C[C@@H](Oc5ccc4C(=O)[C@H]3c2cc1OC)C(C)=C	ROTENONE	394.423	6758	na	1017	3588	949	-3.40111	0.000338459
BR00071411	B10	BRD-K81528515-001-04-7	Cc1cn(cn1)-c1cc(NC(=O)c2ccc(C)c(Nc3nccc(n3)-c3cccnc3)c2)cc(c1)C(F)(F)F	Nilotinib	529.527	644241	SRC|-;KIT|+;ABL1|-	666	2740	698	-3.39713	0.000344357
BR00071408	H22	BRD-A75313770-001-01-0	CO[C@H]1[C@H](O)[C@H](O[C@H]2CC[C@@]3(C)[C@H](CCC4C3CC[C@]3(C)[C@@H](CC[C@]43O)C3=CC(=O)OC3)C2)O[C@@H](C)[C@@H]1O[C@@H]1O[C@H](CO[C@@H]2O[C@H](CO)[C@@H](O)[C@H](O)[C@H]2O)[C@@H](O)[C@H](O)[C@H]1O	NP-002651	858.972	23930388	na	1118	4516	1060	-3.397	0.000343025
BR00071408	L02	BRD-A28122076-001-01-4	COC1CC(OC2C(C)OC(CC2OC)OC2C(C)OC(CC2OC)OC2C(C)OCC(OC3C(O)C(O[C@H]4CC[C@]5(C)C6CC(OC(=O)c7ccccc7)[C@]7(C)[C@@](O)(CC[C@]7(O)[C@]6(O)CC=C5C4)C(C)=O)OC(CO)C3OC3OC(CO)C(O)C(O)C3O)C2OC)OC(C)C1O	NP-005414	1385.55	23958173	na	1124	6765	1155	-3.39314	0.000347171
BR00071407	H15	BRD-A01088251-001-01-5	OCC1OC(C(O)C(O)C1O)c1c(O)cc2oc(cc(=O)c2c1O)-c1ccc(O)cc1	NP-000287	432.381	4475102	na	1140	4618	1268	-3.39267	0.000348356
BR00071409	C03	BRD-K30062423-001-01-6	C[C@H]1CCC[C@H]2C[C@@]3(O)OC(=O)C(C)=C3C[C@]12C	NP-000545	250.338	23955795	na	954	4098	962	-3.38797	0.000354745
BR00071412	A22	BRD-A29485665-001-03-7	CC(O)(CS(=O)(=O)c1ccc(F)cc1)C(=O)Nc1ccc(C#N)c(c1)C(F)(F)F	BICALUTAMIDE	430.374	2375	AR|+;AR|-	583	2711	536	-3.38282	0.000362979
BR00071408	A08	BRD-A71751142-001-01-6	na	na	na	na	na	707	1309	547	-3.36497	0.000390561
BR00071413	A19	BRD-A25687296-300-03-5	CC[C@H]1CN2CCc3cc(OC)c(OC)cc3C2C[C@@H]1CC1NCCc2cc(OC)c(OC)cc12	EMETINE	480.649	10219;5702048	na	683	2898	394	-3.34676	0.000413405
BR00071413	N04	BRD-A61392169-001-01-9	OC(CN1CCC(Cc2ccc(F)cc2)CC1)c1ccc(Cl)cc1	Eliprodil	347.858	60703	na	878	3216	696	-3.34278	0.000418615
BR00071405	B12	BRD-K52911425-001-05-6	CS(=O)(=O)N1CCN(Cc2cc3nc(nc(N4CCOCC4)c3s2)-c2cccc3[nH]ncc23)CC1	GDC-0941	513.635	17755052	PIK3CG|-;PIK3C2B|-;PIK3R1|-;PIK3CD|-;MTOR|-;PIK3CA|-;PIK3CB|-	869	4329	665	-3.31793	0.000456682
BR00071407	J08	BRD-A39781147-001-01-9	CC1(C)CC[C@@]2(CC[C@]3(C)C(=CCC4[C@@]5(C)C[C@H](O)[C@H](O[C@@H]6O[C@@H]([C@@H](O)[C@H](O[C@@H]7OC[C@H](O)[C@H](O)[C@H]7O)[C@H]6O)C(O)=O)[C@@](C)(CO)C5CC[C@@]34C)[C@@H]2C1)C(=O)O[C@@H]1OC[C@H](O[C@@H]2OC[C@H](O)[C@H](O)[C@H]2O)[C@H](O)[C@H]1O	NP-005746	1061.18	23789034	na	1160	4579	1151	-3.30897	0.00047109
BR00071418	C06	BRD-K00317371-001-01-2	OCc1ccc(s1)-c1ccc(o1)-c1ccc(CO)s1	RITA	292.367	374536	na	866	3195	166	-3.29562	0.000496126
BR00071406	K14	BRD-K55116708-001-01-6	C[C@@H](CO)N1C[C@@H](C)[C@@H](CN(C)Cc2ccc(cc2)C(=O)Nc2ccccc2N)Oc2c(NC(=O)Nc3ccccc3)cccc2C1=O		650.78	44507138	na	1109	4242	1165	-3.28749	0.00050865
BR00071407	I02	BRD-A10797011-001-01-1	C\C(CCC1=C(C)CCC2C(C)(C)CCC[C@]12C)=C/C(O)=O	NP-001030	304.474	24066898	na	1143	4725	1126	-3.28534	0.0005123
BR00071409	D08	BRD-A02263737-001-01-7	na	na	na	na	na	1050	4407	1065	-3.25882	0.000562794
BR00071410	I23	BRD-A35957953-001-01-2	C[C@H]1C[C@H]2OC(=O)C(=C)[C@H]2C[C@]2(C)[C@@H](O)[C@@H](O)CC12	NP-009721	266.337	23844091	na	1071	4409	914	-3.25745	0.000565617
BR00071406	M06	BRD-K63068307-001-03-0	FC(F)c1nc2ccccc2n1-c1nc(nc(n1)N1CCOCC1)N1CCOCC1	ZSTK474	417.421	11647372	PIK3CG|-;PIK3CD|-;PIK3CB|-	992	3668	803	-3.23784	0.000606587
BR00071411	F04	BRD-K15108141-001-04-1	Nc1ccn([C@@H]2O[C@H](CO)[C@@H](O)C2(F)F)c(=O)n1	Gemcitabine	263.201	60750	RRM2|-;RRM1|-;|?;POLA1|-;TYMS|-;CMPK1|-	939	3377	952	-3.22778	0.000628419
BR00071407	A21	BRD-A37143515-001-01-8	na	na	na	na	na	821	1473	1042	-3.22466	0.000638701
BR00071418	M12	BRD-A99644790-001-01-6	C[C@]12CCC3[C@@H](CC[C@@]45O[C@@H]4C(=O)C(C[C@]35C)C#N)C1CC[C@@H]2O	TRILOSTANE	329.44	656583	ESR2|?;HSD3B1|-;HSD3B2|-;ESR1|?	1014	3240	1068	-3.21599	0.000654785
BR00071407	B05	BRD-K25199402-001-01-8	na	na	na	na	na	853	1652	949	-3.20536	0.000682633
BR00071410	N01	BRD-A98287042-001-01-1	CO[C@@H]1[C@H](O)[C@@H](O[C@H]2C[C@@H](O)[C@@]3(C)[C@H](CC[C@@H]4C3CC[C@]3(C)[C@H](CC[C@]43O)C3=CC(=O)OC3)C2)O[C@H](C)[C@@H]1O[C@@H]1O[C@H](CO)[C@@H](O)[C@H](O)[C@H]1O	NP-000521	712.83	23872108	na	969	4008	485	-3.1977	0.000697452
BR00071408	J11	BRD-K17484686-001-01-1	CC(C)(C=C)[C@@]12C[C@@H]3N([C@@H]1Nc1ccccc21)C(=O)\C(NC3=O)=C\c1cnc[nH]1	NP-003454	389.459	6436831	na	1172	4690	1219	-3.18087	0.000737968
BR00071407	G13	BRD-A48157380-001-01-7	CCCCC\C=C/C\C=C/C(O)CCCCCCC(O)=O	NP-003062	296.451	6438937	na	1160	4617	1088	-3.17126	0.000762916
BR00071414	N11	BRD-K49158532-001-02-7	COc1cc(O)c2c(c1)oc(-c1ccc(OC)c(OC)c1)c(OC)c2=O	RETUSIN	358.346	5352005	na	923	3738	1052	-3.16332	0.000784777
BR00071414	C04	BRD-K63750851-001-13-2	COc1c(C)c2COC(=O)c2c(O)c1C\C=C(/C)CCC(O)=O	MYCOPHENOLIC ACID	320.341	446541;671222	IMPDH2|-;IMPDH1|-	937	3564	797	-3.15739	0.000801368
BR00071415	K06	BRD-K45042519-001-01-6	CCN(CC)C(=O)c1ccc(cc1)[C@@H](N1C[C@@H](C)N(CC=C)C[C@@H]1C)c1ccccc1	SNC-162	419.613	6604878	na	1035	3886	1039	-3.15137	0.000817406
BR00071407	K22	BRD-A84450718-001-01-4	Oc1cc(O)c2C(=O)CC(Oc2c1)c1ccccc1	NP-001207	256.257	238782	na	1159	6891	1095	-3.12794	0.00088334
BR00071414	I04	BRD-K57718010-001-08-5	C1CCc2nnnn2CC1	PENTYLENETETRAZOL	138.174	5917	na	1042	3946	1081	-3.12717	0.000887527
BR00071416	O21	BRD-K55292075-001-01-0	CC1=C(SCCO)C(=O)c2ccccc2C1=O	CPD5	248.296	2876	na	822	3149	906	-3.10425	0.000960394
BR00071413	L03	BRD-K00206590-001-01-2	CCC(C)(C)N=C(NC#N)Nc1cccnc1	P1075	231.303	43345	na	977	3594	941	-3.06505	0.00109456
BR00071416	C13	BRD-K52394958-001-01-9	COC1(C[S@@](=O)c2ccccc2)CCN(CCc2c[nH]c3ccc(F)cc23)CC1	GR 159897	414.539	3570748;9953599	TACR2|-	973	3376	1026	-3.0544	0.00113431
BR00071414	E04	BRD-K94325918-001-05-3	OC[C@H]1O[C@H]([C@H](O)[C@@H]1O)n1cnc2c(NCc3ccco3)ncnc12	KINETIN RIBOSIDE	347.331	3832;20345	na	968	3640	771	-3.05282	0.00114027
BR00071408	K10	BRD-A82952413-001-01-9	na	na	na	na	na	1134	6805	1197	-3.04851	0.00115366
BR00071418	A13	BRD-A55312468-001-03-9	C[C@]12CCC3C(CC[C@]4(O)C[C@@H](O)CC[C@]34C=O)[C@@]1(O)CCC2C1=CC(=O)OC1	STROPHANTHIDIN	404.503	6185;5702136	na	655	2960	487	-3.04783	0.00116125
BR00071411	F10	BRD-K03406345-001-02-1	Nc1ncn([C@@H]2O[C@H](CO)[C@@H](O)[C@H]2O)c(=O)n1	AZACITIDINE	244.207	9444	na|-;CDA|?;DNMT1|-;|?	939	3377	996	-3.04532	0.00116911
BR00071415	B10	BRD-K51318897-001-07-0	COC(=O)Nc1nc2ccc(Sc3ccccc3)cc2[nH]1	FENBENDAZOLE	299.348	3334	na	754	3263	884	-3.02447	0.00125297
BR00071413	I10	BRD-A83695761-001-01-1	CCS(=O)(=O)N(C)C1C(O)C(C)(C)Oc2ccc(cc12)C#N	Chromanol 293B	324.395	656731;121846	KCNQ1|-	1061	3971	1126	-3.01518	0.00129047
BR00071417	H17	BRD-K65185756-001-01-0	Nc1cc2ncnc(Nc3cccc(Br)c3)c2cc1N	BPDQ	330.189	2426	EGFR|-	977	3979	1174	-3.00843	0.00131935
BR00071405	G04	BRD-K58550667-001-06-1	O=C(NCCCCC1CCN(CC1)C(=O)c1ccccc1)\C=C\c1cccnc1	FK866/APO-866	391.515	6914657	NAMPT|-	1154	4824	1200	-3.00476	0.00133442
BR00071406	C11	BRD-K10882151-001-06-8	O=c1n(Cc2ccccc2)c(\C=C\c2cccnc2)nc2ccccc12	BO2 (inhibits RAD51)	339.398	5738263	na	960	4079	986	-2.99752	0.00136755
BR00071418	O20	BRD-K12829205-001-03-0	CN(CCCl)CCCl	MECHLORETHAMINE	156.05	4033	na|-	809	3245	834	-2.99339	0.00138774
BR00071415	O04	BRD-K06980535-003-15-0	CN(C)CCCN1c2ccccc2Sc2ccccc12	PROMAZINE HYDROCHLORIDE	320.879	4926;5887;657285	ADRA1B|+;DRD4|+;DRD2|+;HTR2C|+;CHRM4|+;CHRM2|+;DRD3|-;HRH1|+;DRD1|+;CHRM1|+;CHRM5|+;ADRA1A|+;DRD2|-;ADRA1D|+;CHRM3|+;HTR2A|+	825	3139	769	-2.99186	0.00139508
BR00071418	B14	BRD-A26858303-001-01-0	CC1(C)O[C@@H]2CC3C4CCC5=CC(=O)C=C[C@]5(C)C4[C@@H](O)C[C@]3(C)[C@@]2(O1)C(=O)CO	DESONIDE	416.514	5311066	NR3C1|+	816	3297	760	-2.99089	0.00139918
BR00071406	K07	BRD-K67844266-001-01-3	NS(=O)(=O)OC[C@@H]1C[C@H](C[C@@H]1O)n1ccc2c(N[C@H]3CCc4ccccc34)ncnc12	MLN4924	443.522	16720766	na	1109	4242	1144	-2.96616	0.00151436
BR00071417	M18	BRD-K17497770-001-01-0	Oc1ccc(C(=O)\C=C\c2ccc(O)c(O)c2)c(O)c1	Butein	272.256	5281222	na	1029	3834	1163	-2.96274	0.00153174
BR00071415	D08	BRD-K78537690-004-01-0	CN1CCC[C@@H]1Cc1c[nH]c2cc(CCS(=O)(=O)c3ccccc3)ccc12	ELETRIPTAN HYDROBROMIDE	463.434	156849;656631;11397100	na	1025	3821	1102	-2.94546	0.00161991
BR00071412	E10	BRD-A77824596-001-03-2	CC1(C)O[C@@H]2CC3C4C[C@H](F)C5=CC(=O)C=C[C@]5(C)[C@@]4(F)[C@@H](O)C[C@]3(C)[C@@]2(O1)C(=O)CO	FLUOCINOLONE ACETONIDE	452.495	6710651;6215	NR3C1|+	944	3304	1014	-2.94042	0.00164756
BR00071410	H02	BRD-K52414443-001-01-8	C[C@@H]1O[C@@H](O[C@@H]2[C@@H]3O[C@]3(CO)[C@@H]3[C@H]2C=CO[C@H]3O[C@@H]2O[C@H](CO)[C@@H](O)[C@H](O)[C@H]2O)[C@H](OC(=O)\C=C\c2ccc(O)cc2)[C@H](OC(C)=O)[C@H]1O	NP-001686	696.655	23958185	na	1103	4394	1184	-2.93988	0.00164844
BR00071412	O20	BRD-A15297126-001-03-5	CC(=O)OCC(=O)[C@@]12OC(C)(C)O[C@@H]1CC1C3C[C@H](F)C4=CC(=O)C=C[C@]4(C)[C@@]3(F)[C@@H](O)C[C@]21C	FLUOCINONIDE	494.532	9642;6710662	NR3C1|+;SMO|+	726	3100	675	-2.90096	0.00187088
BR00071418	G15	BRD-K24715592-043-01-4	CCOc1ccc2nc3cc(N)ccc3c(N)c2c1	ETHACRIDINE LACTATE	343.383	15789;2017;165457	ACHE|-	1138	3670	1238	-2.89224	0.00192095
BR00071411	E16	BRD-K91586448-001-01-1	CN(C)CCOC(=O)c1ccc2n(Cc3ccccc3)c(C)c(C)c2c1		350.462	65776	na	952	3277	1033	-2.88715	0.00195344
BR00071414	D19	BRD-A72703248-003-03-1	COc1ccc(CCCOC(Cn2ccnc2)c2ccc(OC)cc2)cc1	SKF 96365	366.461	104956;11957693;104955	TRPC3|?;TRPC4|?;CYP3A4|-;TRPC1|?;PKD2|?;CYP2C9|-;TRPV2|?;TRPC5|?	981	3908	801	-2.88566	0.00196186
BR00071411	H22	BRD-K82357231-001-13-4	Clc1ccc2c(CCc3cccnc3C2=C2CCNCC2)c1		310.825	124087	HRH1|-;HRH1|+	1018	3209	968	-2.88455	0.00196988
BR00071411	C22	BRD-K42635745-001-22-2	CCCCCCCCN[C@H](C)[C@@H](O)c1ccc(SC(C)C)cc1	Suloctidil	337.566	657255;6604413;5354	na	786	2866	497	-2.88201	0.00198825
BR00071408	O17	BRD-K15525563-001-01-1	na	na	na	na	na	821	1747	822	-2.83426	0.00231454
BR00071408	B17	BRD-A23164668-001-01-5	na	na	na	na	na	829	1637	869	-2.83262	0.00232685
BR00071415	C09	BRD-K53737926-003-14-6	CN(C)CCC=C1c2ccccc2CCc2ccccc12	AMITRIPTYLINE HYDROCHLORIDE	313.869	657376;2160;11065	ADRB2|?;ADRA1B|+;KCNA1|-;HTR7|+;HRH1|-;NTRK2|+;KCND3|-;OPRK1|+;HTR6|+;HTR1D|?;HRH4|?;KCNQ3|?;ADRA2A|+;HTR1A|-;ADRB3|?;CHRM1|-;KCNQ2|-;SIGMAR1|+;NTRK1|+;HTR6|-;CHRM4|+;CHRM2|+;CHRM4|-;HTR2C|?;ADRB1|?;HRH1|+;CHRM1|+;CHRM5|+;HRH2|-;ADRA1A|+;CHRM5|-;ADRA1D|+;SLC6A2|-;HTR1B|?;CHRM3|+;OPRM1|?;KCND2|-;HTR2A|+;CHRM3|-;OPRD1|+;CHRM2|-;SLC6A4|-	894	3117	924	-2.82487	0.00237661
BR00071416	E05	BRD-K08252256-236-17-1	OC(=O)Cc1ccccc1Nc1c(Cl)cccc1Cl	DICLOFENAC SODIUM	318.129	5018304;3033;27194	KCNQ3|?;SCN4A|-;ASIC3|?;PTGS1|-;KCNQ2|?;PTGS2|-;PLA2G2A|-;ALOX5|+;PPARG|-;ACCN2|-	1074	3645	1157	-2.82436	0.0023785
BR00071417	M19	BRD-K90065682-300-01-8	Ic1cncc(OC[C@@H]2CCN2)c1	5-Iodo-A-85380 dihydrochloride	290.104	6604876;54758463	na	1029	3834	1193	-2.82013	0.00240963
BR00071411	K05	BRD-A75368507-001-03-0	CN(C)C1C2CC3C(O)c4c(Cl)ccc(O)c4C(=O)C3C(=O)C2(O)C(=O)C(C(N)=O)C1=O		464.855	17756785	na	1018	3361	1007	-2.81977	0.00241374
BR00071408	O01	BRD-A28652909-001-01-3	CC1CCC2C(C)(C)CCCC2(C)C1(O)\C=C\C(C)=O	NP-005387	278.436	24177528	na	821	1747	805	-2.79892	0.002583
BR00071406	E03	BRD-K98404142-001-03-5	C[C@]12CC[C@H]3[C@@H](CC[C@H]4C[C@H](O)CC[C@]34C)[C@@H]1C[C@H](Br)C2=O	16beta-Bromoandrosterone	369.343	16219061;10339065	na	1047	4217	1084	-2.78687	0.00267044
BR00071418	N11	BRD-A31863775-001-03-8	CC(=O)O[C@H]1C[C@@H](O)C(C)(C)C2C[C@@H](OC(C)=O)[C@]3(C)C(CC[C@@]4(C)[C@@H](OC(=O)C5OC345)c3ccoc3)[C@@]12C	3-DEACETYLKHIVORIN	544.641	71719402;6708634	na	899	3444	904	-2.78469	0.00269053
BR00071416	C08	BRD-K97309399-001-05-2	CN(C)S(=O)(=O)c1ccc2Sc3ccccc3\C(=C/CCN3CCN(C)CC3)c2c1	THIOTHIXENE	443.624	941651;941650	HRH1|-;DRD2|+;HTR2A|-;DRD1|+;HTR2A|+	973	3376	1068	-2.77907	0.00273718
BR00071416	O10	BRD-K89732114-300-07-1	CN1CCN(CCCN2c3ccccc3Sc3ccc(cc23)C(F)(F)F)CC1	TRIFLUOPERAZINE HYDROCHLORIDE	480.415	66064;5566;657206;2913535;5351676	HRH1|-;CALM1|-;DRD4|-;DRD2|+;HTR2C|+;CALY|+;HTR2A|-;HTR2C|-;TNNC1|?;ADRA1A|+;DRD2|-;S100A4|-;HTR2A|+	822	3149	742	-2.76899	0.00282487
BR00071407	N17	BRD-K49374813-001-01-2	na	na	na	na	na	941	3765	922	-2.76749	0.00283559
BR00071412	M19	BRD-A04975445-001-03-3	CC1(C)C2C[C@@H](O)[C@]3(C)C(CC[C@@]4(C)[C@@H](OC(=O)C5OC345)c3ccoc3)[C@@]2(C)[C@H]2O[C@H]2C1=O	1,2alpha-EPOXYDEACETOXYDIHYDROGEDUNIN	456.535	6708599	na	889	3025	952	-2.7611	0.00289361
BR00071406	E08	BRD-K06593056-001-03-0	CN1c2cc3c(cc2N=C(c2ccc(cc2)C(O)=O)c2ccccc12)C(C)(C)CCC3(C)C	LE135	438.571	10410894	na	1047	4217	938	-2.75994	0.00290085
BR00071407	C19	BRD-K96325706-001-01-6	na	na	na	na	na	990	3826	1014	-2.75161	0.00297616
BR00071414	M21	BRD-A03359064-001-01-5	OC(CNCCNC(=O)Nc1ccccc1)COc1ccccc1C#N	ICI-89406	354.41	123686	ADRB1|-;ADRB3|-	1014	3485	859	-2.74928	0.00299867
BR00071415	M05	BRD-K94239562-001-03-0	COc1ccc(C(C)=O)c(O)c1	PAEONOL	166.176	11092	na	1007	3681	974	-2.7443	0.0030436
BR00071416	H17	BRD-K05528470-305-01-4	Clc1ccc(cc1)N1CCN(Cc2c[nH]c3ncccc23)CC1	L-745,870 trihydrochloride	436.202	49759035;5311200	DRD4|-	1136	3878	1155	-2.74144	0.0030693
BR00071413	H16	BRD-A81795050-003-01-7	CCN(CC)CCOC1CCC2(C)C3CCC4(C)C(CCC4=O)C3CC=C2C1	U 18666A	387.608	10047957;415541;9954082;18224	na	1078	3593	1163	-2.74087	0.00307527
BR00071418	N03	BRD-A66869276-001-01-1	C[C@H]1CC2C3C[C@H](F)C4=CC(=O)C=C[C@]4(C)[C@@]3(F)[C@@H](O)C[C@]2(C)[C@@]1(OC(C)=O)C(=O)COC(C)=O	DIFLORASONE DIACETATE	494.532	71414	NR3C1|+	899	3444	833	-2.7312	0.00316819
BR00071408	I01	BRD-A82991796-001-01-4	CO[C@H]1C[C@H](OC2CCC3(C)[C@@H](CCC4C3CCC3(C)C(CC(OC(C)=O)C43O)C3=CC(=O)OC3)C2)O[C@@H](C)[C@@H]1O	NP-010978	576.727	23872154	na	1112	4579	761	-2.72896	0.00318711
BR00071415	D04	BRD-K38323065-001-09-0	CCOc1ccc(NC(C)=O)cc1	PHENACETIN	179.219	4754	PTGS1|?	1025	3821	1147	-2.72042	0.00327131
BR00071416	H06	BRD-K30867024-003-01-7	COc1ccc(NC(=O)c2ccc(cc2)-c2ccc(cc2C)-c2noc(C)n2)cc1OCCN(C)C	SB 216641 hydrochloride	523.03	10392025;3292447	HTR2C|+;HTR2B|+;HTR1A|+;HTR2A|+;HTR1D|+;HTR1B|+	1136	3878	1214	-2.7042	0.00343488
BR00071415	A09	BRD-K71133585-236-08-6	Nc1ccc(cc1)S(=O)(=O)Nc1cnc2ccccc2n1	SULFAQUINOXALINE SODIUM	322.318	5338;3693427	na	625	2728	547	-2.69877	0.00349765
BR00071413	D05	BRD-A97674275-001-04-3	COc1ccccc1OCC(O)CN1CCN(CC(=O)Nc2c(C)cccc2C)CC1	RANOLAZINE	427.545	56959	SCN4A|-;SCN5A|-;SCN9A|-	962	3493	1058	-2.69405	0.00354241
BR00071410	I12	BRD-A31973492-001-01-1	CC1OC(=O)CC2C(=CC3CC(C)(C)CC123)C(O)=O	NP-002087	264.321	24177553	na	1071	4409	1136	-2.68291	0.00366001
BR00071415	E15	BRD-K75641298-003-16-9	CCN(CC)CCNC(=O)c1cc(Cl)c(N)cc1OC	METOCLOPRAMIDE HYDROCHLORIDE	336.257	4168;657384;23659	HTR4|?;HTR4|+;HTR3A|?;DRD2|+;CHRM1|+;HTR3B|HTR3A|-;HTR3A|+;HTR3A|-	1031	3548	1090	-2.65878	0.00393473
BR00071418	M19	BRD-A74160776-001-03-6	C[C@@H]1O[C@@H](OC[C@H]2OC(Oc3c(oc4cc(OCCO)cc(O)c4c3=O)-c3ccc(OCCO)c(OCCO)c3)[C@H](O)[C@@H](O)[C@@H]2O)[C@H](O)[C@H](O)[C@H]1O	TROXERUTIN	742.68	6710736;5360237;5486699	na	1014	3240	1118	-2.65328	0.0040001
BR00071416	F04	BRD-K65639003-001-05-8	COc1ccc(cc1)-c1oc2c(CC=C(C)C)c(O[C@@H]3O[C@H](CO)[C@@H](O)[C@H](O)[C@H]3O)cc(O)c2c(=O)c1O[C@@H]1O[C@@H](C)[C@H](O)[C@@H](O)[C@H]1O	ICARIIN	676.668	5318997	na	1096	4028	1116	-2.65262	0.0040057
BR00071407	A01	BRD-A01809469-001-01-2	na	na	na	na	na	821	1473	809	-2.64219	0.00414671
BR00071408	C19	BRD-A74470372-001-01-1	na	na	na	na	na	970	3918	1036	-2.6404	0.0041534
BR00071411	F15	BRD-K91188791-001-12-6	CCOC(=O)[C@H]1O[C@@H]1C(=O)N[C@@H](CC(C)C)C(=O)NCCC(C)C		342.436	65663	na	939	3377	1015	-2.62785	0.00431127
BR00071411	F11	BRD-A07932845-066-08-9	CSc1ccc2Sc3ccccc3CC(N3CCN(C)CC3)c2c1	Methiothepin mesylate salt	452.646	4106;3039995	HTR2B|-;HTR7|-;HTR1A|-;HTR2A|-;HTR6|-;HTR1D|-;HTR2C|-;HTR1F|-;HTR1E|-;HTR5A|-;HTR1B|-	939	3377	1071	-2.6209	0.00439985
BR00071409	L01	BRD-A49593781-001-01-7	COc1cc(ccc1O)-c1oc2cc(O)cc(O)c2c(=O)c1OC1OC(CO[C@@H]2O[C@@H](C)[C@H](O)[C@@H](O)[C@H]2O)C(O)C(O)C1O	NP-000390	624.548	23983710	na	1031	6267	953	-2.61812	0.00443003
BR00071407	N05	BRD-K42713870-001-01-8	na	na	na	na	na	941	3765	958	-2.61579	0.0044652
BR00071417	O20	BRD-K93568044-001-11-4	C[C@]12C[C@H](O)[C@H]3[C@@H](CCC4=CC(=O)CC[C@]34C)[C@@H]1CC[C@]2(O)C(=O)CO		362.466	5754	ANXA1|+;NR3C1|+;NR3C2|+	842	3025	773	-2.60993	0.0045458
BR00071411	B06	BRD-K76674262-001-02-5	COC(=O)C[C@](O)(CCCC(C)(C)O)C(=O)O[C@H]1[C@H]2c3cc4OCOc4cc3CCN3CCC[C@]23C=C1OC	homoharringtonine	545.629	285033	na	666	2740	222	-2.60332	0.00463938
BR00071409	G02	BRD-A17828821-001-01-7	na	na	na	na	na	1086	4514	1092	-2.60283	0.00463501
BR00071407	H11	BRD-K65281664-001-01-8	na	na	na	na	na	1140	4618	1226	-2.60201	0.00464567
BR00071410	N23	BRD-K42713870-001-01-8	na	na	na	na	na	969	4008	1080	-2.60162	0.00465262
BR00071417	E12	BRD-K14441456-001-01-2	Oc1ccc(C=C(C#N)C(=O)NCCCCc2ccccc2)cc1O	AG 556	336.391	5328775;5353391	EGFR|-	943	3389	720	-2.60078	0.00466725
BR00071417	J17	BRD-K29133151-001-02-4	OC(=O)CCC\C=C/C[C@@H]1CO[C@@H](O[C@@H]1c1ccccc1O)C(F)(F)F	7-[2-TRIFLUOROMETHYL-4-(2-HYDROXYPHENYL)-1,3-DIOXAN-cis-5-YL]-HEPT-5Z-ENOIC ACID	374.356	5311390	na	1006	3989	1021	-2.59888	0.00469007
BR00071412	O05	BRD-A92439610-001-03-2	CC1(C)O[C@@H]2CC3C4CCC5=CC(=O)C=C[C@]5(C)[C@@]4(F)[C@@H](O)C[C@]3(C)[C@@]2(O1)C(=O)CO	TRIAMCINOLONE ACETONIDE	434.504	6436;5702126	NR3C1|+	726	3100	688	-2.56763	0.00513884
BR00071418	C19	BRD-A31576716-003-03-4	CC1(C)C2CC1C(=C)C(N)C2	3-AMINO-beta-PINENE	151.253	3612673	na	866	3195	893	-2.55496	0.005328
BR00071406	E18	BRD-K54997624-001-01-1	Cc1nc(NC(=O)N2CCC[C@H]2C(N)=O)sc1-c1ccnc(c1)C(C)(C)C(F)(F)F	BYL-719	441.473	56649450	PIK3CG|-;PIK3CD|-;PIK3CA|-;PIK3CB|-	1047	4217	1131	-2.55351	0.00534595
BR00071412	O16	BRD-A13569698-001-03-7	CC(=O)O[C@@H]1C[C@H](OC(C)=O)[C@@]2(C)C(C[C@@H](OC(C)=O)[C@]3(C)C2CC[C@@]2(C)[C@@H](OC(=O)[C@H]4O[C@@]324)c2ccoc2)C1(C)C	KHIVORIN	586.678	6708571	na	726	3100	808	-2.55247	0.00536693
BR00071405	K12	BRD-K19687926-379-04-1	CS(=O)(=O)CCNCc1ccc(o1)-c1ccc2ncnc(Nc3ccc(OCc4cccc(F)c4)c(Cl)c3)c2c1	Lapatinib Ditosylate	925.455	11557040;9941095;208908	ERBB2|-;EGFR|+;ERBB4|-;EGFR|-;ERBB2|+	1041	4193	1211	-2.54678	0.00544982
BR00071407	B02	BRD-A95848471-001-01-3	na	na	na	na	na	853	1652	942	-2.53377	0.00567143
BR00071418	F09	BRD-A82086877-001-03-1	C[C@H]1CC2C3CC[C@](O)(C(=O)COC(C)=O)C3(C)C[C@H](O)C2C2(C)C=CC(=O)C=C12	6alpha-METHYLPREDNISOLONE ACETATE	416.514	5877;6708799	na	1053	3697	1067	-2.52436	0.0058115
BR00071413	J08	BRD-A89585551-003-08-3	OC(C1CCCCN1)c1cc(nc2c(cccc12)C(F)(F)F)C(F)(F)F	Mefloquine	378.318	40692;4046	na|-;HBA1|+;ADORA2A|+;na|?	1069	3852	1025	-2.52151	0.00585844
BR00071418	O05	BRD-A40195998-001-01-9	CC(=O)OCC(=O)[C@@]1(O)CCC2C3CCC4=CC(=O)C=C[C@]4(C)[C@@]3(Cl)[C@@H](Cl)C[C@]12C	DICHLORISONE ACETATE	455.372	5388959;9868609;5219692;6605	na	809	3245	727	-2.51307	0.00600389
BR00071411	P09	BRD-K31092604-003-01-9	NCCc1c[nH]c2ccc(OCC(=O)N3CCN(CC3)c3ccc(cc3)C#N)cc12	Donitriptan monohydrochloride	439.944	197705	na	653	2890	677	-2.5076	0.00609973
BR00071408	B02	BRD-A02375039-001-01-4	na	na	na	na	na	829	1637	1000	-2.50418	0.0061667
BR00071409	C13	BRD-A60854860-001-01-1	na	na	na	na	na	954	4098	1057	-2.49685	0.00628066
BR00071417	J14	BRD-K77677632-003-01-8	Cn1ccc2cc(NC(=O)Nc3cccnc3)ccc12	SB 200646 hydrochloride	266.304	126769;5311422	na	1006	3989	1141	-2.48283	0.00653304
BR00071417	B14	BRD-K80738081-001-07-0	Oc1ccc(cc1)\C=C\c1cc(O)cc(O)c1	Resveratrol	228.247	445154	PTGS2|-;CYP1B1|-;NQO2|?;ESR1|-;CSNK2A1|?;PTGS1|-	891	3192	957	-2.48073	0.0065753
BR00071408	H01	BRD-A50958745-001-01-3	CC(NC(=O)\C=C\C(O)=O)C(=O)NC(C(C)c1c[nH]c2ccccc12)C(=O)NC(Cc1c[nH]c2ccccc12)C(O)=O	NP-013678	573.606	23757090	na	1118	4516	946	-2.47939	0.00659531
BR00071417	F18	BRD-K88677950-001-01-3	Cc1cc(I)ccc1Nc1c(F)c(F)c(F)cc1C(=O)NOCC1CC1	PD 198306	476.238	9956637	na	999	3878	829	-2.47541	0.0066716
BR00071416	E06	BRD-K64157027-003-01-9	O[C@@H](CNCCOc1ccc(CC(O)=O)cc1)c1ccccc1	ZD 2079 hydrochloride	315.369	158794	na	1074	3645	1115	-2.47016	0.00676999
BR00071414	G22	BRD-K49111258-003-16-4	COc1cc2nc(nc(N)c2cc1OC)N1CCN(CC1)C(=O)c1ccco1	PRAZOSIN HYDROCHLORIDE	419.866	657274;4893;68546	ADRA1B|+;ADRA2A|?;ADRA2C|-;KCNH2|-;ADRA2B|?;KCNH6|-;ADRA1A|+;ADRA1B|-;ADRA1D|+;ADRA2A|-;ADRA1A|-;KCNH7|-;ADRA2B|-;ADRA1D|-	1057	3818	1060	-2.46939	0.0067841
BR00071407	N20	BRD-K56210867-001-01-3	na	na	na	na	na	941	3765	968	-2.46433	0.00688115
BR00071408	A23	BRD-K63666533-001-01-1	na	na	na	na	na	707	1309	770	-2.44437	0.00729659
BR00071412	E20	BRD-A22305049-003-08-6	CC(Cc1cccc(c1)C(F)(F)F)NCCOC(=O)c1ccccc1	BENFLUOREX HYDROCHLORIDE	387.827	2318;198015	na	944	3304	631	-2.43572	0.00745322
BR00071412	K08	BRD-A89585551-003-08-3	OC(C1CCCCN1)c1cc(nc2c(cccc12)C(F)(F)F)C(F)(F)F	Mefloquine	378.318	40692;4046	na|-;HBA1|+;ADORA2A|+;na|?	970	3473	953	-2.43544	0.00745642
BR00071410	H13	BRD-A37936401-001-01-2	na	na	na	na	na	1103	4394	1152	-2.433	0.00750276
BR00071412	M14	BRD-A50311610-300-06-2	Cc1cccc(CN2CCN(CC2)C(c2ccccc2)c2ccc(Cl)cc2)c1	MECLIZINE HYDROCHLORIDE	390.955	92303;657217;64713;173612;4034	HRH1|+;NR1I3|-	889	3025	963	-2.41817	0.0078216
BR00071407	J15	BRD-A48407114-001-01-9	na	na	na	na	na	1160	4579	1214	-2.4155	0.00787224
BR00071410	K09	BRD-K49625292-001-01-7	na	na	na	na	na	1097	6669	1160	-2.41511	0.00787664
BR00071405	E20	BRD-K17349619-003-01-4	CN(C)CCCNc1c2ccccc2n(C)c2nc(=O)n(C)c(=O)c12	HLI 373	341.415	435678	na	1066	4841	1040	-2.39541	0.00831645
BR00071407	F15	BRD-K84378629-001-01-3	na	na	na	na	na	1124	6824	1184	-2.38776	0.00848712
BR00071414	C07	BRD-A52660433-066-01-3	C1CCC(CC1)c1ccc2n3CCNC4CCCc(c34)c2c1	Tetrindole mesylate	294.442	160020	na	937	3564	986	-2.38756	0.00850061
BR00071409	M01	BRD-A56513151-001-01-7	COc1cc2CC(C)OC(=O)c2c(OC)c1	NP-003083	222.24	5743657	na	1042	4336	805	-2.38488	0.00856045
BR00071411	C07	BRD-K96159438-001-03-0	CC(C)(C)C(=O)OCOP(=O)(COCCn1cnc2c(N)ncnc12)OCOC(=O)C(C)(C)C		501.477	60871	P|-	786	2866	763	-2.38277	0.00861709
BR00071414	M19	BRD-K41524689-001-08-6	CC(=O)Nc1ccc(O)cc1	Acetaminophen	151.165	1983	CA3|-;TRPV1|+;PTGS1|-;PTGS2|-;CA12|-;CA7|-;FAAH|-;CA2|-	1014	3485	1103	-2.37732	0.00873981
BR00071416	C22	BRD-K62353524-001-01-8	CCN(CC)c1ccc(C=NNC(=O)c2ccc(O)cc2)cc1	DY131	311.385	5497124	ESRRB|+;ESRRG|+	973	3376	948	-2.37587	0.0087756
BR00071410	A10	BRD-A21829897-001-01-8	na	na	na	na	na	698	1705	599	-2.37348	0.00885155
BR00071413	M17	BRD-A36010170-001-03-2	CC(=O)OCC(=O)[C@@]12OC3(CCCC3)O[C@@H]1CC1C3CCC4=CC(=O)C=C[C@]4(C)[C@@]3(F)[C@@H](O)C[C@]21C	AMCINONIDE	502.579	443958;5702266	ANXA1|+;NR3C1|+	973	3567	965	-2.36919	0.00893451
BR00071415	K19	BRD-K82236108-001-03-1	C[C@@H]([C@H](O)c1ccccc1)N(C)C	N-METHYL (-)EPHEDRINE	179.263	64782	na	1035	3886	772	-2.36485	0.00903916
BR00071411	P10	BRD-K58664068-001-01-6	CC(C)C(=O)Nc1cccc(c1)C(F)(F)F		231.218	137264	na	653	2890	721	-2.34963	0.00942277
BR00071410	H24	BRD-K14461934-001-01-2	na	na	na	na	na	1103	4394	871	-2.34085	0.00963845
BR00071405	I10	BRD-K02407574-001-06-3	CCCCc1ccc2[nH]c(NC(=O)OC)nc2c1	parbendazole	247.298	26596	na	1038	4822	609	-2.33958	0.00967082
BR00071408	C23	BRD-A77704559-001-02-3	na	na	na	na	na	970	3918	911	-2.33613	0.0097626
BR00071413	C03	BRD-A10420615-001-03-6	CC(=O)C1C(=O)[C@@H]2[C@@H]3[C@@H](Cc4cccc5[nH]cc3c45)C(C)(C)N2C1=O	Cyclopiazonic Acid	336.391	65261;54682463;9902313	ATP2A1|?	921	3490	890	-2.33093	0.00990113
BR00071411	E11	BRD-K32060394-001-01-3	CCC[C@@H](N[C@@H](C)C(=O)N1[C@H]2CCCC[C@H]2C[C@@H]1C(O)=O)C(=O)OCC		na	11946759;11946758	na	952	3277	1065	-2.32844	0.00996734
BR00071408	I12	BRD-K89282837-001-01-0	na	na	na	na	na	1112	4579	1077	-2.32096	0.0101623
BR00071408	I13	BRD-A01456162-001-01-2	na	na	na	na	na	1112	4579	1184	-2.31608	0.0102943
BR00071410	K10	BRD-K82760536-001-01-6	na	na	na	na	na	1097	6669	1214	-2.31566	0.0103011
BR00071414	L07	BRD-A75769826-003-01-3	CC(=C)CN1CC[C@@]23[C@H]4Oc5c2c(CC1[C@]3(O)Cc1c4[nH]c2ccccc12)ccc5O	SDM25N hydrochloride	414.505	71433594;16741282	na	1019	3775	819	-2.31295	0.0103847
BR00071418	J17	BRD-A28545468-003-10-9	CC(Cc1ccccc1)N(C)CC#C	SELEGILINE HYDROCHLORIDE	223.744	26758	na	1089	3485	1159	-2.30839	0.0105105
BR00071407	A02	BRD-A46548434-001-01-5	na	na	na	na	na	821	1473	900	-2.3059	0.0106011
BR00071408	B23	BRD-A35957953-001-01-2	C[C@H]1C[C@H]2OC(=O)C(=C)[C@H]2C[C@]2(C)[C@@H](O)[C@@H](O)CC12	NP-009721	266.337	23844091	na	829	1637	841	-2.3045	0.0106385
BR00071411	B03	BRD-A33447119-001-05-8	COC(=O)Nc1nc2ccc(cc2[nH]1)S(=O)c1ccccc1		315.347	40854	na	666	2740	815	-2.29991	0.0107554
BR00071416	D16	BRD-K08438429-001-01-0	Clc1ccc(CN(CCCNC(=S)NCCCc2c[nH]cn2)c2ccc(Br)cn2)cc1Cl	NNC 26-9100	556.348	9893924	na	1044	3687	1063	-2.2996	0.0107571
BR00071415	M17	BRD-K96194081-001-06-0	COc1ccc2C[C@H]3N(C)CCc4cc(OC)c(Oc5c6OCOc6cc6CCN(C)[C@@H](Cc7ccc(Oc1c2)cc7)c56)cc34	CEPHARANTHINE	606.719	10206	na	1007	3681	1071	-2.29745	0.0108183
BR00071415	M13	BRD-K88090157-050-06-6	CN1CCC(CC1)=C1c2ccccc2Sc2ccccc12	PIMETHIXENE MALEATE	409.5	4822;5702167	na	1007	3681	1093	-2.27551	0.0114597
BR00071414	F11	BRD-A82238138-001-01-7	CCCC1OC2CC3C4CCC5=CC(=O)C=CC5(C)C4C(O)CC3(C)C2(O1)C(=O)CO	Budesonide	430.541	2462;5281004	NR3C1|+	952	3774	1136	-2.27392	0.011507
BR00071415	F08	BRD-K72903603-001-14-5	Cc1cn([C@H]2C[C@H](N=[N+]=[N-])[C@@H](CO)O2)c(=O)[nH]c1=O	ZIDOVUDINE [AZT]	267.245	35370	pol|-;TERT|-	1099	3897	1059	-2.27128	0.0115864
BR00071405	C14	BRD-K58435339-001-01-4	CC(C)c1cc(C(=O)N2Cc3ccc(CN4CCN(C)CC4)cc3C2)c(O)cc1O	AT13387	409.53	11955716	na	907	4475	835	-2.2684	0.0116725
BR00071407	H14	BRD-A00672869-001-01-1	na	na	na	na	na	1140	4618	1157	-2.26354	0.0118198
BR00071416	D06	BRD-K17415526-001-02-7	C[C@H](NC(=O)C(=C\c1ccc(O)c(O)c1)\C#N)c1ccccc1	Tyrphostin B44, (+) enantiomer	308.337	5328769	EGFR|-	1044	3687	1039	-2.26096	0.0119036
BR00071408	N03	BRD-K03628532-001-01-5	CCCCCCC\C=C\C(=O)CCc1ccc(O)c(OC)c1	NP-003862	304.43	6442560	na	1003	4021	1076	-2.26002	0.011931
BR00071416	C07	BRD-K75958195-037-04-5	CN1CCC(CC1)=C1c2ccsc2CCc2ccccc12	PIZOTYLINE MALATE	429.531	168993;27400	HTR1A|-	973	3376	972	-2.25672	0.0120374
BR00071416	C09	BRD-K67783091-003-03-6	OC1(CCN(CCCC(=O)c2ccc(F)cc2)CC1)c1ccc(Cl)cc1	Haloperidol hydrochloride	412.326	3559;11495267	HRH1|-;HTR2B|-;DRD4|-;GRIN2B|+;HTR7|-;DRD5|-;HTR1A|-;DRD2|+;KCNH1|?;HTR2A|-;HTR1D|-;DRD3|-;DRD1|+;DRD2|-;HTR2A|+;HTR2A|?;DRD3|?;DRD1|-	973	3376	1082	-2.24355	0.012455
BR00071408	I23	BRD-A47074844-001-01-5	na	na	na	na	na	1112	4579	1114	-2.23825	0.0126218
BR00071417	C14	BRD-K05181084-003-02-9	Clc1cccc(N2CCN(CCCCNC(=O)c3ccc-4c(Cc5ccccc-45)c3)CC2)c1Cl	NGB 2904	494.46	19366304;9891901	DRD3|-	943	3535	1042	-2.23279	0.0128056
BR00071416	F05	BRD-K12357156-001-01-5	Oc1ccc(C=C(C#N)C(=O)NCc2ccccc2)cc1O	AG 490	294.31	5328779;5353441	EGFR|-	1096	4028	1102	-2.23196	0.0128302
BR00071416	I09	BRD-K09631521-001-05-7	S=P(N1CC1)(N1CC1)N1CC1	THIOTEPA	189.217	5453	na|-	1003	3890	1247	-2.22554	0.0130443
BR00071413	I15	BRD-A04231641-003-01-3	COC(=O)C=CC(=O)NC1CCC2(O)C3Cc4ccc(O)c5OC1C2(CCN3CC1CC1)c45	?-Funaltrexamine hydrochloride	454.523	6281335;6442032;16219791	na	1061	3971	1177	-2.21741	0.0133194
BR00071418	D10	BRD-A83802939-304-03-4	C[C@@H]1CC2C3CCC4=CC(=O)C=C[C@]4(C)[C@@]3(F)[C@@H](O)C[C@]2(C)[C@@]1(O)C(=O)COP(O)(O)=O	DEXAMETHASONE SODIUM PHOSPHATE	516.41	63037;517289;6602441;5702037;9400;16961;6431707	NR3C1|+	1017	3588	1016	-2.20505	0.0137498
BR00071406	G22	BRD-K99749624-001-02-1	Cc1ccc(F)c(NC(=O)Nc2ccc(cc2)-c2cccc3[nH]nc(N)c23)c1	ABT-869(Linifanib)	375.407	11485656	RET|-;FLT3|-;TEK|-;KDR|-;FLT1|-;KIT|-;FLT4|-;PDGFRB|-;CSF1R|-	1174	4625	1108	-2.20197	0.0138537
BR00071414	M17	BRD-K87049188-001-03-6	CCCCc1ccc(nc1)C(O)=O	Fusaric acid	179.219	3442	na	1014	3485	1036	-2.20045	0.0139128
BR00071409	G01	BRD-A17246102-001-01-2	na	na	na	na	na	1086	4514	936	-2.18969	0.0142944
BR00071411	L07	BRD-A22791329-001-06-6	CC(=O)O[C@@]1(CCC2C3C=C(C)C4=CC(=O)CC[C@]4(C)C3CC[C@]12C)C(C)=O		384.516	16395526	na	950	3202	862	-2.18192	0.0145862
BR00071409	I03	BRD-A32452138-001-01-5	CC1CCC2(CCC3(C(O)=O)C(=CCC4C5(C)CCC(O)C(C)(C)C5CCC34C)C2C1C)C(=O)OC1OC(CO)C(O)C(O)C1O	NP-009301	648.834	14194016	na	1072	4281	1019	-2.17607	0.014797
BR00071408	K11	BRD-K03694967-001-01-1	na	na	na	na	na	1134	6805	1159	-2.17396	0.0148688
BR00071411	G20	BRD-K70526448-001-02-0	O=C1CSC(=O)N1		117.122	5437	na	1036	3268	1065	-2.16776	0.0151157
BR00071418	J22	BRD-A41916216-001-03-9	CCC(C)C(=O)O[C@@H]1C[C@@]2(C)[C@@H](OC(=O)CC22OC3(C)OC22[C@H](OC(=O)C(C)C)[C@@]4(O)[C@@H](OC(=O)C5(C)OC5C)[C@@]5(C)C[C@]4(O)[C@@](C)([C@H]5CC(=O)OC)C12O3)c1ccoc1	ENTANDROPHRAGMIN	na	11972494;431218	na	1089	3485	1016	-2.16134	0.0153607
BR00071409	P18	BRD-A82548805-001-01-1	na	na	na	na	na	737	1581	626	-2.1611	0.0153977
BR00071408	B18	BRD-A23432539-001-01-3	na	na	na	na	na	829	1637	823	-2.15887	0.0154782
BR00071418	M20	BRD-A62879835-001-03-4	CO[C@H]1\C=C\O[C@@]2(C)Oc3c(C2=O)c2c4nc5cc(C)ccn5c4c(NC(=O)\C(C)=C/C=C/[C@H](C)[C@H](O)[C@@H](C)C(O)[C@@H](C)[C@H](OC(C)=O)[C@@H]1C)c(O)c2c(O)c3C	RIFAXIMIN	785.891	16667733;9810936;6710764;6436173	NR1I2|?;rpoA|-	1014	3240	1123	-2.15629	0.0155579
BR00071411	P20	BRD-A76016358-001-01-8	COC(=O)c1cncn1C(C)c1ccccc1		230.267	21474	na	653	2890	786	-2.15005	0.0158082
BR00071415	I14	BRD-K32830106-003-11-3	NC(=N)NC(=O)Cc1c(Cl)cccc1Cl	Guanfacine hydrochloride	282.549	71401;3519	ADRA2A|+;ADRA2B|+;ADRA2B|?;ADRA2C|+	1120	3831	1185	-2.14737	0.0159057
BR00071417	N17	BRD-K79930101-300-01-1	CS(=O)(=O)CCNCc1nc(cs1)-c1ccc2ncnc(Nc3ccc(OCc4cccc(F)c4)c(Cl)c3)c2c1	GW 583340 dihydrochloride	598.108	5329480;16219404	EGFR|-	995	3647	1114	-2.14714	0.0159161
BR00071412	O22	BRD-A13133631-001-03-2	C[C@H]1CC2C3CC[C@](O)(C(C)=O)[C@@]3(C)C[C@H](O)[C@]2(F)C2(C)C=CC(=O)C=C12	FLUOROMETHOLONE	376.468	9878;5702058	NR3C1|+	726	3100	732	-2.13663	0.0163455
BR00071410	N08	BRD-K20741541-001-01-4	na	na	na	na	na	969	4008	1026	-2.13441	0.0164288
BR00071412	M20	BRD-A03623303-045-05-3	COCCc1ccc(OCC(O)CNC(C)C)cc1	METOPROLOL TARTRATE	267.369	441308;4171	ADRB2|?;ADRB1|-;ADRB2|-;ADRB3|-;ADRB1|+	889	3025	940	-2.12689	0.0167452
BR00071405	N21	BRD-K23853216-001-01-8	COC(=O)[C@H]1Cc2c([nH]c3ccccc23)[C@@H](N1C(=O)CCl)c1ccc(cc1)C(=O)OC	1S,3R-RSL3	na	16398939;5238673	na	966	4268	492	-2.12617	0.0167701
BR00071413	J22	BRD-A89585551-003-08-3	OC(C1CCCCN1)c1cc(nc2c(cccc12)C(F)(F)F)C(F)(F)F	Mefloquine	378.318	40692;4046	na|-;HBA1|+;ADORA2A|+;na|?	1069	3852	942	-2.12567	0.0167911
BR00071408	J02	BRD-A62033245-001-01-6	na	na	na	na	na	1172	4690	1167	-2.11556	0.0172124
BR00071409	L13	BRD-A54083006-001-01-0	na	na	na	na	na	1031	6267	1041	-2.11503	0.0172307
BR00071405	E08	BRD-A36275421-001-11-1	COc1ccc(cc1Cl)N(C(C(=O)NCCc1ccccc1)c1cccs1)C(=O)CCl	MW-ras12	477.4	3689413	na	1066	4841	688	-2.11213	0.01736
BR00071418	N07	BRD-A64243931-001-01-8	CO[C@@H]1[C@@H](OC2O[C@H](C)[C@@H](OC3C[C@@](C)(O)[C@@H](OC(=O)CC(C)C)[C@H](C)O3)[C@@H]([C@H]2O)N(C)C)[C@@H](CC=O)C[C@@H](C)[C@@H](O)\C=C\C=C\C[C@@H](C)OC(=O)C[C@H]1C(=O)OC	JOSAMYCIN	828.006	6419972;5353695;5282165;5474986;5284579	na	899	3444	1042	-2.1109	0.0174182
BR00071410	L03	BRD-K44501162-001-01-2	na	na	na	na	na	1057	6615	917	-2.1089	0.0174932
BR00071418	D12	BRD-K22936972-003-15-2	CN1CCC(CC1)OC(c1ccccc1)c1ccccc1	DIPHENYLPYRALINE HYDROCHLORIDE	317.857	3103;66063	HRH1|+;SLC6A3|?	1017	3588	1044	-2.10172	0.017816
BR00071407	I01	BRD-A09091138-001-01-0	CC(C)(O)CCC(=O)C(C)(O)C1C(O)CC2(C)C3CC=C4C(CC(O)C(OC5OC(CO)C(O)C(O)C5O)C4(C)C)C3(C)C(=O)CC12C	NP-002743	682.848	23900089	na	1143	4725	1022	-2.09204	0.0182392
BR00071407	A03	BRD-A67721890-001-01-9	na	na	na	na	na	821	1473	969	-2.08526	0.0185747
BR00071410	J01	BRD-K81383664-001-01-2	na	na	na	na	na	1089	4357	1201	-2.08416	0.0185954
BR00071409	L22	BRD-A56015806-001-02-0	na	na	na	na	na	1031	6267	1016	-2.08342	0.0186239
BR00071413	H03	BRD-A89672324-001-02-2	C[C@H](NC[C@H](O)CP(O)(=O)Cc1ccccc1)c1ccc(Cl)c(Cl)c1	CGP 55845	402.252	5311042;9954841;123885	GABBR1|GABBR2|KCTD16|KCTD8|KCTD12|-	1078	3593	1105	-2.07134	0.0191907
BR00071418	L06	BRD-A71001587-001-03-4	CC(=O)O[C@H]1CC[C@@]2(C)C(C[C@@H](OC(C)=O)[C@]3(C)C2CC[C@@]2(C)[C@@H](OC(=O)[C@H]4O[C@@]324)c2ccoc2)C1(C)C	3beta-ACETOXYDEOXODIHYDROGEDUNIN	528.642	6708506	na	973	3573	1109	-2.07122	0.0191967
BR00071418	M08	BRD-A80594172-001-03-8	CCCCC(=O)O[C@@]1([C@@H](C)CC2C3CCC4=CC(=O)C=C[C@]4(C)[C@@]3(F)C(O)C[C@]12C)C(=O)CO	BETAMETHASONE VALERATE	476.585	16213022;578771;11869688;6710678;16533	NR3C1|+	1014	3240	1054	-2.06639	0.0194257
BR00071410	M12	BRD-A67464014-001-01-7	na	na	na	na	na	1022	4238	1045	-2.06265	0.0195972
BR00071407	B01	BRD-A93017829-001-01-6	na	na	na	na	na	853	1652	814	-2.0561	0.0199392
BR00071407	J17	BRD-A49466743-001-01-3	na	na	na	na	na	1160	4579	1160	-2.04942	0.0202333
BR00071405	F06	BRD-K45748132-001-01-5	O[As](O)(=O)c1ccc(Cc2ccc(cc2)[As](O)(O)=O)cc1	NSC48300	416.092	241158	na	949	4222	1161	-2.0494	0.0202359
BR00071415	I13	BRD-K69195780-004-03-5	COc1ccccc1N1CCN(CCCCN2C(=O)c3ccccc3C2=O)CC1	NAN-190 hydrobromide	474.399	4431;107966	HTR1A|-;HTR1F|+;ADRA1B|-;ADRA1A|-;ADRA1D|-	1120	3831	1186	-2.0489	0.0202621
BR00071410	P08	BRD-K85727565-001-01-6	na	na	na	na	na	882	1712	868	-2.0351	0.0209716
BR00071411	K19	BRD-K16389764-001-01-8	COc1cc(ccc1O)[C@@H]1Oc2c(cc(cc2O)[C@H]2Oc3cc(O)cc(O)c3C(=O)[C@@H]2O)[C@H]1CO	Silychristin	482.441	441764	na	1018	3361	1170	-2.02898	0.0212594
BR00071409	C07	BRD-A08261539-001-01-5	C[C@@H]1O[C@@H](Oc2ccc(cc2O)C2Oc3cc(O)cc(O)c3C(=O)C2O)[C@H](O)[C@H](O)[C@H]1O	NP-003740	450.396	24177541	na	954	4098	1036	-2.02836	0.0212873
BR00071416	B17	BRD-K70778732-003-15-0	Clc1cccc(c1)N1CCN(CCCn2nc3ccccn3c2=O)CC1	TRAZODONE HYDROCHLORIDE	408.327	657357;62935;5533	HTR2B|-;ADRA2A|+;HTR2C|+;HTR2A|-;HTR2C|-;HRH1|+;ADRA1A|+;HTR1A|+;HTR2A|+;SLC6A4|-	813	3216	784	-2.02604	0.0214136
BR00071418	C08	BRD-K27216882-001-01-7	CC(C=CC=C(C=CC1=C(C)CCCC1(C)C)c1ccc(C)cc1)=CC(O)=O	SR 11302	376.54	9976842	na	866	3195	973	-2.01549	0.021959
BR00071410	H15	BRD-A04257032-001-01-9	na	na	na	na	na	1103	4394	1116	-2.01503	0.0219747
BR00071415	M12	BRD-K10843433-001-12-8	CCCCC1C(=O)N(N(C1=O)c1ccccc1)c1ccccc1	PHENYLBUTAZONE	308.381	4781	PTGS1|-;PTGS2|-;PTGS1|?;PTGIS|-	1007	3681	1089	-2.01491	0.0219852
BR00071418	C09	BRD-A96828973-001-05-8	C[C@]12CCC3C(CC[C@H]4CC(=O)CC[C@]34C)C1CCC2=O	5alpha-ANDROSTAN-3,17-DIONE	288.431	222865;6710655	HSD17B1|?	866	3195	973	-2.01435	0.0220185
BR00071409	L19	BRD-A54851895-001-01-4	na	na	na	na	na	1031	6267	1052	-2.01338	0.0220558
BR00071405	B15	BRD-K55696337-001-03-2	CC[C@@]1(O)C(=O)OCc2c1cc1-c3nc4ccc(O)c(CN(C)C)c4cc3Cn1c2=O	Topotecan	421.453	60700	CYP3A4|?;TOP1|-;TOP1MT|-	869	4329	765	-2.01283	0.0220925
BR00071405	L14	BRD-K05653692-001-03-3	CCCCCCCCCC(=O)N[C@H](CN1CCOCC1)[C@H](O)c1ccccc1	PDMP	425.054	6610216;114736	na	1028	4363	824	-2.01008	0.0222373
BR00071409	F05	BRD-A13148773-001-01-2	na	na	na	na	na	1066	6335	949	-2.00825	0.022327
BR00071418	N22	BRD-K11756522-001-04-0	[O-][N+](=O)c1ccc(\C=N\N2CCOC2=O)o1	FURAZOLIDONE	225.16	5323714	na|-;MAOB|?	899	3444	1005	-1.9876	0.0234587
BR00071409	L14	BRD-A54235292-001-01-9	na	na	na	na	na	1031	6267	1151	-1.98614	0.0235273
BR00071410	F06	BRD-K48668780-001-01-7	na	na	na	na	na	1067	6841	1147	-1.97366	0.0242274
BR00071408	I03	BRD-A98287042-001-01-1	CO[C@@H]1[C@H](O)[C@@H](O[C@H]2C[C@@H](O)[C@@]3(C)[C@H](CC[C@@H]4C3CC[C@]3(C)[C@H](CC[C@]43O)C3=CC(=O)OC3)C2)O[C@H](C)[C@@H]1O[C@@H]1O[C@H](CO)[C@@H](O)[C@H](O)[C@H]1O	NP-000521	712.83	23872108	na	1112	4579	921	-1.97316	0.0242635
BR00071414	D06	BRD-A22713669-001-01-9	CC1(C)C2C(=NC1=O)c1ccccc1C(=O)C2=O	BVT 948	241.246	6604934;44483339	na	981	3908	1008	-1.96732	0.0246013
BR00071410	A09	BRD-A52820596-001-01-3	C[C@@H]1O[C@@H](O[C@H]2CC[C@]3(C)C4C[C@@H](O)[C@]5(C)[C@H](CC[C@]5(O)[C@@H]4CCC3=C2)c2ccc(=O)oc2)[C@H](O)[C@H](O)[C@H]1O[C@@H]1O[C@H](CO)[C@@H](O)[C@H](O)[C@H]1O	NP-002125	708.798	23815267	na	698	1705	699	-1.96215	0.0249304
BR00071416	B05	BRD-K15868788-003-02-8	CCN(CC)CCOC(=O)c1cc(Cl)c(N)cc1OC	SDZ 205-557 hydrochloride	300.783	11957705;5191	na	813	3216	846	-1.9588	0.0251021
BR00071407	A20	BRD-A07616163-001-01-4	na	na	na	na	na	821	1473	949	-1.95834	0.0251526
BR00071417	M21	BRD-K92830582-003-04-8	CC(C)NC[C@@H](O)COc1cccc2ccccc12	(R)-(+)-Propranolol hydrochloride	259.349	165193;21138;66366;62882	SLC10A1|-	1029	3834	1054	-1.95478	0.025333
BR00071407	D09	BRD-A44537015-001-01-7	CC(CC[C@@]1(C)[C@H](C)CC[C@]2(C)C1CC(=O)C=C2C)CC(O)=O	NP-009679	320.473	23844090	na	1022	4231	941	-1.95119	0.0255444
BR00071409	N01	BRD-A62772571-001-01-3	na	na	na	na	na	1017	4298	885	-1.94994	0.0256187
BR00071413	E16	BRD-A49160188-003-04-4	COc1cc2CC(CC3CCN(Cc4ccccc4)CC3)C(=O)c2cc1OC	DONEPEZIL HYDROCHLORIDE	415.958	3152;10916711;5741	ACHE|-;HTR2A|?	995	3409	1089	-1.93841	0.026318
BR00071414	E16	BRD-K00535541-311-04-1	Nc1c2ccccc2nc2ccccc12		194.237	7019	na	968	3640	994	-1.93098	0.0267731
BR00071408	A21	BRD-K36679592-001-01-6	na	na	na	na	na	707	1309	767	-1.93004	0.0268692
BR00071407	P23	BRD-A72764605-001-01-8	na	na	na	na	na	693	1273	812	-1.92985	0.0268805
BR00071413	A11	BRD-A94756469-001-03-9	C[C@H]1O[C@H](C[C@H](O)[C@@H]1O)O[C@H]1[C@@H](O)C[C@H](O[C@H]2[C@@H](O)C[C@H](O[C@H]3CC[C@@]4(C)[C@H](CCC5C4C[C@@H](O)[C@]4(C)[C@H](CC[C@]54O)C4=CC(=O)OC4)C3)O[C@@H]2C)O[C@@H]1C	DIGOXIN	780.949	5702042;2724385	SLCO4C1|?;ATP1A1|-;ATP1A2|-	683	2898	463	-1.92962	0.0268693
BR00071416	O07	BRD-K84709232-001-02-6	Oc1ccc(C=CC(=O)OCCc2ccccc2)cc1O	Caffeic acid phenethyl ester	284.311	5281787	na	822	3149	725	-1.92918	0.026891
BR00071411	C04	BRD-K23967983-001-01-7	Clc1ccc2Oc3ccccc3C(=O)Nc2c1		245.662	76619	na	786	2866	829	-1.92751	0.0269964
BR00071417	K15	BRD-K85266041-304-01-7	Oc1nc2cc(c(cc2nc1O)[N+]([O-])=O)[N+]([O-])=O	DNQX disodium salt	252.142	3899541;45073428	na	1110	4382	1068	-1.92674	0.0270322
BR00071418	K16	BRD-A97152619-001-03-7	CC1(C)CC2C1CCC(=C)C(O)CCC2=O	ISOKOBUSONE	222.328	3860435;6325428	na	1034	3392	1201	-1.92524	0.0271303
BR00071415	C03	BRD-K73210450-001-03-1	CC(C)c1ccc2c(CC[C@H]3C4=C(CC[C@]23C)C(=O)OC4)c1O	TRIPTOPHENOLIDE	312.409	173273	na	894	3117	914	-1.92298	0.0272762
BR00071411	C19	BRD-K17696061-001-01-5	CN1C[C@H]2C[C@@H]1CN2c1cc2n(cc(C(O)=O)c(=O)c2cc1F)C1CC1		357.385	6093435	na	786	2866	838	-1.9198	0.0274799
BR00071415	O15	BRD-K91548452-001-03-0	COc1ccc(cc1O)-c1cc(=O)c2c(O)cc(O[C@@H]3O[C@H](CO[C@H]4O[C@H](C)[C@@H](O)[C@H](O)[C@@H]4O)[C@@H](O)[C@H](O)[C@H]3O)cc2o1	DIOSMIN	608.549	5702226;5281613	na	825	3139	900	-1.90076	0.0287025
BR00071411	C08	BRD-A90558273-001-01-3	COC1C(O)CC(OC2C(O)CC(OC3C(O)CC(OC4CCC5(C)C(CCC6[C@@H]5CC(O)C5(C)C(CCC65O)C5=CC(=O)OC5)C4)OC3C)OC2C)OC1C		794.976	46397416	na	786	2866	694	-1.89623	0.029005
BR00071417	F07	BRD-K14796088-003-17-7	COc1ccc2cc3-c4cc5OCOc5cc4CC[n+]3cc2c1OC	Berberine	336.367	2353	na	999	3878	1076	-1.89561	0.0290348
BR00071408	P02	BRD-K81455188-001-01-5	na	na	na	na	na	780	1448	1032	-1.89493	0.029109
BR00071412	K11	BRD-A15670677-001-01-0	CC(=O)OCC(=O)[C@@]1(O)CCC2C3CCC4=CC(=O)C=C[C@]4(C)[C@@]3(F)[C@@H](O)C[C@]12C	ISOFLUPREDNONE ACETATE	420.477	9563;224246	na	970	3473	1075	-1.89346	0.0291802
BR00071410	L12	BRD-K23548641-001-01-9	COC(=O)C1=CO[C@@H](O[C@@H]2O[C@H](CO)[C@@H](O)[C@H](O)[C@H]2O)[C@@H]2[C@@H]3CN4CCc5c([nH]c6ccccc56)[C@]4(C[C@H]12)O3	NP-005818	544.557	24069165	na	1057	6615	1064	-1.89091	0.029337
BR00071418	I20	BRD-A94523291-304-01-9	C[C@]12C[C@H](O)C3C(CCC4=CC(=O)C=C[C@]34C)C1CC[C@]2(O)C(=O)COP(O)(O)=O	PREDNISOLONE SODIUM PHOSPHATE	440.429	31311;10484458;441409	na	1096	3807	1038	-1.89079	0.0293557
BR00071410	H10	BRD-A40014793-001-01-9	na	na	na	na	na	1103	4394	1193	-1.88765	0.0295623
BR00071416	F11	BRD-K15588452-003-01-9	COc1cccc(CCc2ccccc2OCC[C@@H]2C[C@@H](O)CN2C)c1	R-96544 hydrochloride	355.478	71433815;10668211;10668210	na	1096	4028	1219	-1.88495	0.029746
BR00071418	B18	BRD-K13044802-213-09-0	Cc1cc(C2CCCCC2)n(O)c(=O)c1	CICLOPIROX OLAMINE	268.357	38911;2749	na|?;ATP1A1|?	816	3297	761	-1.88484	0.0297614
BR00071413	L05	BRD-K01902415-001-03-4	Cc1cccc(Nc2cc(Cl)nc(SCC(O)=O)n2)c1C	WY 14643	323.795	5694	PPARA|+	977	3594	1034	-1.88444	0.0297841
BR00071418	G06	BRD-A35931254-003-03-5	CN1CCc2cccc-3c2C1Cc1ccc(O)c(O)c-31	APOMORPHINE HYDROCHLORIDE	267.328	9410;2215;6852389;5702010;107882	na	1138	3670	1214	-1.87883	0.0301639
BR00071411	P12	BRD-A84389633-001-03-2	CN1C2CCC1CC(C2)OC(=O)c1cc(C)cc(C)c1		273.376	2837530	na	653	2890	717	-1.87881	0.0301753
BR00071407	M20	BRD-K26882894-001-01-3	na	na	na	na	na	1009	4039	1149	-1.87246	0.0305994
BR00071411	K12	BRD-A19053834-050-06-1	CN1CCN(CC1)C1Cc2ccccc2Sc2ccc(Cl)cc12	Octoclothepin maleate salt	460.973	1238;11957654	na	1018	3361	1023	-1.86986	0.0307851
BR00071407	J12	BRD-A45031165-001-02-6	na	na	na	na	na	1160	4579	1216	-1.85751	0.0316444
BR00071411	M04	BRD-A14973529-001-01-9	C[C@]12CC[C@H]3[C@@H](CC[C@@H]4C[C@@H](O)CC[C@]34C)C11O[C@@H]1C[C@@H]2c1ccc(=O)oc1	Resibufogenin	na	354227;9843064;5320932;6917974;11740748;10063;16069222;16069223;354225;259992	na	927	3243	832	-1.84238	0.0327465
BR00071416	H15	BRD-K10042277-001-04-3	Clc1ccc2Nc3ccccc3C(=Nc2c1)N1CCNCC1	N-Desmethylclozapine	312.801	2820	CHRM1|+	1136	3878	1160	-1.83483	0.0332948
BR00071412	G07	BRD-A25234499-001-09-2	CCC1(CCC(=O)NC1=O)c1ccc(N)cc1	AMINOGLUTETHIMIDE	232.283	2145	CYP11A1|-;CYP19A1|-	1041	3553	1068	-1.82845	0.033773
BR00071417	F14	BRD-K41853443-001-01-1	CCCn1c2[nH]c(nc2c(=O)n(CCC)c1=O)-c1ccccc1	1,3-Dipropyl-8-phenylxanthine	312.373	128784	na	999	3878	1101	-1.82739	0.0338502
BR00071408	A22	BRD-K49096994-001-01-2	na	na	na	na	na	707	1309	756	-1.82499	0.0340732
BR00071416	N07	BRD-K56429665-001-03-9	C[C@H](\C=C\[C@@H](O)C1CC1)[C@H]1CC[C@@H]2[C@]1(C)CCC\C2=C/C=C1/C[C@@H](O)C[C@H](O)C1=C	Calcipotriol	412.614	9801803;5288783	VDR|+	957	3206	960	-1.82434	0.034086
BR00071416	F14	BRD-K38775274-001-06-4	C[C@@H]1C[C@H]2[C@@H]3CCC4=CC(=O)C=C[C@]4(C)[C@@]3(F)[C@@H](O)C[C@]2(C)[C@@]1(O)C(=O)CO		392.467	5743	ANXA1|+;PLA2G1B|-;NOS2|-;NR3C1|+;NR0B1|+;NR3C2|+	1096	4028	1117	-1.82405	0.0341012
BR00071411	B12	BRD-M14820059-001-04-0	O=C1O[Pt]OC1=O.N[C@@H]1CCCC[C@H]1N	Eloxatin	397.294	77994;498162;9887054;5310940	na	666	2740	541	-1.8113	0.0350931
BR00071407	P16	BRD-A90252271-001-01-5	na	na	na	na	na	693	1273	728	-1.80322	0.0357518
BR00071412	C12	BRD-A34205397-001-03-7	CCCCCCCCNC(C)C(O)c1ccc(SC(C)C)cc1	SULOCTIDIL	337.566	657255;6604413;5354	na	778	2926	544	-1.79928	0.036031
BR00071417	K21	BRD-K86509404-001-03-8	Cn1cnc2nc(NCCO)nc(NCc3ccccc3)c12	ISO-OLOMOUCINE	298.35	512292	na	1110	4382	1112	-1.79854	0.0360731
BR00071409	O06	BRD-A72781683-001-01-7	na	na	na	na	na	843	1781	833	-1.79185	0.036636
BR00071411	H10	BRD-K97799481-001-12-9	Cn1c2nc[nH]c2c(=O)n(C)c1=O		180.167	2153	ADORA3|-;PDE3A|-;PDE4A|-;ADORA2B|+;ADORA1|+;ADORA2A|-;ADORA1|-;PDE4B|-;ADORA2A|+;PDE4C|-;ADORA2B|-;PDE3B|-;HDAC2|+;PDE5A|-	1018	3209	1183	-1.79176	0.0366202
BR00071408	H12	BRD-A19093330-001-01-0	CO[C@H]1[C@@H](O)[C@@H](C)O[C@@H](OC2CCC3(C)C(CC[C@@H]4[C@@H]3CCC3(C)C(C(O)CC43O)C3=CC(=O)OC3)C2)[C@@H]1O	NP-010989	550.689	23872155	na	1118	4516	1098	-1.79152	0.036632
BR00071405	J05	BRD-K59437938-001-01-4	COC(=O)[C@@]12CCC(C)(C)C[C@@H]1[C@@H]1C(=O)C=C3[C@]4(C)C=C(C#N)C(=O)C(C)(C)[C@H]4CC[C@]3(C)[C@@]1(C)CC2	bardoxolone methyl	505.699	400769	PPARG|-	1049	4888	472	-1.78259	0.0373548
BR00071418	N20	BRD-A50064262-001-03-9	C[C@@H]1CC2C3C[C@H](F)C4=CC(=O)C=C[C@]4(C)[C@@]3(F)[C@@H](O)C[C@]2(C)[C@@]1(O)C(=O)COC(=O)C(C)(C)C	FLUMETHAZONE PIVALATE	494.576	5702055	na	899	3444	1029	-1.77153	0.03827
BR00071406	C18	BRD-K33379087-001-02-6	O=C1NC(=O)[C@H]([C@@H]1c1c[nH]c2ccccc12)c1cn2CCCc3cccc1c23	ARQ-197	369.424	11494412	MET|-	960	4079	960	-1.76413	0.0388857
BR00071410	I10	BRD-K24761196-001-01-6	na	na	na	na	na	1071	4409	1171	-1.75947	0.0392766
BR00071408	C09	BRD-A61549918-001-01-8	na	na	na	na	na	970	3918	1085	-1.75903	0.0393166
BR00071418	C16	BRD-A31800922-003-15-2	OC(CCN1CCCC1)(C1CCCCC1)c1ccccc1	PROCYCLIDINE HYDROCHLORIDE	323.905	207841;4919;657394	CHRM1|+;CHRM4|+;CHRM3|?;CHRM2|+	866	3195	842	-1.75843	0.0393747
BR00071410	A15	BRD-A33553239-001-01-7	na	na	na	na	na	698	1705	910	-1.75699	0.0395182
BR00071413	G21	BRD-A19795905-001-05-6	Clc1ccc(cc1)[C@H]1CC[C@@H](CC1)C1C(=O)C(=O)c2ccccc2C1=O	Atovaquone	366.841	74989	DHODH|-	1079	3851	1079	-1.75636	0.0395445
BR00071409	L11	BRD-A53266121-001-01-2	na	na	na	na	na	1031	6267	999	-1.75364	0.039767
BR00071413	I21	BRD-A92177080-001-01-3	C[C@H]1CC2C3CCC4=CC(=O)C=C[C@]4(C)[C@@]3(F)[C@@H](O)C[C@]2(C)[C@@]1(O)C(=O)COC(C)=O	BETAMETHASONE ACETATE	434.504	236702;443967;13802	NR3C1|+	1061	3971	968	-1.74532	0.0404955
BR00071411	E17	BRD-A65243462-001-07-1	CN1C(CC(O)c2ccccc2)CCCC1CC(=O)c1ccccc1		337.463	3945	na	952	3277	1003	-1.74083	0.040893
BR00071411	E20	BRD-K55490269-001-01-6	COc1ccc2n3CCN(C)C4=NCCc(c34)c2c1		255.321	68713	na	952	3277	795	-1.7392	0.0410375
BR00071407	C22	BRD-K12396276-001-01-8	na	na	na	na	na	990	3826	1085	-1.7351	0.0413927
BR00071415	F20	BRD-K85013741-001-05-9	CC(C)=CCC\C(C)=C\COc1ccc2ccc(=O)oc2c1	AURAPTENE	298.382	1550607	na	1099	3897	1016	-1.73353	0.0415318
BR00071405	J06	BRD-K53903639-001-02-1	O=C(NC1CC1)c1cc(on1)-c1cccs1		234.273	19582717	na	1049	4888	1090	-1.73343	0.0415358
BR00071408	I16	BRD-A17531604-001-01-0	C[C@@H]1C2[C@H](CC3[C@@H]4CC=C5C[C@H](CC[C@]5(C)C4CC[C@]23C)O[C@@H]2O[C@H](CO)[C@@H](O)[C@H](O)[C@H]2O[C@@H]2O[C@H](CO)[C@@H](O[C@@H]3O[C@@H](C)[C@H](O)[C@@H](O)[C@H]3O)[C@H](O)[C@H]2O)O[C@]11CC[C@@](C)(CO[C@@H]2O[C@H](CO)[C@@H](O)[C@H](O)[C@H]2O)O1	NP-001834	1063.19	23846535	na	1112	4579	1166	-1.72243	0.0425226
BR00071411	P22	BRD-K97427848-001-01-8	CCOC(=O)C(=O)c1csc(NC=O)n1	Ethyl 2-(formylamino)-4-thiazoleglyoxylate, 99%	228.222	2733245	na	653	2890	784	-1.7208	0.0426853
BR00071414	P11	BRD-K55424922-003-01-0	Clc1cccc(SC2CCNCC2)n1	Anpirtoline hydrochloride	265.196	6917943;65854	na	751	2845	530	-1.71673	0.0430604
BR00071412	K13	BRD-A02799884-001-03-7	COC(=O)C[C@H]1C(C)(C)C(=O)C=C[C@]1(C)C1CC[C@@]2(C)[C@@H](OC(=O)C=C2C1=C)c1ccoc1	DEOXYANDIROBIN	452.547	6708516	na	970	3473	1001	-1.71143	0.0435352
BR00071411	B05	BRD-K66896231-001-06-5	Nc1c2CCCc2nc2CCCCc12		188.274	604519	na	666	2740	761	-1.70121	0.0444965
BR00071407	B17	BRD-A24433698-001-01-7	na	na	na	na	na	853	1652	833	-1.69971	0.0446554
BR00071411	M09	BRD-A21280314-001-02-7	CC(C)NCC(O)c1ccc(cc1)[N+]([O-])=O		224.26	6317	na	927	3243	1022	-1.69631	0.0449502
BR00071410	D14	BRD-A61478466-001-01-6	na	na	na	na	na	1010	4386	799	-1.69077	0.0454708
BR00071415	H03	BRD-K94979336-001-09-3	CC(C)Cn1c2[nH]cnc2c(=O)n(C)c1=O	ISOBUTYLMETHYLXANTHINE	222.248	3758	PDE4D|?;PDE2A|?;PDE7A|?;PDE3B|?;ADORA1|-;PDE5A|?;PDE6G|?;PDE9A|?;PDE8A|?	1020	3526	1041	-1.69017	0.0455316
BR00071409	H15	BRD-A28849729-001-01-3	na	na	na	na	na	1089	4678	1020	-1.68759	0.0457727
BR00071410	J16	BRD-A48407114-001-01-9	na	na	na	na	na	1089	4357	1259	-1.68545	0.0459786
BR00071410	A01	BRD-A19093330-001-01-0	CO[C@H]1[C@@H](O)[C@@H](C)O[C@@H](OC2CCC3(C)C(CC[C@@H]4[C@@H]3CCC3(C)C(C(O)CC43O)C3=CC(=O)OC3)C2)[C@@H]1O	NP-010989	550.689	23872155	na	698	1705	519	-1.68313	0.0462454
BR00071415	J22	BRD-K71125014-001-17-2	COc1cc(NS(=O)(=O)c2ccc(N)cc2)nc(OC)n1	SULFADIMETHOXINE	310.328	5323	na	1116	3776	1078	-1.68312	0.0462084
BR00071416	E16	BRD-K61269089-001-02-2	Oc1ccc2ccc(=O)oc2c1O	Daphnetin	178.143	5280569	na	1074	3645	1131	-1.68228	0.0462901
BR00071411	J05	BRD-K00566342-001-01-0	O=C(OC1C(OC(=O)c2cccnc2)C(OC(=O)c2cccnc2)C(OC(=O)c2cccnc2)C(OC(=O)c2cccnc2)C1OC(=O)c1cccnc1)c1cccnc1	myo-Inositol hexanicotinate	810.732	3720	na	986	3522	1076	-1.67419	0.0470804
BR00071414	L21	BRD-K54554531-001-02-0	COC(=O)C[C@H]1C(C)(C)[C@@H](O)C[C@@H]2O[C@]34CC(=O)O[C@@H](c5ccoc5)[C@]3(C)CC[C@H](C4=C)[C@]12C	3-DEOXY-3beta-HYDROXYANGOLENSIC ACID METHYL ESTER	472.578	6710724	na	1019	3775	996	-1.66401	0.0480876
BR00071410	K01	BRD-K64408267-001-01-9	na	na	na	na	na	1097	6669	939	-1.65073	0.049418
BR00071413	I17	BRD-A35912562-001-01-0	CC(=O)[C@H]1CCC2C3CC=C4C[C@H](CC[C@]4(C)C3CC[C@]12C)OC(=O)CCC(O)=O	PREGNENOLONE SUCCINATE	416.558	10070529	na	1061	3971	958	-1.64798	0.0497103
BR00071418	D13	BRD-K08219523-034-01-0	CCCCCCCCCOc1ccc2[nH]cc(CCN)c2c1	5-Nonyloxytryptamine oxalate	392.496	1797;10126593	HTR1B|+	1017	3588	975	-1.64486	0.0500341
BR00071408	M18	BRD-A39652024-001-01-0	C[C@@H]1O[C@@H](OC2CCC3(C)[C@@H](CCC4C3CCC3(C)C(CCC43O)C3=CC(=O)OC3)C2)[C@H](O)[C@H](O)[C@H]1O	NP-010979	520.663	23815427	na	1007	4522	741	-1.64392	0.0501267
BR00071413	C04	BRD-A66861218-001-03-5	CCC(=O)OCC(=O)[C@@]1(OC(=O)CC)[C@@H](C)CC2C3CCC4=CC(=O)C=C[C@]4(C)C3(F)[C@@H](O)C[C@]12C	BETAMETHASONE 17,21-DIPROPIONATE	na	21800;63049;146364;9806143	NR3C1|+	921	3490	883	-1.6436	0.0501656
BR00071410	N17	BRD-A28652909-001-01-3	CC1CCC2C(C)(C)CCCC2(C)C1(O)\C=C\C(C)=O	NP-005387	278.436	24177528	na	969	4008	1089	-1.63838	0.0507024
BR00071410	I01	BRD-A76915274-001-01-2	na	na	na	na	na	1071	4409	1045	-1.6334	0.0512218
BR00071412	G18	BRD-A07600638-060-03-7	CN(C)[C@H]1[C@@H]2[C@@H](O)[C@H]3C(C(=O)c4c(O)ccc(Cl)c4C3=C)C(=O)[C@]2(O)C(=O)C(C(N)=O)C1=O	MECLOCYCLINE SULFOSALICYLATE	695.045	5282520;54676538;6419982	na	1041	3553	1048	-1.63304	0.0512647
BR00071409	C19	BRD-A83553783-001-01-6	na	na	na	na	na	954	4098	1050	-1.63209	0.0513612
BR00071410	H23	BRD-K71609265-001-01-5	na	na	na	na	na	1103	4394	1033	-1.63084	0.0514914
BR00071418	L14	BRD-A39660642-001-03-1	CC(=O)O[C@@H]1C[C@H](OC(C)=O)[C@@]2(C)C(C[C@@H](OC(C)=O)[C@]3(C)C2CC[C@@]2(C)[C@@H](OC(=O)C=C32)c2ccoc2)C1(C)C	DEOXYKHIVORIN	570.679	6708722	na	973	3573	1092	-1.62977	0.0516085
BR00071408	P04	BRD-K96396384-001-01-6	na	na	na	na	na	780	1448	817	-1.61688	0.0530223
BR00071413	H13	BRD-A66927094-001-01-7	CNc1cc(OC)c(cc1Cl)C(=O)NC1CCN(Cc2ccccc2)C1C	Nemonapride	387.908	4452;9952220;156333;6604906	DRD4|-;DRD3|-;DRD2|-	1078	3593	1153	-1.60859	0.0538867
BR00071411	K18	BRD-K86887724-001-05-6	CN(CCOc1ccc(NS(C)(=O)=O)cc1)CCc1ccc(NS(C)(=O)=O)cc1	Dofetilide	441.561	71329	KCNJ12|-;KCNH1|?;KCNH2|-;KCNK2|-	1018	3361	928	-1.59553	0.0553335
BR00071418	K12	BRD-A29578214-001-08-4	COc1cc(C)c2c(Oc3c4C(O)OC(=O)c4c(O)c(C)c3OC2=O)c1C=O	STICTIC ACID	386.312	73677	na	1034	3392	1215	-1.59301	0.0556128
BR00071417	H16	BRD-K84514357-001-02-9	CCCOc1ccc2[nH]c(NC(=O)OC)nc2c1	Oxibendazole	249.27	4622	TUBB2C|?	977	3979	1181	-1.59274	0.0556403
BR00071412	M15	BRD-A37780065-001-03-7	C[C@]12C[C@H](O)[C@@]3(F)C(CCC4=CC(=O)C=C[C@]34C)C1C[C@@H](O)[C@]2(O)C(=O)CO	TRIAMCINOLONE	394.439	31307;5702125	NR3C1|+	889	3025	741	-1.5926	0.0556675
BR00071411	O19	BRD-K56699285-001-18-5	CN1C[C@H](CNC(=O)OCc2ccccc2)C[C@H]2[C@H]1Cc1cn(C)c3cccc2c13	Metergoline	403.526	28693	HTR2B|-;HTR7|-;HTR2A|-;HTR6|-;HTR1D|-;HTR2C|-;HTR1F|-;HTR1E|-;HTR5A|-;HTR1B|-	708	2767	676	-1.58952	0.0560176
BR00071408	E04	BRD-K55632095-001-01-3	na	na	na	na	na	1102	6611	1208	-1.58838	0.0561207
BR00071415	E10	BRD-M10474530-001-02-3	Cl.C1NCc2ccccc2C1c1ccccc1	4-Phenyl-1,2,3,4-tetrahydroisoquinoline hydrochloride	245.75	12999296	na	1031	3548	1161	-1.58446	0.0565781
BR00071410	N05	BRD-K97951054-001-01-6	na	na	na	na	na	969	4008	916	-1.58441	0.0565825
BR00071409	C10	BRD-A33027869-001-01-9	na	na	na	na	na	954	4098	953	-1.57231	0.0579712
BR00071417	J12	BRD-K72783841-001-01-0	Oc1ccc(C=C(C#N)C(=O)NCCCc2ccccc2)cc1O	AG 555	322.364	5353390;5328770	EGFR|-	1006	3989	1136	-1.55694	0.0597736
BR00071412	O06	BRD-A21423998-001-03-4	CC1=C2C(O)C(=O)OC3CC4C(C)(C)C(=O)C=C[C@]4(C)C(CC1)[C@]23C	MEROGEDUNIN	344.451	6708642	na	726	3100	704	-1.55425	0.0601046
BR00071408	H17	BRD-A55876796-001-01-0	na	na	na	na	na	1118	4516	1157	-1.55245	0.0603053
BR00071409	M19	BRD-A60076981-001-01-5	na	na	na	na	na	1042	4336	1091	-1.55031	0.0605631
BR00071416	L17	BRD-K53545112-304-01-6	Oc1nc2cc(C#N)c(cc2nc1O)[N+]([O-])=O	CNQX disodium salt	232.155	6093155;3721046	GRIA1|-;GRIA4|?;GRIA3|?;GRIA2|-	1086	3892	1120	-1.54891	0.0607336
BR00071415	C20	BRD-K95885906-001-01-8	COc1ccc(cc1OC)-c1oc2cc(OC)c(OC)c(OC)c2c(=O)c1OC	HEXAMETHYLQUERCETAGETIN	402.399	386331	na	894	3117	816	-1.54876	0.0607597
BR00071412	I16	BRD-A20368188-001-03-2	COc1ccc2C(=O)C(Cc3ccc(OC)c(OC(C)=O)c3)COc2c1	DEOXYSAPPANONE B 7,3'-DIMETHYL ETHER ACETATE	356.374	6708755	na	991	3255	1042	-1.54687	0.0609845
BR00071410	J17	BRD-K67198205-001-01-8	na	na	na	na	na	1089	4357	1229	-1.5366	0.0622236
BR00071414	P08	BRD-K46523383-003-14-6	CCCCOc1ccc(OCCCN2CCOCC2)cc1	PRAMOXINE HYDROCHLORIDE	329.865	73957;657208;4886;517298	na	751	2845	857	-1.53522	0.0624078
BR00071418	M21	BRD-A53561827-004-15-7	CC[N+]1(C)CCCC(C1)OC(=O)C(O)(c1ccccc1)c1ccccc1	PIPENZOLATE BROMIDE	434.374	657306	na	1014	3240	1065	-1.52859	0.0632198
BR00071405	I11	BRD-K24376488-001-01-0	CN(C)CCCNc1nc(CN2CCN(CC2)C(c2ccc(Cl)cc2)c2ccc(Cl)cc2)nc2ccccc12	BJM-ctd2-6	563.571	12001922	na	1038	4822	438	-1.52523	0.0636315
BR00071418	C11	BRD-K20420220-001-03-9	COc1cc(O)c(cc1O)C(=O)c1ccccc1	CEAROIN	244.246	3938139	na	866	3195	1010	-1.52011	0.0642791
BR00071405	H08	BRD-K93754473-001-06-0	CC\C(c1ccccc1)=C(/c1ccccc1)c1ccc(OCCN(C)C)cc1		371.524	2733526	PRKCQ|?;ESR1|-;PRKCD|?;EBP|?;PRKCE|?;PRKCZ|?;ESR2|+;PRKCG|?;PRKCB|?;GPER1|+;ESR2|-;ESR1|+;PRKCA|?;na|?;PRKCI|?	1027	4848	79	-1.51683	0.0646875
BR00071405	M20	BRD-K50071428-001-01-7	C[C@]12CC[C@H]3[C@@H](CC=C4C[C@@H](O)CC[C@]34C)[C@@H]1CC=C2c1cccnc1	Abiraterone(CB-7598)	349.518	132971	CYP11B2|-;CYP3A4|-;CYP17A1|-	974	4022	1046	-1.51471	0.0649542
BR00071410	N11	BRD-A00799022-001-01-6	na	na	na	na	na	969	4008	1008	-1.51395	0.0650503
BR00071410	J09	BRD-K33991998-001-01-8	C[C@@H]1O[C@@H](Oc2ccc3c(c2)occ(-c2ccc(O)cc2)c3=O)[C@H](O)[C@H](O)[C@H]1O	NP-001850	400.383	23955874	na	1089	4357	1095	-1.51385	0.0650615
BR00071411	I12	BRD-K90137436-001-01-8	OC(=O)Cc1csc(n1)-c1ccc(Cl)cc1		253.7	28858	na	1047	3481	1195	-1.51341	0.065122
BR00071407	K01	BRD-A55069705-001-01-2	na	na	na	na	na	1159	6891	1114	-1.51004	0.0655358
BR00071411	N05	BRD-K70163715-001-02-8	Clc1ccc(Nc2nnc(Cc3ccncc3)c3ccccc23)cc1		346.818	151194	KDR|-;KDR|?;FLT1|?;FLT1|-;FLT4|?;FLT4|-;PDGFRB|-	814	2877	684	-1.50664	0.065996
BR00071416	L03	BRD-K60511616-236-02-2	CC[C@H](C)C(=O)O[C@H]1C[C@H](O)C=C2C=C[C@H](C)[C@H](CC[C@@H](O)C[C@@H](O)CC(O)=O)[C@@H]12	Pravastatin	424.534	54687	SLCO1B1|?;HMGCR|-;HMGCR|?	1086	3892	1045	-1.50574	0.0660986
BR00071408	K14	BRD-K28436105-001-01-1	CCc1cc(O)c(C)c(O)c1C=O	NP-012802	180.203	23786369	na	1134	6805	1188	-1.49265	0.0677838
BR00071410	I09	BRD-A25851298-001-01-3	na	na	na	na	na	1071	4409	1154	-1.49152	0.0679407
BR00071410	G18	BRD-A17246102-001-01-2	na	na	na	na	na	1073	4635	1166	-1.48853	0.0683322
BR00071418	O21	BRD-A56884981-001-02-6	CC(=O)O[C@@H]1C[C@@]2(C)C(CC[C@@H]2C(C)=O)C2CCC3=CC(=O)CC[C@]3(C)C12	11a-ACETOXYPROGESTERONE	na	519975;247927;57066133	na	809	3245	769	-1.48106	0.0693343
BR00071405	C17	BRD-K09499853-305-02-9	CCN1CCN(CC(=O)Nc2ccc(-c3cccc4c3oc(cc4=O)N3CCOCC3)c3sc4ccccc4c23)CC1	KU 0060648	582.719	11964036	PIK3CG|-;PRKDC|-;PIK3CD|-;PIK3CA|-;PIK3CB|-	907	4475	788	-1.47259	0.0704609
BR00071415	M06	BRD-K06902185-001-10-2	Nc1cc(nc(N)[n+]1[O-])N1CCCCC1	MINOXIDIL	209.253	4201	KCNJ1|?;KCNJ11|?;KCNJ8|?;PTGS1|?	1007	3681	905	-1.46879	0.0709786
BR00071411	G18	BRD-K54824716-001-01-6	OC(=O)CCc1nc2ccccc2[nH]1		na	4739544;65708	na	1036	3268	1076	-1.46588	0.0713765
BR00071412	C04	BRD-A25143711-001-01-4	CCCCC(=O)O[C@@]1(CCC2C3CCC4=CC(=O)CC[C@]4(C)C3[C@@H](O)C[C@]12C)C(=O)CO	HYDROCORTISONE VALERATE	446.584	5282494;42395	NR3C1|+	778	2926	785	-1.46416	0.0716178
BR00071412	E07	BRD-A22380646-001-02-3	COc1ccnc(CS(=O)c2nc3cc(OC(F)F)ccc3[nH]2)c1OC	PANTOPRAZOLE	383.37	4679	ATP4A|-	944	3304	1026	-1.46028	0.0721423
BR00071415	D06	BRD-K80946661-001-03-6	CC(=O)Oc1ccc(cc1)\C=C\c1cc(OC(C)=O)cc(OC(C)=O)c1	TRIACETYLRESVERATROL	354.358	5962587	na	1025	3821	1105	-1.45618	0.0727029
BR00071410	D02	BRD-K96956755-001-01-8	na	na	na	na	na	1010	4386	951	-1.45486	0.0728828
BR00071408	O18	BRD-K15565787-001-01-7	na	na	na	na	na	821	1747	895	-1.45165	0.073359
BR00071407	C09	BRD-K99154418-001-01-6	na	na	na	na	na	990	3826	1003	-1.43627	0.0754952
BR00071408	C20	BRD-A76136138-001-01-1	na	na	na	na	na	970	3918	1013	-1.43182	0.0761299
BR00071417	I20	BRD-K43744935-048-01-6	CCC(=C(c1ccccc1)c1ccc(OCCN(C)C)cc1)c1ccccc1	Tamoxifen citrate	371.524	2733525;3033630;3032583	na	1020	4060	1116	-1.43042	0.0763287
BR00071409	D01	BRD-A00134950-001-01-2	na	na	na	na	na	1050	4407	920	-1.42968	0.0764336
BR00071412	O14	BRD-A25408073-001-03-9	CC1(C)C2CC(=O)[C@]3(C)C(CC[C@@]4(C)[C@@H](OC(=O)[C@H]5O[C@@]345)c3ccoc3)[C@@]2(C)C=CC1=O	DEACETOXY-7-OXOGEDUNIN	438.52	6708525	na	726	3100	720	-1.42457	0.0771815
BR00071418	E10	BRD-A28940325-001-15-8	NS(=O)(=O)c1cc2c(NC(NS2(=O)=O)C(Cl)Cl)cc1Cl	TRICHLORMETHIAZIDE	380.639	5560	CA4|-;CA12|-;CA5B|-;CA6|-;CA1|-;CA9|-;CA14|-;CA7|-;CA5A|-;SLC12A1|-;SLC12A3|-;ATP1A1|-;CA2|-	1055	3589	1130	-1.42404	0.0772511
BR00071407	H02	BRD-A32756549-001-01-2	na	na	na	na	na	1140	4618	1005	-1.41765	0.0781749
BR00071409	O14	BRD-A73693229-001-01-4	na	na	na	na	na	843	1781	871	-1.41754	0.0782211
BR00071411	E12	BRD-K49372556-001-02-5	COc1ccc(cc1)-c1noc(CC(O)=O)c1-c1ccc(OC)cc1		339.347	4237	na	952	3277	983	-1.41636	0.0783723
BR00071408	D22	BRD-K40184968-001-01-7	na	na	na	na	na	1066	4341	1095	-1.4124	0.078945
BR00071408	L01	BRD-K87413565-001-01-1	na	na	na	na	na	1124	6765	1066	-1.40823	0.0795508
BR00071411	N16	BRD-K93754473-048-04-6	CC\C(c1ccccc1)=C(/c1ccccc1)c1ccc(OCCN(C)C)cc1	TAMOXIFEN CITRATE	563.647	2733525;2733526;3033630	PRKCQ|?;ESR1|-;PRKCD|?;EBP|?;PRKCE|?;PRKCZ|?;ESR2|+;PRKCG|?;PRKCB|?;GPER1|+;ESR2|-;ESR1|+;PRKCA|?;na|?;PRKCI|?	814	2877	879	-1.40791	0.0796208
BR00071409	L18	BRD-A54728656-001-01-3	na	na	na	na	na	1031	6267	973	-1.4005	0.0807027
BR00071411	E08	BRD-K28346421-001-02-7	CO[C@H]1\C=C\O[C@@]2(C)Oc3c(C2=O)c2c(O)c(\C=N\N4CCN(CC4)C4CCCC4)c(NC(=O)\C(C)=C/C=C/[C@H](C)[C@H](O)[C@@H](C)[C@@H](O)[C@@H](C)[C@H](OC(C)=O)[C@@H]1C)c(O)c2c(O)c3C	Rifapentine	877.045	6323497	na	952	3277	1068	-1.39929	0.0808985
BR00071410	I07	BRD-K06433075-001-01-0	na	na	na	na	na	1071	4409	1087	-1.39717	0.0812098
BR00071417	N07	BRD-K67013324-001-01-5	CC(=O)NCCc1c(Cc2ccccc2)[nH]c2ccccc12	Luzindole	292.382	122162	MTNR1B|-;MTNR1A|-	995	3647	1054	-1.38307	0.0833541
BR00071415	E11	BRD-K62537556-001-01-7	Ic1ccc(cc1)C(=O)NC1CCN(Cc2ccccc2)CC1	4-IBP	420.294	132995	na	1031	3548	1122	-1.38199	0.0835208
BR00071406	O11	BRD-K83336168-001-02-7	COc1cc(\C=C\C(=O)N2CCC=CC2=O)cc(OC)c1OCCN(C)CCOc1c(OC)cc(\C=C\C(=O)N2CCC=CC2=O)cc1OC	piperlongumine-dimer	317.341	637858	na	846	3823	445	-1.37719	0.0842626
BR00071411	G04	BRD-K77564118-001-01-5	O=C(CN1CCN(Cc2ccc3OCOc3c2)CC1)N1c2ccccc2Sc2ccccc12		459.564	72098	na	1036	3268	1058	-1.37296	0.0849185
BR00071408	B11	BRD-A19941808-001-01-3	na	na	na	na	na	829	1637	900	-1.37227	0.0850509
BR00071410	G01	BRD-A69197482-001-01-4	na	na	na	na	na	1073	4635	1002	-1.37102	0.0852123
BR00071416	F15	BRD-K19533706-001-01-9	COc1ccc(C=CC(=O)Nc2ccccc2C(O)=O)cc1OC	Tranilast	327.336	5282230	HPGDS|?	1096	4028	1209	-1.37096	0.0852226
BR00071407	A17	BRD-K48830545-001-01-9	na	na	na	na	na	821	1473	725	-1.37017	0.0853862
BR00071409	M08	BRD-A58864047-001-01-0	na	na	na	na	na	1042	4336	1113	-1.36913	0.085507
BR00071414	N09	BRD-K47761761-103-01-8	Cc1cccc(c1)C(=O)NCN1CCN(CC1)c1ccccc1C#N	PD 168077 maleate	450.495	11957665	na	923	3738	1009	-1.36608	0.0859893
BR00071408	O03	BRD-A45230133-001-01-5	na	na	na	na	na	821	1747	910	-1.36195	0.086664
BR00071410	J12	BRD-A48195961-001-01-4	na	na	na	na	na	1089	4357	1069	-1.36069	0.0868348
BR00071418	K03	BRD-K02900412-001-07-1	CC(C)(C)CC(C)(C)c1ccc(O)c(Cc2ccc(Cl)cc2Cl)c1	CLOFOCTOL	365.338	2799	na	1034	3392	521	-1.35449	0.0878297
BR00071411	M22	BRD-K29458283-001-04-2	OC(=O)CCCc1ccc(cc1)N(CCCl)CCCl	CHLORAMBUCIL	304.211	2708	na|-;GSTP1|?	927	3243	854	-1.35256	0.0881347
BR00071407	F13	BRD-K77836884-001-01-9	na	na	na	na	na	1124	6824	1122	-1.352	0.0882065
BR00071418	M07	BRD-A55579717-001-03-2	O=c1cccc2C3CNC[C@@H](C3)Cn12	CYTISINE	190.246	10235;6708720	CHRNA6|+;CHRNA4|+;CHRNA7|+;CHRNA3|+	1014	3240	1120	-1.35195	0.0882312
BR00071412	E19	BRD-A87445400-003-03-6	COC(=O)C1[C@@H](O)CC[C@H]2CN3CCc4c([nH]c5ccccc45)[C@@H]3C[C@H]12	YOHIMBINE HYDROCHLORIDE	390.908	5702140;5702139;6169;197067;5458953	na	944	3304	1011	-1.34783	0.0888927
BR00071415	M10	BRD-K40992116-001-05-5	Oc1ccc(Cl)cc1	PARACHLOROPHENOL	128.555	4684	na	1007	3681	1042	-1.34144	0.089921
BR00071417	O22	BRD-K98039984-001-06-3	C[C@]12C[C@H](O)[C@H]3[C@@H](CCC4=CC(=O)C=C[C@]34C)[C@@H]1CC[C@]2(O)C(=O)CO		360.45	5755	NR3C1|+;NR3C2|+	842	3025	947	-1.34127	0.0899549
BR00071412	M22	BRD-A70461345-003-03-0	Oc1ccc2C[C@H]3N(CC=C)CC[C@@]45C(Oc1c24)C(=O)CC[C@@]35O	NALOXONE HYDROCHLORIDE	363.838	5702090;5464092	na	889	3025	852	-1.34116	0.089974
BR00071408	O07	BRD-A80659631-001-01-8	na	na	na	na	na	821	1747	897	-1.34115	0.0899935
BR00071410	L02	BRD-K37445107-001-01-9	na	na	na	na	na	1057	6615	782	-1.33827	0.0904244
BR00071410	I14	BRD-A11674900-001-01-5	na	na	na	na	na	1071	4409	1049	-1.33679	0.0906733
BR00071406	M07	BRD-K60750172-001-02-0	CCOC(=O)c1ccc(cc1)N1NC(=O)C(=Cc2ccc(o2)[N+]([O-])=O)C1=O	PYR 41	371.305	5335621	na	992	3668	1090	-1.32988	0.09181
BR00071409	H07	BRD-A24475274-001-01-0	na	na	na	na	na	1089	4678	1158	-1.32666	0.0923369
BR00071411	P11	BRD-K48722833-001-02-7	COc1cc(ccc1OCCCN1CCC(CC1)c1noc2cc(F)ccc12)C(C)=O	Iloperidone	426.488	71360	HTR7|+;DRD4|+;HTR6|+;HTR7|-;HTR1A|-;DRD2|+;HTR6|-;DRD3|+;HRH1|+;DRD1|+;ADRA2C|+;ADRA1A|+;HTR1A|+;HTR2A|+	653	2890	670	-1.32318	0.0929301
BR00071410	N03	BRD-K14115387-001-01-6	na	na	na	na	na	969	4008	728	-1.32121	0.0932479
BR00071409	H18	BRD-A29758136-001-01-2	C[C@@H]1C(O)O[C@@H]2[C@H]1[C@@H](O)C[C@](C)(C=C)[C@H]2C(C)=C	NP-013191	252.354	23844102	na	1089	4678	973	-1.32024	0.093405
BR00071407	H23	BRD-A06728060-001-01-2	na	na	na	na	na	1140	4618	1064	-1.31597	0.0941191
BR00071411	B19	BRD-A70220996-001-06-9	NS(=O)(=O)c1cc2c(NC(Cc3ccccc3)NS2(=O)=O)cc1Cl	Benzylhydrochlorothiazide	387.853	2348	na	666	2740	664	-1.31545	0.0942235
BR00071416	C14	BRD-K19525698-003-01-1	OC(=O)C=Cc1ccc(Cn2ccnc2)cc1	Ozagrel hydrochloride	228.251	6438130;5282440	na	973	3376	992	-1.31184	0.094822
BR00071417	J13	BRD-K52313696-001-08-1	CC(=O)Nc1ccc(cc1)C(=O)Nc1ccccc1N	CI-994	269.304	2746	HDAC1|-;HDAC3|-	1006	3989	1061	-1.31105	0.0949505
BR00071418	C20	BRD-A33676200-003-01-7	COc1cc2CCN=C(C(C(=O)N(CCc3ccc(OC)c(OC)c3OC)CCc3ccc(OC)c(OC)c3OC)c3ccccc3)c2cc1OC	LOE 908 hydrochloride	712.84	122081	na	866	3195	856	-1.31072	0.0950137
BR00071405	K09	BRD-A76279427-001-01-9	CCCCCCC(=O)CCCCCC\C=C\C[C@H](O)[C@@H](O)C(N)(CO)C(O)=O	myriocin	401.544	6438394	SPTLC1|-;SPTLC2|-;SPTLC3|-	1041	4193	1185	-1.30328	0.0962671
BR00071409	K14	BRD-A47814241-001-01-3	na	na	na	na	na	1074	6587	1144	-1.3024	0.0964089
BR00071412	A12	BRD-A12055418-001-03-7	CCC(C)C(=O)O[C@H]1[C@H](O)C2C(CN3CC(C)CCC3[C@@]2(C)O)C2C[C@@]34O[C@@]5(O)C(C(OC(C)=O)[C@@H](OC(C)=O)C3[C@]12O)[C@]4(C)CCC5OC(=O)C(C)(O)CC	PROTOVERATRINE A	793.948	4974;5702278;222157;8931;6325853;6419990	na	583	2711	598	-1.30063	0.0967383
BR00071412	O09	BRD-A49225603-045-05-0	CC(CN(C)C)CN1c2ccccc2Sc2ccccc12	TRIMEPRAZINE TARTRATE	298.448	5574;6604495;441236;5702128	HRH1|+	726	3100	691	-1.29114	0.0983662
BR00071406	M08	BRD-K45681478-001-10-1	ClC1=C(NCC=C)C(=O)c2ccccc2C1=O	jmw-mitf1	247.678	1716436	na	992	3668	968	-1.2898	0.0985924
BR00071416	I11	BRD-K12539581-001-14-6	COC(=O)Nc1nc2cc(ccc2[nH]1)C(=O)c1cccs1	NOCODAZOLE	301.32	4122	HPGDS|?	1003	3890	695	-1.28876	0.0987727
BR00071417	I18	BRD-K40656405-001-01-5	CCCc1c(OCCCOc2ccc(OCC(O)=O)cc2)ccc(CC=O)c1O	L-165,041	402.443	6603901;4364841	PPARD|+;PPARD|?	1020	4060	1147	-1.28648	0.0991661
BR00071405	G09	BRD-A09722536-002-11-5	ClCCN(CCCl)P1(=O)NCCCO1	Cyclophosphamide	261.083	2907	na|-;CYP2C9|?	1154	4824	1230	-1.27567	0.10106
BR00071408	D01	BRD-A78433188-001-01-9	na	na	na	na	na	1066	4341	985	-1.26774	0.102473
BR00071417	H12	BRD-K88741031-001-01-0	COC(=O)C=Cc1cc(O)ccc1O	Methyl 2,5-dihydroxycinnamate	194.186	5353609	na	977	3979	1106	-1.26701	0.102604
BR00071413	I04	BRD-A65449987-001-06-2	CC1(C)O[C@@H]2CC3C4C[C@H](F)C5=CC(=O)C=CC5(C)C4C(O)CC3(C)[C@@]2(O1)C(=O)CO	FLUNISOLIDE	434.504	82153;5702174	NR3C1|+	1061	3971	1031	-1.26606	0.102774
BR00071418	E12	BRD-A48180038-003-15-1	OC(CCN1CCCCC1)(C1CCCCC1)c1ccccc1	TRIHEXYPHENIDYL HYDROCHLORIDE	337.932	66007;517300;5572;657317	CHRM4|?;CHRM1|+;CHRM5|?;CHRM2|?;CHRM1|-;CHRM3|?	1055	3589	1088	-1.26572	0.102839
BR00071407	P02	BRD-K96563692-001-01-8	na	na	na	na	na	693	1273	790	-1.2637	0.10324
BR00071406	A07	BRD-K93367411-001-03-3	OC(=O)[C@@H]1CCCC[C@@H]1C(=O)N1CCc2ccccc2[C@H]1CN1C(=O)c2ccccc2C1=O		446.503	40482356	na	777	3649	784	-1.26153	0.103592
BR00071407	A06	BRD-K19808008-001-01-0	na	na	na	na	na	821	1473	784	-1.26106	0.103709
BR00071410	I17	BRD-K82272342-001-01-6	na	na	na	na	na	1071	4409	1232	-1.2608	0.103717
BR00071411	G17	BRD-K00019835-001-01-4	CN1N=C(CCC1=O)C(N)=O		155.157	9302	na	1036	3268	1136	-1.25856	0.104129
BR00071411	I20	BRD-A90799790-001-10-8	COC(=O)C1=C(C)NC(C)=C(C1c1cccc2nonc12)C(=O)OC(C)C	Isradipine	371.393	3784	CACNA2D2|-;CACNA1F|?;CACNA2D1|-;CACNA1D|?;CACNA1D|-;CACNB2|-;CACNA1S|-;CACNA1H|-;CACNA1C|-	1047	3481	1116	-1.25488	0.104793
BR00071413	E09	BRD-A14098586-001-03-1	CC(=O)O[C@@H]1CC[C@@]2(C)C(C[C@@H](OC(C)=O)[C@]3(C)C2CC[C@@]2(C)[C@@H](OC(=O)C=C32)c2ccoc2)C1(C)C	3alpha-ACETOXYDIHYDRODEOXYGEDUNIN	512.643	6708514	na	995	3409	1069	-1.25297	0.105141
BR00071417	O14	BRD-K93754473-048-10-3	CC\C(c1ccccc1)=C(/c1ccccc1)c1ccc(OCCN(C)C)cc1	TAMOXIFEN CITRATE	563.647	2733525;2733526;3033630	PRKCQ|?;ESR1|-;PRKCD|?;EBP|?;PRKCE|?;PRKCZ|?;ESR2|+;PRKCG|?;PRKCB|?;GPER1|+;ESR2|-;ESR1|+;PRKCA|?;na|?;PRKCI|?	842	3025	793	-1.2504	0.105614
BR00071411	A14	BRD-A69051038-001-01-2	COc1cc(ccc1O)\C=C\C(=O)O[C@H]1CC[C@]23CC22CC[C@]4(C)[C@H](CC[C@@]4(C)C2CCC3C1(C)C)C(C)CCC=C(C)C	gamma-Oryzanol	na	6450219;5282164	na	605	2300	556	-1.24922	0.105844
BR00071407	B07	BRD-K39911831-001-01-1	na	na	na	na	na	853	1652	758	-1.24897	0.105898
BR00071410	N22	BRD-K84502760-001-01-7	na	na	na	na	na	969	4008	990	-1.24797	0.10605
BR00071416	C10	BRD-K93460210-071-01-6	Nc1nnc(c(N)n1)-c1cccc(Cl)c1Cl	Lamotrigine isethionate	382.216	3878;45039646	SCN2A|-	973	3376	1113	-1.24517	0.106568
BR00071418	J12	BRD-A64523751-001-03-6	COC(=O)C[C@H]1C(C)(C)C(=O)[C@@H]2CC3=C4CC(=O)O[C@@H](c5ccoc5)[C@]4(C)CCC3[C@@]1(C)C2=O	MEXICANOLIDE	468.546	267328	na	1089	3485	1179	-1.24326	0.106918
BR00071416	K13	BRD-K75699339-057-03-2	CN(C)CCc1c[nH]c2ccc(Cn3cncn3)cc12	RIZATRIPTAN BENZOATE	391.475	77997;5078	HTR1F|+;HTR1A|+;HTR1D|+;HTR1B|+;HTR1E|+	1112	4219	1206	-1.24277	0.107004
BR00071416	D07	BRD-K47659338-003-01-0	Cc1[nH]c2ccc(Cl)cc2c1C1=CCNCC1	EMD 386088 hydrochloride	246.738	56972198;10131112	na	1044	3687	1047	-1.23416	0.108601
BR00071411	P14	BRD-K61868322-051-01-5	CC(C)OC(=O)OCOP(=O)(CO[C@H](C)Cn1cnc2c(N)ncnc12)OCOC(=O)OC(C)C	Tenofovir Disoproxil Fumarate	635.52	5481350;6398764	pol|-	653	2890	722	-1.22948	0.109485
BR00071414	G08	BRD-K62200014-003-05-5	Clc1ccc2N=C3NC(=O)CN3Cc2c1Cl	ANAGRELIDE HYDROCHLORIDE	292.544	42786;2182	PDE3A|-;PDE3B|-	1057	3818	1025	-1.22936	0.109498
BR00071413	F07	BRD-A59943784-001-01-8	CC1CC2C3CC(F)C4=CC(=O)C=CC4(C)C3(F)C(O)CC2(C)C1(CC(=O)CO)C(=O)SCF	Fluticasone propionate	500.573	44483336;444036	PGR|+;PLA2G4A|-;NR3C1|+;NR3C2|+	1051	3761	1039	-1.22788	0.109775
BR00071409	I14	BRD-A34384046-001-01-9	na	na	na	na	na	1072	4281	1195	-1.22621	0.110086
BR00071415	K11	BRD-K97139501-001-03-3	COc1cccc(O)c1O	3-METHOXYCATECHOL	140.138	13622	na	1035	3886	1187	-1.22539	0.110242
BR00071416	H05	BRD-K22134346-001-11-6	CCC(C)(C)C(=O)O[C@H]1C[C@@H](C)C=C2C=C[C@H](C)[C@H](CC[C@@H]3C[C@@H](O)CC(=O)O3)[C@@H]12	SIMVASTATIN	418.574	54454	ITGB2|?;HMGCR|-;HMGCR|?	1136	3878	1228	-1.22492	0.110331
BR00071415	M08	BRD-K15567136-003-18-1	COc1ccc(Cc2nccc3cc(OC)c(OC)cc23)cc1OC	PAPAVERINE HYDROCHLORIDE	375.849	4680;5351522;6084;657373	PDE3A|-;PDE4B|-;PDE3B|-	1007	3681	1112	-1.22064	0.111142
BR00071415	K21	BRD-K94324294-001-03-5	COc1cc2COC(=O)c2cc1OC	METAMECONINE	194.186	230460	na	1035	3886	1020	-1.21914	0.111426
BR00071410	N24	BRD-K73120185-001-01-8	COC(=O)c1c(O)cc(C)cc1Oc1c(O)cc(OC)cc1CO	NP-013660	334.324	23928045	na	969	4008	1038	-1.21909	0.111434
BR00071412	O13	BRD-A21428877-003-01-9	COC(=O)C1=C(C)NC(C)=C(C1c1ccc(cc1)[N+]([O-])=O)C(=O)NCCCN1CCC(CC1)(c1ccccc1)c1ccccc1	SNAP 5089	608.739	5311437	ADRA1A|-	726	3100	696	-1.21807	0.111637
BR00071411	O15	BRD-A46641338-323-01-3	CC[C@H]([C@H]1CC[C@H](C)[C@@H](O1)[C@@H](C)[C@H](O)[C@H](C)C(=O)[C@H](CC)[C@H]1O[C@@]2(O[C@@]3(CC[C@](C)(O3)C3CC[C@](O)(CC)[C@H](C)O3)[C@H](O)C=C2)[C@H](C)C[C@@H]1C)C(O)=O	Salinomycin monosodium salt hydrate	na	3085092;16213105;5151;6473797;11072689;6602450;6602499;72370;16057833;5150	na	708	2767	762	-1.21254	0.112694
BR00071414	M14	BRD-K38197229-001-17-4	CCCCNc1cc(cc(c1Oc1ccccc1)S(N)(=O)=O)C(O)=O	BUMETANIDE	364.416	2471	CA5B|-;CA6|-;CA9|-;CA14|-;CA5A|-;SLC12A2|-;CA4|-;CA12|-;SLC12A5|-;CA1|-;CA7|-;SLC12A1|-;CFTR|+;SLC12A4|-;GPR35|+;CA2|-	1014	3485	995	-1.21079	0.11302
BR00071414	A04	BRD-K55034111-066-07-2	CCn1cc(C(O)=O)c(=O)c2cc(F)c(cc12)N1CCN(C)CC1	PEFLOXACINE MESYLATE	429.463	119525;51081;6919009	TOP2A|-	679	2709	753	-1.20585	0.11398
BR00071413	J03	BRD-A64977602-001-04-3	CN1CCN2C(C1)c1ccccc1Cc1cccnc21	Mirtazepine	265.36	4205	ADRA1A|?;ADRA1B|?;ADRB2|?;HTR7|?;DRD1|?;ADRA2C|-;OPRK1|+;ADRA1D|?;ADRA2A|+;ADRA2C|?;HTR2B|?;HTR2C|+;HTR2A|-;SLC6A2|?;HTR2C|-;DRD2|?;ADRB1|?;HRH1|+;ADRA2C|+;HRH3|?;ADRA2A|-;SLC6A3|?;HTR2A|+;DRD3|?;SLC6A4|?;DRD5|?;ADRA2B|-;HTR3A|+	1069	3852	1042	-1.20537	0.114059
BR00071407	H24	BRD-A07615476-001-01-8	na	na	na	na	na	1140	4618	1062	-1.20268	0.114576
BR00071412	M11	BRD-A04260165-004-02-4	CN1CCc2c(cc(O)c(O)c2Cl)C(C1)c1cccc(C)c1	SKF 83959 hydrobromide	398.725	133538;11957685	na	889	3025	999	-1.20251	0.114618
BR00071405	G21	BRD-A35108200-001-05-4	CC1CC2C3CCC4=CC(=O)C=CC4(C)C3(F)C(O)CC2(C)C1(O)C(=O)CO	Dexamethasone	392.467	3003;5743	ANXA1|+;PLA2G1B|-;NOS2|-;NR3C1|+;NR0B1|+;NR3C2|+	1154	4824	1122	-1.20157	0.114789
BR00071414	J11	BRD-K44204252-001-04-8	N[C@H](CO)Cc1ccccc1	L-PHENYLALANINOL	151.209	447213	na	966	3470	1093	-1.20026	0.115051
BR00071405	N07	BRD-A86956638-001-06-4	CN(C1CCS(=O)(=O)C1)C(=O)COC(=O)\C=C\c1cccc(c1)[N+]([O-])=O	CID 5951923	382.387	5951923	na	966	4268	1004	-1.19712	0.115656
BR00071414	E20	BRD-A13964793-001-01-8	OC12C3C4C5C3C(C3C5CC4C13)N2CCc1cccc(F)c1	TC 1	297.373	10040286	na	968	3640	963	-1.19536	0.116003
BR00071409	G24	BRD-A22947368-001-01-7	na	na	na	na	na	1086	4514	850	-1.19433	0.116202
BR00071407	C10	BRD-A37300517-001-01-2	na	na	na	na	na	990	3826	925	-1.19013	0.117027
BR00071412	K10	BRD-A07000685-001-03-6	C[C@]12C[C@H](O)C3C(CCC4=CC(=O)CC[C@]34C)C1CC[C@]2(O)C(=O)COC(=O)CCC(O)=O	HYDROCORTISONE HEMISUCCINATE	462.539	16623;219121;5702069	NR3C1|+	970	3473	1071	-1.18815	0.117419
BR00071408	O05	BRD-A63194036-001-01-8	na	na	na	na	na	821	1747	733	-1.18633	0.117803
BR00071409	K01	BRD-A43357288-001-01-1	na	na	na	na	na	1074	6587	923	-1.18589	0.117851
BR00071416	A04	BRD-K50841342-001-01-6	Oc1c(CC=C)cccc1C=NNC(=O)CN1CCN(Cc2ccccc2)CC1	PAC 1	392.503	9675990;4536128;5344054	na	681	2727	837	-1.18183	0.118677
BR00071409	D19	BRD-A04498585-001-01-0	COc1cc2ccc(=O)oc2cc1OCC(O)C(C)(C)O	NP-002539	294.303	3604942	na	1050	4407	1096	-1.18166	0.118697
BR00071410	H05	BRD-A80217729-001-01-8	na	na	na	na	na	1103	4394	1098	-1.1797	0.119086
BR00071416	K14	BRD-K34170797-001-01-1	COC(=O)C=Cc1cccc(c1)N(Cc1ccc(cc1)-c1ccc(cc1)N(C)C)C(=O)C1CCCCC1	Fexaramine	496.651	5496784;5326713	NR1H4|+	1112	4219	1182	-1.1777	0.119484
BR00071407	F16	BRD-K87171303-001-01-2	na	na	na	na	na	1124	6824	1189	-1.17765	0.119485
BR00071415	F10	BRD-K79711234-001-11-8	CS(=O)(=O)c1ccc(cc1)[C@@H](O)[C@@H](CO)NC(=O)C(Cl)Cl	THIAMPHENICOL	356.214	27200	na	1099	3897	1213	-1.17587	0.11985
BR00071407	A07	BRD-K44782266-001-01-3	na	na	na	na	na	821	1473	740	-1.17558	0.119944
BR00071407	N12	BRD-K47416262-001-01-9	na	na	na	na	na	941	3765	981	-1.1717	0.120688
BR00071409	E04	BRD-A06421966-001-01-9	OC[C@H]1O[C@@H](OC(C#N)c2ccccc2)[C@H](O)[C@@H](O)[C@@H]1O	NP-000897	295.291	120639	na	1029	5872	1174	-1.17054	0.120913
BR00071412	I19	BRD-A06232236-001-03-0	CC(=O)O[C@@H]1CC2C(C)(C)C(=O)C3OC3[C@]2(C)C2CC[C@@]3(C)[C@@H](OC(=O)C4OC34[C@]12C)c1ccoc1	EPOXYGEDUNIN	498.572	6708724	na	991	3255	1024	-1.17046	0.120941
BR00071405	I09	BRD-K35716340-001-03-8	C(Cn1c2ccccc2c2ccccc12)c1nc2ccccc2[nH]1		311.388	1641662	na	1038	4822	1246	-1.16694	0.12164
BR00071418	P21	BRD-A88684804-001-01-9	CCOc1ccc(NC(=O)CC(C)O)cc1	BUCETIN	223.272	14130	na	668	2817	726	-1.16612	0.121822
BR00071410	D08	BRD-A42688243-001-01-4	na	na	na	na	na	1010	4386	1171	-1.1654	0.121953
BR00071407	C01	BRD-K23196964-001-01-6	na	na	na	na	na	990	3826	1051	-1.16449	0.122141
BR00071407	J01	BRD-A38276080-001-01-0	na	na	na	na	na	1160	4579	1195	-1.16194	0.122654
BR00071411	A19	BRD-K38158531-001-01-3	C[C@@H]([C@@H](O)c1ccc(O)cc1)N1CCC(O)(CC1)c1ccccc1		327.424	219101	na	605	2300	529	-1.15288	0.124529
BR00071410	L17	BRD-A80949606-001-01-4	na	na	na	na	na	1057	6615	1157	-1.14708	0.125691
BR00071407	A05	BRD-K19034484-001-01-6	na	na	na	na	na	821	1473	856	-1.14501	0.126161
BR00071409	C21	BRD-K11955264-001-01-6	na	na	na	na	na	954	4098	792	-1.14401	0.126337
BR00071411	E07	BRD-K31002570-001-01-2	FC(F)(F)c1cc(NC(=O)Nc2ccc(Cl)cc2)ccc1Cl		349.134	9719	na	952	3277	648	-1.14397	0.126353
BR00071407	A12	BRD-A37235301-001-01-0	na	na	na	na	na	821	1473	732	-1.14316	0.126549
BR00071405	M07	BRD-K26531177-001-02-2	COc1cc(CCC(=O)N2CCC=CC2=O)cc(OC)c1OC	GP_70	319.357	613753	na	974	4022	1140	-1.1361	0.127984
BR00071407	O08	BRD-K72444591-001-01-1	O=C(\C=C\CCc1ccc2OCOc2c1)N1CCCCC1	NP-000505	287.359	5320618	na	829	1585	745	-1.13588	0.128061
BR00071415	H21	BRD-K86434416-003-06-4	C[C@H](Cc1ccccc1)N(C)CC#C	(R)-(-)-Deprenyl hydrochloride	223.744	26758	na	1020	3526	651	-1.13112	0.129035
BR00071407	A10	BRD-K94458351-001-01-5	na	na	na	na	na	821	1473	758	-1.12664	0.130008
BR00071413	F10	BRD-K00662280-001-04-5	Cc1nnc2ccc(nn12)-c1cccc(c1)C(F)(F)F	CL 218872	278.238	107950	na	1051	3761	1153	-1.12449	0.130431
BR00071410	M06	BRD-A96672421-001-01-7	na	na	na	na	na	1022	4238	933	-1.1239	0.130553
BR00071412	M21	BRD-A17120244-001-03-4	COC(=O)C[C@H]1C(C)(C)C2(O)OC34CC2C(=O)[C@]1(C)C3CC[C@@]1(C)[C@@H](OC(=O)C=C41)c1ccoc1	8beta-HYDROXYCARAPIN, 3,8-HEMIACETAL	484.545	6708727	na	889	3025	981	-1.12093	0.131193
BR00071418	L11	BRD-A33280134-001-03-9	COc1cc(cc(OC)c1O)[C@H]1[C@@H]2C(COC2=O)C(OC2O[C@@H]3COC(C)O[C@H]3[C@H](O)[C@H]2O)c2cc3OCOc3cc12	ETOPOSIDE	588.562	6708815;36462	TOP2B|-;TOP2A|-	973	3573	969	-1.12091	0.131194
BR00071415	G16	BRD-K53857191-001-10-2	Cc1nc2CCCCn2c(=O)c1CCN1CCC(CC1)c1noc2cc(F)ccc12	Risperidone	410.493	5073	ADRA1B|+;DRD4|+;HRH1|-;HTR7|-;ADRA2A|+;HTR1A|-;DRD2|+;HTR2C|+;HTR2A|-;HTR6|-;ADRA2B|+;HTR1D|-;HTR2C|-;DRD3|+;DRD3|-;HTR1F|-;HRH1|+;DRD1|+;ADRA2C|+;ADRA1A|+;HTR1A|+;HTR1E|-;ADRA1B|-;DRD2|-;ADRA1A|-;HTR2A|+;HTR1D|+;HTR1B|-;ADRA1D|-	1053	3905	156	-1.10861	0.133832
BR00071411	O18	BRD-K19352500-070-05-8	CN1CCN(CCCN2c3ccccc3Sc3ccc(Cl)cc23)CC1	PROCHLORPERAZINE EDISYLATE	564.127	4917;91499	DRD4|-;DRD2|+;DRD3|-;DRD2|-;DRD1|-	708	2767	841	-1.10613	0.134371
BR00071409	E13	BRD-A08950580-001-01-1	na	na	na	na	na	1029	5872	1093	-1.10511	0.134575
BR00071409	H09	BRD-A25851298-001-01-3	na	na	na	na	na	1089	4678	1191	-1.10364	0.134898
BR00071406	C07	BRD-K66430217-001-02-0	CCOC(=O)c1c(C(=CN)C#N)c2ccc(Cl)c(Cl)c2n1C	KH-CB19	338.188	44237094	CLK1|-;CLK3|-;DYRK1A|-	960	4079	716	-1.10287	0.135069
BR00071417	H13	BRD-K68432770-001-08-0	CC1(C)S[C@@H]2[C@H](NC(=O)[C@H](N)c3ccccc3)C(=O)N2[C@H]1C(O)=O		na	6249;7048611	SLC15A2|?;mrcA|-;TEK|?;SLC15A1|?	977	3979	993	-1.10223	0.135206
BR00071415	F12	BRD-K78113049-001-07-1	CCn1cc(C(O)=O)c(=O)c2cc(F)c(nc12)N1CCNCC1	ENOXACIN	320.324	3229	TOP2A|-	1099	3897	1159	-1.09804	0.13612
BR00071406	M20	BRD-K93918653-001-04-8	CC(C)(C)c1cc(NC(=O)Nc2ccc(cc2)-c2cn3c(n2)sc2cc(OCCN4CCOCC4)ccc32)no1	AC-220	560.673	24889392	RET|-;FLT3|-;PDGFRA|-;KIT|-;PDGFRB|-;CSF1R|-	992	3668	943	-1.09718	0.13631
BR00071408	H24	BRD-A81524997-001-01-1	COC1CC(O[C@H]2CC[C@@]3(C)C(CCC4C3CC[C@]3(C)C(CCC43O)C3=CC(=O)OC3)C2)OC(C)C1OC1OC(COC2OC(CO)C(O)C(O)C2O)C(O)C(O)C1O	NP-000565	842.973	24011644	na	1118	4516	832	-1.0905	0.137771
BR00071410	C01	BRD-K10953475-001-01-7	C[C@@H]1O[C@@H](OC[C@H]2O[C@@H](Oc3ccc(O)cc3)[C@H](O)[C@@H](OC(=O)c3ccc(O)cc3)[C@@H]2O)[C@H](O)[C@H](O)[C@H]1O	NP-009181	538.502	23757240	na	935	4094	1294	-1.08434	0.139132
BR00071410	L13	BRD-A08304061-001-01-9	na	na	na	na	na	1057	6615	1142	-1.08247	0.139538
BR00071415	C17	BRD-K31023358-001-10-7	Oc1cc2cccc(O)c(=O)c2c(O)c1O	PURPUROGALLIN	220.18	5281571	na	894	3117	922	-1.07981	0.140146
BR00071418	C10	BRD-K26833429-001-01-0	C\C1=C/CC\C(C)=C\[C@H]2OC(=O)C(=C)[C@@H]2CC1	Costunolide	232.323	5281437	na	866	3195	1023	-1.07847	0.140444
BR00071418	L03	BRD-K11717138-001-16-2	CCc1oc2ccccc2c1C(=O)c1cc(Br)c(O)c(Br)c1	BENZBROMARONE	424.088	2333	na	973	3573	915	-1.07268	0.141736
BR00071409	F24	BRD-A16904978-001-01-8	na	na	na	na	na	1066	6335	967	-1.07252	0.14176
BR00071409	H24	BRD-A31606115-001-01-4	na	na	na	na	na	1089	4678	933	-1.0714	0.142018
BR00071412	A21	BRD-A15131297-003-01-9	CCOC(=O)C(CCc1ccccc1)NC1CCc2ccccc2N(CC(O)=O)C1=O	Benazepril hydrochloride	424.497	2311;5362123	na	583	2711	695	-1.06836	0.142716
BR00071409	L03	BRD-A50244513-001-01-8	na	na	na	na	na	1031	6267	1074	-1.06743	0.142907
BR00071407	K21	BRD-A82743391-001-01-8	na	na	na	na	na	1159	6891	1127	-1.06612	0.1432
BR00071409	J12	BRD-A40792861-001-01-7	CCC(C)C1NC(=O)c2c1n(C)c1ccccc1c2=O	NP-013694	270.332	10221089	na	1051	4471	995	-1.06109	0.144347
BR00071416	E13	BRD-K25394294-001-08-1	OC(=O)CCc1nc(c(o1)-c1ccccc1)-c1ccccc1	OXAPROZIN	293.322	4614	PTGS1|-;PTGS2|-	1074	3645	1169	-1.06082	0.144413
BR00071410	P01	BRD-A19468531-001-01-1	na	na	na	na	na	882	1712	655	-1.05829	0.145016
BR00071416	M18	BRD-K09416995-001-21-7	CC[C@H](C)C(=O)O[C@H]1C[C@@H](C)C=C2C=C[C@H](C)[C@H](CC[C@@H]3C[C@@H](O)CC(=O)O3)[C@@H]12	LOVASTATIN	404.547	53232	ITGAL|?;HDAC2|?;NR1I2|+;HMGCR|-;HMGCR|?	1015	3672	977	-1.05673	0.145346
BR00071407	N08	BRD-K45395650-001-01-7	na	na	na	na	na	941	3765	955	-1.05546	0.145634
BR00071410	K11	BRD-K45395650-001-01-7	na	na	na	na	na	1097	6669	1149	-1.05341	0.146093
BR00071408	O19	BRD-K30327885-001-01-4	na	na	na	na	na	821	1747	817	-1.05314	0.146187
BR00071410	F16	BRD-A60337218-001-01-6	na	na	na	na	na	1067	6841	1113	-1.0504	0.146782
BR00071418	M15	BRD-A71774530-001-02-6	FC(C(F)(F)F)C(F)(F)Oc1cc(Cl)c(NC(=O)NC(=O)c2c(F)cccc2F)cc1Cl	LUFENURON	511.149	71777	na	1014	3240	1075	-1.04983	0.146928
BR00071413	D03	BRD-A75172220-001-03-2	C[C@]12C[C@H](O)C3C(CCC4=CC(=O)CC[C@]34C)C1CC[C@]2(O)C(=O)CO	HYDROCORTISONE	362.466	5320346;5754	ANXA1|+;NR3C1|+;NR3C2|+	962	3493	938	-1.04078	0.149017
BR00071411	M11	BRD-K85003644-001-01-7	CNC(NCc1ccc(OC)cc1)=NC		207.277	42765	na	927	3243	978	-1.04072	0.149032
BR00071417	P21	BRD-K77627880-001-01-6	Cc1ccc(Sc2cncc3sc(cc23)C(N)=O)cc1	A 205804	300.394	9839311	na	760	3067	830	-1.04031	0.149131
BR00071405	K22	BRD-K37390332-001-01-4	C[C@H](CO)N1C[C@H](C)[C@@H](CN(C)C(=O)Nc2cccc3ccccc23)Oc2ccc(NC(=O)c3ccncc3)cc2CC1=O		595.7	44620216	na	1041	4193	1121	-1.0369	0.149914
BR00071417	O12	BRD-K93258693-001-05-8	[O-][N+](=O)c1ccc(Cl)c(c1)C(=O)Nc1ccccc1	GW 9662	276.676	644213	NCOA2|?;PPARG|-;RXRA|?;PPARG|?	842	3025	675	-1.03391	0.150622
BR00071415	N10	BRD-K38305202-001-08-3	Clc1ccc2n(C3CCN(CCCn4c5ccccc5[nH]c4=O)CC3)c(=O)[nH]c2c1	DOMPERIDONE	425.917	3151	DRD2|+;DRD3|-;DRD2|-;DRD3|?	942	3535	1035	-1.03031	0.151458
BR00071411	J07	BRD-K87202646-001-26-8	NNC(=O)c1ccncc1		137.142	3767	CYP1A2|?;CYP2C8|?;inhA|-;CYP3A4|?;CYP2C19|?	986	3522	1074	-1.02655	0.152342
BR00071411	L15	BRD-K29113274-001-21-8	CC(=O)N1CCN(CC1)c1ccc(OC[C@H]2CO[C@@](Cn3ccnc3)(O2)c2ccc(Cl)cc2Cl)cc1	Ketoconazole	531.434	456201	CYP11B2|-;CYP24A1|-;CYP3A4|-;CYP19A1|-;CYP17A1|-;CYP27B1|-	950	3202	856	-1.02442	0.152848
BR00071407	M15	BRD-K23227297-001-01-7	na	na	na	na	na	1009	4039	1048	-1.02407	0.152925
BR00071411	K16	BRD-K91940914-001-01-5	CCCCC[C@@H](O)[C@@H]1[C@@H](O)C[C@@H](O)C[C@@H](O)C[C@@H](O)C[C@@H](O)C[C@@H](O)C[C@H](O)\C(C)=C\C=C\C=C\C=C\C=C\[C@H](O)[C@@H](C)OC1=O		654.838	5351457;25439	na	1018	3361	1105	-1.02152	0.153533
BR00071415	H05	BRD-K85104575-001-07-3	CC(=O)Nc1cc2ccccc2oc1=O	3-ACETAMIDOCOUMARIN	203.197	136620	na	1020	3526	1109	-1.01975	0.153951
BR00071408	B16	BRD-A21121642-001-01-8	na	na	na	na	na	829	1637	785	-1.0182	0.154342
BR00071411	F12	BRD-K19687926-379-02-5	CS(=O)(=O)CCNCc1ccc(o1)-c1ccc2ncnc(Nc3ccc(OCc4cccc(F)c4)c(Cl)c3)c2c1	Lapatinib Ditosylate	925.455	11557040;9941095;208908	ERBB2|-;EGFR|+;ERBB4|-;EGFR|-;ERBB2|+	939	3377	1169	-1.01615	0.154807
BR00071413	D04	BRD-A19585813-003-01-7	COC(=O)C(C1CCCCN1)c1ccccc1	METHYLPHENIDATE HYDROCHLORIDE	269.769	9280;10945497;4158	SLC6A2|-;SLC6A3|-;SLC6A4|-	962	3493	1089	-1.01498	0.155085
BR00071416	F06	BRD-K81623406-004-03-4	CCSC(N)=N	EIT hydrobromide	185.083	3032338;5139;200213;9989949	NOS2|?;NOS3|?	1096	4028	1153	-1.01107	0.156015
BR00071414	G21	BRD-K30020243-051-01-7	COCCCOc1cc(C[C@@H](C[C@H](N)[C@@H](O)C[C@@H](C(C)C)C(=O)NCC(C)(C)C(N)=O)C(C)C)ccc1OC	ALISKIREN HEMIFUMARATE	1219.61	6918427;5493444	REN|-	1057	3818	979	-1.01101	0.156032
BR00071413	H08	BRD-A63043573-001-01-6	CCNC(=O)N(CCCN(C)C)C(=O)C1CC2C(Cc3c[nH]c4cccc2c34)N(CC=C)C1	Cabergoline	451.615	2512;54746	ADRB2|?;ADRA1A|?;ADRA1B|?;HTR7|?;DRD4|+;ADRA2A|?;DRD1|?;ADRA2C|-;HTR1D|?;ADRA1D|?;ADRA2C|?;HTR2B|?;DRD2|+;HTR2C|+;HTR2B|+;DRD5|+;DRD4|?;ADRA2B|?;DRD3|+;HTR2C|?;ADRB1|?;DRD1|+;HTR1A|?;HTR1A|+;ADRA2A|-;HTR1B|?;ADRA1A|-;HTR2A|+;HTR2A|?;DRD3|?;HTR1D|+;DRD5|?;HTR1B|+;ADRA2B|-	1078	3593	1099	-1.01049	0.156156
BR00071408	O21	BRD-K40981808-001-01-0	na	na	na	na	na	821	1747	762	-1.00825	0.156715
BR00071416	L12	BRD-K76304753-003-08-8	Nc1ccc(\N=N\c2ccccc2)c(N)n1	PHENAZOPYRIDINE HYDROCHLORIDE	249.702	657215;8691;4756	SCN1A|-	1086	3892	1190	-1.00784	0.15679
BR00071417	L22	BRD-K10995081-001-15-4	OCCN1CCN(CCCN2c3ccccc3Sc3ccc(Cl)cc23)CC1	PERPHENAZINE	403.969	4748	HRH1|-;CALM1|-;HTR7|-;DRD2|+;HTR2A|-;HTR6|-;HTR2C|-;DRD1|+;DRD2|-	1019	3890	1166	-1.00742	0.15689
BR00071407	C02	BRD-K23331196-001-01-9	na	na	na	na	na	990	3826	1046	-1.0031	0.157931
BR00071417	B16	BRD-K96263742-001-02-3	CC(C)(Sc1ccc(CCN(CCCCC2CCCCC2)C(=O)NC2CCCCC2)cc1)C(O)=O	GW 7647	502.758	3392731	PPARA|+	891	3192	938	-1.0003	0.158611
BR00071414	M12	BRD-K45662124-103-01-2	Fc1ccc(cc1)C(=O)CCCN1CCC2(CC1)N(CN(Cc1cccc(F)c1)C2=O)c1ccccc1	3'-Fluorobenzylspiperone maleate	619.666	24978532;3248000	na	1014	3485	1047	-0.999373	0.158834
BR00071416	N12	BRD-K76805682-001-05-0	Oc1ccc(NC2=C(C(=O)NC2=O)c2ccccc2[N+]([O-])=O)cc1Cl	SB 415286	359.722	4210951	GSK3B|-;GSK3A|-	957	3206	1127	-0.987546	0.161715
BR00071418	D22	BRD-K17275330-001-03-9	Cc1cc(=O)oc2cc(O)cc(O)c12	5,7-DIHYDROXY-4-METHYLCOUMARIN	192.17	5354284	na	1017	3588	900	-0.982344	0.162992
BR00071407	K11	BRD-A61228516-001-01-5	na	na	na	na	na	1159	6891	1224	-0.980382	0.163464
BR00071418	G16	BRD-K08525451-003-03-7	OC(=O)c1cn(-c2ccc(F)cc2)c2cc(N3CCNCC3)c(F)cc2c1=O	SARAFLOXACIN HYDROCHLORIDE	421.829	56208;56207	na	1138	3670	1151	-0.976245	0.164496
BR00071414	M04	BRD-K51370144-001-06-4	COc1cc(C)c(C(=O)Oc2cc(C)c(C(O)=O)c(O)c2C)c(OC)c1C	DIFFRACTAIC ACID	374.389	94870	na	1014	3485	1209	-0.976126	0.164526
BR00071415	J06	BRD-K65667145-001-07-4	C(Nc1ncnc2[nH]cnc12)c1ccco1	KINETIN	215.216	3830	na	1116	3776	1185	-0.97402	0.165047
BR00071409	H23	BRD-A30867436-001-01-5	na	na	na	na	na	1089	4678	961	-0.96984	0.166084
BR00071410	K18	BRD-A04498585-001-01-0	COc1cc2ccc(=O)oc2cc1OCC(O)C(C)(C)O	NP-002539	294.303	3604942	na	1097	6669	1074	-0.96755	0.16665
BR00071405	I15	BRD-K01877528-001-10-7	Cc1onc(C(=O)N2CCN(CC2)C(c2ccc(Cl)cc2)c2ccc(Cl)cc2)c1[N+]([O-])=O		475.326	49766530	na	1038	4822	374	-0.964803	0.167344
BR00071410	N06	BRD-K69431605-001-01-7	na	na	na	na	na	969	4008	878	-0.964293	0.167473
BR00071408	A15	BRD-K01892695-001-01-2	na	na	na	na	na	707	1309	690	-0.961326	0.168252
BR00071413	N19	BRD-A79768653-001-02-1	COC1CC(CC(C)C2CC(=O)C(C)\C=C(C)\C(O)C(OC)C(=O)C(C)CC(C)\C=C\C=C\C=C(C)\C(CC3CCC(C)C(O)(O3)C(=O)C(=O)N3CCCCC3C(=O)O2)OC)CCC1O	SIROLIMUS	914.187	5284616	FKBP1A|-	878	3216	833	-0.960959	0.168315
BR00071412	E09	BRD-A61793559-001-08-1	CC1Nc2cc(Cl)c(cc2C(=O)N1c1ccccc1C)S(N)(=O)=O	METOLAZONE	365.832	4170	CA5B|-;CA6|-;CA9|-;CA14|-;CA5A|-;SLC12A3|-;CA4|-;CA12|-;CA7|-;CA2|-	944	3304	1035	-0.955283	0.169744
BR00071414	F20	BRD-K30421593-050-03-1	CC(C)(C)NC[C@@H](O)COc1nsnc1N1CCOCC1	TIMOLOL MALEATE	432.492	168613;5281056	na	952	3774	883	-0.951844	0.170613
BR00071416	C18	BRD-K64341947-003-01-6	COc1ccc(NC(=O)c2cc(OCCCN(C)C)nn2Cc2ccccc2)cc1	CFM 1571 hydrochloride	444.96	56972190;9844347	na	973	3376	1037	-0.950769	0.170887
BR00071407	N23	BRD-K56660291-001-01-5	na	na	na	na	na	941	3765	1010	-0.949378	0.171238
BR00071410	J14	BRD-A67305303-001-01-2	na	na	na	na	na	1089	4357	1154	-0.947231	0.171781
BR00071417	E18	BRD-K05151076-001-01-8	CCCCCS(=O)(=O)CCCCCCCCCCn1c(c(C)c2cc(O)ccc12)-c1ccc(O)cc1	ZK 164015	513.737	9806489	na	943	3389	1198	-0.944857	0.172391
BR00071405	B13	BRD-A34817987-001-11-8	CCC(C)n1ncn(-c2ccc(cc2)N2CCN(CC2)c2ccc(OCC3COC(Cn4cncn4)(O3)c3ccc(Cl)cc3Cl)cc2)c1=O		705.641	3793	na	869	4329	801	-0.941174	0.17333
BR00071406	E11	BRD-K29458283-001-22-4	OC(=O)CCCc1ccc(cc1)N(CCCl)CCCl	Chlorambucil	304.211	2708	na|-;GSTP1|?	1047	4217	1152	-0.933765	0.175234
BR00071415	D21	BRD-K93611241-001-01-4	CC(=O)Nc1ccc(OC(C)=O)cc1	DIACETAMATE	193.202	17499	na	1025	3821	958	-0.926299	0.177169
BR00071413	K03	BRD-A42628519-001-07-4	CCC(Cc1c(I)cc(I)c(N)c1I)C(O)=O	IOPANIC ACID	570.935	3735	na	1026	3877	1018	-0.922768	0.178087
BR00071418	A03	BRD-A84189249-001-03-2	C[C@@H]1CC[C@@]2(CC[C@]3(C)C(=CCC4[C@@]5(C)C[C@@H](O)[C@H](O)[C@@](C)(CO)C5[C@H](O)C[C@@]34C)[C@@H]2[C@H]1C)C(O)=O	MADECASSIC ACID	504.708	12073158;73412;6710742	na	655	2960	852	-0.919924	0.178835
BR00071412	A10	BRD-A22081593-001-06-1	COc1cc(ccc1-c1nc2ncccc2[nH]1)S(C)=O	SULMAZOLE	287.337	5353	na	583	2711	628	-0.919827	0.178865
BR00071413	A07	BRD-A93424738-001-03-0	C[C@@H]1CC2C3CCC4=CC(=O)C=C[C@]4(C)[C@@]3(F)[C@@H](O)C[C@]2(C)[C@@]1(O)C(=O)COC(C)=O	DEXAMETHASONE ACETATE	434.504	236702;5702036	na	683	2898	823	-0.916812	0.17965
BR00071415	M16	BRD-K20655524-003-07-0	CCN(CC)CCNC(=O)COc1ccc(OC)cc1	MEFEXAMIDE	280.368	3083802;4045	na	1007	3681	1046	-0.913773	0.180441
BR00071407	C05	BRD-K50272644-001-01-9	na	na	na	na	na	990	3826	1022	-0.911895	0.180935
BR00071408	B21	BRD-A31166428-001-01-1	na	na	na	na	na	829	1637	895	-0.910279	0.181381
BR00071411	O03	BRD-K28550399-001-01-4	CCOC(=O)[C@H](CCc1ccccc1)N[C@@H](C)C(=O)N1[C@H]2CCCC[C@@H]2C[C@H]1C(O)=O	Trandolapril	430.545	5484727	ACE|-	708	2767	667	-0.909325	0.181621
BR00071408	C01	BRD-A36278463-001-01-5	na	na	na	na	na	970	3918	865	-0.90848	0.181835
BR00071411	C17	BRD-K57215854-001-01-6	O=C1N(CCCN2CCN(CC2)c2ncccn2)S(=O)(=O)c2ccccc12		387.458	72024	na	786	2866	789	-0.907487	0.182104
BR00071415	K18	BRD-K89595132-050-03-0	CN(C)CC[C@H](c1ccc(Cl)cc1)c1ccccn1	CHLORPHENIRAMINE (S) MALEATE	390.864	16667681;716121	HRH1|-	1035	3886	1085	-0.907118	0.182194
BR00071414	A18	BRD-K55696337-003-08-7	CC[C@@]1(O)C(=O)OCc2c1cc1-c3nc4ccc(O)c(CN(C)C)c4cc3Cn1c2=O	TOPOTECAN HYDROCHLORIDE	457.911	60700;11972519;60699	CYP3A4|?;TOP1|-;TOP1MT|-	679	2709	660	-0.904394	0.182926
BR00071408	I09	BRD-K43999141-001-01-5	na	na	na	na	na	1112	4579	1160	-0.897221	0.184819
BR00071408	B12	BRD-A20485434-001-01-0	na	na	na	na	na	829	1637	821	-0.895866	0.185206
BR00071414	P05	BRD-K54665485-001-04-6	Cc1nc2sccn2c(=O)c1CCN1CCC(CC1)=C(c1ccccc1)c1ccc(F)cc1	R 59-022	459.583	3012	na	751	2845	626	-0.890548	0.186617
BR00071412	E08	BRD-A38749782-001-03-3	CC(=O)OCC(=O)[C@@]1(O)CCC2C3CCC4=CC(=O)CC[C@]4(C)[C@@]3(F)[C@@H](O)C[C@]12C	FLUDROCORTISONE ACETATE	422.493	6710659;225609	NR3C2|+	944	3304	992	-0.889266	0.186955
BR00071415	I12	BRD-K39120595-304-03-9	Oc1c(Cl)cc(Cl)cc1Sc1cc(Cl)cc(Cl)c1O	BITHIONATE SODIUM	379.028	22882;60148380;2406	na	1120	3831	1180	-0.88898	0.187028
BR00071407	I09	BRD-A13475839-001-01-1	na	na	na	na	na	1143	4725	1228	-0.888742	0.187089
BR00071415	O07	BRD-K90027121-300-08-2	CCCc1ncc(C[n+]2ccccc2C)c(N)n1	AMPROLIUM	278.784	73341	na	825	3139	797	-0.885976	0.187842
BR00071407	H06	BRD-A68558664-001-01-8	na	na	na	na	na	1140	4618	1190	-0.885512	0.187959
BR00071411	H17	BRD-K11632748-001-02-5	N[C@@H]([C@@H]1CC(Cl)=NO1)C(O)=O	Acivicin	178.572	294641	na	1018	3209	1164	-0.884207	0.188317
BR00071417	G07	BRD-K58299615-001-02-7	Nc1ccc(cc1)-c1nc2ccc(cc2[nH]1)-c1nc2ccc(N)cc2[nH]1	Ro 90-7501	340.39	824226	na	1031	4161	1154	-0.87928	0.189645
BR00071410	N07	BRD-A62951958-001-01-6	COc1cc(cc(OC)c1O)C(=O)OC[C@@]1(O)CO[C@H](OC2C(CO)OC(Oc3cc(OC)c(OC)c(OC)c3)C(O)C2O)[C@@H]1O	NP-003705	658.606	23930367	na	969	4008	991	-0.878108	0.189964
BR00071409	O15	BRD-A73892391-001-01-4	na	na	na	na	na	843	1781	911	-0.876589	0.190394
BR00071407	P13	BRD-A53157412-001-01-1	na	na	na	na	na	693	1273	664	-0.876059	0.190553
BR00071415	D03	BRD-K81829253-001-03-7	COc1cc(cc(OC)c1OC)[C@H]1[C@H]2[C@H](COC2=O)[C@@H](O)c2cc3OCOc3cc12	PICROPODOPHYLLIN	414.41	4865;72435;443013	IGF1R|-	1025	3821	968	-0.874538	0.190935
BR00071418	J06	BRD-K03301001-003-01-7	NCCCCCCCCCCNS(=O)(=O)c1cccc2c(Cl)cccc12	A-7 hydrochloride	433.432	2735312;44119113;2735313	na	1089	3485	1022	-0.874003	0.191081
BR00071409	O21	BRD-A75128703-001-01-4	na	na	na	na	na	843	1781	808	-0.873494	0.191237
BR00071416	J18	BRD-K25140590-001-02-2	O=C(N1CCCCC1)c1ccc2OCOc2c1	1-BCP	233.267	1370	na	1085	4113	1180	-0.872842	0.191394
BR00071410	A02	BRD-K98527602-001-01-0	na	na	na	na	na	698	1705	692	-0.870596	0.192031
BR00071416	H22	BRD-K91509126-001-04-6	Oc1cc(O)cc(c1)\C=C\c1ccc(O)c(O)c1	PICEATANNOL	244.246	667639	ATP5A1|?;ATP5B|?;ATP5C1|?	1136	3878	1109	-0.869873	0.192206
BR00071411	B13	BRD-K70369756-001-01-3	CSCC[C@H](NC(=O)[C@@H](N)Cc1c[nH]c2ccccc12)C(=O)N[C@@H](CC(O)=O)C(=O)N[C@@H](Cc1ccccc1)C(N)=O	Cholecystokinin Fragment 30-33 Amide	596.703	16220044;446569	na	666	2740	710	-0.866049	0.193262
BR00071409	E12	BRD-A08949801-001-01-6	na	na	na	na	na	1029	5872	1144	-0.866016	0.193255
BR00071411	N10	BRD-A34462049-001-05-1	CN(C)[C@H]1[C@@H]2C[C@@H]3Cc4c(cc(NC(=O)CNC(C)(C)C)c(O)c4C(=O)C3C(=O)[C@]2(O)C(=O)C(C(N)=O)C1=O)N(C)C	Tigecycline	585.658	9938307;5282044;54686904	na	814	2877	978	-0.865322	0.193458
BR00071413	D10	BRD-A76019558-001-01-0	CC(=O)N1CCN(CC1)c1ccc(OCC2COC(Cn3ccnc3)(O2)c2ccc(Cl)cc2Cl)cc1	Ketoconazole	531.434	3823;456201	KCNA10|?;CYP11B2|-;CYP24A1|-;CYP3A4|-;CYP19A1|-;CYP17A1|-;CYP27B1|-	962	3493	1007	-0.864994	0.193544
BR00071415	H07	BRD-K90168339-001-04-5	COC(=O)NC(=S)Nc1ccccc1NC(=S)NC(=O)OC	DIMETHYL 4,4-o-PHENYLENE-BIS (3-THIOPHANATE)	342.388	3032791	na	1020	3526	1066	-0.861651	0.194462
BR00071418	D05	BRD-K11796549-001-02-9	NS(=O)(=O)c1cccc2c1c(cc1[nH]c(=O)c(=O)[nH]c21)[N+]([O-])=O	NBQX	336.278	3272524	GRIA1|-;GRIA2|-;GRIA3|-;GRIA4|-	1017	3588	1152	-0.857707	0.195549
BR00071409	A03	BRD-A32263173-001-01-2	na	na	na	na	na	717	1588	827	-0.85554	0.196168
BR00071418	N09	BRD-A69143712-001-03-6	C[C@@]12CCC3[C@@]4(C)C=CC(=O)C(C)(C)C4C(=O)C(=O)[C@@]3(C)[C@]11O[C@@H]1C[C@H]2c1ccoc1	CEDRELONE	422.521	9888501;6708509	na	899	3444	294	-0.85259	0.196971
BR00071413	P10	BRD-A70407468-001-01-2	CCCCn1c(=O)n(CCCO)c2nc([nH]c2c1=O)C12CC3CC1CC(C2)C3	PSB 36	386.496	11689583	ADORA3|-;ADORA2A|-;ADORA2B|-	737	3153	646	-0.852245	0.197066
BR00071411	E18	BRD-A57957888-001-06-4	CC(=O)NC1CCSC1=O		159.203	14520	na	952	3277	1051	-0.846432	0.198679
BR00071412	E13	BRD-A67433117-001-01-8	OC1c2ccccc2CCCC1=CC(O)=O	NCS-382	218.252	5875451;6913111	na	944	3304	1025	-0.846215	0.19874
BR00071408	K09	BRD-A80944160-001-01-3	na	na	na	na	na	1134	6805	1223	-0.845391	0.198959
BR00071416	M15	BRD-K85015012-003-01-1	COc1ccccc1C1(O)CCN(CCCn2c3ccccc3c3ccccc23)CC1	NNC 05-2090 hydrochloride	414.549	18782760;9888030	na	1015	3672	697	-0.843556	0.199482
BR00071410	E04	BRD-A44396103-001-01-1	COc1cc(cc(OC)c1OC)C1OC(C(C)C1C)c1cc(OC)c(OC)c(OC)c1	NP-004034	432.513	4485701	na	1022	6226	932	-0.840247	0.200399
BR00071418	M16	BRD-K24265569-001-01-7	OC[C@H]1O[C@@H](Oc2ccccc2C=O)[C@H](O)[C@H](O)[C@H]1O	HELICIN	284.264	101799	na	1014	3240	1012	-0.837497	0.20118
BR00071417	F15	BRD-K83064458-001-05-7	Cn1c2ncn(CCO)c2c(=O)n(C)c1=O	Etofylline	224.22	1892	na	999	3878	1018	-0.835868	0.201635
BR00071405	D17	BRD-K89732114-001-05-9	CN1CCN(CCCN2c3ccccc3Sc3ccc(cc23)C(F)(F)F)CC1	trifluoperazine	407.499	5566	HRH1|-;CALM1|-;DRD4|-;DRD2|+;HTR2C|+;CALY|+;HTR2A|-;HTR2C|-;TNNC1|?;ADRA1A|+;DRD2|-;S100A4|-;HTR2A|+	1096	4817	1076	-0.834872	0.201912
BR00071406	M10	BRD-K03391209-001-01-2	Cc1c(cc(-c2ccccc2)n1CCCN1CCOCC1)C(=O)Nc1cccc(c1)C(F)(F)F	HC-067047	471.524	2742550	TRPV4|-	992	3668	1136	-0.830264	0.203215
BR00071409	O02	BRD-A69414362-001-01-8	na	na	na	na	na	843	1781	668	-0.83009	0.203285
BR00071411	E15	BRD-K36998189-001-01-9	OC(=O)c1ccccc1S		154.183	5443	na	952	3277	1041	-0.829998	0.203293
BR00071411	E13	BRD-K07441213-001-14-8	CCC(=O)c1ccc(O)cc1		150.177	6271	na	952	3277	1069	-0.827074	0.20412
BR00071417	C07	BRD-K59184148-001-04-2	Cn1cc(C2=C(C(=O)NC2=O)c2ccc(Cl)cc2Cl)c2ccccc12	SB 216763	371.217	176158	GSK3B|-;GSK3A|-	943	3535	879	-0.822165	0.205514
BR00071417	J21	BRD-K09537769-001-02-4	O=c1cc(oc2c3ccccc3ccc12)N1CCOCC1	NU7026	281.311	9860529	PRKDC|-	1006	3989	1116	-0.821639	0.205661
BR00071414	P06	BRD-K82225283-001-01-5	O[C@H]1CO[C@@H]2[C@@H](CO[C@H]12)O[N+]([O-])=O	ISOSORBIDE MONONITRATE	191.139	27661	GUCY1A2|?;GUCY1A3|+;GUCY1A3|GUCY1B3|+	751	2845	694	-0.81881	0.206475
BR00071417	A18	BRD-K84595254-001-10-5	C[C@]12CC[C@H]3[C@@H](CC[C@]4(O)C[C@@H](O)CC[C@]34C=O)[C@@]1(O)CC[C@@H]2C1=CC(=O)OC1	Strophanthidin	404.503	6185	na	708	2850	707	-0.816013	0.207274
BR00071407	N18	BRD-K49625292-001-01-7	na	na	na	na	na	941	3765	926	-0.815484	0.207418
BR00071411	A04	BRD-A32597168-001-01-0	CCOC(=O)CSCCC1NC(CS1)C(O)=O	Letosteine	279.369	68707	na	605	2300	622	-0.811376	0.208608
BR00071414	G14	BRD-K55191674-237-12-6	CC1(C)S[C@@H]2[C@H](NC(=O)Cc3ccccc3)C(=O)N2[C@H]1C(O)=O	PENICILLIN G POTASSIUM	372.48	5904;443084;23664709	SLC22A8|?;mrcA|-;SLC15A2|?;SLC15A1|?	1057	3818	1091	-0.810275	0.208911
BR00071416	C03	BRD-K50018155-003-01-3	COc1cc(N)c(Cl)cc1C(=O)CCC1CCN(CCNS(C)(=O)=O)CC1	RS 67506 hydrochloride	417.949	133076;133075	na	973	3376	1082	-0.807958	0.209579
BR00071408	O02	BRD-A28796875-001-01-8	na	na	na	na	na	821	1747	703	-0.80267	0.211122
BR00071417	H10	BRD-K95763993-001-03-7	CCN(CC)c1cc(C)nc2ncnn12	Trapidil	205.265	5531	na	977	3979	1201	-0.80254	0.211139
BR00071407	C17	BRD-A96957441-001-01-8	C\C(CC1OC(=O)C(C)=C1)=C/COc1ccc2ccc(=O)oc2c1	NP-000251	326.348	5776876	na	990	3826	1011	-0.801452	0.211455
BR00071417	P09	BRD-K37392901-003-01-7	Cc1ccc(C=C2CNCC(=Cc3ccc(C)cc3)C2=O)cc1	NSC 632839 hydrochloride	303.405	45281158;6477762;365286;5351362	na	760	3067	425	-0.800094	0.211855
BR00071411	K22	BRD-K85490921-001-01-0	CON=C(C(=O)N[C@H]1[C@H]2SCC(C=Cc3scnc3C)=C(N2C1=O)C(=O)OCOC(=O)C(C)(C)C)c1csc(N)n1	Cefditoren pivoxil	620.714	6437877	mrcA|-	1018	3361	960	-0.796887	0.21278
BR00071412	G03	BRD-A18795974-004-02-4	CCCN(CCC)C1CCc2ccc(O)cc2C1	7-Hydroxy-DPAT hydrobromide	247.382	1219;11957566	DRD2|+;DRD3|+	1041	3553	998	-0.795971	0.213045
BR00071408	G23	BRD-A45370158-001-01-9	na	na	na	na	na	1144	4701	803	-0.79537	0.213216
BR00071417	L06	BRD-K23922020-075-01-1	CN1CCC=C(C1)C(=O)OCC#C	Arecaidine propargyl ester tosylate	179.219	6604936;2229	CHRM4|+;CHRM2|+;CHRM1|+;CHRM3|+	1019	3890	1196	-0.794829	0.213375
BR00071410	B01	BRD-K27830747-001-01-0	na	na	na	na	na	868	1714	1100	-0.793446	0.213793
BR00071410	C05	BRD-A37760550-001-01-5	CC(O)CCC1=CC[C@H]2OC(=O)C(=C)[C@@H]2CC1C	NP-002724	250.338	23928121	na	935	4094	1034	-0.793334	0.21381
BR00071417	C05	BRD-K07572174-001-19-6	COc1cc(ccc1O)\C=C\C(=O)CC(=O)\C=C\c1ccc(O)c(OC)c1	curcumin	368.385	969516	EP300|-	943	3535	1095	-0.791579	0.214323
BR00071413	E14	BRD-A48430263-003-06-5	CCc1ccc(CCOc2ccc(CC3SC(=O)NC3=O)cc2)nc1	PIOGLITAZONE HYDROCHLORIDE	392.898	4829;60560	TRPM3|?;PPARG|+	995	3409	1028	-0.79115	0.214449
BR00071418	E11	BRD-K16503581-001-04-9	Oc1cc(O)c2c(c1)oc(-c1ccccc1)c(O)c2=O	GALANGIN	270.24	5281616	ADORA3|-;ADORA2A|-	1055	3589	1133	-0.791055	0.214476
BR00071410	N15	BRD-A45074538-001-01-8	CC(C)c1ccc2c(CCC3[C@@](C)(CCC[C@]23C)C(O)=O)c1	NP-002204	300.442	5316430	na	969	4008	1004	-0.783551	0.21667
BR00071415	L11	BRD-K79092138-001-06-0	NC(=O)N\N=C\c1ccc(o1)[N+]([O-])=O	NITROFURAZONE	198.138	5447130	na|-	1039	3666	1081	-0.777516	0.218447
BR00071415	C07	BRD-K49668410-001-07-1	CC[C@H]1OC(=O)[C@H](C)[C@@H](O[C@H]2C[C@@](C)(OC)[C@@H](O)[C@H](C)O2)[C@H](C)[C@@H](O[C@@H]2O[C@H](C)C[C@@H]([C@H]2O)N(C)C)[C@@](C)(C[C@@H](C)C(=O)[C@H](C)[C@@H](O)[C@]1(C)O)OC	CLARITHROMYCIN	747.964	84029	rplJ|-;ABCB1|?;KCNH2|?;SLCO1B1|?;CYP3A4|?;SLCO1B3|?	894	3117	961	-0.775059	0.219175
BR00071407	O23	BRD-K93716502-001-01-5	COc1cc(O)c(C(=O)\C=C\c2ccc(OC)c(OC)c2)c(OC)c1	NP-011235	344.363	5373259	na	829	1585	986	-0.7747	0.219294
BR00071411	B22	BRD-K84937637-001-06-5	CO[C@@H]1C[C@H](C[C@@H](C)[C@@H]2CC(=O)[C@H](C)\C=C(C)\[C@@H](O)[C@@H](OC)C(=O)[C@H](C)C[C@H](C)\C=C\C=C\C=C(C)\[C@H](C[C@@H]3CC[C@@H](C)[C@@](O)(O3)C(=O)C(=O)N3CCCC[C@H]3C(=O)O2)OC)CC[C@H]1O	Sirolimus	914.187	5284616	FKBP1A|-	666	2740	621	-0.773832	0.219542
BR00071409	L12	BRD-A53909391-001-01-0	na	na	na	na	na	1031	6267	975	-0.772281	0.219987
BR00071410	I04	BRD-A29028695-001-01-3	na	na	na	na	na	1071	4409	1210	-0.772108	0.220042
BR00071411	H11	BRD-A95683721-001-01-2	CCCn1c2nc([nH]c2c(=O)n(CCC)c1=O)C12CC3CC1CC(C2)C3	8-(Hexahydro-2,5-methanopentalen-3a(1H)-yl)-3,7-dihydro-1,3-dipropyl-1H-purine-2,6-dione	356.47	64627	ADORA1|?;ADORA3|-;ADORA2A|-;ADORA1|-;ADORA2B|-	1018	3209	1052	-0.766318	0.221765
BR00071418	C05	BRD-A93572202-001-03-3	COc1c(ccc2OC(C)(C)C=Cc12)-c1coc2cc3OC(C)(C)C(O)Cc3cc2c1=O	MUNDULONE	434.488	4587968	na	866	3195	622	-0.764339	0.222356
BR00071409	L04	BRD-A50741078-001-01-0	C\C(=C/CC[C@H](CO)[C@@H]1CC[C@]2(C)C3=C(CC[C@@]12C)[C@@]1(C)CCC(=O)C(C)(C)C1CC3)C(O)=O	NP-003346	470.694	23815406	na	1031	6267	1012	-0.763869	0.222485
BR00071417	G14	BRD-K74195153-050-03-0	Nc1nc(N)nc(n1)-c1cc(Cl)ccc1Cl	Irsogladine maleate	256.09	3752;5282435	na	1031	4161	1034	-0.760679	0.223442
BR00071418	G17	BRD-K06561965-304-01-9	CCN(Cc1cccc(c1)S(O)(=O)=O)c1cccc(c1)C(=C1C=CC(C=C1)=[N+](CC)Cc1cccc(c1)S(O)(=O)=O)c1ccc(O)cc1S(O)(=O)=O	FAST GREEN FCF	808.843	16887	na	1138	3670	1256	-0.758889	0.223978
BR00071416	J04	BRD-K97158071-001-08-2	Fc1ccc(cc1)C(=O)CCCN1CCC(=CC1)n1c2ccccc2[nH]c1=O	DROPERIDOL	379.435	3168	ADRA1A|?;DRD2|+	1085	4113	1124	-0.756451	0.224706
BR00071407	P15	BRD-A89592494-001-01-8	na	na	na	na	na	693	1273	661	-0.756059	0.224853
BR00071412	E03	BRD-A71816415-236-03-5	CCC(C)C(=O)O[C@H]1C[C@H](O)C=C2C=C[C@H](C)[C@H](CC[C@@H](O)C[C@@H](O)CC(O)=O)C12	PRAVASTATIN SODIUM	446.516	54692;16759173;6728942	na	944	3304	897	-0.754041	0.225433
BR00071415	I19	BRD-K67237946-001-04-2	C[C@]12[C@H]3[C@H](C(O)=O)[C@@]45CC(=C)[C@@](O)(C4)CC[C@H]5[C@]3(OC1=O)C=C[C@@H]2O	GIBBERELLIC ACID	346.379	6466;9819600	AADACL2|?	1120	3831	1083	-0.753179	0.225689
BR00071409	E03	BRD-A06181685-001-01-9	na	na	na	na	na	1029	5872	1156	-0.75279	0.225801
BR00071411	G13	BRD-A25950209-003-12-4	CN(C)[C@H]1C2[C@@H](O)C3C(C(=O)c4c(O)cccc4[C@@]3(C)O)C(=O)[C@]2(O)C(=O)C(C(N)=O)C1=O		460.439	9913778	na	1036	3268	1041	-0.751819	0.2261
BR00071412	B07	BRD-A09539288-004-03-6	CN1C2CC[C@H]1C[C@H](C2)OC(=O)C(O)c1ccccc1	HOMATROPINE BROMIDE	na	9906678;5821;5702064	na	709	2785	792	-0.750647	0.226457
BR00071411	B11	BRD-A04463212-015-01-5	CCNC(=O)[C@@H]1CCCN1C(=O)[C@H](CCCNC(N)=N)NC(=O)[C@H](CC(C)C)NC(=O)[C@@H](COC(C)(C)C)NC(=O)[C@H](Cc1ccc(O)cc1)NC(=O)[C@H](CO)NC(=O)[C@H](Cc1c[nH]c2ccccc12)NC(=O)[C@H](Cc1cnc[nH]1)NC(=O)C1CCC(=O)N1	Buserelin Acetate	1299.5	10374179;42615;50225;10011636;50224;10464085	GNRHR|+	666	2740	722	-0.748757	0.227027
BR00071414	A19	BRD-A37347161-003-01-8	Clc1ccc(CC(=O)N2CCCCC2CN2CCCC2)cc1Cl	BRL 52537 hydrochloride	355.303	5244802;11315337	na	679	2709	708	-0.74596	0.227872
BR00071417	C06	BRD-K36055864-001-09-3	C[C@H]1C[C@H](C)C(=O)[C@@H](C1)[C@H](O)CC1CC(=O)NC(=O)C1	CYCLOHEXIMIDE	281.352	6197	na	943	3535	871	-0.744536	0.228296
BR00071415	O21	BRD-K81916719-001-05-5	CSc1nc2cc(Cl)c(Oc3cccc(Cl)c3Cl)cc2[nH]1	TRICLABENDAZOLE	359.649	50248	na	825	3139	841	-0.743693	0.228553
BR00071415	G07	BRD-K64755930-003-02-4	CCOC(=O)c1cnc2n(CC)ncc2c1NN=C(C)C	Etazolate hydrochloride	325.797	37274;3277	PDE4D|-;GABRB3|?	1053	3905	1161	-0.738642	0.230079
BR00071417	E07	BRD-K79905821-001-01-6	COc1ccc(cc1)-c1ccc(=N)n(CCCC(O)=O)n1	Gabazine	287.319	6419304;107895;107896	GABRA4|-;GABRA2|-;GABRA6|-;GABRA3|-;GABRA1|-;GABRA5|-	943	3389	1096	-0.738112	0.230243
BR00071410	H17	BRD-A97467897-001-01-6	na	na	na	na	na	1103	4394	1093	-0.735108	0.231153
BR00071408	F22	BRD-K10211066-001-01-5	na	na	na	na	na	1122	6770	1119	-0.732672	0.23189
BR00071415	F09	BRD-K94720315-001-05-4	OC(=O)c1cc(=O)c2ccccc2o1	CHROMOCARB	190.154	2741	na	1099	3897	1090	-0.731729	0.232184
BR00071412	I08	BRD-A11319535-001-02-8	CCC(=O)OCC(=O)C1(OC(=O)CC)C(C)CC2C3CCC4=CC(=O)C=CC4(C)C3(Cl)C(O)CC12C	BECLOMETHASONE DIPROPIONATE	521.047	2307;21700	NR3C1|+;GPR97|+	991	3255	745	-0.731493	0.23226
BR00071414	M13	BRD-K37688416-003-08-1	Clc1ccc(OCC(=O)N2CCN(Cc3ccc4OCOc4c3)CC2)cc1	FIPEXIDE HYDROCHLORIDE	425.306	3351;161803	na	1014	3485	1061	-0.73003	0.232705
BR00071411	K21	BRD-K54770957-001-02-7	Cc1ccc(cn1)-c1ncc(Cl)cc1-c1ccc(cc1)S(C)(=O)=O	Etoricoxib	358.84	123619	PTGS2|-	1018	3361	1091	-0.727424	0.233502
BR00071415	B18	BRD-K37714784-305-01-3	C(N1CCN(CC1)c1ccccn1)c1nc2ccccc2[nH]1	ABT 724 trihydrochloride	293.374	5025739;16759165	na	754	3263	712	-0.724963	0.234259
BR00071411	A07	BRD-A12896037-001-02-7	COC1CN(CCCOc2ccc(F)cc2)CCC1NC(=O)c1cc(Cl)c(N)cc1OC		465.95	2769	HTR4|+;KCNH2|?;KCNH2|-;HTR2A|+;HTR3A|+	605	2300	727	-0.721164	0.235432
BR00071407	B24	BRD-K23022982-001-01-2	na	na	na	na	na	853	1652	905	-0.717185	0.236663
BR00071416	K16	BRD-K21565985-001-15-9	Cc1cccc(C)c1NC1=NCCCS1	XYLAZINE	220.334	5707	ADRA2A|+;ADRA2B|+;ADRA2C|+	1112	4219	1139	-0.715015	0.237315
BR00071411	G22	BRD-K01772856-003-01-7	CN(Cc1ccccc1)Cc1ccccc1		211.308	21583	na	1036	3268	917	-0.714788	0.23739
BR00071417	J09	BRD-K48722258-300-06-0	COc1cc(cc(OC)c1OC)C(=O)OCCCN1CCCN(CCCOC(=O)c2cc(OC)c(OC)c(OC)c2)CC1	TL HSV 09	604.697	3074	SLC29A1|-	1006	3989	1041	-0.713033	0.237929
BR00071414	H08	BRD-K43966364-237-03-0	CC1(C)S[C@@H]2[C@H](NC(=O)COc3ccccc3)C(=O)N2[C@H]1C(O)=O	PENICILLIN V POTASSIUM	388.479	23676814;8605;6869	mrcA|-;SLC15A1|?	1005	3601	1027	-0.712028	0.238242
BR00071407	N11	BRD-K45884135-001-01-5	na	na	na	na	na	941	3765	961	-0.710691	0.238656
BR00071407	G01	BRD-A68845613-001-01-1	na	na	na	na	na	1160	4617	1084	-0.703722	0.240817
BR00071418	F18	BRD-A66491790-001-01-1	C[C@@]12[C@H](CC[C@]1(O)C1CC[C@@H]3C[C@@H](O)CC[C@]3(C)C1C[C@H]2O)C1=CC(=O)OC1	DIGOXIGENIN	390.52	15478	na	1053	3697	1040	-0.701942	0.241375
BR00071411	L05	BRD-K51486818-002-01-2	NCCNC(=O)c1ccc(Cl)cn1	Lazabemide hydrate	217.653	71312068;71307	MAOB|-	950	3202	950	-0.701514	0.241511
BR00071417	I11	BRD-K94689771-001-02-5	Oc1cc(O)c2C(=O)C[C@H](Oc2c1)c1ccccc1	PINOCEMBRIN	256.257	667544;68071;238782	na	1020	4060	1135	-0.699144	0.242247
BR00071407	D20	BRD-A85424382-001-01-3	na	na	na	na	na	1022	4231	1001	-0.695681	0.24333
BR00071418	B03	BRD-A53176877-001-03-5	C[C@H]1CC2C3CC[C@](O)(C(=O)CO)[C@@]3(C)C[C@H](O)C2[C@@]2(C)C=CC(=O)C=C12	METHYLPREDNISOLONE	374.477	6741;5702085	NR3C1|+	816	3297	836	-0.689939	0.245136
BR00071413	A09	BRD-A93236127-001-03-7	C[C@H]1O[C@H](C[C@H](O)[C@@H]1O)O[C@H]1[C@@H](O)C[C@H](O[C@H]2[C@@H](O)C[C@H](O[C@H]3CC[C@@]4(C)[C@H](CCC5C4CC[C@]4(C)[C@H](CC[C@]54O)C4=CC(=O)OC4)C3)O[C@@H]2C)O[C@@H]1C	DIGITOXIN	764.95	5702041;441207	ATP1A1|-;ATP1A2|-	683	2898	581	-0.685342	0.246587
BR00071414	D20	BRD-K47278471-003-15-6	CN(C)CCOC(c1ccccc1)c1ccccc1	DIPHENHYDRAMINE HYDROCHLORIDE	291.819	8980;3100;657365	HRH1|-;HRH1|+	981	3908	1026	-0.685215	0.24662
BR00071408	N22	BRD-A22563582-001-01-2	na	na	na	na	na	1003	4021	956	-0.684661	0.246795
BR00071415	E14	BRD-K63675182-003-14-5	CN(C)CCCN1c2ccccc2Sc2ccc(cc12)C(F)(F)F	TRIFLUPROMAZINE HYDROCHLORIDE	388.877	657251;66069;5568	DRD2|+;HTR2B|+;CHRM2|+;DRD1|+;CHRM1|+;na|?	1031	3548	942	-0.683938	0.247025
BR00071408	F12	BRD-A51813005-001-01-4	na	na	na	na	na	1122	6770	1110	-0.683409	0.247184
BR00071410	K14	BRD-K65899399-001-01-9	na	na	na	na	na	1097	6669	1109	-0.680906	0.247976
BR00071411	C20	BRD-K37872686-311-01-6	CCCCS(=O)(=O)N[C@@H](Cc1ccc(OCCCCC2CCNCC2)cc1)C(O)=O	Tirofiban hydrochloride monohydrate	495.072	64781;60947;60946	ITGA2B|ITGB3|-;ITGB3|+;ITGA2B|+;ITGB3|-	786	2866	683	-0.678696	0.248687
BR00071416	N04	BRD-K72895815-001-01-4	COc1cc2c(C(=O)N(COc3cc(=O)n4cccc(OCCN5CCCCC5)c4n3)S2(=O)=O)c(c1)C(C)C	SSR 69071	556.634	9872438	na	957	3206	678	-0.674651	0.249969
BR00071407	G05	BRD-K74971001-001-01-5	na	na	na	na	na	1160	4617	1167	-0.672336	0.250698
BR00071411	J12	BRD-K77245796-001-19-2	NCCCC(O)=O		103.121	119;6992099	GATM|?;GABBR1|GABBR2|KCTD16|KCTD8|KCTD12|+	986	3522	1156	-0.672197	0.250746
BR00071408	H18	BRD-A56025771-001-01-2	C[C@@H]1O[C@@H](O[C@H]2CC[C@]3(C)C4CC[C@]5(C)[C@H](CC[C@]5(O)[C@@H]4CCC3=C2)c2ccc(=O)oc2)[C@H](O)[C@H](O)[C@H]1O	NP-001987	530.658	24011657	na	1118	4516	828	-0.671763	0.250882
BR00071411	A16	BRD-K86204871-001-13-9	CC(C)N1CCN(CC1)c1ccc(OC[C@H]2CO[C@@](Cn3cncn3)(O2)c2ccc(Cl)cc2Cl)cc1	Terconazole	532.466	441383;480953	ERG11|-	605	2300	584	-0.670654	0.251247
BR00071412	O03	BRD-A47598013-004-06-1	CN(C)CCCC1(OCc2cc(ccc12)C#N)c1ccc(F)cc1	Citalopram hydrobromide	405.311	77995	na	726	3100	731	-0.666742	0.252489
BR00071416	D20	BRD-K08996725-313-01-7	C(CNc1nc2ccccc2s1)COc1cccc(CN2CCCCC2)c1	Zolantidine dimaleate	381.538	91769;11957725	na	1044	3687	1022	-0.666569	0.25254
BR00071410	K13	BRD-K56329234-001-01-7	na	na	na	na	na	1097	6669	1190	-0.664154	0.253306
BR00071407	B03	BRD-K08133434-001-01-0	na	na	na	na	na	853	1652	869	-0.66228	0.253926
BR00071418	H22	BRD-K20049318-303-01-3	NCCCCCc1cnc[nH]1	Impentamine dihydrobromide	153.229	9793868	HRH4|-;HRH3|-;HRH3|+	1070	3638	891	-0.662154	0.253953
BR00071407	P20	BRD-A61350010-001-01-8	na	na	na	na	na	693	1273	738	-0.660443	0.254523
BR00071413	A10	BRD-A00993607-003-15-4	CC(C)NCC(O)COc1ccccc1CC=C	ALPRENOLOL	249.354	2119	ADRB1|-;ADRB2|-;ADRB3|-;ADRB1|+;HTR1A|+;ADRB2|+	683	2898	718	-0.654774	0.256327
BR00071412	A09	BRD-A53576514-048-06-9	CN(C)CCOC(c1ccccc1)c1ccccc1C	ORPHENADRINE CITRATE	461.511	4601;20846;83823	GRIN3B|+;SCN10A|-;SCN2A|-;HRH1|+;SLC6A2|-;GRIN2D|+;GRIN3A|+;GRIN1|+	583	2711	558	-0.65092	0.257572
BR00071411	K10	BRD-K42991124-001-01-4	CN(CCOP(O)(O)=O)C(N)=N	2-(1-Methylguanidino)ethyl dihydrogen phosphate	197.131	23342	na	1018	3361	1103	-0.650015	0.257858
BR00071410	A04	BRD-A92924802-001-01-5	na	na	na	na	na	698	1705	761	-0.649811	0.257937
BR00071416	N17	BRD-K40255344-001-04-4	CC(C)(C)c1cc(C=C(C#N)C#N)cc(c1O)C(C)(C)C	TYRPHOSTIN 9	282.387	5614	na	957	3206	913	-0.649737	0.257949
BR00071410	M18	BRD-A37610653-001-01-8	C\C=C(/C)C(=O)OC(C)(C)C1Cc2cc3ccc(=O)oc3cc2O1	NP-002719	328.364	6183350	na	1022	4238	1019	-0.649268	0.258097
BR00071411	E06	BRD-K96586944-001-01-5	CCCCCCCCNC[C@@H](O)[C@H](O)[C@@H](O)[C@@H](O)CO	1-Deoxy-1-(octylamino)-D-glucitol	293.404	90064	na	952	3277	997	-0.647863	0.258554
BR00071415	O16	BRD-K89056082-001-03-6	Cc1cc(O)ccc1Cl	CHLOROCRESOL	142.582	6898;1732;35684	na	825	3139	862	-0.646502	0.258996
BR00071411	J22	BRD-A09925278-001-07-6	CCNCC(O)c1cccc(O)c1		181.235	3306	na	986	3522	944	-0.645461	0.259331
BR00071414	A21	BRD-A37776212-003-02-5	CN(C(CN1CCCC1)c1cccc(OCC(O)=O)c1)C(=O)Cc1ccc(Cl)c(Cl)c1	ICI 204,448 hydrochloride	465.371	3683;129407	na	679	2709	533	-0.642743	0.260218
BR00071408	K17	BRD-K30221420-001-01-1	na	na	na	na	na	1134	6805	1180	-0.639017	0.261415
BR00071410	C03	BRD-K91253595-001-01-9	na	na	na	na	na	935	4094	916	-0.638098	0.261719
BR00071414	P13	BRD-K43383936-001-03-7	CCC(=O)c1c(O)cc(O)cc1O	FLOPROPIONE	182.175	3362	na	751	2845	884	-0.633411	0.263252
BR00071408	K18	BRD-K36886355-001-01-4	na	na	na	na	na	1134	6805	1192	-0.63238	0.263578
BR00071416	C17	BRD-K60060639-005-01-4	CC[N+](C)(CC)CC(=O)Nc1c(C)cccc1C	N-Methyllidocaine iodide	249.378	168868;2829131	na	973	3376	970	-0.632163	0.263657
BR00071410	E15	BRD-K96737236-001-01-1	na	na	na	na	na	1022	6226	1099	-0.631369	0.26391
BR00071411	G12	BRD-K82143716-001-15-7	Nc1nc(=O)[nH]cc1F		129.094	3366	TMP1|-;|?;DNMT1|?	1036	3268	893	-0.631055	0.26402
BR00071405	M03	BRD-K12184916-001-11-3	Cn1c2cnc3ccc(cc3c2n(-c2ccc(cc2)C(C)(C)C#N)c1=O)-c1cnc2ccccc2c1	NVP-BEZ235	469.548	11977753	PIK3CG|-;ATR|-;PIK3CD|-;MTOR|-;PIK3CA|-	974	4022	1005	-0.628887	0.264726
BR00071418	M18	BRD-K08273968-001-09-1	COc1cc(OC)c(Cl)c2O[C@]3([C@H](C)CC(=O)C=C3OC)C(=O)c12	GRISEOFULVIN	352.767	441140	KRT12|?;na|-	1014	3240	1043	-0.627068	0.265324
BR00071417	G04	BRD-K11911061-003-02-8	COc1ccc(NC(=O)c2ccc(cc2)-c2ccc(cc2C)-c2noc(C)n2)cc1N1CCN(C)CC1	GR 127935 hydrochloride	497.599	107780;11497466	HTR1F|+;HTR1A|+;HTR6|+;HTR2A|+;HTR2C|+;HTR2B|+;HTR1D|+;HTR1B|+;HTR1D|-;HTR1B|-;HTR1E|+	1031	4161	1142	-0.625957	0.265685
BR00071413	F04	BRD-A84389633-001-02-4	CN1C2CCC1CC(C2)OC(=O)c1cc(C)cc(C)c1	Tropanyl-3,5-dimethylbenzoate	273.376	2837530	na	1051	3761	1135	-0.625677	0.265778
BR00071418	F04	BRD-K21910317-001-06-5	Oc1ccc(cc1[N+]([O-])=O)[N+]([O-])=O	2,4-DINITROPHENOL	184.107	1493	na	1053	3697	1194	-0.625608	0.265801
BR00071408	M24	BRD-A92091435-001-01-8	na	na	na	na	na	1007	4522	879	-0.623735	0.266414
BR00071411	C15	BRD-K48779954-001-01-2	COc1cc(C=CC(=O)N2CCN(CC(=O)NC(C)C)CC2)cc(OC)c1OC		405.495	6436042	na	786	2866	861	-0.621982	0.266996
BR00071415	E04	BRD-K85119730-001-17-2	CCCCNC(=O)NS(=O)(=O)c1ccc(C)cc1	TOLBUTAMIDE	270.347	5505	KCNJ11|-;KCNJ11|?;KCNJ8|?;KCNJ1|-;ABCC8|-	1031	3548	1049	-0.616482	0.268804
BR00071408	A04	BRD-K92765309-001-01-8	na	na	na	na	na	707	1309	841	-0.615082	0.269283
BR00071415	P16	BRD-K76812510-236-08-0	CN(CS(O)(=O)=O)c1c(C)n(C)n(-c2ccccc2)c1=O	DIPYRONE	333.338	3111;522325	PTGS1|?	752	3073	857	-0.614387	0.269497
BR00071418	H06	BRD-K14716343-001-03-0	CO[C@H]1[C@H](O)CC(=O)O[C@@H](C)C\C=C\C=C\[C@H](O[C@H]2CC[C@@H]([C@@H](C)O2)N(C)C)[C@H](C)C[C@H](CC=O)[C@@H]1O[C@@H]1O[C@H](C)[C@@H](O[C@H]2C[C@@](C)(O)[C@H](O)[C@H](C)O2)[C@@H]([C@H]1O)N(C)C	SPIRAMYCIN	na	6708461;5353959;9897412;6602308;9962644;6440717;5702243;5266;5289394;6604334;6713975;5284619;9832498	na	1070	3638	1212	-0.613886	0.26966
BR00071408	K12	BRD-K26323390-001-01-7	na	na	na	na	na	1134	6805	1171	-0.611903	0.27031
BR00071412	A14	BRD-A05994177-003-02-5	CCN1CCCC1CNC(=O)c1c(O)c(CC)cc(Cl)c1OC	ETICLOPRIDE HYDROCHLORIDE	340.848	6713986;6917728;57266	na	583	2711	558	-0.609015	0.271278
BR00071410	J04	BRD-K88854092-001-01-7	na	na	na	na	na	1089	4357	1121	-0.608543	0.271426
BR00071416	K15	BRD-K76810206-001-06-5	CO[C@]12C[C@@H](COC(=O)c3cncc(Br)c3)CN(C)[C@@H]1Cc1cn(C)c3cccc2c13	NICERGOLINE	484.394	34040	ADRA1A|+	1112	4219	1155	-0.607397	0.271807
BR00071407	O15	BRD-K81328790-001-01-4	na	na	na	na	na	829	1585	852	-0.605629	0.272409
BR00071410	H06	BRD-A36624325-001-01-8	CC1(C)CC[C@@]2(CC[C@]3(C)C(=CCC4[C@@]5(C)CC[C@H](OC6OC(C(O)C(O)C6O)C(O)=O)C(CO)(CO)C5CC[C@@]34C)[C@@H]2C1)C(=O)OC1OC(CO)C(O)C(O)C1O	NP-005233	826.974	24123439	na	1103	4394	830	-0.600517	0.274094
BR00071411	C13	BRD-K18362446-001-06-8	Oc1ccccc1-c1nnco1		162.148	5359546	na	786	2866	827	-0.599095	0.274573
BR00071405	J11	BRD-K12343256-001-03-0	CC(=O)Nc1cccc(c1)-n1c2c(C)c(=O)n(C)c(Nc3ccc(I)cc3F)c2c(=O)n(C2CC2)c1=O	GSK1120212	615.404	11707110	MAP2K1|-;MAP2K2|-	1049	4888	919	-0.597313	0.275161
BR00071418	F15	BRD-A92652541-005-01-9	C[N+]1(C)CCc2cc3OCOc3cc2[C@H]1C1OC(=O)c2c1ccc1OCOc21	BICUCULLINE(-) METHIODIDE	509.296	104871	na	1053	3697	1134	-0.597297	0.275169
BR00071417	M05	BRD-K84663978-001-03-1	COc1cc2CCn3c(c\c(=N/c4c(C)cc(C)cc4C)n(C)c3=O)-c2cc1OC	Trequinsin hydrochloride	405.498	3060974;5537	PDE3A|-	1029	3834	988	-0.596807	0.275332
BR00071411	F13	BRD-K03659283-001-01-1	COc1ccc(cc1O)-c1cc(=O)c2c(O)cc(O[C@@H]3O[C@@H](CO[C@@H]4O[C@H](C)[C@@H](O)[C@H](O)[C@H]4O)[C@H](O)[C@@H](O)[C@H]3O)cc2o1		608.549	7163184	na	939	3377	1091	-0.5949	0.27597
BR00071418	D11	BRD-A88548664-004-01-9	Oc1cc2CCNCC(c3ccccc3)c2cc1O	SKF 38393 hydrobromide	336.229	12928470;1242	DRD1|+;DRD5|+	1017	3588	1057	-0.591875	0.276982
BR00071410	P22	BRD-K21662680-001-01-2	na	na	na	na	na	882	1712	916	-0.587982	0.278298
BR00071417	E11	BRD-K40901640-001-01-0	CN(C)CCCSc1ccccc1NC(=O)\C=C\c1ccccc1	CINANSERIN	340.485	5475158	na	943	3389	1059	-0.586364	0.27883
BR00071412	O11	BRD-A79672927-001-10-8	CCN(Cc1ccncc1)C(=O)C(CO)c1ccccc1	TROPICAMIDE	284.359	5593	CHRM1|?;CHRM4|+;CHRM3|+;CHRM2|?;CHRM3|-;CHRM3|?	726	3100	699	-0.586152	0.278904
BR00071413	G08	BRD-A49765801-001-03-3	CC1(C)O[C@@H]2CC3C4C[C@H](F)C5=CC(=O)CC[C@]5(C)C4[C@@H](O)C[C@]3(C)[C@@]2(O1)C(=O)CO	FLURANDRENOLIDE	436.52	5702172;15209	NR3C1|+	1079	3851	1010	-0.58452	0.279449
BR00071407	I15	BRD-A17842862-001-01-8	C[C@@H]1O[C@@H](O[C@H]2CC[C@@]3(C)C(CC[C@]4(C)C3CC=C3C5CC(C)(C)CC[C@@]5(CC[C@@]43C(O)=O)C(=O)O[C@@H]3O[C@H](CO)[C@@H](O)[C@H](O)[C@H]3O)C2(C)C)[C@H](O)[C@H](O)[C@H]1O	NP-002511	794.976	23983725	na	1143	4725	1204	-0.58376	0.279702
BR00071410	K22	BRD-K49062828-001-01-6	na	na	na	na	na	1097	6669	1060	-0.575161	0.282599
BR00071410	I08	BRD-K74027182-001-01-7	na	na	na	na	na	1071	4409	1130	-0.574996	0.282659
BR00071410	A16	BRD-A98467046-001-01-5	na	na	na	na	na	698	1705	665	-0.574603	0.282807
BR00071417	K16	BRD-K33882852-003-01-0	CCOC(=O)c1ncc2[nH]c3ccc(OCc4ccccc4)cc3c2c1COC	ZK 93423	390.439	121926	GABRA1|+;GABRA2|+;GABRA5|+;GABRA3|+	1110	4382	1018	-0.570926	0.284037
BR00071405	C15	BRD-K19894101-001-03-2	Oc1cccc(C(=O)Nc2cccc(NC(=O)c3cccc(O)c3O)c2)c1O	MST-312	380.356	10385095	na	907	4475	775	-0.570544	0.284166
BR00071415	H11	BRD-K97566842-001-03-5	CC(C)C1=CC(=O)C(C)=CC1=O	THYMOQUINONE	164.204	10281	na	1020	3526	1187	-0.56372	0.286486
BR00071407	L01	BRD-A87783777-001-01-3	na	na	na	na	na	1105	6562	963	-0.561854	0.287116
BR00071407	L10	BRD-A94848379-001-01-7	na	na	na	na	na	1105	6562	1146	-0.561015	0.287402
BR00071408	I24	BRD-A51527067-001-01-5	na	na	na	na	na	1112	4579	1078	-0.556285	0.289019
BR00071409	F06	BRD-A13189722-001-01-8	na	na	na	na	na	1066	6335	1148	-0.55373	0.28989
BR00071413	G03	BRD-A89175223-051-05-6	CC(C)NCC(O)COc1ccc(COCCOC(C)C)cc1	BISOPROLOL FUMARATE	441.521	6917733;2405	ADRB1|-;ADRB3|-;ADRB1|+;ADRB2|+	1079	3851	1099	-0.550887	0.290868
BR00071414	J21	BRD-K38370968-103-01-0	C=CCN1CCN(CC1)c1nc2ccccc2nc1C#N	3-(4-Allylpiperazin-1-yl)-2-quinoxalinecarbonitrile maleate	na		na	966	3470	962	-0.547446	0.29205
BR00071408	P21	BRD-K54142860-001-01-7	na	na	na	na	na	780	1448	915	-0.546345	0.29244
BR00071418	N06	BRD-K06268662-001-03-5	COc1cc2OC[C@H]3Oc4c(CC=C(C)C)c(OC)ccc4C(=O)[C@H]3c2cc1OC	ROTENONIC ACID, METHYL ETHER	410.466	6708557	na	899	3444	1012	-0.545856	0.292596
BR00071418	L10	BRD-A62129005-001-03-8	CC(C)c1c(O)ccc2c1CCC1C(C)(C)CCC[C@]21C	TOTAROL	286.459	460178;92783	na	973	3573	374	-0.54537	0.292765
BR00071411	P06	BRD-K49338325-001-01-8	CC(C)(Oc1ccc(Cl)cc1)C(=O)OCCOC(=O)c1cccnc1	Etofibrate	363.794	65777;3017044	na	653	2890	516	-0.542645	0.293705
BR00071407	H16	BRD-A01408978-001-01-7	na	na	na	na	na	1140	4618	1239	-0.542502	0.293747
BR00071407	F14	BRD-K84247562-001-01-9	C[C@H]1C[C@@H]2O[C@]11CCC(C)=C1[C@H]1OC(=O)C(=C)[C@@H]21	NP-009703	246.306	24148536	na	1124	6824	1156	-0.540355	0.294483
BR00071415	A10	BRD-K62949423-001-02-3	COc1ccc(OC)c2c1[nH]c1ccccc1c2=S	NSC 625987	271.334	3004085	CDK2|-;CDK4|-	625	2728	602	-0.539961	0.29463
BR00071413	C20	BRD-A77291778-003-15-4	CN(C)CCOC(=O)C(c1ccccc1)C1(O)CCCC1	CYCLOPENTOLATE HYDROCHLORIDE	327.849	22162;657209;2905	CHRM1|+;CHRM3|+	921	3490	898	-0.538908	0.294989
BR00071409	C06	BRD-K86181380-001-01-8	na	na	na	na	na	954	4098	1143	-0.538735	0.295046
BR00071410	J07	BRD-A60139871-001-01-4	na	na	na	na	na	1089	4357	1022	-0.538289	0.2952
BR00071408	I14	BRD-A04067462-001-01-1	na	na	na	na	na	1112	4579	1178	-0.536777	0.295721
BR00071407	N01	BRD-K34022850-001-01-8	na	na	na	na	na	941	3765	855	-0.536579	0.295792
BR00071415	G12	BRD-K52662033-003-14-7	CCN(CC)CC(=O)Nc1c(C)cccc1C	LIDOCAINE HYDROCHLORIDE	270.801	3676;657223;6314	CYP1A2|?;EGFR|+;SCN5A|-;SCN10A|-;SCN2A|-;SCN9A|-	1053	3905	1179	-0.534387	0.296549
BR00071417	G20	BRD-K59650319-003-01-7	CN(C1CCCCC1)C(=O)c1sc2nc3ccc(N)cc3n2c1C	YM 298198 hydrochloride	342.461	9819432	GRM1|-	1031	4161	1113	-0.529682	0.298177
BR00071407	C14	BRD-A96080273-001-01-2	na	na	na	na	na	990	3826	951	-0.527239	0.299026
BR00071415	P20	BRD-K74501079-001-07-4	CC[C@H]1OC(=O)[C@H](C)[C@@H](O[C@H]2C[C@@](C)(OC)[C@@H](O)[C@H](C)O2)[C@H](C)[C@@H](O[C@@H]2O[C@H](C)C[C@@H]([C@H]2O)N(C)C)[C@](C)(O)C[C@@H](C)CN(C)[C@H](C)[C@@H](O)[C@]1(C)O	AZITHROMYCIN	748.996	447043	rplJ|-;MLNR|+	752	3073	862	-0.526164	0.299402
BR00071411	L13	BRD-K71059170-001-08-2	Nc1nc(cs1)C(=N\OCC(O)=O)\C(=O)N[C@H]1[C@H]2SCC(C=C)=C(N2C1=O)C(O)=O	Cefixime	453.444	54362;5362065	mrcA|-	950	3202	1172	-0.524758	0.299889
BR00071410	N18	BRD-K40117891-001-01-9	na	na	na	na	na	969	4008	1075	-0.521772	0.300926
BR00071413	L07	BRD-K00610438-003-01-7	Fc1ccc(cc1)C(=O)C1CCN(CCn2c(=S)[nH]c3ccccc3c2=O)CC1	Altanserin hydrochloride	411.495	3033677;24978536	na	977	3594	1067	-0.519884	0.301585
BR00071408	I19	BRD-A41386682-001-01-4	na	na	na	na	na	1112	4579	1241	-0.519263	0.301799
BR00071408	B22	BRD-A34857898-001-01-3	na	na	na	na	na	829	1637	917	-0.518373	0.302122
BR00071405	A07	BRD-K06792661-001-02-7	O[C@H]1C=C2[C@@H](NC(=O)c3c(O)c4OCOc4cc23)[C@H](O)[C@@H]1O	Narciclasine	307.258	72376	na	746	3882	837	-0.516544	0.302749
BR00071408	I11	BRD-K67754711-001-01-5	na	na	na	na	na	1112	4579	1168	-0.515736	0.303029
BR00071408	A18	BRD-K18327154-001-01-4	na	na	na	na	na	707	1309	695	-0.511489	0.304533
BR00071408	P24	BRD-K66971395-001-01-9	na	na	na	na	na	780	1448	857	-0.503978	0.307163
BR00071407	H07	BRD-A86085276-001-01-0	na	na	na	na	na	1140	4618	1182	-0.503794	0.307213
BR00071412	K17	BRD-A08545410-003-03-7	C[C@@H]1[C@H]2[C@H](O)[C@H]3[C@H](N(C)C)C(=O)C(C(N)=O)C(=O)[C@@]3(O)C(=O)C2C(=O)c2c(O)cccc12	DOXYCYCLINE HYDROCHLORIDE	480.898	54685920	na	970	3473	1089	-0.502157	0.307791
BR00071411	G15	BRD-A67370915-001-01-6	CN(C)[C@H]1[C@@H]2C[C@H]3C(C(=O)c4c(O)cccc4[C@]3(C)O)C(=O)[C@]2(O)C(=O)C(C(N)=O)C1=O		444.44	54676644	na	1036	3268	1142	-0.501574	0.307996
BR00071407	P01	BRD-K95337480-001-01-4	na	na	na	na	na	693	1273	677	-0.497124	0.309579
BR00071409	I02	BRD-A32151874-001-01-1	na	na	na	na	na	1072	4281	1041	-0.49612	0.309915
BR00071407	I19	BRD-A33762984-001-01-1	CC1(C)CC[C@@]2(CC[C@]3(C)C(=CCC4[C@@]5(C)C[C@@H](O)[C@H](O)[C@@](C)(CO)C5CC[C@@]34C)C2C1)C(=O)O[C@@H]1O[C@H](CO)[C@@H](O)[C@H](O)[C@H]1O	NP-003534	650.85	23846529	na	1143	4725	983	-0.495857	0.310007
BR00071410	N04	BRD-A54249723-001-01-9	na	na	na	na	na	969	4008	829	-0.493273	0.310921
BR00071410	D04	BRD-A87573270-001-01-0	na	na	na	na	na	1010	4386	1113	-0.491663	0.311489
BR00071416	A08	BRD-K49049886-001-03-8	Nc1nc2ccc(Cl)cc2c2nc(nn12)-c1ccco1	CGS 15943	285.691	2690	ADORA3|-;ADORA2A|-;ADORA1|-;ADORA2B|-	681	2727	604	-0.490401	0.311941
BR00071411	O13	BRD-K64273664-001-01-6	CC(C)(C)CC(C)(C)c1ccc(O)cc1		206.329	8814	na	708	2767	698	-0.488701	0.312542
BR00071410	I18	BRD-A03149444-001-01-1	na	na	na	na	na	1071	4409	1105	-0.488319	0.312672
BR00071414	P22	BRD-A65550283-001-01-9	CC(C)=CCCC(C)(OC1OC(COC2OC(CO)C(O)C2O)C(O)C(O)C1O)C1CCC2(C)C1C(O)CC1C3(C)CCC(OC4OC(CO)C(O)C(O)C4OC4OC(CO)C(O)C(O)C4O)C(C)(C)C3CCC21C	ginsenoside-Rc	1079.28	100018;6325213	na	751	2845	761	-0.484938	0.313875
BR00071413	D21	BRD-A83859836-003-02-8	CN1C2CCC1CC(C2)OC(=O)c1c[nH]c2ccccc12	Tropisetron hydrochloride	320.817	9818540;5595	na	962	3493	1055	-0.478638	0.31611
BR00071411	J10	BRD-K30114692-001-10-0	C1N2CN3CN1CN(C2)C3		140.19	4101	na|-	986	3522	1075	-0.476733	0.316787
BR00071407	B06	BRD-K27308664-001-01-6	na	na	na	na	na	853	1652	852	-0.473233	0.318044
BR00071413	H12	BRD-A87479750-001-01-9	NC(=O)N1C(=O)C(C(=O)c2cccs2)c2cc(Cl)ccc12	Tenidap	320.747	57946;60712;54683953	KCNJ4|+	1078	3593	1138	-0.469385	0.319408
BR00071415	P15	BRD-K38055836-001-13-8	CCN(CC)C(=O)c1ccc(O)c(OC)c1	ETHAMIVAN	223.272	9363	na	752	3073	829	-0.4678	0.319977
BR00071405	E10	BRD-K92856060-001-05-5	COc1ccc(cc1[N+]([O-])=O)S(=O)(=O)N(C(C)=O)c1ccc(OC(C)=O)c2ccccc12	mw-MITF10	458.441	2945648	na	1066	4841	1119	-0.464254	0.321242
BR00071411	B08	BRD-K84466663-001-01-3	COc1nc(N)nc2n(cnc12)[C@@H]1O[C@H](CO)[C@@H](O)[C@@H]1O	Nelarabine	297.271	3011155	na|-;POLA1|?	666	2740	778	-0.458758	0.323218
BR00071414	F21	BRD-A06276885-003-01-1	Oc1ccc2CC3N(CC4CC4)CCC45C(Oc1c24)c1c(CC35O)c2ccccc2n1Cc1ccccc1	N-Benzylnaltrindole hydrochloride	541.088	4257102;90479740	na	952	3774	885	-0.456353	0.324079
BR00071417	N22	BRD-K75478907-001-01-5	CSc1nc(NC2CCCC2)c(c(NC2CCCC2)n1)[N+]([O-])=O	GS39783	337.442	6604928	na	995	3647	1022	-0.454631	0.324698
BR00071409	K12	BRD-A46421428-001-01-3	na	na	na	na	na	1074	6587	1141	-0.454395	0.324779
BR00071407	B12	BRD-K98599920-001-01-4	na	na	na	na	na	853	1652	886	-0.453249	0.325204
BR00071415	F15	BRD-K94144010-001-09-7	CN1[C@@H](CCC1=O)c1cccnc1	COTININE	176.219	854019;408	na	1099	3897	1079	-0.452286	0.325541
BR00071416	D05	BRD-K81965037-001-03-2	CCCCCC\C=C/CCCCCCCc1cccc(O)c1C(O)=O		346.511	5281858	na	1044	3687	969	-0.451552	0.325806
BR00071406	A16	BRD-A52530402-001-01-2	CC(C)N1C(\C=C\C(O)CC(O)CC(O)=O)C(c2ccccc12)c1ccc(F)cc1	fluvastatin	411.473	446155;9889186	HMGCR|?	777	3649	776	-0.450906	0.32604
BR00071408	I17	BRD-A29247945-001-01-7	na	na	na	na	na	1112	4579	1160	-0.444259	0.328436
BR00071407	D10	BRD-A55353949-001-01-6	na	na	na	na	na	1022	4231	1008	-0.443522	0.328703
BR00071405	N10	BRD-K82109576-065-21-0	CC[C@]1(O)C[C@@H]2CN(C1)CCc1c([nH]c3ccccc13)[C@@](C2)(C(=O)OC)c1cc2c(cc1OC)N(C=O)[C@@H]1[C@]22CCN3CC=C[C@](CC)([C@@H]23)[C@@H](OC(C)=O)[C@]1(O)C(=O)OC	Vincristine Sulfate	923.044	249332;5388993	na	966	4268	979	-0.442723	0.328992
BR00071410	I13	BRD-A47515484-001-01-2	na	na	na	na	na	1071	4409	1133	-0.439976	0.329986
BR00071408	M22	BRD-A69906965-001-01-4	na	na	na	na	na	1007	4522	1028	-0.439324	0.330222
BR00071416	H10	BRD-K87048468-003-01-9	COc1cc(OC)c(cc1NS(=O)(=O)c1ccc(cc1)C(F)(F)F)C(=O)CCCCN1CCC2(CC1)NC(=O)NC2=O	RS 102221 hydrochloride	612.621	18931299;3693566	HTR2B|-;HTR2A|-;HTR2C|-	1136	3878	1188	-0.436882	0.331108
BR00071417	H21	BRD-K75127215-001-01-5	CCOC(=O)c1cnc2oc3ccc(O)cc3c2c1-c1ccccc1	Cdk1 Inhibitor III	333.343	403994	na	977	3979	1103	-0.436661	0.331188
BR00071413	P04	BRD-A48257147-001-01-9	ON=C1C2CC2(Oc2ccccc12)C(=O)Nc1ccccc1	PHCCC	294.31	5866327;3579925	na	737	3153	845	-0.435492	0.331614
BR00071411	L21	BRD-A42270467-001-02-8	COc1ccc2[nH]c(nc2n1)S(=O)Cc1ncc(C)c(OC)c1C	Tenatoprazole	346.405	636411	na	950	3202	954	-0.433097	0.332483
BR00071410	C07	BRD-A76861772-001-01-5	na	na	na	na	na	935	4094	944	-0.431846	0.332936
BR00071418	E17	BRD-A46460777-001-03-4	COc1ccc2C(=O)C(Cc3ccc(OC)c(O)c3)COc2c1	DEOXYSAPPANONE B 7,4'-DIMETHYL ETHER	314.337	4026888	na	1055	3589	1136	-0.430824	0.333308
BR00071416	B04	BRD-K97118047-001-02-0	Brc1c(Br)c(Br)c2[nH]nnc2c1Br	TBB	434.711	1694	CSNK2A1|?;CSNK2A1|-	813	3216	914	-0.429391	0.333831
BR00071411	J06	BRD-K35458079-001-23-2	CC1=NN(C(=O)C1)c1ccccc1		174.203	4021	na	986	3522	1109	-0.427397	0.334555
BR00071412	A15	BRD-A92651262-003-03-9	O[C@H]1CC[C@@]2(O)[C@H]3Cc4ccc(O)c5OC1[C@]2(CCN3CC1CCC1)c45	NALBUPHINE HYDROCHLORIDE	393.908	5360630;5360733;11957645;5702168	OPRM1|+;OPRK1|+;OPRD1|+	583	2711	576	-0.422817	0.336228
BR00071409	C02	BRD-K19027245-001-01-0	COc1cc(cc(OC)c1O)\C=C\C=O	NP-003226	208.213	5280802	na	954	4098	869	-0.42094	0.336909
BR00071417	F16	BRD-K86727142-001-06-6	CCCCCCCCCCCC1C(=O)C(=O)CC(=O)C1=O	Embelin	294.391	3218;44483355	na	999	3878	1125	-0.41857	0.337774
BR00071417	O17	BRD-K68341547-003-01-6	NCCCCCCNS(=O)(=O)c1ccc2c(Cl)cccc2c1	W-9 hydrochloride	340.866	44118677;2735339;4306	na	842	3025	917	-0.418049	0.337967
BR00071411	M07	BRD-K69857269-001-01-0	NS(=O)(=O)c1ccc(cc1)N1CCN(CC[C@@H]2OCCc3ccccc23)CC1	Sonepiprazole hydrate	401.525	133079;128010	DRD4|-	927	3243	916	-0.417568	0.338142
BR00071407	J04	BRD-A39505094-001-01-5	na	na	na	na	na	1160	4579	1246	-0.416087	0.338681
BR00071410	I02	BRD-K89989713-001-01-9	na	na	na	na	na	1071	4409	1062	-0.411491	0.340364
BR00071411	H13	BRD-K46209126-001-01-5	COc1ccc(cc1)C(=O)c1c(C)n(CCN2CCOCC2)c2ccccc12	(4-Methoxy-phenyl)-[2-methyl-1-(2-morpholin-4-yl-ethyl)-1H-indol-3-yl]-methanone	378.472	56463	na	1018	3209	1031	-0.409464	0.34111
BR00071411	G07	BRD-K35586044-003-11-3	COC(=O)[C@H]1[C@@H](O)CC[C@H]2CN3CCc4c([nH]c5ccccc45)[C@@H]3C[C@H]12		354.45	8969	ADRA2C|-;KCNJ1|?;HTR2B|-;HTR1D|?;HTR7|-;ADRA2A|+;KCNJ10|?;HTR1A|-;HTR2B|?;KCNJ12|?;ADRA2B|+;HTR1D|-;KCNJ11|?;HTR2C|?;DRD2|?;KCNJ8|?;HTR1F|-;KCNJ15|?;KCNJ14|?;ADRA2C|+;HTR1A|?;HTR1E|-;HTR1B|?;ADRA2A|-;HTR5A|-;HTR2A|?;DRD3|?;ADRA2B|-;HTR1B|-	1036	3268	1218	-0.402065	0.343828
BR00071413	E11	BRD-A51820102-008-16-4	Clc1ccc(COC(Cn2ccnc2)c2ccc(Cl)cc2Cl)cc1	ECONAZOLE NITRATE	444.693	3198;68589	TRPV5|?;TRPM2|-;ERG11|-	995	3409	921	-0.401147	0.344166
BR00071415	F14	BRD-K99622919-001-15-6	CCCCN(CCCC)CCCOC(=O)c1ccc(N)cc1	BUTACAINE	306.45	2480	na	1099	3897	1150	-0.400281	0.344483
BR00071407	D07	BRD-A43502611-001-01-0	na	na	na	na	na	1022	4231	1051	-0.399427	0.344797
BR00071410	C19	BRD-A05352329-001-01-9	na	na	na	na	na	935	4094	904	-0.398605	0.345101
BR00071409	F21	BRD-A15806157-001-01-9	na	na	na	na	na	1066	6335	1008	-0.398083	0.34529
BR00071409	O18	BRD-A74957373-001-01-6	na	na	na	na	na	843	1781	800	-0.396555	0.345864
BR00071407	P17	BRD-K08048246-001-01-8	na	na	na	na	na	693	1273	613	-0.393508	0.346994
BR00071406	G03	BRD-K87317732-001-01-2	CC(C)C[C@H](NC(=O)[C@@H](C[C@@H](O)[C@H](Cc1ccccc1)NC(=O)OC(C)(C)C)Cc1ccccc1)C(=O)N[C@@H](Cc1ccccc1)C(N)=O	603011	672.867	5479543	na	1174	4625	1225	-0.392555	0.347331
BR00071413	M09	BRD-A06352418-001-15-0	CC(C)(C)c1ccc(cc1)C(O)CCCN1CCC(CC1)C(O)(c1ccccc1)c1ccccc1	TERFENADINE	471.685	5405	CHRM4|?;HRH1|-;KCNH1|?;CHRM1|?;KCNH2|?;KCNH2|-;HRH1|+;CHRM5|?;CHRM2|?;CHRM3|?	973	3567	950	-0.388901	0.348684
BR00071409	K10	BRD-A45431282-001-01-8	na	na	na	na	na	1074	6587	1219	-0.384177	0.350429
BR00071411	C10	BRD-K74282937-001-01-6	CC(C)(C)CC(C)(C)c1ccc(O)c(c1)-n1nc2ccccc2n1	2-(2H-Benzo[d][1,2,3]triazol-2-yl)-4-(2,4,4-trimethylpentan-2-yl)phenol	323.44	62485	na	786	2866	928	-0.380982	0.351619
BR00071412	C11	BRD-K02867583-300-06-3	Cc1cc(nnc1NCCN1CCOCC1)-c1ccccc1	MINAPRINE HYDROCHLORIDE	298.39	33254;4199;6410797	ACHE|-;DRD2|+;HTR2C|+;HTR2B|+;MAOA|-;DRD1|+;CHRM1|+;HTR2A|+;SLC6A4|-	778	2926	855	-0.380018	0.351977
BR00071413	C19	BRD-A50675702-001-04-8	Nc1c(c(nn1-c1c(Cl)cc(cc1Cl)C(F)(F)F)C#N)S(=O)C(F)(F)F	FIPRONIL	437.141	3352	na	921	3490	1035	-0.378494	0.352541
BR00071409	L10	BRD-A52820596-001-01-3	C[C@@H]1O[C@@H](O[C@H]2CC[C@]3(C)C4C[C@@H](O)[C@]5(C)[C@H](CC[C@]5(O)[C@@H]4CCC3=C2)c2ccc(=O)oc2)[C@H](O)[C@H](O)[C@H]1O[C@@H]1O[C@H](CO)[C@@H](O)[C@H](O)[C@H]1O	NP-002125	708.798	23815267	na	1031	6267	798	-0.377949	0.35274
BR00071408	C06	BRD-A48349472-001-01-9	na	na	na	na	na	970	3918	917	-0.375247	0.353747
BR00071405	B21	BRD-A57798112-001-01-1	OCC(O)CONC(=O)c1cc(Br)c(F)c(F)c1Nc1ccc(I)cc1F	PD318088	561.094	10231331	na	869	4329	832	-0.374892	0.353878
BR00071407	C23	BRD-K17067387-001-01-6	na	na	na	na	na	990	3826	1030	-0.370428	0.35554
BR00071409	E24	BRD-A11864342-001-01-8	na	na	na	na	na	1029	5872	772	-0.370378	0.355556
BR00071415	G04	BRD-K60770992-066-15-1	CCCN1C[C@H](CSC)C[C@H]2[C@H]1Cc1c[nH]c3cccc2c13	PERGOLIDE MESYLATE	410.591	47811;11292791;47812	ADRA1B|+;DRD4|+;ADRA2A|+;DRD2|+;HTR2C|+;HTR2B|+;DRD5|+;ADRA2B|+;DRD3|+;DRD1|+;ADRA2C|+;ADRA1A|+;HTR1A|+;ADRA1D|+;HTR2A|+;HTR1D|+;HTR1B|+	1053	3905	1026	-0.369467	0.355898
BR00071409	G08	BRD-A18705281-001-01-9	na	na	na	na	na	1086	4514	1085	-0.366245	0.357098
BR00071409	I23	BRD-A35969113-001-01-4	na	na	na	na	na	1072	4281	981	-0.364322	0.357816
BR00071406	A06	BRD-K28456706-001-01-2	Cc1c(oc2ccc3ccccc3c12)[N+]([O-])=O	HNF4a napthofuran agonist "Compound 5"	227.219	55508	na	777	3649	706	-0.363723	0.358041
BR00071412	G13	BRD-A25537246-001-03-7	CCC(C(N)=O)c1ccccc1	FENBUTYRAMIDE	163.22	7011	na	1041	3553	1113	-0.362132	0.358635
BR00071414	K09	BRD-K55250441-001-06-4	COc1ncnc(NS(=O)(=O)c2ccc(N)cc2)c1OC	SULFADOXINE	310.328	17134	PPPK-DHPS|-	1026	3965	1157	-0.361026	0.359047
BR00071411	E21	BRD-K77219267-001-01-5	CCOC(=O)[C@@H](CCc1ccccc1)N[C@H](C)C(=O)N1[C@@H]2CCC[C@H]2C[C@H]1C(O)=O		416.518	45792064	na	952	3277	932	-0.360015	0.359427
BR00071416	C16	BRD-K08109516-001-02-9	Oc1c(-c2cccc(Oc3ccccc3)c2)c(=O)[nH]c2cc(Cl)ccc12	L-701,324	363.797	54682505;982136;115113	GRIN2A|-;GRIN2C|-;GRIN1|-;GRIN2D|-;GRIN2B|-	973	3376	971	-0.357952	0.360198
BR00071407	I24	BRD-A37610653-001-01-8	C\C=C(/C)C(=O)OC(C)(C)C1Cc2cc3ccc(=O)oc3cc2O1	NP-002719	328.364	6183350	na	1143	4725	816	-0.35784	0.360238
BR00071411	J16	BRD-K44779798-001-06-5	OCCN1C[C@H](O)[C@@H](O)[C@H](O)[C@H]1CO	Miglitol	207.226	51577;441314	GANC|?;MGAM|+;GAA|?;GANAB|?;GAA|-;MGAM|-	986	3522	1127	-0.35377	0.361764
BR00071418	I10	BRD-K16606819-001-07-7	CN1C(=O)OC(C)(C)C1=O	TRIMETHADIONE	143.142	5576	CACNA1H|-;CACNA1G|-	1096	3807	1219	-0.350331	0.363052
BR00071408	N02	BRD-K01284205-001-01-5	COc1c(O)cc2oc(cc(=O)c2c1O)-c1ccc(O[C@@H]2O[C@H](CO)[C@@H](O)[C@H](O)[C@H]2O)cc1	NP-005587	462.407	24123443	na	1003	4021	990	-0.343382	0.365663
BR00071407	C03	BRD-K24874865-001-01-7	na	na	na	na	na	990	3826	1034	-0.341346	0.366429
BR00071407	G17	BRD-A94046086-001-01-2	na	na	na	na	na	1160	4617	1220	-0.340308	0.366818
BR00071407	L05	BRD-A93620066-001-01-9	na	na	na	na	na	1105	6562	1137	-0.333974	0.369204
BR00071417	O19	BRD-K74430258-001-01-2	Clc1cccc(C=NC=Nc2cccc(Cl)c2)c1	DCB	277.148	9604992	na	842	3025	1007	-0.333752	0.369292
BR00071417	N06	BRD-K26842203-001-01-3	NCCc1cccc(O)c1	3-HYDROXYPHENETHYLAMINE	137.182	11492	na	995	3647	989	-0.331629	0.370092
BR00071411	P21	BRD-A45929034-001-06-1	O=C(OC1CN2CCC1CC2)c1ccccc1		231.295	65630	na	653	2890	784	-0.331214	0.370251
BR00071417	O21	BRD-K59469039-001-03-1	CC(C)(C)c1cc(cc(c1O)C(C)(C)C)\C=C(/C#N)C(N)=S	AG-879	316.463	5487525;5353385	na	842	3025	533	-0.330174	0.370644
BR00071418	H10	BRD-K07753030-003-11-9	CCN(CC)CCNC(=O)c1ccc(NC(C)=O)cc1	ACECAINIDE HYDROCHLORIDE	313.826	4342;71417	na	1070	3638	1219	-0.330026	0.370697
BR00071409	P15	BRD-A81116454-001-01-2	OC1C=CC(O)C23OC12C(O)C=CC31Oc2cccc3cccc(O1)c23	NP-007109	352.342	23815359	na	737	1581	756	-0.328876	0.37114
BR00071418	C22	BRD-K21520694-001-12-3	CC(=O)NS(=O)(=O)c1ccc(N)cc1	SULFACETAMIDE	214.239	5320	folP|-	866	3195	897	-0.327802	0.371539
BR00071410	N21	BRD-K77797958-001-01-4	na	na	na	na	na	969	4008	1055	-0.3277	0.371576
BR00071408	P01	BRD-K73120185-001-01-8	COC(=O)c1c(O)cc(C)cc1Oc1c(O)cc(OC)cc1CO	NP-013660	334.324	23928045	na	780	1448	843	-0.326631	0.371988
BR00071418	M17	BRD-K19462402-003-13-9	COc1cc(OC)c(C(=O)CCCN2CCCC2)c(OC)c1	BUFLOMEDIL HYDROCHLORIDE	343.848	6420013;37170;2467	na	1014	3240	1094	-0.326054	0.3722
BR00071418	I19	BRD-A62731508-001-04-1	C[C@]12CC(=O)C3C(CCC4=CC(=O)CC[C@]34C)C1CC[C@]2(O)C(=O)CO	CORTISONE	360.45	222786;6708812	na	1096	3807	1188	-0.324426	0.372815
BR00071408	M17	BRD-A38769643-001-01-4	na	na	na	na	na	1007	4522	1091	-0.322404	0.373579
BR00071411	A03	BRD-K13240081-001-04-6	Cc1ncc(CNC(=O)N(CCCl)[N+][O-])c(N)n1		272.693	39214	na	605	2300	761	-0.322384	0.373592
BR00071407	N15	BRD-K49137267-001-01-4	na	na	na	na	na	941	3765	974	-0.322228	0.373647
BR00071411	F06	BRD-A70155556-001-03-6	CCC(C)C(=O)OC1CC(C)C=C2C=CC(C)C(CCC(O)CC(O)CC(O)=O)C12		422.562	3565209	na	939	3377	1145	-0.321337	0.373985
BR00071410	A23	BRD-A15806157-001-01-9	na	na	na	na	na	698	1705	822	-0.321262	0.374019
BR00071418	K14	BRD-A59682351-001-03-1	CC1(C)CC23C1CCC2(C)C(O)CCC3=O	3-NOR-3-OXOPANASINSAN-6-OL	222.328	4579738	na	1034	3392	1164	-0.320686	0.374232
BR00071407	E19	BRD-K84502760-001-01-7	na	na	na	na	na	1113	6969	1004	-0.320524	0.37429
BR00071408	C13	BRD-A71943902-001-01-9	na	na	na	na	na	970	3918	1020	-0.320438	0.374325
BR00071417	N09	BRD-K81209512-001-01-3	Oc1ccc(C=C(C#N)C(=O)Nc2ccccc2)cc1O	AG 494	280.283	5353387;5328771	EGFR|-	995	3647	1078	-0.320392	0.374343
BR00071416	C19	BRD-K60298136-001-01-7	COC(=O)c1csc(n1)C(=O)c1c[nH]c2ccccc12	ITE	286.305	4668801	na	973	3376	920	-0.320064	0.374468
BR00071411	K20	BRD-K51474773-001-01-3	CCNC(=O)CCCC=CC[C@H]1[C@@H](O)C[C@H](O)[C@H]1C=C[C@H](O)CCc1ccccc1	Bimatoprost	415.574	5311027;6505201	PTGER3|+;PTGER1|+;AKR1C3|?;PTGFR|+	1018	3361	1050	-0.319856	0.374546
BR00071411	G06	BRD-K99124663-001-01-1	CCN(CC)CCC(=O)N1c2ccccc2Sc2ccc(Cl)cc12		360.9	13113	na	1036	3268	1018	-0.319049	0.374853
BR00071416	B08	BRD-K06159959-001-01-2	OC(=O)Cc1cc2ccccc2nc1C(O)=O	CCMQ	231.207	3337816	na	813	3216	802	-0.316035	0.375996
BR00071416	J03	BRD-K13211965-003-01-0	Cc1c(noc1-c1ccc(Cl)cc1)C1CCN(CCc2ccccc2)CC1	L-741,742 hydrochloride	417.374	24744861;133008	DRD4|-	1085	4113	1196	-0.315253	0.376291
BR00071413	L04	BRD-A49544621-003-01-0	CN(C)CCC1(Cc2ccccc2C(=O)O1)c1ccc(Cl)cc1	(?)-AC 7954 hydrochloride	329.824	9797568;9907171	UTS2R|+	977	3594	1013	-0.314721	0.376494
BR00071409	K09	BRD-A45290242-001-01-7	na	na	na	na	na	1074	6587	1009	-0.311609	0.377673
BR00071411	J21	BRD-A32634804-300-01-7	COc1ccccc1N1CCN(CC(O)COC2(CCCCC2)C#C)CC1		372.509	68762	na	986	3522	966	-0.311059	0.377885
BR00071418	E05	BRD-A77488069-001-03-4	COC(=O)[C@@]1(C)CCC[C@@]2(C)C1CCc1c2ccc(O)c1C(C)C	TOTAROL-19-CARBOXYLIC ACID, METHYL ESTER	330.468	6708566	na	1055	3589	409	-0.307927	0.379077
BR00071411	F22	BRD-A16444946-001-07-1	C[C@H]1O[C@H](O[C@@H]2[C@@H](CO)O[C@H](O[C@@H]3[C@@H](CO)OC(O)[C@H](O)[C@H]3O)[C@H](O)[C@H]2O)[C@H](O)[C@@H](O)[C@@H]1N[C@H]1C=C(CO)[C@@H](O)[C@H](O)[C@H]1O		645.608	41774	AMY1A|-	939	3377	941	-0.30605	0.379791
BR00071417	A20	BRD-K87484409-001-01-2	NS(=O)(=O)c1ccc(N\C=C2/C(=O)Nc3ccccc23)cc1	TrkA Inhibitor	315.347	6818961;5413390	CDK1|-;CDK2|-	708	2850	754	-0.304917	0.380224
BR00071415	I06	BRD-K41337261-003-01-0	COc1cc2ncnc(Nc3ccc(Cl)cc3F)c2cc1OC	ZM 306416 hydrochloride	370.205	5329006;21701577	KDR|-;FGFR1|-;FLT1|-;EGFR|-	1120	3831	1213	-0.304259	0.380472
BR00071405	D04	BRD-K65592642-001-01-5	CC(C)[C@H](O)C(=O)N[C@@H](C)C(=O)N[C@H]1c2ccccc2CCN(C)C1=O	Semagacestat	361.442	9843750	PSEN1|-;APH1A|-	1096	4817	1263	-0.303283	0.380842
BR00071415	K16	BRD-K32501161-300-04-7	Fc1ccc(cc1)C(OCCN1CCN(CCCc2ccccc2)CC1)c1ccc(F)cc1	GBR 12909 dihydrochloride	523.49	3455;104920	na	1035	3886	1125	-0.301638	0.38147
BR00071407	I10	BRD-A13575466-001-01-8	na	na	na	na	na	1143	4725	1178	-0.301252	0.381617
BR00071415	C10	BRD-K93645900-001-04-8	CN1CC(=O)N2[C@H](Cc3c([nH]c4ccccc34)[C@H]2c2ccc3OCOc3c2)C1=O	TADALAFIL	389.411	110635	PDE11A|-;PDE5A|-	894	3117	835	-0.29999	0.3821
BR00071411	P08	BRD-K05195669-001-06-7	Cn1cnc(c1Cl)[N+]([O-])=O		161.545	21010	na	653	2890	581	-0.29564	0.383761
BR00071406	A18	BRD-K84807411-001-01-3	C[C@H](CO)N1C[C@H](C)[C@@H](CN(C)C)Oc2c(NC(=O)c3cc(C)nn3C)cccc2C1=O		443.548	44494148	na	777	3649	761	-0.29177	0.385238
BR00071418	M04	BRD-K15563106-001-10-7	Oc1ccc(CCC(=O)c2c(O)cc(O)cc2O)cc1	PHLORETIN	274.272	4788	CLCN3|?;SLC23A1|-;AQP9|?	1014	3240	1079	-0.291228	0.385446
BR00071412	G09	BRD-A65440446-001-03-3	CC(C)NCC(O)c1ccc(N)c(c1)C#N	Cimaterol	219.288	2755	na	1041	3553	1146	-0.28452	0.388012
BR00071410	J03	BRD-K73037881-001-01-1	na	na	na	na	na	1089	4357	1092	-0.283326	0.388469
BR00071415	B06	BRD-K56509348-003-01-3	CN(C)c1cccc2c(cccc12)S(=O)(=O)Nc1onc(C)c1C	BMS 182874 hydrochloride	381.875	122272;56972163	na	754	3263	794	-0.277701	0.390628
BR00071410	A06	BRD-K57158161-001-01-6	na	na	na	na	na	698	1705	679	-0.273622	0.392199
BR00071408	C17	BRD-A72694303-001-01-2	na	na	na	na	na	970	3918	998	-0.273226	0.392346
BR00071417	I12	BRD-K68392338-003-01-2	CCOC(=O)c1ncc2[nH]c3cccc(OC(C)C)c3c2c1C	ZK 93426 hydrochloride	312.369	115210;56972167	GABRA2|-;GABRA1|-;GABRA3|-;GABRA5|-	1020	4060	167	-0.272932	0.39246
BR00071410	I24	BRD-K16297709-001-01-1	na	na	na	na	na	1071	4409	860	-0.271672	0.392942
BR00071416	H12	BRD-K93541117-001-01-4	CCCCCCN1CCN(CC1)c1cccc(Cl)c1	N-Chlorophenyl-N-hexylpiperazine	280.84	610696;3738741;3696771	na	1136	3878	1235	-0.270184	0.393515
BR00071407	N22	BRD-K56450366-001-01-1	na	na	na	na	na	941	3765	1010	-0.270112	0.393543
BR00071414	L05	BRD-A60197193-001-05-4	CCN1CCCC1CNC(=O)c1cc(c(N)cc1OC)S(=O)(=O)CC	Amisulpride	369.48	2159	HTR7|?;DRD2|+;DRD3|+;DRD2|-;HTR2A|?	1019	3775	1080	-0.269842	0.393647
BR00071408	F04	BRD-A15887254-001-01-1	na	na	na	na	na	1122	6770	1178	-0.265709	0.395235
BR00071412	M07	BRD-A13912374-003-03-6	CC(CNCCc1ccc(O)c(O)c1)Cc1cccc(O)c1	DOBUTAMINE HYDROCHLORIDE	337.844	65324;3141	na	889	3025	922	-0.264721	0.395619
BR00071411	C03	BRD-A37760374-001-01-9	CON=C(C(=O)NC1C2SCC(CSc3nc(=O)c(=O)[nH]n3C)=C(N2C1=O)C(O)=O)c1csc(N)n1		595.576	45479726;13216808	na	786	2866	790	-0.264715	0.395622
BR00071407	N19	BRD-K53154299-001-01-4	na	na	na	na	na	941	3765	871	-0.264335	0.395767
BR00071411	H19	BRD-K43605761-003-05-4	OC1(CCN(CCCC(=O)c2ccc(F)cc2)CC1)c1cccc(c1)C(F)(F)F	Trifluperidol hydrochloride	445.883	16361;11647992;5567	na	1018	3209	1091	-0.261349	0.396918
BR00071409	K02	BRD-A43796469-001-01-1	na	na	na	na	na	1074	6587	871	-0.261319	0.396927
BR00071408	K02	BRD-A12668152-001-01-1	na	na	na	na	na	1134	6805	932	-0.258074	0.398178
BR00071412	G16	BRD-A24228527-001-19-0	CC1COc2c(N3CCN(C)CC3)c(F)cc3c2n1cc(C(O)=O)c3=O	OFLOXACIN	361.373	3288597;4583	TOP2A|-;gyrB|-	1041	3553	1122	-0.257973	0.39822
BR00071408	K13	BRD-K27863448-001-01-3	na	na	na	na	na	1134	6805	1123	-0.255774	0.399066
BR00071410	F04	BRD-A72729571-001-01-1	na	na	na	na	na	1067	6841	1136	-0.255632	0.399121
BR00071417	B13	BRD-K83302049-003-01-2	CN1CCc2cc3OCOc3cc2C(=O)Cc2ccc3OCOc3c2C1	Protopine	353.374	4970	na	891	3192	1036	-0.253718	0.399863
BR00071413	D12	BRD-A50764878-003-01-0	O=C1CC2(CCCC2)CC(=O)N1CCNCC1COc2ccccc2O1	MDL 73005EF hydrochloride	394.896	56972149;60769	na	962	3493	1034	-0.253168	0.400075
BR00071415	M11	BRD-K85880973-001-03-5	COc1cc(cc(OC)c1OC)-c1coc2cc(OC)c(OC)c(OC)c2c1=O	IRIGENIN TRIMETHYL ETHER	402.399	4303569	na	1007	3681	1094	-0.252939	0.400163
BR00071415	B21	BRD-K96163925-001-09-9	COc1cc2ccc(=O)oc2cc1O	SCOPOLETIN	192.17	5280460	na	754	3263	664	-0.252885	0.400185
BR00071416	D03	BRD-K62289640-003-01-9	CC(C)c1ccc2c(CC[C@H]3[C@](C)(CN)CCC[C@]23C)c1	Lylamine hydrochloride	285.475	62034	na	1044	3687	1030	-0.252261	0.400425
BR00071407	A04	BRD-K15758093-001-01-7	na	na	na	na	na	821	1473	974	-0.251066	0.400892
BR00071411	O08	BRD-A35108200-001-04-7	CC1CC2C3CCC4=CC(=O)C=CC4(C)C3(F)C(O)CC2(C)C1(O)C(=O)CO	Dexamethasone	392.467	3003;5743	ANXA1|+;PLA2G1B|-;NOS2|-;NR3C1|+;NR0B1|+;NR3C2|+	708	2767	547	-0.24654	0.40264
BR00071409	I04	BRD-A32570487-001-01-1	na	na	na	na	na	1072	4281	1171	-0.245666	0.402975
BR00071411	M18	BRD-K22134346-001-11-6	CCC(C)(C)C(=O)O[C@H]1C[C@@H](C)C=C2C=C[C@H](C)[C@H](CC[C@@H]3C[C@@H](O)CC(=O)O3)[C@@H]12	SIMVASTATIN	418.574	54454	ITGB2|?;HMGCR|-;HMGCR|?	927	3243	948	-0.245616	0.402996
BR00071413	C18	BRD-A54487287-001-03-9	CC(=O)OCC(=O)[C@@]1(O)CCC2C3CCC4=CC(=O)CC[C@]4(C)C3C(=O)C[C@]12C	CORTISONE ACETATE	402.487	5745;5702028	NR3C1|+	921	3490	956	-0.245295	0.40312
BR00071409	E06	BRD-A07748864-001-01-7	na	na	na	na	na	1029	5872	1104	-0.243896	0.403659
BR00071411	F19	BRD-K17850764-236-08-5	O[C@@H](COc1cccc(Cl)c1)\C=C\[C@H]1[C@H](O)C[C@H](O)[C@@H]1C\C=C/CCCC(O)=O	Cloprostenol . sodium	na	6434259;5311053;6610256	PTGDR|+;PTGER3|+;PTGER1|+;PTGFR|+;TBXA2R|+	939	3377	981	-0.241479	0.404598
BR00071406	O14	BRD-K90570971-001-01-1	Brc1ccc(cc1)\C=C1/SC(NS(=O)(=O)c2cccc3ccccc23)=NC1=O	pitstop2	473.359	72038412	na	846	3823	743	-0.238539	0.405737
BR00071415	N06	BRD-K34157611-001-07-9	CN\C(NCCSCc1nc[nH]c1C)=N/C#N	CIMETIDINE	252.34	2756	HRH2|+;SLC47A2|-;SLC47A1|-;HRH2|-;SLC29A4|-	942	3535	1014	-0.235891	0.406764
BR00071414	I19	BRD-K58736316-001-08-7	O[C@H]1Cc2c(O)cc(O)cc2O[C@@H]1c1ccc(O)c(O)c1	CIANIDANOL	290.271	1203;9064	na	1042	3946	1001	-0.23247	0.408091
BR00071411	C11	BRD-A00604004-001-01-0	OC(CCl)CN1CC[N+]2(CC1)CC[N+]1(CCN(CC(O)CCl)CC1)CC2		411.412	31938	na	786	2866	855	-0.228843	0.409502
BR00071408	D10	BRD-K31018748-001-01-5	na	na	na	na	na	1066	4341	1110	-0.228115	0.409783
BR00071415	B04	BRD-K56403959-300-01-9	OCCOCCN1CCN(Cc2cccc(Oc3ccccc3)c2)CC1	ZK 756326	356.466	11688990	CCR8|+	754	3263	874	-0.226703	0.410333
BR00071410	B03	BRD-K15951006-001-01-4	na	na	na	na	na	868	1714	1022	-0.217948	0.413743
BR00071415	L18	BRD-K72723676-003-10-3	CC(C)(C)CC(C)(C)c1ccc(OCCOCC[N+](C)(C)Cc2ccccc2)cc1	BENZETHONIUM CHLORIDE	448.088	8478	na	1039	3666	1170	-0.215642	0.414638
BR00071407	P21	BRD-A65222142-001-01-6	na	na	na	na	na	693	1273	715	-0.209692	0.416965
BR00071408	N04	BRD-K32402716-001-01-8	COc1cc(OC)c(O[C@@H]2O[C@H](COC(=O)c3cc(O)c(O)c(O)c3)[C@@H](O)[C@H](O)[C@H]2O)c(OC)c1	NP-005716	498.437	21670002	na	1003	4021	989	-0.208242	0.417524
BR00071410	D07	BRD-K11027500-001-01-8	na	na	na	na	na	1010	4386	1173	-0.207636	0.41776
BR00071415	B12	BRD-K48735772-001-01-4	CNc1cc2c(Nc3cccc(Br)c3)ncnc2cn1	PD 158780	330.189	4707	EGFR|-	754	3263	831	-0.207399	0.417854
BR00071407	C21	BRD-A90604601-001-01-8	na	na	na	na	na	990	3826	1108	-0.205867	0.418451
BR00071412	E17	BRD-A09094913-001-03-1	O=C1CC2OCC=C3CN4CC[C@@]56C4C[C@@H]3[C@@H]2C5N1c1ccccc61	STRYCHNINE	334.419	441071;5702135	na|-;GLRA3|-;CHRNA9|-;CHRM1|-;CHRM1|?;GLRA2|-;CHRM4|+;CHRM2|+;CHRM5|-;CHRM3|-;GLRA1|-;CHRNA10|-	944	3304	993	-0.203743	0.419282
BR00071409	H11	BRD-A26303027-001-01-2	na	na	na	na	na	1089	4678	1102	-0.202108	0.41992
BR00071409	E19	BRD-A10321950-001-01-3	na	na	na	na	na	1029	5872	1128	-0.200238	0.42065
BR00071415	C19	BRD-K30466858-001-05-4	Oc1cc2c3c(oc(=O)c4cc(O)c(O)c(oc2=O)c34)c1O	ELLAGIC ACID	302.194	5281855	CA5B|-;PRKCB|-;CA6|-;CA9|-;CA14|-;CA5A|-;CA3|-;CSNK2A1|?;SRC|-;CSNK2A1|-;CA4|-;CA12|-;PRKACA|-;SYK|-;CA1|-;PRKCA|-;CA7|-;CA2|-;SQLE|-	894	3117	948	-0.197747	0.421627
BR00071413	A05	BRD-A10188456-001-03-1	C[C@@H]1CC2C3CCC4=CC(=O)C=C[C@]4(C)[C@@]3(F)[C@@H](O)C[C@]2(C)[C@@]1(O)C(=O)CO	DEXAMETHASONE	392.467	5743;5702035	ANXA1|+;PLA2G1B|-;NOS2|-;NR3C1|+;NR0B1|+;NR3C2|+	683	2898	800	-0.195869	0.422362
BR00071417	B18	BRD-K95435023-001-01-0	Cc1[nH]c(\C=C2/C(=O)Nc3ccc(cc23)S(=O)(=O)Cc2c(Cl)cccc2Cl)c(C)c1C(=O)N1CCC[C@@H]1CN1CCCC1	PHA 665752	641.608	10461815	MET|-	891	3192	901	-0.19456	0.422873
BR00071408	N20	BRD-A13461302-001-01-9	na	na	na	na	na	1003	4021	1078	-0.193354	0.423345
BR00071410	D13	BRD-K10054031-001-01-1	na	na	na	na	na	1010	4386	1094	-0.193061	0.423459
BR00071414	P10	BRD-K32021043-001-09-3	Nc1ccc(cc1)S(=O)(=O)Nc1ccc(Cl)nn1	SULFACHLORPYRIDAZINE	284.718	6634	na	751	2845	813	-0.192025	0.423867
BR00071414	C22	BRD-K97530723-001-11-8	COc1ccc2[nH]cc(CCNC(C)=O)c2c1	MELATONIN	232.283	896	HTR2B|-;ASMT|?;RORB|+;NQO2|?;MTNR1B|+;EPX|-;ESR1|+;CALM1|?;CALR|?;MPO|-;MTNR1A|+	937	3564	731	-0.191524	0.424062
BR00071416	L05	BRD-K59419204-001-01-9	Cc1c(nn(c1-c1ccc(I)cc1)-c1ccc(Cl)cc1Cl)C(=O)NN1CCOCC1	AM 281	557.213	4302962	GPR55|-	1086	3892	1174	-0.191348	0.42413
BR00071417	I14	BRD-K39733634-001-01-8	CCCCc1nn(-c2ccccc2C(F)(F)F)c(=O)n1Cc1ccc(cc1)-c1ccccc1S(=O)(=O)NC(=O)c1sccc1C	L 161982	654.723	5312129;9961192	PTGER4|-	1020	4060	610	-0.189101	0.425011
BR00071407	A16	BRD-A60657908-001-01-2	na	na	na	na	na	821	1473	760	-0.187972	0.425458
BR00071416	C06	BRD-K88429204-001-18-7	CCc1nc(N)nc(N)c1-c1ccc(Cl)cc1	PYRIMETHAMINE	248.714	4993	na|-;SLC47A1|-;DHFR|-	973	3376	951	-0.186678	0.425961
BR00071417	P08	BRD-K80725821-300-01-1	CC(C)n1cnc2c(cc(Cl)cc12)C(=O)N[C@H]1CN2CCC1CC2	RS 16566 hydrochloride	346.859	6604794	na	760	3067	899	-0.184607	0.426773
BR00071409	A07	BRD-A36349818-001-01-6	na	na	na	na	na	717	1588	907	-0.182841	0.427469
BR00071410	K20	BRD-K94458351-001-01-5	na	na	na	na	na	1097	6669	1174	-0.182141	0.427738
BR00071413	C15	BRD-A33447119-001-03-3	COC(=O)Nc1nc2ccc(cc2[nH]1)S(=O)c1ccccc1	OXFENDAZOLE	315.347	40854	na	921	3490	887	-0.181653	0.427932
BR00071416	D11	BRD-K42452249-001-01-7	Cc1ccccc1C(=O)c1ccc(Nc2ccc(Br)cc2N)cc1Cl	EO 1428	415.715	9801969	na	1044	3687	1136	-0.179047	0.428954
BR00071407	A08	BRD-K56135992-001-01-0	na	na	na	na	na	821	1473	617	-0.17835	0.429233
BR00071410	I19	BRD-A90604601-001-01-8	na	na	na	na	na	1071	4409	1121	-0.177054	0.429736
BR00071418	D21	BRD-A57089740-001-03-1	CO[C@@H]1[C@@H](O)[C@H](C)O[C@H](O[C@H]2CC[C@@]3(C=O)[C@H](CCC4C3CC[C@]3(C)[C@H](CC[C@]43O)C3=CC(=O)OC3)C2)[C@H]1O	PERUVOSIDE	548.673	5702166;12314120	na	1017	3588	693	-0.176798	0.429838
BR00071411	O16	BRD-K13044802-213-04-1	Cc1cc(C2CCCCC2)n(O)c(=O)c1	CICLOPIROX OLAMINE	268.357	38911;2749	ATP1A1|?;na|?	708	2767	799	-0.175507	0.430345
BR00071408	N11	BRD-K83977206-001-01-4	na	na	na	na	na	1003	4021	995	-0.17321	0.431247
BR00071418	H12	BRD-A69512159-001-03-2	CC(Cc1ccc(O)c(O)c1)(NN)C(O)=O	CARBIDOPA	226.232	38101;2563;34359	DDC|-	1070	3638	1215	-0.173054	0.431308
BR00071418	G04	BRD-A28702443-005-01-0	C[N+]12CC[C@@]34C1C[C@@H]1[C@@H]5C3N(c3ccccc43)C(=O)CC5OCC=C1C2	STRYCHNINE METHIODIDE	476.358	71455116	na	1138	3670	1123	-0.172541	0.43151
BR00071407	O18	BRD-K89989713-001-01-9	na	na	na	na	na	829	1585	826	-0.170372	0.432366
BR00071416	C20	BRD-K62206109-303-01-1	C(CC1CCNCC1)Cc1c[nH]cn1	VUF 5681 dihydrobromide	193.294	10330240;53440140	na	973	3376	1016	-0.166141	0.434027
BR00071418	B05	BRD-A69651145-003-04-9	CN(C)[C@H]1[C@@H]2C[C@@H]3Cc4c(ccc(O)c4C(=O)C3C(=O)[C@]2(O)C(=O)C(C(N)=O)C1=O)N(C)C	MINOCYCLINE HYDROCHLORIDE	493.941	54685925	na	816	3297	968	-0.164405	0.43471
BR00071409	F03	BRD-A12713774-001-01-3	na	na	na	na	na	1066	6335	1136	-0.162863	0.435315
BR00071414	F16	BRD-K45071273-003-15-7	CCCCNc1ccc(cc1)C(=O)OCCN(C)C	TETRACAINE HYDROCHLORIDE	300.827	16057735;5411;8695;15939509	SCN2A|-	952	3774	1074	-0.157352	0.437487
BR00071406	C20	BRD-K17068645-003-02-6	Cn1c(CCCC(O)=O)nc2cc(ccc12)N(CCCl)CCCl	Bendamustine Hydrochloride	394.721	65628;77082	na|-	960	4079	1034	-0.156858	0.437682
BR00071405	F15	BRD-K92991072-001-02-3	Oc1c(CC=C)cccc1\C=N\NC(=O)CN1CCN(Cc2ccccc2)CC1	PAC 1	392.503	9675990;4536128	na	949	4222	919	-0.150364	0.440242
BR00071407	D14	BRD-A59291892-001-01-1	na	na	na	na	na	1022	4231	1079	-0.149868	0.440437
BR00071408	B19	BRD-A25641286-001-01-2	na	na	na	na	na	829	1637	895	-0.147759	0.441272
BR00071414	F03	BRD-K34092021-001-02-3	CCCCC\C=C/C\C=C/C\C=C/C\C=C/CCCC(=O)NCc1ccc(O)c(OC)c1	Arvanil	439.64	6449767;6510252	na	952	3774	1101	-0.144172	0.442685
BR00071415	K09	BRD-K84266862-001-01-6	CN(C)S(=O)(=O)c1cc(ccc1C)[N+]([O-])=O	BRL 50481	244.265	2921148	PDE7B|-;PDE7A|-	1035	3886	1141	-0.141501	0.44374
BR00071408	M07	BRD-K72010518-001-01-0	na	na	na	na	na	1007	4522	1143	-0.140654	0.444074
BR00071414	A05	BRD-K35568433-001-03-1	COc1cc(O)c(C)c(O)c1	2,6-DIHYDROXY-4-METHOXYTOLUENE	154.165	238769	na	679	2709	808	-0.139443	0.444554
BR00071413	K09	BRD-A55913614-316-06-2	COc1cc(NC(C)CCCN)c2ncccc2c1	PRIMAQUINE DIPHOSPHATE	455.341	4908;6135;359247	NQO2|-;KRT7|?	1026	3877	1199	-0.135988	0.445918
BR00071416	I06	BRD-K70577657-300-04-1	NCCNS(=O)(=O)c1cccc2cnccc12	H-9 dihydrochloride	324.22	2735333;3544;11957465	na	1003	3890	1145	-0.135083	0.446276
BR00071406	M16	BRD-K89329876-001-03-7	CC(C)(C)c1ccc2cc(C#N)c(cc2c1)C#N	BRD9876	234.302	613000	na	992	3668	1006	-0.134829	0.446376
BR00071414	P19	BRD-K62056274-313-01-8	CN1CCN(CC1)c1ccc2ccccc2n1	N-Methylquipazine dimaleate	459.455	5013;11957670	na	751	2845	808	-0.133754	0.446802
BR00071416	I10	BRD-K29113274-001-11-9	CC(=O)N1CCN(CC1)c1ccc(OC[C@H]2CO[C@@](Cn3ccnc3)(O2)c2ccc(Cl)cc2Cl)cc1		531.434	456201	CYP11B2|-;CYP24A1|-;CYP3A4|-;CYP19A1|-;CYP17A1|-;CYP27B1|-	1003	3890	1258	-0.133013	0.447094
BR00071410	D18	BRD-K19034484-001-01-6	na	na	na	na	na	1010	4386	1124	-0.129756	0.448382
BR00071407	N04	BRD-K38310282-001-01-1	na	na	na	na	na	941	3765	955	-0.129148	0.448623
BR00071411	A06	BRD-K84257395-001-01-1	C1CN2CCC1CC2	Quinuclidine, 97+%	111.188	7527	na	605	2300	629	-0.127801	0.449158
BR00071411	G09	BRD-A62326914-003-06-9	Fc1ccc(cc1)C1CCNCC1COc1ccc2OCOc2c1		329.371	4691	na	1036	3268	1144	-0.12758	0.449244
BR00071413	L21	BRD-A68930007-001-03-1	C[C@@H]1O[C@@H](O[C@H]2C[C@@H](O)[C@]3(CO)C4[C@H](O)C[C@]5(C)[C@H](CC[C@]5(O)C4CC[C@]3(O)C2)C2=CC(=O)OC2)[C@H](O)[C@H](O)[C@H]1O	OUABAIN	584.659	439501;12420	ATP1A1|-	977	3594	638	-0.126922	0.449504
BR00071405	D21	BRD-K33106058-001-09-3	Nc1ccn([C@@H]2O[C@H](CO)[C@@H](O)[C@@H]2O)c(=O)n1	Cytarabine	243.219	6253	POLB|-;|?;POLA1|-	1096	4817	945	-0.125724	0.449978
BR00071406	E10	BRD-K42137908-001-01-6	CCCCCCCCCC[C@H]1[C@H](CCc2ccc(OC)c(OC)c2)OC1=O	palmostatin B	376.537	45100481	na	1047	4217	1128	-0.125522	0.450057
BR00071410	A21	BRD-K90768238-001-01-0	na	na	na	na	na	698	1705	591	-0.124342	0.450528
BR00071417	I09	BRD-K92984783-003-02-4	CC1CCN(CCCC(=O)c2ccc(F)cc2)CC1	Melperone hydrochloride	263.356	9926325;15387;15386	na	1020	4060	1073	-0.123519	0.450851
BR00071415	G13	BRD-K73191876-001-04-7	Oc1ccc2C(=O)c3ccccc3C(=O)c2c1O	ALIZARIN	240.214	6293	na	1053	3905	1156	-0.120094	0.452207
BR00071417	K03	BRD-K84421793-001-01-1	Oc1cc2[C@H](CNCCc2c(Cl)c1O)c1ccccc1	R(+)-SKF-81297	289.759	12668019;1218;11957706;16219952	na	1110	4382	1064	-0.119906	0.452281
BR00071410	C09	BRD-A45031165-001-01-8	na	na	na	na	na	935	4094	967	-0.119564	0.452417
BR00071410	C20	BRD-A92091435-001-01-8	na	na	na	na	na	935	4094	905	-0.117713	0.45315
BR00071407	B23	BRD-K01859934-001-01-2	na	na	na	na	na	853	1652	864	-0.11614	0.453776
BR00071417	L17	BRD-K05878375-236-02-4	CCCC(O)=O	MT001_073	88.106	264	HDAC2|-;FFAR2|+;BCHE|?;HDAC1|-;HDAC8|-;FFAR3|+;HDAC3|-	1019	3890	546	-0.114906	0.454262
BR00071408	K01	BRD-K83900437-001-01-7	na	na	na	na	na	1134	6805	1008	-0.112961	0.455032
BR00071415	N12	BRD-K92000912-001-06-8	Cc1c(nn(c1-c1ccc(I)cc1)-c1ccc(Cl)cc1Cl)C(=O)NN1CCCCC1	AM 251	555.241	2125	CNR2|-;GPR55|+;CNR1|-;GPR18|+	942	3535	1000	-0.109705	0.456324
BR00071407	O07	BRD-K68073155-001-01-2	COc1cc(ccc1O[C@@H]1O[C@H](CO)[C@@H](O)[C@H](O)[C@H]1O)C(C)=O	NP-003970	328.317	164648	na	829	1585	691	-0.109074	0.456577
BR00071416	O11	BRD-K83063356-003-01-7	FC(F)(F)c1ccc(CCN2CCC3(CC2)OC(=O)Nc2ccccc32)cc1	RS 102895 hydrochloride	390.406	10000456	CCR2|-	822	3149	777	-0.10747	0.457211
BR00071413	I14	BRD-A22707317-001-02-5	CC#CCOC(=O)c1c(C)nc2sc3CC(O)CCc3c2c1N	SB 205384	330.402	197690	na	1061	3971	1134	-0.105343	0.458054
BR00071416	P05	BRD-K86958018-001-01-9	CCCCCCCCC=CCCCCCCCC(=O)NCc1ccc(O)c(OC)c1	Olvanil	417.634	5808649;5311093	TRPV1|+;GPR119|+	752	3384	693	-0.105283	0.458078
BR00071411	J15	BRD-A07780951-001-06-3	CC(C)NCC(O)c1cc(O)cc(O)c1	Metaproterenol Hemisulfate Salt	520.594	441333;4086	ADRB2|+	986	3522	1103	-0.104827	0.458259
BR00071411	N22	BRD-K63900402-001-01-2	CC(C)NC[C@@H](O)c1ccc(NS(C)(=O)=O)cc1		272.363	119259	na	814	2877	804	-0.103855	0.458645
BR00071408	L04	BRD-A31431815-001-01-0	na	na	na	na	na	1124	6765	1185	-0.103039	0.458967
BR00071413	J04	BRD-K00675675-003-01-2	O=C(NCCCCN1CCOCC1)c1cc2ccccc2o1	CL 82198 hydrochloride	302.374	16760373;2777	MMP13|-	1069	3852	1084	-0.101521	0.45957
BR00071407	P22	BRD-A69399936-001-01-8	na	na	na	na	na	693	1273	765	-0.0999424	0.4602
BR00071408	F14	BRD-A67384197-001-01-6	na	na	na	na	na	1122	6770	1169	-0.099301	0.460451
BR00071418	K13	BRD-A88284590-001-03-2	CC(=O)C1CCC2C3CCC4C[C@H](O)CCC4(C)C3C[C@H](O)C12C	DIHYDROXY (3alpha,12alpha)PREGNAN-20-ONE	334.5	6708589;23383190	na	1034	3392	1157	-0.0989985	0.460572
BR00071415	O17	BRD-K95957366-001-01-8	CC(C)Nc1ncccn1	ISAXONINE	137.186	71169	na	825	3139	885	-0.096401	0.461603
BR00071412	I09	BRD-A22128695-001-01-8	CCC1(C)OC(=O)N(C)C1=O	PARAMETHADIONE	157.169	8280	CACNA1I|-;CACNA1H|-	991	3255	1152	-0.0962352	0.461669
BR00071409	I10	BRD-A33550569-001-01-3	na	na	na	na	na	1072	4281	1236	-0.0949327	0.462186
BR00071410	J13	BRD-A34775346-001-01-5	na	na	na	na	na	1089	4357	1139	-0.0925328	0.463139
BR00071408	B10	BRD-A15272289-001-01-5	na	na	na	na	na	829	1637	787	-0.0907602	0.463845
BR00071407	B20	BRD-A58838005-001-01-4	na	na	na	na	na	853	1652	844	-0.0893297	0.464414
BR00071415	L20	BRD-K75466013-001-08-6	CCOC(=O)c1ccc(N)cc1	BENZOCAINE	165.192	2337	SCN10A|-	1039	3666	1014	-0.0830132	0.466922
BR00071410	P21	BRD-K26323390-001-01-7	na	na	na	na	na	882	1712	1226	-0.0828166	0.467002
BR00071408	D17	BRD-K31984062-001-01-6	na	na	na	na	na	1066	4341	1083	-0.0817239	0.467435
BR00071408	O08	BRD-A94017544-001-01-9	na	na	na	na	na	821	1747	817	-0.0802466	0.468024
BR00071418	H17	BRD-K03070961-001-04-4	CCCCC\C=C/C\C=C/C\C=C/C\C=C/CCCC(O)=O	ARACHIDONIC ACID	304.474	444899	PRKCZ|+;KCNK18|?;KCNK10|?;KCNK2|+;na|?;TRPC6|?;KCNJ4|+;TRPM2|+;CLCN2|?	1070	3638	1200	-0.0753461	0.469971
BR00071410	J02	BRD-A82950481-001-01-0	na	na	na	na	na	1089	4357	851	-0.0743757	0.470357
BR00071415	L03	BRD-K72703948-001-02-8	COc1cc2c(Nc3ccc(NC(=O)c4ccccc4)cc3)ncnc2cc1OCCCN1CCOCC1	ZM 447439	513.598	9914412	na	1039	3666	968	-0.0726307	0.471052
BR00071417	A12	BRD-K81225797-001-01-5	Nc1nc2n(CCc3ccccc3)ncc2c2nc(nn12)-c1ccco1	SCH 58261	345.366	176408	ADORA1|-;ADORA3|-;ADORA2B|-;ADORA2A|-	708	2850	776	-0.0712969	0.471583
BR00071409	G10	BRD-A19484421-001-01-1	na	na	na	na	na	1086	4514	1141	-0.0704346	0.471925
BR00071410	C02	BRD-A04316780-001-01-7	na	na	na	na	na	935	4094	712	-0.070425	0.471929
BR00071417	D12	BRD-K76674262-001-01-7	COC(=O)C[C@](O)(CCCC(C)(C)O)C(=O)O[C@H]1[C@H]2c3cc4OCOc4cc3CCN3CCC[C@]23C=C1OC	Homoharringtonine	545.629	285033	na	985	3867	298	-0.0676937	0.473016
BR00071418	E16	BRD-K08356259-003-15-5	Cc1cc(cc(C)c1CC1=NCCN1)C(C)(C)C	XYLOMETAZOLINE HYDROCHLORIDE	280.84	5282386;657235;5709;14634	ADRA1B|+;ADRA2C|+;ADRA1A|+;ADRA1D|+;ADRA2A|+;ADRA2B|+	1055	3589	1144	-0.0676661	0.473027
BR00071418	M05	BRD-A44966919-001-09-8	COc1cc-2c(CC3N(C)CCc4cc(O)c(OC)c-2c34)cc1O	BOLDINE	327.38	10154;248507	na	1014	3240	1080	-0.0665767	0.473461
BR00071413	D20	BRD-A01346607-001-03-4	C[C@@H]1CC2C3C[C@H](F)C4=CC(=O)C=C[C@]4(C)[C@@]3(F)[C@@H](O)C[C@]2(C)[C@@]1(O)C(=O)CO	FLUMETHASONE	410.458	16490;5702178	na	962	3493	996	-0.0620088	0.475279
BR00071405	O16	BRD-K22134346-001-15-7	CCC(C)(C)C(=O)O[C@H]1C[C@@H](C)C=C2C=C[C@H](C)[C@H](CC[C@@H]3C[C@@H](O)CC(=O)O3)[C@@H]12	simvastatin	418.574	54454	ITGB2|?;HMGCR|-;HMGCR|?	772	3269	856	-0.0614636	0.475497
BR00071417	M03	BRD-K83023055-001-01-9	COC(=O)Nc1ccc2[nH]cc(CCNC(C)=O)c2c1	GR 135531	275.308	4284525	na	1029	3834	1086	-0.0574587	0.477091
BR00071417	O11	BRD-K64670467-001-01-2	COC1CCC(CC1)C(=O)c1ccc2nc3OCCCc3cc2c1	JNJ 16259685	325.408	11313361	GRM1|-	842	3025	995	-0.0555257	0.477861
BR00071417	A22	BRD-K82708110-003-01-5	COc1cc2ncnc(Nc3cccc(O)c3)c2cc1OC	WHI-P180, Hydrochloride	297.314	5687	CDK2deltaT|?;KDR|-	708	2850	919	-0.0551206	0.478023
BR00071411	K13	BRD-K12994359-001-14-3	Cc1onc(c1-c1ccc(cc1)S(N)(=O)=O)-c1ccccc1	Valdecoxib	314.359	119607	CA6|-;CA9|-;PTGS2|-;CA12|-;CA2|-	1018	3361	1120	-0.0545288	0.478258
BR00071410	A11	BRD-A95192727-001-01-8	CC1(C)CC[C@@]2(CC[C@]3(C)C(=CCC4[C@@]5(C)CC[C@H](OC6OC(C(O)C(O)C6O)C(O)=O)C(CO)(CO)C5CC[C@@]34C)[C@@H]2C1)C(=O)OC1OC(CO)C(OC2OC(CO)C(O)C(O)C2O)C(O)C1O	NP-005232	989.115	24013837	na	698	1705	782	-0.0533463	0.47873
BR00071417	N10	BRD-K73395020-001-01-5	CC(C)ON([C@H](C(C)C)C(=O)NO)S(=O)(=O)c1ccc(cc1)-c1ccccc1	ARP 101	406.497	11292680	na	995	3647	1030	-0.0526775	0.478996
BR00071416	O16	BRD-K15164005-001-02-3	Clc1ccc(CN2C(=O)C(=O)c3ccccc23)cc1Cl	Apoptosis Activator 2	306.142	1901244	CES1|-;CES2|-	822	3149	861	-0.0499279	0.480091
BR00071412	I18	BRD-A05666893-001-03-4	CC1=CC(=O)C2C(C)(C)CCC[C@]2(C)[C@@]1(O)CCc1ccoc1	SOLIDAGENONE	316.441	6708572;189066	na	991	3255	967	-0.0484515	0.480679
BR00071418	F10	BRD-A96933311-337-01-4	CC[C@H]1CN2CCC1C[C@@H]2[C@H](O)c1ccnc2ccc(OC)cc12	HYDROQUININE HYDROBROMIDE HYDRATE	425.367	6420031	na	1053	3697	1229	-0.044605	0.482212
BR00071412	C19	BRD-A91699651-316-06-7	CCN(CC)CCCC(C)Nc1ccnc2cc(Cl)ccc12	CHLOROQUINE DIPHOSPHATE	515.865	2719;64927	na|-;GSTA2|?;TLR9|?;MRGPRX1|+;TNF|?	778	2926	827	-0.0405811	0.483816
BR00071414	K13	BRD-K54529596-001-15-6	C[C@H](CS)C(=O)N1CCC[C@H]1C(O)=O	CAPTOPRIL	217.283	44093	|?;ACE|-;MMP2|-;LTA4H|?	1026	3965	1164	-0.0396457	0.484189
BR00071408	J01	BRD-A60152654-001-01-0	na	na	na	na	na	1172	4690	1057	-0.0387852	0.484531
BR00071407	N06	BRD-K43094903-001-01-3	na	na	na	na	na	941	3765	922	-0.0364282	0.485471
BR00071408	N17	BRD-A00862994-001-01-6	na	na	na	na	na	1003	4021	998	-0.0356269	0.485791
BR00071407	C08	BRD-K69161918-001-01-2	COC(=O)C(=C)[C@@H]1[C@@H](O)C[C@@]2(COC(=O)C(=C)[C@@H]2[C@H]1O)C=C	NP-000186	308.33	23900054	na	990	3826	886	-0.0345621	0.486215
BR00071411	N14	BRD-K22009844-001-09-1	NC(=O)OCCCc1ccccc1	Phenprobamate	179.219	4770	na	814	2877	849	-0.0339289	0.486468
BR00071410	A22	BRD-K44083201-001-01-4	na	na	na	na	na	698	1705	654	-0.0334326	0.486666
BR00071410	H12	BRD-K64824948-001-02-2	na	na	na	na	na	1103	4394	1146	-0.0334166	0.486672
BR00071413	J21	BRD-A10355991-003-01-8	NC1(CCCCC1=O)c1ccccc1Cl	Norketamine hydrochloride	223.7	123767	na	1069	3852	1083	-0.030446	0.487856
BR00071417	H09	BRD-K08115555-001-02-8	Oc1cc(C=C(C#N)C#N)cc(c1O)[N+]([O-])=O	AG 1288	231.167	3856780	na	977	3979	1062	-0.0259882	0.489634
BR00071416	N10	BRD-K76534306-001-11-0	CCN1CCN(CC1)c1cc2n(cc(C(O)=O)c(=O)c2cc1F)C1CC1	ENROFLOXACIN	359.401	6957639;71188	na	957	3206	1008	-0.025152	0.489967
BR00071411	L08	BRD-K19456237-001-22-7	NC(=O)CN1CCCC1=O		142.158	4843	GRIA4|+;GRIA3|+;GRIA2|+;GRIA1|+	950	3202	1102	-0.0246784	0.490156
BR00071411	M15	BRD-K58160573-001-01-3	CCOc1ccc(Cc2cc(ccc2Cl)[C@@H]2O[C@H](CO)[C@@H](O)[C@H](O)[C@H]2O)cc1	Dapagliflozin	408.875	9887712	SLC5A1|-;SLC5A2|-	927	3243	995	-0.017869	0.492872
BR00071416	H09	BRD-K09397065-003-03-8	NC1CCN(CC1)c1cccc(Cl)n1	SR 57227 hydrochloride	248.151	131747;131746	na	1136	3878	1136	-0.0171841	0.493145
BR00071412	E12	BRD-A54236247-003-03-5	CNC(C)C(O)c1ccccc1	RACEPHEDRINE HYDROCHLORIDE	201.694	46256;8648;5032	na	944	3304	1058	-0.0151539	0.493955
BR00071417	E05	BRD-K81376179-001-01-4	COc1ccc(cc1OC)C(=O)Nc1sc2CCCCc2c1C(N)=O	TCS 359	360.428	1048845	FLT3|-	943	3389	461	-0.0146057	0.494174
BR00071413	G04	BRD-A90131694-001-02-8	CCC(=O)OCC(=O)[C@@]1(OC(=O)CC)[C@H](C)CC2C3[C@H](Cl)CC4=CC(=O)C=C[C@]4(C)C3[C@@H](O)C[C@]12C	ALCLOMETAZONE DIPROPIONATE	521.047	16667717	na	1079	3851	1002	-0.0137518	0.494514
BR00071409	A16	BRD-A70426250-001-01-4	na	na	na	na	na	717	1588	844	-0.0118374	0.495278
BR00071411	L06	BRD-K01402789-001-01-7	CNc1cc(OC)c(cc1Cl)C(=O)N[C@@H]1CCN(Cc2ccccc2)[C@H]1C	trans-Nemonapride	387.908	4452;6604906	DRD4|-;DRD3|-	950	3202	1047	-0.0115835	0.495379
BR00071408	K03	BRD-A18740723-001-01-2	na	na	na	na	na	1134	6805	1111	-0.0114369	0.495438
BR00071409	F13	BRD-A13796394-001-01-7	na	na	na	na	na	1066	6335	1168	-0.0107294	0.49572
BR00071412	A19	BRD-A41451487-001-04-7	CCC(C)N(C)C(=O)c1cc2ccccc2c(n1)-c1ccccc1Cl	PK 11195	352.862	1345	na	583	2711	492	-0.00853887	0.496594
BR00071410	H08	BRD-A94282080-001-01-9	na	na	na	na	na	1103	4394	1128	-0.00806864	0.496781
BR00071411	F17	BRD-K14551499-001-01-7	CS(=O)(=O)NC(=O)CCC\C=C/C[C@@H]1[C@@H](\C=C\[C@@H](O)COc2ccccc2)[C@H](O)CC1=O		na	51668574;43251;13532635;71311734;5312153;20980918;6917982	PTGER3|+;PTGER1|+;PTGFR|+	939	3377	1061	-0.00724826	0.497109
BR00071407	E08	BRD-K33991998-001-01-8	C[C@@H]1O[C@@H](Oc2ccc3c(c2)occ(-c2ccc(O)cc2)c3=O)[C@H](O)[C@H](O)[C@H]1O	NP-001850	400.383	23955874	na	1113	6969	1103	-0.00716534	0.497142
BR00071416	E19	BRD-K26801045-001-01-1	NC(=O)C1(CCN(CCCC(=O)c2ccc(F)cc2)CC1)N1CCCCC1	PIPAMPERONE	375.488	4830	HRH1|-;HTR1A|-;HTR2A|-;HTR1D|-;HTR1B|-	1074	3645	1144	-0.00698728	0.497213
BR00071411	O11	BRD-A20742938-036-01-1	C1C(C2=NCCN2)C1(c1ccccc1)c1ccccc1	Cibenzoline succinate	380.444	2747;57952	na	708	2767	773	-0.00518338	0.497932
BR00071418	H18	BRD-K26807903-001-03-5	NC(=O)c1ccc(cc1Cl)[N+]([O-])=O	AKLOMIDE	200.578	2075	na	1070	3638	1168	-0.000275273	0.49989
BR00071410	H09	BRD-K87036325-001-01-1	na	na	na	na	na	1103	4394	1145	0.000463284	0.499815
BR00071418	K06	BRD-K02070226-001-03-8	COc1cc2OCOc2cc1-c1cc2cc3ccoc3cc2oc1=O	PACHYRRHIZIN	336.299	101277	na	1034	3392	583	0.00462393	0.498155
BR00071415	A04	BRD-K88568253-065-03-9	CC(C)NNC(=O)c1ccncc1	IPRONIAZID SULFATE	277.295	3748;5702132	MAOA|-	625	2728	755	0.00576064	0.497702
BR00071411	J19	BRD-A64187568-001-01-7	OCC=C1OC2CC(=O)N2C1C(O)=O		199.162	5830224	na	986	3522	1098	0.00861981	0.496561
BR00071418	M14	BRD-A99117172-065-02-4	CCN(CCO)CCCC(C)Nc1ccnc2cc(Cl)ccc12	HYDROXYCHLOROQUINE SULFATE	433.948	12947;3652	TLR7|+;TLR7|-;na|-;TLR9|+;TLR9|-;TLR7|?;TLR9|?	1014	3240	1081	0.0103427	0.495874
BR00071407	A19	BRD-A06435852-001-01-6	na	na	na	na	na	821	1473	762	0.0106955	0.495734
BR00071408	G10	BRD-K65223912-001-01-0	na	na	na	na	na	1144	4701	1207	0.012571	0.494985
BR00071409	L17	BRD-A54249723-001-01-9	na	na	na	na	na	1031	6267	1160	0.0149117	0.494052
BR00071409	M22	BRD-A61069794-001-01-6	na	na	na	na	na	1042	4336	910	0.0156249	0.493767
BR00071416	I08	BRD-K79759585-048-01-4	CCCc1nn(C)c2c1nc([nH]c2=O)-c1cc(ccc1OCC)S(=O)(=O)N1CCN(C)CC1	SILDENAFIL CITRATE	666.703	5212;62853	SLCO1B3|-;SLCO1B1|-;PDE1B|-;PDE5A|-	1003	3890	1265	0.0163261	0.493487
BR00071408	C02	BRD-A43676455-001-01-1	na	na	na	na	na	970	3918	955	0.017648	0.49296
BR00071412	O04	BRD-A20182314-001-03-4	CC(=O)O[C@H]1CC[C@@]2(C)C(C[C@@H](OC(C)=O)[C@]3(C)C2CC[C@@]2(C)[C@@H](OC(=O)C=C32)c2ccoc2)C1(C)C	3-DEOXO-3beta-ACETOXYDEOXYDIHYDROGEDUNIN	512.643	6708586;73348206	na	726	3100	763	0.0185285	0.492609
BR00071417	K04	BRD-K47608922-001-02-1	CC(=O)Oc1cccc(C(O)=O)c1OC(C)=O	DIPYROCETYL	238.195	68093	na	1110	4382	1074	0.0206016	0.491782
BR00071414	C18	BRD-K56047318-001-03-0	O=C(NCCCCCCNC(=O)ON=C1CCCCC1)ON=C1CCCCC1	RHC 80267	394.516	5063	DAGLB|-;DAGLA|-	937	3564	861	0.0221112	0.49118
BR00071416	C11	BRD-K51918615-303-01-1	Ic1ccc(CCNC(=N)SCCCc2c[nH]cn2)cc1	Iodophenpropit dihydrobromide	414.309	3035746;24978528	HRH4|-;HRH3|-	973	3376	1039	0.023707	0.490544
BR00071411	O10	BRD-K69172251-001-01-4	N[Pt](N)(Cl)Cl	Cisplatin	300.046	441203;5702198;2767	MPO|?	708	2767	735	0.0240256	0.490417
BR00071416	J05	BRD-K23913458-001-13-2	O=c1ccc2ccccc2o1	COUMARIN	146.145	323	CYP2A6|?	1085	4113	1119	0.0242893	0.490311
BR00071418	K15	BRD-A67508925-001-03-5	CC(=O)O[C@@H]1CC2C(C)(C)[C@@H](O)CCC2(C)C2CC[C@@]3(C)[C@@H](OC(=O)C=C3C12C)c1ccoc1	3beta-HYDROXYDEOXODIHYDRODEOXYGEDUNIN	470.606	6708758	na	1034	3392	1057	0.0269311	0.489258
BR00071417	G16	BRD-K63945320-001-03-2	CC(C)CC(=O)O[C@@H]1[C@H](OC(C)=O)c2c(OC1(C)C)ccc1ccc(=O)oc21	DIHYDROSAMIDIN	388.416	442128	na	1031	4161	1155	0.0270693	0.489203
BR00071415	I15	BRD-K80036624-001-03-2	Cc1nc(C)c(Cl)c(O)c1Cl	CLOPIDOL	192.039	18087	na	1120	3831	1259	0.0275647	0.489005
BR00071408	P23	BRD-K87894247-001-01-8	na	na	na	na	na	780	1448	831	0.0281003	0.488792
BR00071418	B10	BRD-A42746051-001-01-1	CC(=O)O[C@]1(C(C)=O)C(=C)CC2C3C=C(C)C4=CC(=O)CC[C@]4(C)C3CC[C@]12C	MELENGESTROL ACETATE	396.527	18020;250948	na	816	3297	786	0.0295798	0.488202
BR00071405	N12	BRD-K35708212-331-05-6	C[C@@H]1O[C@@H](O[C@H]2C[C@@H](O)[C@]3(CO)[C@H]4[C@H](O)C[C@]5(C)[C@H](CC[C@]5(O)[C@@H]4CC[C@]3(O)C2)C2=CC(=O)OC2)[C@H](O)[C@H](O)[C@H]1O		584.659	439501	ATP1A1|-	966	4268	958	0.0299607	0.48805
BR00071415	O11	BRD-K85333151-003-08-4	CC(C)Nc1c(C)n(C)n(-c2ccccc2)c1=O	RAMIFENAZONE	245.326	5037;83592	na	825	3139	830	0.0308232	0.487706
BR00071414	P18	BRD-A84174873-001-06-0	NCC(CC(O)=O)c1ccc(Cl)cc1	Baclofen (R,S)	213.661	6602720;44601;6918881;44600;11379687;11064810;2284;44602;44599;11276748;6923772	GABBR1|+;GABBR2|+;GABBR1|GABBR2|KCTD16|KCTD8|KCTD12|+	751	2845	885	0.0321736	0.487168
BR00071416	O19	BRD-K70330367-003-03-8	NC12CC3CC(CC(C3)C1)C2	AMANTADINE HYDROCHLORIDE	187.711	517422;64150	na	822	3149	919	0.0324941	0.48704
BR00071413	O03	BRD-A40639672-234-09-9	OC(=O)C1CCn2c1ccc2C(=O)c1ccccc1	KETOROLAC TROMETHAMINE	376.409	3826;84003	PTGS1|-;PTGS2|-	811	3026	845	0.0327934	0.486921
BR00071407	I13	BRD-A16410487-001-01-0	na	na	na	na	na	1143	4725	1096	0.0374897	0.485048
BR00071417	O04	BRD-K11158509-001-02-0	C[C@@H](NC(=O)C(=C/c1ccc(O)c(O)c1)\C#N)c1ccccc1	TYRPHOSTIN B44 (-)	308.337	23919058	na	842	3025	786	0.0380261	0.484834
BR00071411	I04	BRD-A17188005-001-01-4	COc1ccc2nccc([C@H](O)C3CC4CCN3CC4C=C)c2c1		324.424	3036746	na	1047	3481	1074	0.0384826	0.484652
BR00071416	C12	BRD-K18618618-001-01-6	CNC(NCCSCc1nc[nH]c1C)=NC#N	Cimetidine	252.34	2756	HRH2|+;SLC47A2|-;SLC47A1|-;HRH2|-;SLC29A4|-	973	3376	955	0.0387001	0.484566
BR00071414	P17	BRD-K51223576-001-01-3	NC(=O)C(=Cc1ccc(O)c(O)c1)C#N	AG 99	204.185	5328768	EGFR|-	751	2845	811	0.0388039	0.484524
BR00071415	N16	BRD-K28143534-003-14-3	CN1CCC(CC1)=C1c2ccccc2C=Cc2ccccc12	CYPROHEPTADINE HYDROCHLORIDE	323.864	657241;13770;2913	HRH1|-;HTR7|-;HTR2C|+;HTR6|-;CHRM2|+;HRH1|+;CHRM1|+;ADRA1B|-;CHRM3|+;ADRA1A|-;HTR2A|+;ADRA1D|-	942	3535	1092	0.0395994	0.484207
BR00071416	J13	BRD-K14693417-001-03-2	O[C@@H]([C@H]1C[C@@H]2CC[N@]1C[C@@H]2C=C)c1ccnc2ccccc12	CINCHONINE	294.398	5702153;90454	na	1085	4113	1184	0.0425658	0.483025
BR00071410	K03	BRD-A14559577-001-01-7	CC(C)C(NC(C)=O)C(=O)O[C@H]1CCC(C)(C)[C@@H]2CC=C3C(=O)OCC3(O)[C@@]12C	NP-003379	407.507	24096389	na	1097	6669	961	0.0440282	0.482442
BR00071416	A12	BRD-K50388907-001-20-5	CC(C)OC(=O)C(C)(C)Oc1ccc(cc1)C(=O)c1ccc(Cl)cc1	Fenofibrate	360.834	3339	mmp20|-;PPARA|+	681	2727	652	0.0441937	0.482376
BR00071406	G18	BRD-K09485525-001-02-1	CN(C)c1ccccc1CN1CCCN(Cc2ccccc2N(C)C)C1c1ccncc1	GANT 61	429.612	421610	na	1174	4625	1255	0.0460154	0.48165
BR00071418	C14	BRD-K24616672-003-10-2	CCN(CC)CCOC(=O)c1ccc(N)cc1	PROCAINE HYDROCHLORIDE	272.773	4914;5795;15939510;16057736	RYR1|?;MAOA|?;KCNMB1|?;MAOB|?;CHRNA2|?;KCNN3|?;SLC6A3|-;KCNN4|?;RYR2|?;GRIN3A|+;KCNN1|?;KCNMB4|?;KCNN2|?;KCNMA1|?;HTR3A|+;SCN10A|-;KCNMB3|?;SCN2A|-;KCNMB2|?	866	3195	950	0.0478686	0.480912
BR00071405	F09	BRD-K30064966-001-01-5	Oc1cccc2cc(C(=O)Nc3cccc(c3)-c3cn4ccccc4n3)c(=O)oc12	1541B	397.39	44197249	na	949	4222	1161	0.0499593	0.480078
BR00071414	B07	BRD-K45924332-001-07-7	Nc1cc(c[nH]c1=O)-c1ccncc1	AMRINONE	187.202	3698	PDE3A|-;TNF|-;PDE4B|-;PDE3B|-	839	3328	953	0.0532675	0.478761
BR00071411	O07	BRD-K60160658-003-08-8	Cc1ccsc1C(=CCCN1CCC[C@H](C1)C(O)=O)c1sccc1C	Tiagabine hydrochloride	412.003	91274;11292826;60648	SLC6A1|-	708	2767	654	0.0538639	0.478523
BR00071417	N16	BRD-K68095457-001-04-4	CCCCCCCCCCCCCCCC(=O)NCCO	Palmitoylethanolamide	299.499	4671	CNR2|-;GPR119|+;GPR55|+;CNR1|-	995	3647	1133	0.0558522	0.477731
BR00071412	I10	BRD-A15798299-001-02-5	CCC1OC(=O)[C@H](C)C(=O)[C@H](C)[C@@H](OC2O[C@H](C)C[C@@H]([C@H]2O)N(C)C)[C@@](C)(C[C@@H](C)C(=O)[C@H](C)[C@H]2N(CCCCn3cnc(c3)-c3cccnc3)C(=O)O[C@@]12C)OC	TELITHROMYCIN	812.018	16667730;3002190;11693521;5462516;9918852;5496803	rplJ|-	991	3255	1225	0.0565083	0.47747
BR00071410	N20	BRD-A97783622-001-01-8	na	na	na	na	na	969	4008	1193	0.0573842	0.477121
BR00071418	L13	BRD-A45044890-236-01-5	C[C@H]1CC2C3CC[C@](O)(C(=O)COC(=O)CCC(O)=O)[C@@]3(C)C[C@H](O)C2[C@@]2(C)C=CC(=O)C=C12	METHYLPREDNISOLONE SODIUM SUCCINATE	0	16922	na	973	3573	1045	0.0574613	0.47709
BR00071407	B15	BRD-K98879438-001-01-5	na	na	na	na	na	853	1652	826	0.058232	0.476784
BR00071410	A18	BRD-K98493452-001-01-6	na	na	na	na	na	698	1705	751	0.0604927	0.475884
BR00071414	G07	BRD-K48449073-034-01-9	CC(C)c1ccc(C(=O)c2cccs2)c(SCCCCCCCCN(C)C)n1	Y 29794 oxalate	418.658	195609	na	1057	3818	1090	0.062913	0.474919
BR00071411	J09	BRD-K26634474-001-01-6	Sc1ncnc2[nH]ncc12		152.175	667510	na	986	3522	1119	0.0629803	0.474892
BR00071411	D13	BRD-A04352665-001-02-0	CC(C)c1nnc(C)n1C1CC2CCC(C1)N2CC[C@H](NC(=O)C1CCC(F)(F)CC1)c1ccccc1	Maraviroc	513.678	483407;3002977	CCR5|+;CCR5|-	928	3194	946	0.066342	0.473554
BR00071410	N12	BRD-A06181685-001-01-9	na	na	na	na	na	969	4008	1018	0.068242	0.472798
BR00071409	O10	BRD-A73509949-001-01-1	na	na	na	na	na	843	1781	903	0.0688939	0.47254
BR00071411	P05	BRD-K70366318-001-04-4	COc1ccc(c(O)c1OC)-c1c(C)c(nc(-c2ccc3C(=O)C(OC)=C(N)C(=O)c3n2)c1N)C(O)=O	Streptonigrin from Streptomyces flocculus	506.471	5323583;5351165	na	653	2890	103	0.0736782	0.470636
BR00071409	P16	BRD-A81432716-001-01-7	na	na	na	na	na	737	1581	983	0.0775059	0.469114
BR00071418	F06	BRD-K24084088-001-06-3	Cn1cnc2[nH]c(=O)n(C)c(=O)c12	PARAXANTHINE	180.167	4687	na	1053	3697	1255	0.0790727	0.468489
BR00071406	O20	BRD-K89162000-001-04-9	COc1cc2c(ncnc2cc1OCCCN1CCCCC1)N1CCN(CC1)C(=O)Nc1ccc(OC(C)C)cc1	MLN518	562.715	3038522	FLT3|?;PDGFD|?	846	3823	771	0.0806295	0.46787
BR00071416	N16	BRD-K70281171-103-01-1	CCCN(CCC)C1Cc2cc(OC)c(OC)cc2C1	U 99194 maleate	393.48	11957713;5626	na	957	3206	1021	0.0872851	0.465225
BR00071409	M07	BRD-A58647699-001-01-0	na	na	na	na	na	1042	4336	1021	0.0873084	0.465215
BR00071409	D07	BRD-A01816110-001-01-0	na	na	na	na	na	1050	4407	1132	0.0904103	0.463982
BR00071407	J13	BRD-A45405793-001-01-4	na	na	na	na	na	1160	4579	1210	0.0909039	0.463786
BR00071405	O13	BRD-K35723520-001-02-8	C[As](C)SC[C@H](NC(=O)CC[C@H](N)C(O)=O)C(=O)NCC(O)=O	darinaparsin	411.305	11683005	na	772	3269	785	0.0954548	0.461979
BR00071408	B03	BRD-A06579592-001-01-6	na	na	na	na	na	829	1637	781	0.0998745	0.460226
BR00071412	I05	BRD-A13188892-066-13-2	COc1cc2nc(nc(N)c2cc1OC)N1CCN(CC1)C(=O)C1COc2ccccc2O1	DOXAZOSIN MESYLATE	547.583	3157;62978	ADRA1B|+;KCNH2|-;KCNH6|-;ADRA1A|+;ADRA1B|-;ADRA1D|+;ADRA1A|-;KCNH7|-;ADRA1D|-	991	3255	1089	0.100635	0.459922
BR00071410	L11	BRD-K15752551-001-01-5	na	na	na	na	na	1057	6615	1119	0.100777	0.459865
BR00071411	A15	BRD-K80403280-001-01-3	C[C@H](N)C(=O)N[C@@H](C)P(O)(O)=O		196.143	71957	na	605	2300	633	0.103028	0.458974
BR00071411	D21	BRD-K96862998-001-09-8	Cc1ccc(=O)n(c1)-c1ccccc1	5-Methyl-N-phenyl-2-1H-pyridone [Pirfenidone]	185.226	40632	FURIN|?	928	3194	876	0.103495	0.458787
BR00071415	B20	BRD-K41869275-001-01-0	COc1ccc2[nH]c(c(CCNC(C)=O)c2c1)-c1ccccc1	2-Phenylmelatonin	308.381	4018512	na	754	3263	729	0.107051	0.457377
BR00071405	E04	BRD-K78599730-001-04-2	CCCC[C@@H](C)\C=C(C)\C=C(/C)C(=O)NC1=C[C@@](O)(\C=C\C=C\C=C\C(=O)NC2C(=O)CCC2=O)[C@@H]2O[C@@H]2C1=O	manumycin A	na	16219669;6438330;10995221;11981008;9893775;4010;5387246	na	1066	4841	479	0.107796	0.457081
BR00071409	L21	BRD-A55841806-001-01-2	na	na	na	na	na	1031	6267	1197	0.109756	0.456303
BR00071410	I15	BRD-A58288516-001-01-4	na	na	na	na	na	1071	4409	1149	0.109922	0.456237
BR00071411	L03	BRD-K01200330-001-01-9	C[C@H]1CCC[C@@]2(C)O[C@H]2C[C@@H](OC(=O)C[C@H](O)C(C)(C)C(=O)[C@H](C)[C@H]1O)C(C)=Cc1csc(C)n1	Epothilone B (EPO906)	na	9849130;10940140;16053601;10553720;10815516;448013;10768547;16054402;16053325;10229188;10839479;16053602;16054746;10553653;16054645;388945;11272141;10601911;10601793;4456137	na	950	3202	833	0.111309	0.455688
BR00071410	A07	BRD-A77050075-001-01-8	na	na	na	na	na	698	1705	775	0.113146	0.454962
BR00071408	D14	BRD-K31875314-001-01-2	na	na	na	na	na	1066	4341	1127	0.11475	0.454324
BR00071412	C09	BRD-A09349126-001-06-5	CC(=O)O[C@]1(CCC2C3CCC4=CC(=O)CC[C@@H]4C3CC[C@]12C)C#C	NORETHINDRONE ACETATE	na		na	778	2926	805	0.116232	0.453737
BR00071414	J13	BRD-K37846922-001-06-0	C(c1c[nH]c2ccccc12)c1c[nH]c2ccccc12	3,3'-DIINDOLYLMETHANE	246.313	3071	na	966	3470	1085	0.117161	0.453369
BR00071411	P18	BRD-K92723993-066-02-9	CN1CCN(Cc2ccc(cc2)C(=O)Nc2ccc(C)c(Nc3nccc(n3)-c3cccnc3)c2)CC1	Imatinib (3524741)	493.615	5291	RET|-;PDGFRB|+;CSF1R|+;BCR/ABLfusion|?;NTRK1|+;KIT|+;DDR1|+;KIT|-;PDGFRB|-;PDGFRA|+;ABL1|-	653	2890	722	0.117649	0.453176
BR00071409	I09	BRD-A33542009-001-01-8	na	na	na	na	na	1072	4281	733	0.119095	0.452602
BR00071410	G22	BRD-A34073499-001-01-0	na	na	na	na	na	1073	4635	992	0.119733	0.452349
BR00071409	A21	BRD-K07506390-001-01-0	na	na	na	na	na	717	1588	524	0.122755	0.451156
BR00071418	L05	BRD-A26387268-050-03-6	CC(CO)NC(=O)C1CN(C)[C@@H]2Cc3c[nH]c4cccc(C2=C1)c34	ERGONOVINE MALEATE	325.412	6437065;5380392;6857771;6508566;5462632;16667683	na	973	3573	1079	0.123009	0.451053
BR00071417	M06	BRD-K15519488-001-01-6	C1CCN(CC1)C1(CCCCC1)c1cc2ccccc2s1	1-[1-(2-BENZO[b]THIENYL)CYCLOHEXYL)]PIPERIDINE	299.476	123692	na	1029	3834	684	0.124473	0.450473
BR00071409	G17	BRD-A21849727-001-01-2	na	na	na	na	na	1086	4514	1192	0.12723	0.449381
BR00071411	H18	BRD-K12754271-001-07-0	Cc1nccn1C[C@@H]1CCc2c(C1=O)c1ccccc1n2C		293.37	698135	na	1018	3209	1155	0.12973	0.448393
BR00071409	P13	BRD-A80709493-001-01-8	na	na	na	na	na	737	1581	694	0.130154	0.448228
BR00071413	O22	BRD-A97739905-001-15-8	CC(C(O)=O)c1cccc(c1)C(=O)c1ccccc1	KETOPROFEN	254.285	3825	SLC5A8|-;PTGS1|-;PTGS2|-;CXCR1|?	811	3026	870	0.130463	0.448103
BR00071405	N17	BRD-K67566344-001-04-2	COc1ccc(cc1CO)-c1ccc2c(nc(nc2n1)N1C[C@H](C)O[C@H](C)C1)N1CCOCC1	KU-0063794	465.554	16736978	na	966	4268	872	0.130949	0.44791
BR00071418	D17	BRD-A58587171-001-04-9	CC(=O)N1CCCC1C(O)=O	N-ACETYLPROLINE	157.169	322640;66141;719436	na	1017	3588	1124	0.131221	0.447803
BR00071409	D03	BRD-A01133500-001-01-8	na	na	na	na	na	1050	4407	1112	0.132074	0.447465
BR00071417	G09	BRD-K56309460-001-03-0	COC(=O)Nc1nc2cc(Sc3ccccc3)ccc2[nH]1		299.348	3334	na	1031	4161	1118	0.134732	0.446414
BR00071408	H05	BRD-A82675466-001-01-2	na	na	na	na	na	1118	4516	1187	0.135403	0.446149
BR00071415	M21	BRD-K87492696-001-09-0	COc1cnc(NS(=O)(=O)c2ccc(N)cc2)nc1	SULFAMETER	280.302	5326	folP|-	1007	3681	1140	0.135911	0.445949
BR00071411	M08	BRD-K35520305-001-04-5	CN(C)\N=N\c1[nH]cnc1C(N)=O	DACARBAZINE	182.187	5353562	na	927	3243	994	0.136286	0.445801
BR00071410	G15	BRD-A95848471-001-01-3	na	na	na	na	na	1073	4635	988	0.136396	0.445757
BR00071411	G03	BRD-K12179389-001-01-2	Nc1nnnn1-c1ccccc1		161.168	21640	na	1036	3268	950	0.136421	0.445748
BR00071418	C18	BRD-K13994703-003-10-9	CC(C)NC[C@H](O)COc1cccc2ccccc12	DEXPROPRANOLOL HYDROCHLORIDE	259.349	165193;66366;91536	ADRB1|-;SLC10A1|-;HTR1A|-;HTR5A|-	866	3195	850	0.139929	0.444361
BR00071407	B16	BRD-A00707063-001-01-9	na	na	na	na	na	853	1652	874	0.141084	0.443907
BR00071407	B10	BRD-K83245091-001-01-4	na	na	na	na	na	853	1652	844	0.141395	0.443785
BR00071410	A03	BRD-A45588483-001-01-2	na	na	na	na	na	698	1705	773	0.143681	0.442882
BR00071416	J22	BRD-K73700643-001-04-7	CC(=O)NCCc1c[nH]c2ccccc12	N-Acetyltryptamine	202.257	70547	na	1085	4113	1100	0.143858	0.442809
BR00071413	G05	BRD-A31575449-300-01-4	Cn1cc(nc1-c1ccc(OCC(O)CNCCOc2ccc(O)c(c2)C(N)=O)cc1)C(F)(F)F	CGP 20712 dihydrochloride	567.387	2685;56972164	ADRB1|-;ADRB3|-	1079	3851	1144	0.145359	0.442217
BR00071417	J06	BRD-K69837166-003-01-2	CCn1c2ccccc2n(C2=C(CO)CN(CC3CCCCCCC3)CC2)c1=O	Trap 101	397.563	56972178;11494970	na	1006	3989	1087	0.146034	0.44195
BR00071418	C03	BRD-A27914728-001-03-3	COc1cc(OC)c(Cl)c2OC3(C(C)CC(=O)CC3=O)C(=O)c12	GRISEOFULVIC ACID	338.74	71317160;5126442;630845	na	866	3195	1063	0.147716	0.441287
BR00071409	B05	BRD-K75241179-001-01-8	na	na	na	na	na	837	1740	804	0.148451	0.440999
BR00071411	H07	BRD-K99451608-001-02-4	CC(C)[C@H](N1CCCNC1=O)C(=O)N[C@H](C[C@H](O)[C@H](Cc1ccccc1)NC(=O)COc1c(C)cccc1C)Cc1ccccc1	Lopinavir (ABT-378)	628.814	92727	pol|-	1018	3209	1077	0.148545	0.44096
BR00071416	B06	BRD-K82484965-003-02-7	OC(=O)c1ccc2[nH]cc(CCCCN3CCC(=CC3)c3ccccc3)c2c1	Carmoxirole hydrochloride	374.484	9822866;57364	na	813	3216	937	0.150517	0.440182
BR00071406	G11	BRD-K57080016-001-10-0	Cn1cnc2c(F)c(Nc3ccc(Br)cc3Cl)c(cc12)C(=O)NOCCO	Selumetinib	457.684	10127622	MAP2K1|-	1174	4625	1057	0.152948	0.439222
BR00071408	O13	BRD-K04355583-001-01-2	na	na	na	na	na	821	1747	855	0.153021	0.439197
BR00071413	C07	BRD-A44780397-001-01-1	CC#CC1(O)CCC2C3CCC4=CC(=O)CCC4=C3C(CC12C)c1ccc(cc1)N(C)C	Mifepristone	429.604	55245	PGR|+;NR1I2|+;NR3C1|+;PGR|?;NR3C1|-;AR|-	921	3490	962	0.153243	0.439107
BR00071409	H21	BRD-A30330351-001-01-5	na	na	na	na	na	1089	4678	1081	0.155296	0.438297
BR00071414	H22	BRD-K44273375-001-14-4	CN(C(=S)Oc1ccc2ccccc2c1)c1cccc(C)c1	TOLNAFTATE	307.411	5510	na	1005	3601	936	0.156435	0.437849
BR00071410	O13	BRD-K71689812-001-01-5	COc1cc2[C@@H](OC(=O)C(\C)=C/C)[C@H]3COC(=O)[C@@H]3Cc3ccc(OC)c(OC)c3-c2cc1OC	NP-005609	482.529	23760105	na	840	1620	821	0.15648	0.437834
BR00071416	O17	BRD-K98530306-003-07-6	Clc1cccc(Cl)c1N=C1NCCN1	CLONIDINE HYDROCHLORIDE	266.55	20179	na	822	3149	957	0.15675	0.437725
BR00071407	F21	BRD-A22122925-001-01-3	na	na	na	na	na	1124	6824	1200	0.159277	0.436727
BR00071407	G14	BRD-A49652836-001-01-6	na	na	na	na	na	1160	4617	1174	0.160854	0.436107
BR00071413	L19	BRD-A17428743-003-03-3	CC(N)Cc1c[nH]c2ccc(OCc3cccs3)cc12	BW 723C86 hydrochloride	322.851	4284720;5311036	HTR2C|+;HTR2B|+;HTR2A|+	977	3594	1011	0.161198	0.435972
BR00071418	M03	BRD-A67138712-001-03-8	CC(C)CCCC(C)[C@H]1CCC2C3C(CC[C@]12C)[C@@]1(C)CC[C@H](O)CC1=CC3=O	7-OXOCHOLESTEROL	400.647	287664;6710672;91474	na	1014	3240	1044	0.162472	0.435471
BR00071415	N09	BRD-K77951111-001-01-1	Cc1sc(N)c(C(=O)c2cccc(c2)C(F)(F)F)c1C	PD 81723	299.311	122028	na	942	3535	961	0.162718	0.435374
BR00071417	B05	BRD-K95598440-001-03-6	CC(C)NC[C@H](O)COc1cccc2[nH]ccc12	(S)-(-)-Pindolol	248.326	688095	na	891	3192	904	0.164008	0.434867
BR00071407	B09	BRD-K74310531-001-01-5	na	na	na	na	na	853	1652	894	0.164747	0.434578
BR00071411	H09	BRD-K19416115-001-03-8	N[C@@H](CC(=O)N1CCn2c(C1)nnc2C(F)(F)F)Cc1cc(F)c(F)cc1F	Sitagliptin	407.32	4369359	DPP4|-	1018	3209	1173	0.164881	0.434522
BR00071408	L09	BRD-A61478466-001-01-6	na	na	na	na	na	1124	6765	1118	0.165342	0.43434
BR00071409	K22	BRD-A49340891-001-01-0	na	na	na	na	na	1074	6587	964	0.166479	0.433892
BR00071418	M22	BRD-A40787240-066-03-8	CO\N=C1/CN(CC1CN)c1nc2n(cc(C(O)=O)c(=O)c2cc1F)C1CC1	GEMIFLOXACIN MESYLATE	389.387	9588170;9571107	gyrA|-	1014	3240	996	0.168532	0.433086
BR00071407	B08	BRD-K70664330-001-01-2	na	na	na	na	na	853	1652	824	0.172035	0.431712
BR00071414	H13	BRD-A81772229-001-03-2	CCC(C)(C)C(=O)OC1CC(C)C=C2C=CC(C)C(CCC3CC(O)CC(=O)O3)C12	Simvastatin	418.574	54454;4677798	ITGB2|?;HMGCR|-;HMGCR|?	1005	3601	1089	0.172045	0.431705
BR00071409	A24	BRD-K21191814-001-01-1	na	na	na	na	na	717	1588	598	0.172222	0.431639
BR00071408	K20	BRD-K58052696-001-01-4	na	na	na	na	na	1134	6805	1137	0.173077	0.431298
BR00071409	H02	BRD-A23613791-001-01-1	na	na	na	na	na	1089	4678	976	0.174231	0.430845
BR00071411	L10	BRD-K70592963-001-21-7	O=C1C(C(=O)c2ccccc12)c1ccccc1		222.243	4760	VKORC1|-	950	3202	1041	0.175534	0.430334
BR00071416	L06	BRD-K17849083-001-03-0	COc1ccc(\C=C\C(=O)Nc2ccccc2C(O)=O)cc1OC	Tranilast	327.336	5282230	HPGDS|?	1086	3892	1161	0.175642	0.430291
BR00071408	M12	BRD-K88478020-001-01-2	na	na	na	na	na	1007	4522	1006	0.175999	0.430151
BR00071407	N02	BRD-K36034421-001-01-1	na	na	na	na	na	941	3765	889	0.176854	0.429816
BR00071414	L18	BRD-K41713976-300-01-8	Cc1cccc(CCN2CCC(CC2)C(=O)c2ccc(NS(C)(=O)=O)cc2)n1	E-4031 dihydrochloride	524.498	71433649;3185;3087190	KCNH1|?;KCNH2|?	1019	3775	1037	0.179177	0.428903
BR00071417	P22	BRD-K68190965-001-01-4	COc1ccc(CNC(=O)C=Cc2ccc3[nH]cc(CCN(C)C)c3c2)cc1	GR 46611	377.488	6160690;173615	na	760	3067	881	0.181077	0.428158
BR00071408	C24	BRD-A77867045-001-01-2	na	na	na	na	na	970	3918	904	0.182385	0.427644
BR00071409	D10	BRD-A02433947-001-01-2	na	na	na	na	na	1050	4407	1089	0.184476	0.426823
BR00071416	G03	BRD-K48311056-003-01-7	O[C@H](CNCCOc1ccc(OCC(O)=O)cc1)COc1ccccc1	ICI 215,001 hydrochloride	361.394	6604779;56972157	ADRB1|-;ADRB3|-	1141	4068	1130	0.184989	0.426622
BR00071416	L19	BRD-K55344148-003-01-8	C1CN=C(N1)c1ccc2ccccc2n1	BU 224 hydrochloride	197.241	2457;11957470	na	1086	3892	1150	0.187357	0.425694
BR00071408	O09	BRD-K00864688-001-01-1	na	na	na	na	na	821	1747	889	0.187771	0.425535
BR00071408	J12	BRD-K29711913-001-01-8	na	na	na	na	na	1172	4690	1195	0.195678	0.422435
BR00071411	I17	BRD-K74060837-001-01-7	Oc1ccc(CCNC(=O)C23CC4CC(CC(C4)C2)C3)cc1O		315.413	38361	na	1047	3481	1190	0.195721	0.422419
BR00071410	A12	BRD-K52189678-001-01-2	na	na	na	na	na	698	1705	831	0.19583	0.42238
BR00071416	L21	BRD-K55430733-003-01-6	C1CCc2c(C1)n1CCNCc3cccc2c13	WAY 629 hydrochloride	226.323	6604933	na	1086	3892	1035	0.199375	0.420989
BR00071409	F23	BRD-A16720449-001-01-9	na	na	na	na	na	1066	6335	1019	0.199782	0.420828
BR00071410	H07	BRD-A67869631-001-01-0	CC1OC(OCC2OC(Oc3cc(O)c4c(c3)occ(-c3ccc(O)cc3)c4=O)C(O)C(O)C2O)C(O)C(O)C1OC1OC(CO)C(O)C(O)C1O	NP-000927	740.664	23955869	na	1103	4394	1138	0.203066	0.419545
BR00071410	J15	BRD-A66338081-001-01-2	na	na	na	na	na	1089	4357	1138	0.204561	0.418961
BR00071416	B18	BRD-K12932420-001-01-5	CCc1ccc2c(nc(=O)n(CC)c2n1)-c1cccc(Cl)c1	YM 976	313.785	6604918	PDE4A|-	813	3216	800	0.204681	0.418916
BR00071413	C12	BRD-A19374631-001-01-0	CCOC(=O)C1=CC2(CC)CCCN3CCc4c(C23)n1c1ccccc41	Vinpocetine	350.462	5673;443955	PDE1A|-;PDE1C|-	921	3490	988	0.204873	0.41884
BR00071412	A11	BRD-A23072235-050-09-4	CN(C)CCC(c1ccccc1)c1ccccn1	PHENIRAMINE MALEATE	356.422	6852380;5282139;6537507;6433160;4761	HRH1|+	583	2711	604	0.206633	0.418155
BR00071409	A08	BRD-A44147922-001-01-7	na	na	na	na	na	717	1588	673	0.207828	0.417691
BR00071412	I12	BRD-A22256192-003-14-4	COc1cc2nc(nc(N)c2cc1OC)N1CCN(CC1)C(=O)C1CCCO1	TERAZOSIN HYDROCHLORIDE	423.898	5401;663211;44383	ADRA1B|+;KCNH2|-;KCNH6|-;ADRA1A|+;ADRA1B|-;ADRA1D|+;ADRA1A|-;KCNH7|-;ADRA1D|-	991	3255	1124	0.209397	0.417074
BR00071409	D09	BRD-A02399294-001-01-4	na	na	na	na	na	1050	4407	1099	0.209404	0.41707
BR00071413	H07	BRD-A49370193-051-01-7	CC(N)Cn1ccc2cc(F)c(Cl)cc12	Ro 60-0175	342.751	6446435;5191289	na	1078	3593	1145	0.21063	0.416593
BR00071413	B21	BRD-K01815685-001-07-2	OCc1c[nH]c2ccccc12	INDOLE-3-CARBINOL	147.177	3712	na	754	2980	718	0.210744	0.416549
BR00071418	A12	BRD-K11094367-001-04-4	CC(=O)Nc1ccccc1	ACETANILIDE	135.166	904	na	655	2960	626	0.211105	0.416409
BR00071418	B06	BRD-K04704168-003-11-9	Clc1ccc(Cn2c(CN3CCCC3)nc3ccccc23)cc1	CLEMIZOLE HYDROCHLORIDE	362.298	2782;5309446;14412;657327	na	816	3297	896	0.213096	0.415631
BR00071410	C23	BRD-K18584477-001-01-0	na	na	na	na	na	935	4094	831	0.213561	0.415449
BR00071405	M11	BRD-K74148702-001-04-6	COc1ccc(\C=C\C(=O)CC(=O)\C=C\c2cccc(O)c2OC)cc1O	cucumin	368.385	16760039	na	974	4022	1093	0.214754	0.414984
BR00071415	C15	BRD-K55127134-300-07-0	OCCN1CCN(CCCN2c3ccccc3Sc3ccc(cc23)C(F)(F)F)CC1	FLUPHENAZINE HYDROCHLORIDE	510.441	67356;16218760;3372	HRH1|-;CALM1|-;HTR7|-;DRD5|-;DRD2|+;HTR2A|-;HTR6|-;DRD1|+;DRD2|-;DRD1|-	894	3117	942	0.21507	0.414862
BR00071413	E19	BRD-A46393198-003-10-9	C1CN2CC(N=C2S1)c1ccccc1	TETRAMIZOLE HYDROCHLORIDE	204.291	68628;3913	na	995	3409	1107	0.215774	0.414587
BR00071414	C20	BRD-K54094468-003-05-3	CCN1CCC[C@H]1CNC(=O)c1c(OC)ccc(Br)c1OC	Remoxipride hydrochloride	407.733	54477;15565709;60678	DRD4|+;DRD2|+;SIGMAR1|+;DRD3|+;HTR2A|?	937	3564	913	0.216307	0.414379
BR00071415	F17	BRD-K99121711-003-12-2	CCCCOc1cc(C(=O)NCCN(CC)CC)c2ccccc2n1	DIBUCAINE HYDROCHLORIDE	379.929	657388;3025;521951;6078	CALM1|-;SCN5A|-;SCN10A|-	1099	3897	1147	0.216681	0.414233
BR00071411	G21	BRD-K68264559-001-10-0	Brc1c(NC2=NCCN2)ccc2nccnc12		292.14	2435	ADRA2A|+;ADRA2B|+;ADRA2C|+	1036	3268	982	0.217226	0.414021
BR00071410	J11	BRD-A40937370-001-01-2	CCC(C)CC(C)\C=C(/C)[C@H]1OC2=C([C@@H](O)[C@@H]1O)C(=C)N(OC)C2=O	NP-004353	351.443	24011600	na	1089	4357	973	0.219226	0.413241
BR00071418	E18	BRD-A76904477-003-05-8	OC1CCCCC1N1CCC(CC1)c1ccccc1	VESAMICOL HYDROCHLORIDE	259.393	212231;5662	SLC18A3|-	1055	3589	1144	0.219968	0.412953
BR00071414	C19	BRD-K55166090-001-03-3	CCOC(=O)COc1ccc2c(c1)oc(cc2=O)-c1ccccc1	EFLOXATE	324.332	8395	na	937	3564	901	0.220711	0.412664
BR00071409	B07	BRD-A10326552-001-01-4	C[C@@]1(CO)[C@H](O)CC[C@@]2(C)[C@H](CC(O)C3=CCOC3=O)C(=C)CC[C@H]12	NP-002872	350.455	23757050	na	837	1740	867	0.221227	0.412466
BR00071407	M05	BRD-K17223355-001-01-3	na	na	na	na	na	1009	4039	1037	0.22181	0.412235
BR00071414	G04	BRD-K69556541-001-02-6	CC(C)[C@]1(O)[C@@H](OC(=O)c2ccc[nH]2)[C@@]2(O)[C@@]3(C)C[C@]4(O)O[C@@]5([C@H](O)[C@@H](C)CC[C@]35O)[C@@]2(O)[C@@]14C	RYANODINE	493.553	11317883;6610313	RYR3|?;RYR2|?;RYR1|?	1057	3818	1152	0.222615	0.411922
BR00071410	M19	BRD-A23524933-001-01-9	COC(=O)[C@@]1(C)CC[C@@]2(CC[C@]3(C)C(=CCC4[C@@]5(C)C[C@H](O)[C@H](O[C@@H]6OC[C@@H](O)[C@H](O)[C@H]6O)[C@@](C)(CO)C5CC[C@@]34C)[C@@H]2C1)C(=O)O[C@@H]1O[C@H](CO)[C@@H](O)[C@H](O)[C@H]1O	NP-000497	826.974	23786378	na	1022	4238	1153	0.224163	0.41132
BR00071414	H09	BRD-A34907681-001-01-7	CC1OC(OCC2OC(Oc3c(oc4cc(O)cc(O)c4c3=O)-c3ccc(O)c(O)c3)C(O)C(O)C2O)C(O)C(O)C1O	rutin	610.521	5293655;5280805	na	1005	3601	1113	0.225086	0.410961
BR00071409	J16	BRD-A41997916-001-01-6	na	na	na	na	na	1051	4471	811	0.225807	0.41068
BR00071405	B10	BRD-K74065929-001-03-1	Cc1ccc(cc1)-n1nc(cc1NC(=O)Nc1ccc(OCCN2CCOCC2)c2ccccc12)C(C)(C)C	BIRB 796	527.669	156422	MAPK14|-;MAPK12|-;MAPK13|-;MAPK14|?;MAPK11|-	869	4329	880	0.226607	0.410369
BR00071409	L05	BRD-A51250156-001-01-6	na	na	na	na	na	1031	6267	1017	0.226854	0.410272
BR00071405	P19	BRD-K50145167-001-01-4	Fc1ccc(cc1)-c1n[nH]cc1C=C1SC(=N)N(C1=O)c1nccs1	Necrostatin-7	371.408	1239801;612761	na	838	3850	721	0.227133	0.410165
BR00071416	C05	BRD-K50325075-001-01-3	C(NC(c1ccccc1)(c1ccccc1)c1ccccc1)c1cccnc1	UCL 2077	350.465	24868317	na	973	3376	968	0.232071	0.408247
BR00071408	G12	BRD-K66741433-001-01-0	na	na	na	na	na	1144	4701	1188	0.23359	0.407656
BR00071407	F03	BRD-A35646392-001-01-0	na	na	na	na	na	1124	6824	1211	0.240843	0.404841
BR00071407	D02	BRD-A05563457-001-01-5	na	na	na	na	na	1022	4231	1024	0.241216	0.404699
BR00071414	P03	BRD-K53263234-001-02-9	Clc1ccc(cc1)-c1nc2sccn2c1\C=N\OCc1ccc(Cl)c(Cl)c1	CITCO	436.735	9600409	NR1I3|+	751	2845	792	0.24272	0.404118
BR00071415	O06	BRD-K32164935-001-17-5	Cc1ccc(cc1)S(=O)(=O)NC(=O)NN1CCCCCC1	TOLAZAMIDE	311.4	5503	KCNJ11|-;KCNJ1|-	825	3139	789	0.242764	0.404101
BR00071407	H13	BRD-A00652382-001-01-1	COC(=O)C1[C@@H]2Cc3c([nH]c4ccccc34)C(=O)C[C@@H]1\C(CN2)=C/C	NP-010131	338.407	5320492	na	1140	4618	877	0.245294	0.403119
BR00071409	O23	BRD-A76137690-001-01-9	na	na	na	na	na	843	1781	994	0.246246	0.402755
BR00071408	G21	BRD-A32374048-001-01-0	na	na	na	na	na	1144	4701	1144	0.246396	0.402692
BR00071411	A20	BRD-A04252265-001-01-8	CCc1ccc(cc1)C(=O)C(C)CN1CCCCC1	Eperisone HCl	295.851	123698;3236	na	605	2300	544	0.24738	0.402316
BR00071409	F11	BRD-A13533632-001-01-6	na	na	na	na	na	1066	6335	1096	0.247634	0.402212
BR00071418	H16	BRD-A36603537-001-07-3	OC(=O)CCCCC1SCC2NC(=O)NC12	BIOTIN	244.309	253;171548	MCCC1|?;PCCB|?;PC|?;PCCA|?;ACACA|?;ACACB|?;HLCS|?;MCCC2|?;SLC5A6|?	1070	3638	1216	0.251323	0.400788
BR00071414	J03	BRD-A04026261-001-01-0	CCCCCCCCNC(=O)C(Cc1ccc(OCc2ccncc2)cc1)NC(=O)C1CCC(CN)CC1	YO-2	522.734	5713	na	966	3470	991	0.252518	0.400326
BR00071409	J23	BRD-A43047155-001-01-8	na	na	na	na	na	1051	4471	936	0.255472	0.399184
BR00071417	D17	BRD-K26160755-003-01-8	Clc1cccc2CN(Cc12)C1=NCCN1	RS 45041-190 hydrochloride	258.146	127951;10332716	na	985	3867	1081	0.255957	0.398997
BR00071411	A12	BRD-A87673115-001-01-7	CCOC(=O)CC(=O)N1CCSC1COc1ccccc1OC	Moguisteine	339.406	65935	na	605	2300	676	0.257127	0.398549
BR00071407	G10	BRD-A15936751-001-01-4	na	na	na	na	na	1160	4617	1227	0.257468	0.398413
BR00071412	C05	BRD-A46747628-001-01-9	CC1OC(OC2CC(O)C3(CO)C4C(O)CC5(C)C(CCC5(O)C4CCC3(O)C2)C2=CC(=O)OC2)C(O)C(O)C1O	Ouabain	584.659	439501;4605	ATP1A1|-	778	2926	640	0.25747	0.398415
BR00071418	I18	BRD-K15262564-001-06-9	C[C@H](O)[C@H](C)[C@@H]1O[C@H]1C[C@H]1CO[C@@H](C\C(C)=C\C(=O)OCCCCCCCCC(O)=O)[C@H](O)[C@@H]1O	MUPIROCIN	500.629	446596	ileS|-	1096	3807	1138	0.25749	0.398406
BR00071413	H09	BRD-A58207013-001-01-2	CC(NC(Nc1ccncc1)=NC#N)C(C)(C)C	Pinacidil	245.33	4826	ABCC9|+	1078	3593	1201	0.257697	0.398326
BR00071418	P15	BRD-K17977438-048-01-6	CCN(CC)CCOCCOC(=O)C(CC)(CC)c1ccccc1	OXELAIDIN CITRATE	335.488	9936727;4619;40384	na	668	2817	822	0.260377	0.397294
BR00071408	P16	BRD-A88888380-001-01-8	CC1=CC(CC2(C)OC2COc2c3occc3cc3ccc(=O)oc23)OC1=O	NP-000748	382.368	23786380	na	780	1448	660	0.261932	0.3967
BR00071410	B02	BRD-A62558788-001-01-5	na	na	na	na	na	868	1714	848	0.262134	0.39662
BR00071413	G15	BRD-A97437073-001-04-9	CN(CCOc1ccc(CC2SC(=O)NC2=O)cc1)c1ccccn1	ROSIGLITAZONE	357.428	77999	FFAR1|+;TRPC5|+;TRPM3|?;ACSL4|?;PPARG|+	1079	3851	1176	0.262141	0.396612
BR00071409	P17	BRD-A82289744-001-01-6	na	na	na	na	na	737	1581	892	0.265656	0.395263
BR00071409	O16	BRD-A73904323-001-01-0	na	na	na	na	na	843	1781	892	0.267369	0.394603
BR00071409	E16	BRD-A10029381-001-01-1	C\C(CC[C@H]1C(=C)CCC2[C@]1(C)CCC[C@]2(C)C(O)=O)=C/C(O)=O	NP-010100	334.456	23786453	na	1029	5872	1098	0.26835	0.394219
BR00071411	O12	BRD-K77625799-001-01-0	COc1cc2c(Nc3ccc(Br)cc3F)ncnc2cc1OCC1CCN(C)CC1	Vandetinib (SRP0098ov)	475.362	3081361	RET|-;PTK6|?;TEK|-;KDR|-;RET|?;PTK6|-;SRC|-;TEK|?;EGFR|-;EPHA4|-;VEGFA|-	708	2767	625	0.268749	0.39407
BR00071416	B21	BRD-K62221994-001-01-8	CC(C)OC(=O)c1cn(Cc2c(F)cccc2F)c2sc(c(CN(C)Cc3ccccc3)c2c1=O)-c1ccc(NC(=O)C(C)C)cc1	T 98475	657.777	9874838	GNRHR|-	813	3216	649	0.269467	0.393792
BR00071417	C10	BRD-K23541596-300-05-6	CN(C)CCCSC(N)=N	Dimaprit 2HCl	161.267	90045;3077	HRH4|+;HRH4|-;HRH3|+	943	3535	1045	0.269927	0.393614
BR00071415	C04	BRD-K59037100-001-09-7	COc1ccc(C(=O)c2ccccc2)c(O)c1	OXYBENZONE	228.247	4632	na	894	3117	903	0.270454	0.393412
BR00071413	C22	BRD-K02265150-001-15-8	Clc1ccc2Oc3ccccc3N=C(N3CCNCC3)c2c1	AMOXAPINE	313.785	2170	GABRQ|?;CHRM4|?;ADRA1B|?;GABRD|?;GABRA2|?;DRD4|+;HTR7|+;GABRG3|?;HTR6|+;ADRA1D|?;HRH4|?;HRH4|-;ADRA2A|+;ADRA2C|?;DRD2|+;HTR2C|+;HTR2B|+;GABRA1|+;GABRA3|?;GABRB1|?;ADRA2B|?;HTR6|-;DRD3|+;GABRA4|?;GABRA6|?;GABRB2|?;GABRA5|?;HRH1|+;DRD1|+;CHRM1|+;ADRA1A|+;HTR1A|+;CHRM5|?;GABRP|?;SLC6A2|-;GABRG2|?;GABRG1|?;SLC6A3|?;GABRE|?;CHRM2|?;HTR2A|+;GABRB3|?;SLC6A4|-;HTR1B|+;HTR3A|+;CHRM3|?	921	3490	889	0.27095	0.393221
BR00071407	I20	BRD-A34815607-001-01-3	na	na	na	na	na	1143	4725	1186	0.272761	0.392523
BR00071407	K19	BRD-A77027905-001-01-2	na	na	na	na	na	1159	6891	1165	0.274548	0.391835
BR00071412	M08	BRD-A95869247-001-14-5	CC1Cc2ccccc2N1NC(=O)c1ccc(Cl)c(c1)S(N)(=O)=O	INDAPAMIDE	365.832	3702	CA5B|-;CA6|-;KCNQ1|-;CA9|-;CA14|-;CA5A|-;SLC12A3|-;CA4|-;CA12|-;KCNE1|-;CA7|-;CA2|-	889	3025	869	0.27497	0.391677
BR00071418	E13	BRD-A49243397-001-03-1	CC(=O)O[C@@H]1C[C@H](OC(C)=O)[C@@]2(C)C(C[C@@H](OC(C)=O)[C@]3(C)C2CC[C@@]2(C)[C@@H](C(=O)[C@H]4O[C@@]324)c2ccoc2)C1(C)C	KHAYANTHONE	570.679	6708528	na	1055	3589	1185	0.275308	0.391546
BR00071413	C13	BRD-A09056319-001-05-5	COc1cc2nc(nc(N)c2cc1OC)N(C)CCCNC(=O)C1CCCO1	ALFLUZOSIN	389.456	2092	ADRA1B|+;KCNH2|?;ADRA1A|+;ADRA1B|-;ADRA1D|+;ADRA1A|-;ADRA1D|-	921	3490	942	0.275807	0.391355
BR00071408	G17	BRD-K95258041-001-01-4	na	na	na	na	na	1144	4701	1194	0.276009	0.391275
BR00071418	G19	BRD-A48300215-001-03-0	CC[C@H]1C2CC3[C@@H]4N(C)c5ccccc5[C@]44C[C@@H](C2C4O)N3[C@@H]1O	AJMALINE	326.44	11972341;16667686;2073	na	1138	3670	1117	0.277139	0.390843
BR00071416	E07	BRD-K22031190-001-13-7	OC(=O)c1cc(ccc1O)-c1ccc(F)cc1F	DIFLUNISAL	250.201	3059	PTGS1|-;PTGS2|-	1074	3645	1097	0.277504	0.390703
BR00071417	H22	BRD-K90230846-001-04-9	Oc1cccc2c(O)nccc12		161.16	1340	PARP1|-	977	3979	1004	0.279851	0.389802
BR00071405	P04	BRD-K80021413-001-07-0	Cc1cc(nc2ccccc12)N1CCCCC1	ML204	226.323	230710	TRPC4|?;TRPC5|?	838	3850	1007	0.28101	0.389357
BR00071417	F09	BRD-K92723993-066-04-5	CN1CCN(Cc2ccc(cc2)C(=O)Nc2ccc(C)c(Nc3nccc(n3)-c3cccnc3)c2)CC1		493.615	5291	RET|-;KIT|+;DDR1|+;KIT|-;PDGFRB|+;CSF1R|+;BCR/ABLfusion|?;PDGFRB|-;PDGFRA|+;NTRK1|+;ABL1|-	999	3878	937	0.283631	0.388353
BR00071407	D06	BRD-A40937370-001-01-2	CCC(C)CC(C)\C=C(/C)[C@H]1OC2=C([C@@H](O)[C@@H]1O)C(=C)N(OC)C2=O	NP-004353	351.443	24011600	na	1022	4231	1009	0.28495	0.387847
BR00071409	H16	BRD-A29028695-001-01-3	na	na	na	na	na	1089	4678	1147	0.285505	0.387634
BR00071411	K11	BRD-K99107520-001-18-3	NC(=O)OCC(COC(N)=O)c1ccccc1	Felbamate	238.243	3331	GRIN2B|+;GRIN2A|+;GRIN3A|+;GRIN1|+	1018	3361	1087	0.286232	0.387357
BR00071409	N08	BRD-A64888295-001-01-0	CC(C)C(O)(C(C)O)C(=O)OCc1ccc(O[C@@H]2O[C@H](CO)[C@@H](O)[C@H](O)[C@H]2O)cc1	NP-001902	430.45	23928117	na	1017	4298	1090	0.289908	0.385949
BR00071416	K04	BRD-K31699485-001-01-9	COc1cccc(C=NC=Nc2cccc(OC)c2)c1	DMeOB	268.316	6891506;9604993	na	1112	4219	1177	0.293729	0.384488
BR00071407	G09	BRD-A11504170-001-01-7	C[C@@H]1O[C@@H](O[C@H]2[C@H](O)CO[C@@H](O[C@H]3[C@H](C)O[C@@H](O[C@@H]4[C@@H](O)[C@@H](O)CO[C@H]4OC(=O)[C@]45CCC(C)(C)C[C@H]4C4=CCC6[C@@]7(C)C[C@H](O)[C@H](O[C@@H]8O[C@@H]([C@@H](O)[C@H](O)[C@H]8O)C(O)=O)[C@@](C)(CO)C7[C@H](O)C[C@@]6(C)[C@]4(C)C[C@H]5O)[C@H](O)[C@@H]3O)[C@@H]2O)[C@H](O)[C@H](O)[C@H]1O	NP-005485	1253.35	24013834	na	1160	4617	1065	0.294678	0.384125
BR00071415	C06	BRD-K48367671-001-01-8	CC(C)COc1ccc(cc1C#N)-c1nc(C)c(s1)C(O)=O	FEBUXOSTAT	316.375	134018	XDH|-	894	3117	919	0.295331	0.383878
BR00071410	O16	BRD-A82289744-001-01-6	na	na	na	na	na	840	1620	875	0.296802	0.383321
BR00071414	P09	BRD-K47936004-003-04-9	C(N1CCN(CC1)c1ncccn1)c1ccc2OCOc2c1	Piribedil dihydrochloride	334.804	3038520;4850	ADRA2C|-;HTR2B|-;DRD4|-;DRD2|+;DRD3|+;HTR1A|+;ADRA2A|-;ADRA1A|-	751	2845	1015	0.296842	0.383302
BR00071413	D17	BRD-A49046702-003-03-4	OC(=O)C1CCCN(CCC=C(c2ccccc2)c2ccccc2)C1	SKF 89976A hydrochloride	371.905	6917797;92409	SLC6A1|-	962	3493	1083	0.297991	0.382862
BR00071407	N03	BRD-K37233286-001-01-2	na	na	na	na	na	941	3765	938	0.30019	0.382023
BR00071408	N07	BRD-K59993276-001-01-6	na	na	na	na	na	1003	4021	1001	0.300817	0.381783
BR00071410	N02	BRD-A05959969-001-01-6	na	na	na	na	na	969	4008	788	0.301581	0.381492
BR00071409	O13	BRD-A73556563-001-01-7	na	na	na	na	na	843	1781	984	0.301588	0.381495
BR00071407	B19	BRD-A48195961-001-01-4	na	na	na	na	na	853	1652	803	0.305688	0.379934
BR00071409	H10	BRD-A26269203-001-01-1	na	na	na	na	na	1089	4678	1145	0.307207	0.379348
BR00071408	D21	BRD-K36388831-001-01-5	na	na	na	na	na	1066	4341	997	0.307307	0.379311
BR00071410	B22	BRD-A61797390-001-01-0	na	na	na	na	na	868	1714	681	0.30808	0.379024
BR00071416	K03	BRD-K31987754-001-01-2	CCCCCCCCC=CCCCCCCCC(=O)NCCO	Oleylethanolamide	325.537	5353809;5283454	GPR119|+;PPARA|+;GPR55|+;CNR1|-	1112	4219	1116	0.308657	0.378797
BR00071408	O04	BRD-A45912774-001-02-0	na	na	na	na	na	821	1747	751	0.310214	0.378212
BR00071407	L21	BRD-K10317814-001-01-5	CO[C@@H]1[C@H](Oc2c(CC=C(C)C)c(O)c(CC=C(C)C)c(O)c2C1=O)c1ccc(O)cc1	NP-005813	438.52	23930390	na	1105	6562	1184	0.310243	0.378192
BR00071416	J15	BRD-K49119234-003-01-8	CCCCCCC(=O)OC1CC(C)(C)NC(C)(C)C1	TMPH hydrochloride	269.429	11207937;16079014	na	1085	4113	1191	0.310347	0.378155
BR00071409	I16	BRD-A34855957-001-01-5	COc1cc(cc(OC)c1OC)C1OCC2C1COC2c1cc(OC)c(OC)c(OC)c1	NP-002027	446.496	99091	na	1072	4281	1099	0.312467	0.377349
BR00071415	A16	BRD-K55468218-003-01-0	Fc1ccc(cc1)C(=O)CCCN1CCC2(CC1)N(CNC2=O)c1ccccc1	Spiperone hydrochloride	431.936	5265;11957687	HTR2B|-;DRD4|-;HTR7|-;DRD5|-;HTR1A|-;HTR2A|-;HTR1D|-;HTR2C|-;DRD3|-;ADRA1B|-;ADRA1A|-;ADRA1D|-;DRD1|-	625	2728	645	0.312716	0.377258
BR00071410	F08	BRD-A55353949-001-01-6	na	na	na	na	na	1067	6841	1056	0.314292	0.376654
BR00071412	B09	BRD-A65767837-001-03-6	CC(=O)OCC(=O)[C@@]1(O)CCC2C3CCC4=CC(=O)CC[C@]4(C)C3[C@@H](O)C[C@]12C	HYDROCORTISONE ACETATE	404.503	5744;5702068	NR3C1|+	709	2785	804	0.31486	0.376443
BR00071414	A10	BRD-K58149231-001-10-1	Oc1cc2ccc(=O)oc2cc1O	ESCULETIN	178.143	5281416	na	679	2709	626	0.316207	0.375932
BR00071411	I11	BRD-K97360717-001-07-6	C1CN(CCO1)Sc1nc2ccccc2s1		252.35	7619	na	1047	3481	1071	0.31638	0.375864
BR00071414	B10	BRD-K57398215-001-03-0	Oc1cc(cc(O)c1O)-c1coc2cc(O)c(O)c(O)c2c1=O	IRIGENOL	318.237	5781144	na	839	3328	793	0.318036	0.375237
BR00071418	N14	BRD-K11258719-001-03-2	CC[C@@]1(O)C[C@H](O)c2c(cc3C(=O)c4c(O)ccc(O)c4C(=O)c3c2O)[C@H]1C(=O)OC	RUTILANTINONE	428.393	271301;159908	na	899	3444	967	0.318866	0.374922
BR00071407	B11	BRD-K94706529-001-01-4	na	na	na	na	na	853	1652	750	0.318946	0.374898
BR00071415	C14	BRD-K98490050-001-01-8	COc1cc(NS(C)(=O)=O)ccc1Cc1c2ccccc2nc2ccccc12	AMSACRINE	393.461	3926765;2179	|?;KCNH2|-;TOP2A|-	894	3117	975	0.321688	0.373853
BR00071417	O09	BRD-K64402243-001-01-1	CC(=O)OCCN1C(=O)c2c(C1=O)c1cc(ccc1nc2C)S(=O)(=O)N1CCOCC1	Ivachtin	447.462	11201705	CASP3|-	842	3025	1020	0.322331	0.373609
BR00071416	B14	BRD-K08998509-001-01-6	Fc1ccc(cc1)N1CCN(CCCN2c3cccc4cccc(c34)S2(=O)=O)CC1	Fananserin	425.522	60785	na	813	3216	785	0.322805	0.37343
BR00071407	I18	BRD-A33670110-001-01-3	na	na	na	na	na	1143	4725	1235	0.322879	0.373399
BR00071416	O09	BRD-K87510569-001-01-0	Cc1oc(nc1CCN1CCC2(CC1)OC(=O)Nc1ccc(C)cc21)-c1ccccc1	RS 504393	417.509	9953769	CCR2|-	822	3149	985	0.324546	0.372771
BR00071412	A16	BRD-A09495397-001-03-5	CN1CCc2cc3OCOc3cc2[C@H]1C1OC(=O)c2c1ccc1OCOc21	BICUCULLINE (+)	367.357	6710622;10237;2376;6958650	GABRA2|-;GABRA1|-;GABRA4|-;GABRA6|-;GABRA3|-;KCNN1|-;GABRA5|-	583	2711	534	0.326942	0.371866
BR00071411	I15	BRD-A14458579-001-08-5	CC12CCC3C(CCc4cc(O)ccc34)C1CCC2=O		270.372	698	na	1047	3481	1037	0.327109	0.3718
BR00071413	H18	BRD-A82371568-001-01-5	Nc1nc(Cl)nc2n(cnc12)C1OC(CO)C(O)C1F	Clofarabine	303.678	354624;119182	na|-;RRM2|-;RRM1|-;POLA1|-	1078	3593	1003	0.327643	0.371598
BR00071411	E05	BRD-K45216060-001-06-8	COc1ccc(O)cc1		124.139	9015	TYR|-	952	3277	1026	0.327668	0.371589
BR00071408	C03	BRD-A44166853-001-01-0	na	na	na	na	na	970	3918	986	0.328209	0.371384
BR00071409	C14	BRD-A62917850-001-01-6	na	na	na	na	na	954	4098	1019	0.335466	0.368644
BR00071411	N04	BRD-A22140731-003-01-5	COC1CNCC[C@H]1NC(=O)c1cc(Cl)c(N)cc1OC	Nor Cisapride Hydrochloride	350.24	3019427;216236;71751174;9861621	na	814	2877	790	0.34184	0.366246
BR00071413	B06	BRD-K03384561-001-01-9	CN(C(=O)c1c(O)c2ccccc2n(C)c1=O)c1ccccc1	Linomide	0	55197;54676478	na	754	2980	788	0.342061	0.366162
BR00071408	A10	BRD-A75299426-001-01-9	na	na	na	na	na	707	1309	685	0.34338	0.365674
BR00071409	F04	BRD-A12825268-001-01-8	OC1COC(Oc2c(oc3cc(O)cc(O)c3c2=O)-c2ccc(O)c(O)c2)C(O)C1O	NP-000462	434.353	5878729	na	1066	6335	1225	0.343535	0.365603
BR00071418	N08	BRD-K07327532-001-03-6	OC(=O)c1cc(O)c2cccc(O)c2n1	XANTHURENIC ACID	205.169	5699	na	899	3444	904	0.343904	0.365467
BR00071412	G19	BRD-A20256229-001-04-8	C[C@]12CC[C@@](C)(C[C@@H]1C1=CC(=O)C3[C@@]4(C)CC[C@H](O)C(C)(C)C4CC[C@@]3(C)[C@]1(C)CC2)C(O)=O	18alpha-GLYCYRRHETINIC ACID	470.694	16219451;73398;5702158;10114	na	1041	3553	1092	0.344077	0.365402
BR00071407	P24	BRD-A87026568-001-01-0	na	na	na	na	na	693	1273	699	0.344449	0.365273
BR00071416	P16	BRD-K68558722-001-03-2	COc1ccc(cc1F)-c1cc(nn1-c1ccc(cc1)S(N)(=O)=O)C(F)F	DERACOXIB	397.372	3058754	na	752	3384	601	0.348869	0.363603
BR00071408	C08	BRD-A53907549-001-01-5	na	na	na	na	na	970	3918	1025	0.350696	0.362916
BR00071408	E19	BRD-K91121899-001-01-1	na	na	na	na	na	1102	6611	1162	0.351253	0.362704
BR00071408	P20	BRD-K50626006-001-01-8	na	na	na	na	na	780	1448	865	0.355523	0.361115
BR00071412	B11	BRD-A06935312-001-03-5	C[C@@H]1[C@H](O)CC[C@@]2(C)[C@H]1CC[C@@]1(C)C2[C@H](O)C[C@@H]2[C@]1(C)C[C@H](OC(C)=O)\C2=C(/CCC=C(C)C)C(O)=O	FUSIDIC ACID	516.719	3000226;3001077	na	709	2785	741	0.355661	0.361058
BR00071411	D06	BRD-K50071428-001-01-7	C[C@]12CC[C@H]3[C@@H](CC=C4C[C@@H](O)CC[C@]34C)[C@@H]1CC=C2c1cccnc1	Abiraterone(CB-7598)	349.518	132971	CYP11B2|-;CYP3A4|-;CYP17A1|-	928	3194	1005	0.357322	0.360434
BR00071411	D18	BRD-K50128260-001-01-6	CCCc1nn(C)c2c1[nH]c(nc2=O)-c1cc(ccc1OCC)S(=O)(=O)N1CCN(C)CC1	Sildenafil citrate	666.703	5212;62853	SLCO1B3|-;SLCO1B1|-;PDE1B|-;PDE5A|-	928	3194	998	0.359793	0.35951
BR00071409	G05	BRD-A18181774-001-01-7	na	na	na	na	na	1086	4514	1044	0.360752	0.359149
BR00071416	E08	BRD-K53878242-001-02-4	COCc1nc2c([nH]1)n(CC(C)C)c(=O)n(C)c2=O	MMPX	266.301	155806	na	1074	3645	1126	0.360785	0.359138
BR00071411	E19	BRD-K92426617-001-01-4	O=C(CN1CCNCC1)NC1CCCCC1		225.336	68835	na	952	3277	980	0.365124	0.357518
BR00071406	O18	BRD-K92723993-001-04-2	CN1CCN(Cc2ccc(cc2)C(=O)Nc2ccc(C)c(Nc3nccc(n3)-c3cccnc3)c2)CC1	Imatinib	493.615	5291	RET|-;PDGFRB|+;CSF1R|+;BCR/ABLfusion|?;NTRK1|+;KIT|+;DDR1|+;KIT|-;PDGFRB|-;PDGFRA|+;ABL1|-	846	3823	713	0.36653	0.356993
BR00071405	B08	BRD-K66175015-001-03-3	CN(C)C\C=C\C(=O)Nc1cc2c(Nc3ccc(F)c(Cl)c3)ncnc2cc1O[C@H]1CCOC1	Afatinib	485.944	10184653	ERBB2|-;ERBB4|-;EGFR|-	869	4329	736	0.366647	0.356949
BR00071407	I23	BRD-A36949354-001-01-3	na	na	na	na	na	1143	4725	1055	0.36825	0.35635
BR00071417	I05	BRD-K34533029-001-01-0	Oc1ccc(cc1O)\C=C(/C#N)C(=O)Nc1ccccc1	AG 494	280.283	5328771	EGFR|-	1020	4060	1124	0.368756	0.356162
BR00071416	L16	BRD-K77987382-001-08-2	COC(=O)Nc1nc2ccc(cc2[nH]1)C(=O)c1ccccc1	MEBENDAZOLE	295.298	4030	na|-;TUBA1A|-;TUBB2C|-	1086	3892	1058	0.369263	0.355974
BR00071407	H17	BRD-A03106275-001-01-5	na	na	na	na	na	1140	4618	1160	0.374325	0.354088
BR00071418	B04	BRD-K08999871-001-13-9	CCn1cc(C(O)=O)c(=O)c2cnc(nc12)N1CCNCC1	PIPEMIDIC ACID	303.322	6921791;4831	na	816	3297	859	0.374628	0.353978
BR00071409	J13	BRD-A40840370-001-01-8	na	na	na	na	na	1051	4471	1125	0.375973	0.353476
BR00071411	P17	BRD-A89082344-001-02-0	CCCCCCCCCCCCCCCCCCOP(O)(=O)OC1CC[N+](C)(C)CC1	1,1-Dimethylpiperidin-1-ium-4-yl octadecyl phosphate	461.668	148177	na	653	2890	459	0.379119	0.352312
BR00071411	M13	BRD-K10415035-001-01-0	C(Sc1ncccn1)c1cccnc1		203.263	65666	na	927	3243	1005	0.379897	0.35202
BR00071411	K09	BRD-K70161083-003-01-4	CCN(CC)CCn1c2ccccc2nc(Cc2ccc(OC)cc2)c1=O	Caroverine hydrochloride	401.935	3043582;65709	na	1018	3361	1120	0.380582	0.351766
BR00071411	A18	BRD-A95340155-001-05-5	CN1C(CCl)Nc2cc(Cl)c(cc2S1(=O)=O)S(N)(=O)=O	Methyclothiazide	360.224	4121	SLC12A3|-;CA4|-;CA1|-;SLC12A1|-;CA2|-	605	2300	552	0.386428	0.349604
BR00071409	M03	BRD-A57300602-001-01-3	na	na	na	na	na	1042	4336	1124	0.389479	0.348469
BR00071409	N23	BRD-A68893958-001-01-4	na	na	na	na	na	1017	4298	962	0.394388	0.346655
BR00071406	I03	BRD-K61323504-001-03-2	Oc1cc(ccc1NC(=O)Nc1ccccc1Br)[N+]([O-])=O	sb 225002	352.144	3854666	CXCR2|-	1097	4707	1171	0.395697	0.346171
BR00071418	K07	BRD-K12345912-001-03-1	OC(=O)\C=C\C=C\c1ccccc1	JUAREZIC ACID	174.199	1549512	na	1034	3392	1118	0.396463	0.345891
BR00071405	A17	BRD-A31107743-001-01-3	CC1CCC\C=C/C2CC(O)CC2C(O)\C=C/C(=O)O1	89671	350.675	5353446;89671	na	746	3882	467	0.396578	0.345849
BR00071411	A05	BRD-K08806317-103-02-5	CC(C)(C)NC[C@H](O)COc1nsnc1N1CCOCC1		316.42	33624	ADRB2|-;ADRB1|+;ADRB2|+	605	2300	640	0.396846	0.345755
BR00071418	O03	BRD-A87715314-003-09-4	CC(C)NCC(O)c1ccc2ccccc2c1	PRONETALOL HYDROCHLORIDE	265.781	60975;4930	ADRB1|-;ADRB3|-	809	3245	605	0.397819	0.345393
BR00071408	G05	BRD-K40367461-001-01-0	na	na	na	na	na	1144	4701	1197	0.39785	0.345378
BR00071409	D21	BRD-A05420786-001-01-0	na	na	na	na	na	1050	4407	1124	0.398539	0.345124
BR00071408	B04	BRD-A06723296-001-01-9	na	na	na	na	na	829	1637	816	0.401032	0.344216
BR00071411	G11	BRD-A43673346-311-07-1	CCC[C@@H]1C[C@H](N(C)C1)C(=O)NC(C(C)Cl)[C@H]1O[C@H](SC)[C@H](O)[C@@H](O)[C@H]1O		424.981	29029	na	1036	3268	1145	0.401217	0.34414
BR00071409	G12	BRD-A20464895-001-01-7	na	na	na	na	na	1086	4514	1181	0.401929	0.343876
BR00071412	A06	BRD-A17831693-001-03-2	COc1c(CC(=O)c2cc3CC(O)C(C)(C)Oc3cc2O)ccc2OC(C)(C)C=Cc12	DIHYDROMUNDULETONE	424.493	3492326	na	583	2711	594	0.402466	0.343684
BR00071406	O12	BRD-K19352500-332-06-0	CN1CCN(CCCN2c3ccccc3Sc3ccc(Cl)cc23)CC1	Prochlorperazine dimaleate	373.943	5281032;4917;5462695	DRD4|-;DRD2|+;DRD3|-;DRD2|-;DRD1|-	846	3823	900	0.402914	0.343515
BR00071408	H13	BRD-A37403959-001-01-9	na	na	na	na	na	1118	4516	1202	0.404367	0.342979
BR00071416	B07	BRD-K10176267-001-02-5	Oc1c(C(=O)C2CC2)c(=O)[nH]c2cc(Cl)ccc12	L-701,252	263.677	4237309;54687453	na	813	3216	899	0.405841	0.34244
BR00071410	B06	BRD-A24727605-001-01-4	na	na	na	na	na	868	1714	943	0.410426	0.340763
BR00071416	N22	BRD-K80778372-001-01-7	CN1Cc2c(ncn2-c2ccsc2C1=O)C(=O)OC(C)(C)C	Ro 19-4605	319.379	127382	GABRA2|-;GABRA1|-;GABRA3|-;GABRA5|-	957	3206	1003	0.413458	0.339646
BR00071414	D07	BRD-K23644387-001-01-4	COc1ccc(cc1)-c1oc2ccccc2c(=O)c1OC	3,4'-DIMETHOXYFLAVONE	282.295	688666	na	981	3908	1023	0.416538	0.338517
BR00071408	G18	BRD-A06643618-001-01-0	na	na	na	na	na	1144	4701	1127	0.416661	0.338471
BR00071410	L01	BRD-A08297876-001-01-0	C[C@]12CCC3[C@@H](CCC4=CC(=O)C=C[C@]34C)C1CCC2=O	NP-011019	284.399	16395202	na	1057	6615	839	0.419072	0.337588
BR00071417	D18	BRD-K78637815-001-01-4	COc1ccc(cc1)-c1oc2cc(OC)ccc2c1C(=O)c1ccc(cc1)C#N	LY 320135	383.403	5311257	CNR1|-	985	3867	1177	0.419753	0.337342
BR00071411	K07	BRD-K09711437-001-01-9	CCc1c(C(=O)C(N)=O)c2c(OCC(O)=O)cccc2n1Cc1ccccc1	Varespladib (LY315920)	380.4	155815	na	1018	3361	1060	0.420312	0.337139
BR00071412	K22	BRD-A32440707-001-01-1	CC(=O)[C@H]1CCC2C3CCC4=CC(=O)CC[C@]4(C)C3[C@@H](C[C@]12C)OC(=O)CCC(O)=O	11alpha-HYDROXYPROGESTERONE HEMISUCCINATE	430.541	124933;5289373	IGHG2|?	970	3473	870	0.421501	0.336705
BR00071415	L06	BRD-K70246307-001-03-3	Cc1cc2nc3c(nc(=O)[nH]c3=O)n(C[C@@H](O)[C@@H](O)[C@@H](O)CO)c2cc1C	RIBOFLAVIN	376.369	493570;6759	BLVRB|?;RFK|?	1039	3666	923	0.421597	0.336669
BR00071416	B15	BRD-K12516989-001-01-9	CCCOc1ccccc1-c1nc2nn[nH]c2c(=O)[nH]1	Zaprinast	271.28	5722	PDE4D|-;PDE9A|-;GPR35|+;PDE5A|-	813	3216	810	0.426163	0.335006
BR00071418	E22	BRD-K02464583-001-01-4	CCOC(=O)c1ccc(O)cc1	ETHYL PARABEN	166.176	8434	na	1055	3589	961	0.428817	0.334038
BR00071417	N21	BRD-K56792340-001-05-8	CCOc1ccc2NC(C)(C)C=C(C)c2c1	Ethoxyquin	217.312	3293	na	995	3647	944	0.433816	0.332221
BR00071408	A16	BRD-K03795594-001-01-7	na	na	na	na	na	707	1309	662	0.437804	0.330788
BR00071415	O22	BRD-K85090592-008-15-1	CC[C@H]1[C@@H](Cc2cncn2C)COC1=O	PILOCARPINE NITRATE	271.273	16218531;5910;657349;4819;83930	CHRM4|+;CHRM2|+;CHRM1|+;CHRM5|+;CHRM3|+	825	3139	956	0.43793	0.33073
BR00071415	E21	BRD-K77793136-003-02-2	Oc1nccc2c(cccc12)S(=O)(=O)N1CCCNCC1	HA 1100 hydrochloride	343.826	3064778;11371328	PRKACA|?;ROCK1|-;PKIA|?	1031	3548	1018	0.438668	0.330461
BR00071416	B22	BRD-K15522385-003-01-0	CN(C)CCCSc1ccccc1NC(=O)C=Cc1ccccc1	Cinanserin hydrochloride	340.485	6433141;5475158	na	813	3216	862	0.440458	0.329814
BR00071405	E03	BRD-K27224038-001-01-4	C[C@@H](CO)N1C[C@H](C)[C@@H](CN(C)C(=O)C2CCOCC2)Oc2ncc(cc2C1=O)C#CC1(O)CCCC1		513.635	54618359	na	1066	4841	1217	0.441011	0.32961
BR00071414	K11	BRD-K59983611-001-15-1	Nc1ccc(cc1)S(=O)(=O)NC(=O)c1ccccc1	SULFABENZAMIDE	276.31	5319	na	1026	3965	1199	0.441391	0.329474
BR00071407	C13	BRD-A66926934-001-01-3	na	na	na	na	na	990	3826	859	0.441404	0.329471
BR00071418	H08	BRD-K22429181-001-06-8	CC(\C=C\C=C(C)\C=C\C1=C(C)CCCC1(C)C)=C/CO	RETINOL	286.459	1071;7048772;445354	RDH8|?;RDH11|?;RBP3|?;LRAT|?;RDH13|?;NR2C2|+;DHRS3|?;RBP1|?;DHRS4|?;ALDH1A2|?;RDH12|?;RDH5|?;ALDH1A3|?;ALDH1A1|?;RDH14|?;RLBP1|?;RETSAT|?	1070	3638	1173	0.442328	0.329136
BR00071407	A15	BRD-A48883953-001-01-5	na	na	na	na	na	821	1473	672	0.443802	0.328615
BR00071408	F05	BRD-A18982085-001-01-2	na	na	na	na	na	1122	6770	1184	0.444994	0.328168
BR00071407	H09	BRD-K17006545-001-01-3	na	na	na	na	na	1140	4618	1186	0.446302	0.327698
BR00071416	A21	BRD-K49890030-236-01-6	OC(=O)c1[nH]c2cc(Cl)cc(Cl)c2c1C=CC(=O)Nc1ccccc1	Gavestinel	375.205	6450546	na	681	2727	802	0.447015	0.327446
BR00071417	G13	BRD-K72211743-001-01-1	Cn1cnc2cc3c(Nc4cccc(Br)c4)ncnc3cc12	BPIQ-I	354.211	2427	EGFR|-	1031	4161	996	0.448205	0.327012
BR00071411	I06	BRD-K97939847-001-08-8	OC(=O)Cn1c2ccccc2c(=O)c2ccccc12		253.257	38072	na	1047	3481	1122	0.449005	0.326724
BR00071416	K11	BRD-K59339270-001-01-8	CC(C)Oc1ccc2c(c1)oc1ccc(cc1c2=O)C(O)=O	AH 6809	298.294	119461	PTGER1|-;PTGDR|-;PTGER3|-;PTGER2|-	1112	4219	1195	0.452574	0.325437
BR00071408	C22	BRD-A77319436-001-01-1	na	na	na	na	na	970	3918	915	0.454819	0.32463
BR00071409	N16	BRD-A66870514-001-01-1	na	na	na	na	na	1017	4298	1096	0.457006	0.323843
BR00071407	P06	BRD-K97243111-001-01-9	na	na	na	na	na	693	1273	643	0.458307	0.323392
BR00071411	L22	BRD-M74315342-001-01-1	CCCCN(CCCC)CCCC.Nc1ncnc2n(cnc12)C1OC(COP(O)(O)=O)C(O)C1O		532.579	16395047	na	950	3202	911	0.459079	0.323101
BR00071414	E06	BRD-K92382976-103-01-8	NCCc1c[nH]c2ccc(cc12)C(N)=O	5-Carboxamidotryptamine maleate	319.317	11709509;1809	HTR5A|+;HTR7|+;HTR6|+;HTR2C|+;HTR2B|+;HTR1F|+;HTR1A|+;HTR2A|+;HTR1D|+;HTR1B|+;HTR1E|+	968	3640	1026	0.459548	0.322931
BR00071412	O08	BRD-A42571354-300-07-0	OC(=O)COCCN1CCN(CC1)C(c1ccccc1)c1ccc(Cl)cc1	CETIRIZINE HYDROCHLORIDE	388.892	2678;15977288;55182;9551858;9955977	HRH1|-;HRH1|+	726	3100	674	0.460594	0.322558
BR00071407	O21	BRD-K92685636-001-01-2	na	na	na	na	na	829	1585	891	0.461306	0.32231
BR00071411	C18	BRD-K10990317-001-02-9	CN1CCN(CC1)C1=Nc2ccccc2Sc2ccc(Cl)cc12	Clothiapine	343.873	16351	na	786	2866	801	0.462378	0.321919
BR00071406	M03	BRD-K79254416-001-13-5	Nc1ncn([C@H]2C[C@H](O)[C@@H](CO)O2)c(=O)n1	Decitabine	228.208	451668	na|-;DNMT1|-;|?	992	3668	1106	0.463197	0.321622
BR00071408	L06	BRD-A51042764-001-01-1	na	na	na	na	na	1124	6765	1245	0.463202	0.321616
BR00071405	O11	BRD-K47981327-001-02-3	CC(=O)Nc1nc(C)c(s1)S(=O)(=O)Nc1ccc(cc1)C(O)(C(F)(F)F)C(F)(F)F	SR1001	477.396	44241473	na	772	3269	901	0.463321	0.321579
BR00071416	B13	BRD-K17743697-066-02-8	NC(=N)SCCc1ccc(OCc2ccc(cc2)[N+]([O-])=O)cc1	KB-R7943 mesylate	427.49	9823846	TRPC3|?;TRPC5|-;TRPC6|?	813	3216	843	0.464365	0.321206
BR00071412	I11	BRD-A19661776-003-16-9	CN1CCN2C(C1)c1ccccc1Cc1ccccc21	MIANSERIN HYDROCHLORIDE	300.83	4184;657192;68551	ADRA1B|?;HTR1F|?;HTR7|+;HTR6|?;DRD1|?;OPRK1|+;HTR2B|-;ADRA1D|?;HRH4|?;HTR7|-;ADRA2A|+;HTR1A|-;HTR2B|?;DRD2|+;HTR2C|+;HTR2A|-;HTR6|-;ADRA2B|+;HTR2C|-;HRH1|+;ADRA2C|+;ADRA1A|+;ADRA1B|-;SLC6A2|-;ADRA1A|-;SLC6A3|?;HTR2A|+;DRD3|?;SLC6A4|-;DRD5|?;ADRA1D|-	991	3255	1041	0.465874	0.320665
BR00071410	O23	BRD-A38223967-001-01-0	na	na	na	na	na	840	1620	1255	0.46646	0.320461
BR00071417	B12	BRD-K80342836-001-01-2	CC(\C=C\[C@@]1(O)C(C)=CC(=O)CC1(C)C)=C\C(O)=O	(+/-)-abscisic acid	264.321	5280896;6951345;5375200;5702609;636693;6430711;643732;5375199	na	891	3192	927	0.46797	0.319915
BR00071410	C10	BRD-K34079378-001-01-1	na	na	na	na	na	935	4094	1022	0.469223	0.319465
BR00071415	E18	BRD-K48029790-001-01-0	CCCCCCCCCCCCCCCCCCc1ccc(cc1)C(=O)C=CC(O)=O	OBAA	428.657	5353842	na	1031	3548	1082	0.469957	0.319204
BR00071416	F20	BRD-K30990140-003-01-6	COc1ccc(cc1)-c1nc(sc1-c1ccc(OC)cc1)C(=O)N1CCN(C)CC1	FR 122047 hydrochloride	423.531	196841;196840	PTGS1|-	1096	4028	1163	0.472499	0.318295
BR00071410	H21	BRD-A66224881-001-01-6	na	na	na	na	na	1103	4394	1147	0.473502	0.317937
BR00071416	L08	BRD-K77641333-003-15-6	C(C1=NCCN1)c1cccc2ccccc12	NAPHAZOLINE HYDROCHLORIDE	246.738	4436;11079;657295	ADRA2A|+;ADRA2C|+;ADRA1A|+	1086	3892	1090	0.473516	0.317933
BR00071408	B06	BRD-A11050332-001-01-6	na	na	na	na	na	829	1637	858	0.474736	0.317508
BR00071414	H06	BRD-K39467894-001-01-8	CC(=O)Nc1ncc(s1)[N+]([O-])=O	NITHIAMIDE	187.173	8798	na	1005	3601	1118	0.474945	0.317424
BR00071417	K05	BRD-K89271983-001-01-5	COc1cc(SC)ccc1-c1nc2ccncc2[nH]1	EMD 41000	271.338	135179	na	1110	4382	1111	0.474963	0.317416
BR00071411	I05	BRD-K79714066-001-01-6	Clc1ccc2NC(=O)Cc2c1		167.592	152801	na	1047	3481	1047	0.475542	0.317212
BR00071408	O24	BRD-K62073009-001-01-6	na	na	na	na	na	821	1747	804	0.47558	0.317207
BR00071417	P03	BRD-K71430621-303-01-5	Clc1ccc(CNC(=N)SCCCc2c[nH]cn2)cc1	Clobenpropit dihydrobromide	308.828	11213569;2790	HRH4|+;HRH1|-;HRH4|-;HRH2|-;HRH3|-	760	3067	732	0.48003	0.315617
BR00071409	K20	BRD-A49036171-001-01-5	na	na	na	na	na	1074	6587	1069	0.482702	0.31466
BR00071407	D04	BRD-A19468531-001-01-1	na	na	na	na	na	1022	4231	1074	0.483696	0.314311
BR00071412	M06	BRD-A17655518-001-12-9	CC(C)Cc1ccc(cc1)C(C)C(O)=O	IBUPROFEN	206.285	114864;39912;3672	THBD|?;ASIC1|?;CFTR|-;SLC5A8|-;PTGS1|-;BCL2|?;PTGS2|-;FABP2|?;PLAT|-;PTGS1|?;PPARG|+	889	3025	910	0.48469	0.313961
BR00071416	P22	BRD-K67298865-001-03-3	NC(=O)c1ccc(cc1)-c1nc(c([nH]1)-c1ccccn1)-c1ccc2OCOc2c1	SB 431542	384.395	4521392	TGFBR1|-;ACVR1C|-	752	3384	881	0.48529	0.313748
BR00071411	L14	BRD-A50922295-003-01-9	CC(C)[C@H](N)C(=O)OCC(CO)OCn1cnc2c1nc(N)[nH]c2=O	Valganciclovir Hydrochloride	390.825	110632;64147	na|-;SLC15A1|?	950	3202	1107	0.485481	0.31368
BR00071417	A11	BRD-K74112339-001-03-5	ONC(=O)Cc1ccccc1	N-hydroxy-2-phenylacetamide	151.165	220184	na	708	2850	999	0.486303	0.31339
BR00071408	A01	BRD-A87544032-001-01-0	na	na	na	na	na	707	1309	619	0.487023	0.313149
BR00071416	N06	BRD-K76205745-001-04-1	CCCCc1nc(Cl)c(CO)n1Cc1ccc(cc1)-c1ccccc1-c1nnn[nH]1	LOSARTAN	422.917	3961	AGTR1|-;AGTR1|+	957	3206	963	0.487484	0.312971
BR00071413	C10	BRD-A20527803-001-01-2	CNC(=O)C1OC(C(O)C1O)n1cnc2c(NCc3cccc(I)c3)ncnc12	IB-MECA	510.292	3668;11957586;123683	ADORA1|+;ADORA2B|+;ADORA2A|+;ADORA3|+;ADORA3|?	921	3490	1015	0.48879	0.312507
BR00071412	M13	BRD-A14316475-001-01-5	CCOC(=O)C1CSC(N1)Cc1ccc(OCc2ccc([N+]([O-])=O)cc2)cc1	SN-6	402.465	10222761	na	889	3025	958	0.490727	0.311823
BR00071413	L14	BRD-A85472596-001-01-4	CS(=O)(=O)c1ccc(Cn2c3C(CC(O)=O)CCCc3c3cc(F)cc(F)c23)cc1	L 670596	433.47	129360	na	977	3594	1145	0.49268	0.311131
BR00071417	B08	BRD-K25836724-001-01-6	C[C@]12CC[C@H]3[C@@H](CCC4=CC(=O)CC[C@]34C)[C@@H]1CC[C@H]2O	epitestosterone	288.431	10204	AKR1C1|?;AKR1C2|?	891	3192	737	0.493081	0.310992
BR00071413	H17	BRD-A80641450-001-01-4	CC(C)CC(NC(=O)N1CCCCCC1)C(=O)NC(Cc1cn(C)c2ccccc12)C(=O)NC(Cc1ccccn1)C(O)=O	FR 139317	604.752	4353886;107810	EDNRA|-	1078	3593	1115	0.496651	0.309729
BR00071407	K06	BRD-A60139871-001-01-4	na	na	na	na	na	1159	6891	1169	0.497838	0.309306
BR00071413	A18	BRD-A91008255-003-16-4	CC(C)COCC(CN(Cc1ccccc1)c1ccccc1)N1CCCC1	BEPRIDIL HYDROCHLORIDE	403.007	91725;2351;50088	PDE1A|-;CACNA2D2|-;KCNQ4|?;KCNQ1|-;ATP1A1|-;CACNA1A|-;PDE1B|-;TNNC1|?;CACNA1H|-;CALM1|?;CACNA1C|-	683	2898	660	0.49808	0.309229
BR00071413	K07	BRD-A27887842-001-03-2	C[C@]12C[C@H](O)C3C(CCC4=CC(=O)C=C[C@]34C)C1CC[C@]2(O)C(=O)CO	PREDNISOLONE	360.45	5702106;5755	NR3C1|+;NR3C2|+	1026	3877	1023	0.501751	0.307933
BR00071409	G09	BRD-A18899431-001-01-9	na	na	na	na	na	1086	4514	1009	0.503703	0.307245
BR00071414	G03	BRD-K57432881-003-14-3	CCN(CC)CCNC(=O)c1cc(ccc1OC)S(C)(=O)=O	TIAPRIDE HYDROCHLORIDE	364.885	5467;5702214;657300;39855	na	1057	3818	1124	0.505919	0.306468
BR00071417	J04	BRD-K98297262-001-01-1	CCN1C(=O)C=CC1=O	N-Ethylmaleimide	125.127	4362	CLC|?	1006	3989	891	0.508398	0.305599
BR00071413	G09	BRD-A39969961-001-01-3	COC(=O)C1CC2=CC(=O)CCC2(C)C23OC2CC2(C)C(CCC22CCC(=O)O2)C13	Eplerenone	414.498	443872;21865526	NR3C2|-;NR3C2|+	1079	3851	1150	0.516276	0.302842
BR00071416	E20	BRD-K57244822-001-03-1	OC(=O)c1cc2cc(Cl)ccc2[nH]1	5-CHLOROINDOLE-2-CARBOXYLIC ACID	195.602	82693	na	1074	3645	1109	0.51649	0.302768
BR00071410	P13	BRD-K62494373-001-01-2	na	na	na	na	na	882	1712	1043	0.517541	0.30241
BR00071409	K04	BRD-A44743077-001-01-6	C\C(CCC1C(C)(O)CCC2C(C)(CO)CCCC12C)=C/C(O)=O	NP-000579	338.488	23983711	na	1074	6587	1197	0.517782	0.302312
BR00071411	H06	BRD-K92093830-003-25-8	COc1cccc2C(=O)c3c(O)c4C[C@](O)(C[C@H](O[C@H]5C[C@H](N)[C@H](O)[C@H](C)O5)c4c(O)c3C(=O)c12)C(=O)CO	Doxorubicin	543.525	31703	na|-;TOP2A|-;TOP2A|?	1018	3209	762	0.518686	0.302004
BR00071414	I21	BRD-K60567437-001-04-5	CCOP(=S)(OCC)Oc1cc(C)nc(n1)C(C)C	DIMPYLATE	304.345	3017	na	1042	3946	929	0.520097	0.30151
BR00071408	O20	BRD-K34101949-001-01-3	na	na	na	na	na	821	1747	827	0.5226	0.300649
BR00071411	E09	BRD-A41304429-001-12-2	CC(C)NCC(O)COc1ccc(NC(C)=O)cc1		266.341	4883	ADRB1|-	952	3277	1090	0.52281	0.300567
BR00071408	K19	BRD-K52936964-001-01-9	na	na	na	na	na	1134	6805	1144	0.523161	0.300438
BR00071416	E15	BRD-K15834839-001-01-5	CCOC(=O)Nc1nc2ccccc2[nH]1	LOBENDAZOLE	205.217	22752	na	1074	3645	1172	0.52543	0.299654
BR00071413	G20	BRD-A56987319-001-05-3	Nc1ncnc2n(cnc12)C1CCCO1	SQ 22536	205.221	5270	na	1079	3851	1073	0.526399	0.299318
BR00071413	N09	BRD-A02180903-001-03-7	C[C@H]1CC2C3CCC4=CC(=O)C=C[C@]4(C)[C@@]3(F)[C@@H](O)C[C@]2(C)[C@@]1(O)C(=O)CO	BETAMETHASONE	392.467	6710614;9782	NR3C1|+	878	3216	890	0.526483	0.299291
BR00071409	B15	BRD-A31749902-001-01-9	na	na	na	na	na	837	1740	788	0.528356	0.298649
BR00071415	P22	BRD-K71454870-048-03-0	CN1CCCN=C1\C=C\c1sccc1C	MORANTEL CITRATE	412.457	5353792;5702276	na	752	3073	985	0.531962	0.297391
BR00071408	A09	BRD-A73818233-001-01-1	na	na	na	na	na	707	1309	679	0.533848	0.296753
BR00071409	D22	BRD-A05855142-001-01-6	na	na	na	na	na	1050	4407	885	0.539804	0.294677
BR00071417	D20	BRD-K67439147-001-01-7	Cc1cccc(C=Cc2ccccc2)n1	SIB 1893	195.265	5311432	GRM5|-;GRM4|+	985	3867	1026	0.539819	0.294673
BR00071416	L04	BRD-K23704908-001-02-4	Clc1oc(=O)c2ccccc2c1Cl	3,4-Dichloroisocoumarin	215.029	1609	CFD|?	1086	3892	1149	0.540281	0.294514
BR00071407	G15	BRD-A60267575-001-01-2	na	na	na	na	na	1160	4617	1157	0.540476	0.294445
BR00071412	I03	BRD-A23067620-001-01-7	CCC(C)n1ncn(-c2ccc(cc2)N2CCN(CC2)c2ccc(OC[C@H]3CO[C@@](Cn4cncn4)(O3)c3ccc(Cl)cc3Cl)cc2)c1=O	ITRACONAZOLE	705.641	55283	ERG11|-;CYP51A1|-	991	3255	943	0.540776	0.294345
BR00071408	M21	BRD-A46458189-001-01-4	na	na	na	na	na	1007	4522	878	0.542731	0.293669
BR00071416	N21	BRD-K70586315-001-01-6	CCn1c2ccccc2[nH]c1=O	1-EBIO	162.192	82320	KCNN4|+;KCNN2|+;KCNN3|+;KCNN1|+	957	3206	1032	0.54274	0.293669
BR00071418	P14	BRD-A82396632-008-14-2	Clc1ccc(COC(Cn2ccnc2)c2ccc(Cl)cc2Cl)c(Cl)c1	MICONAZOLE NITRATE	479.135	68553;4189	TRPV5|?;KCNH6|-;NOS3|-;KCNMA1|-;KCNMB3|-;TRPM2|-;KCNN2|-;KCNMB1|-;KCNH7|-;KCNN3|-;KCNMB2|-;KCNMB4|-;KCNN1|-;KCNH2|-;ERG11|-;KCNN4|-;NOS2|-	668	2817	217	0.543051	0.293567
BR00071410	K04	BRD-A39505094-001-01-5	na	na	na	na	na	1097	6669	1115	0.54371	0.293328
BR00071412	G20	BRD-A10070317-003-17-6	CC(C)NCC(O)COc1cccc2ccccc12	PROPRANOLOL HYDROCHLORIDE (+/-)	259.349	165193;66366;62882;4946	ADRB3|+;ADRB1|-;ADRB2|-;ADRB3|-;ADRB1|+;HTR1A|?;HTR1B|?;ADRB2|+	1041	3553	1050	0.545004	0.292889
BR00071406	A14	BRD-K08608874-001-04-2	CCCCCCCCCCCCC\C=C\[C@@H](O)[C@H](CO)NC(=O)CCCCC	C6-ceramide	397.644	5702613	na	777	3649	733	0.54651	0.292372
BR00071417	I08	BRD-K37792168-001-01-0	CCCCn1c2ncn(CC(C)=O)c2c(=O)n(CCCC)c1=O	Denbufylline	320.393	2984	na	1020	4060	1083	0.547415	0.292059
BR00071409	I18	BRD-A35498479-001-01-2	na	na	na	na	na	1072	4281	1074	0.547788	0.29193
BR00071408	N06	BRD-K53399718-001-01-8	na	na	na	na	na	1003	4021	1062	0.548386	0.291725
BR00071410	H22	BRD-K56460189-001-01-5	C[C@@H]1CC[C@]2(C)[C@H](CC[C@@H](O)[C@]2(C)O)[C@@]1(C)CC\C(CO)=C\CO	NP-001734	340.504	23900075	na	1103	4394	945	0.548416	0.291715
BR00071415	C18	BRD-K92428153-001-01-0	COc1c(C)c2COC(=O)c2c(O)c1C\C=C(/C)CCC(=O)OCCN1CCOCC1	MYCOPHENOLATE MOFETIL	433.501	5281078	IMPDH2|-;IMPDH1|-	894	3117	889	0.548936	0.29154
BR00071418	H03	BRD-A80968824-001-03-6	C[C@@H]1O[C@@H](O[C@H]2CC[C@]3(C=O)C4CC[C@]5(C)[C@H](CC[C@]5(O)C4CC[C@]3(O)C2)C2=CC(=O)OC2)[C@H](O)[C@H](O)[C@H]1O	CONVALLATOXIN	550.645	6710620;441852	na	1070	3638	653	0.552659	0.290263
BR00071413	A21	BRD-A88080608-001-03-4	CC12CCC3C(=CCc4cc(O)ccc34)C1CCC2=O	EQUILIN	268.356	223368;3247	HSD17B1|?	683	2898	793	0.552886	0.290188
BR00071416	E09	BRD-K22193694-001-08-6	COc1ccc(C(=O)c2ccccc2O)c(O)c1	DIOXYBENZONE	244.246	8569	na	1074	3645	1160	0.553533	0.289962
BR00071415	P03	BRD-K39160765-003-01-1	NC(=N)Nc1ccc(Cl)cc1	4-Chlorophenylguanidine hydrochloride	169.612	44134626;2757788	na	752	3073	699	0.554369	0.28968
BR00071409	I12	BRD-A33972228-001-01-2	na	na	na	na	na	1072	4281	1226	0.556472	0.288955
BR00071409	P08	BRD-A79453677-001-01-4	OC1CCC(O)(C(O)=O)C1(O)C(=O)OCc1cc(O)ccc1OC1OC(COC(=O)c2ccccc2)C(O)C(O)C1O	NP-003635	594.522	23815317	na	737	1581	793	0.556952	0.288806
BR00071408	F19	BRD-A81112810-001-01-0	na	na	na	na	na	1122	6770	1111	0.558488	0.288264
BR00071408	L11	BRD-A63849673-001-01-5	na	na	na	na	na	1124	6765	1098	0.559204	0.288019
BR00071412	O19	BRD-A01636364-003-08-6	CCCCN1CCCCC1C(=O)Nc1c(C)cccc1C	BUPIVACAINE HYDROCHLORIDE	324.893	2474;64737	KCNA5|?;PTGER1|?;SCN4A|-;SCN10A|-	726	3100	656	0.561075	0.28739
BR00071411	E10	BRD-K58787433-001-12-0	C[C@H]1[C@@H]2CC[C@@]3(C)C=CC(=O)C(C)=C3[C@H]2OC1=O		246.306	221071	na	952	3277	1079	0.565062	0.28603
BR00071408	B15	BRD-A20620833-001-01-9	na	na	na	na	na	829	1637	819	0.565364	0.285939
BR00071411	N17	BRD-A51747092-003-01-4	COc1ccccc1OCC(O)CNC(C)C		239.315	71213	na	814	2877	850	0.567201	0.285306
BR00071415	P12	BRD-K27678847-001-04-6	C[C@@H]1CC[C@H]2[C@@H](C)C(=O)O[C@@H]3O[C@]4(C)CC[C@@H]1[C@@]23OO4	ARTEMISININ	282.336	9838675;68827	na	752	3073	620	0.572516	0.283503
BR00071411	G10	BRD-A90642009-001-01-6	OC1COC(Nc2ccc(cc2)C(O)=O)C(O)C1O		269.253	228105	na	1036	3268	1140	0.576648	0.282103
BR00071409	E22	BRD-A10675874-001-01-5	na	na	na	na	na	1029	5872	792	0.578056	0.281623
BR00071407	B22	BRD-A78978876-001-01-0	na	na	na	na	na	853	1652	976	0.578405	0.28152
BR00071409	E05	BRD-A07411977-001-01-6	na	na	na	na	na	1029	5872	906	0.578767	0.281383
BR00071415	N17	BRD-K52313696-001-08-1	CC(=O)Nc1ccc(cc1)C(=O)Nc1ccccc1N	CI-994	269.304	2746	HDAC1|-;HDAC3|-	942	3535	1053	0.57915	0.281258
BR00071407	D17	BRD-A59603859-001-01-8	na	na	na	na	na	1022	4231	1056	0.581918	0.280324
BR00071413	F09	BRD-A63836183-362-01-1	CN(C)c1ccc(Cn2cnc3CN(C(Cc23)C(O)=O)C(=O)C(c2ccccc2)c2ccccc2)cc1C	PD 123319 ditrifluoroacetate	508.622	4701;6604951	na	1051	3761	1115	0.582167	0.280241
BR00071418	H20	BRD-A62505706-001-03-1	CCc1cn(C2OCC(O)C2CO)c(=O)nc1O	EDOXUDINE	256.258	66377;3201	na	1070	3638	1141	0.58379	0.279694
BR00071415	L13	BRD-K76677554-003-01-3	CCCN[C@@H]1CCc2c(OC)cccc2[C@@H]1C	(+)-AJ 76 hydrochloride	269.813	122334;13755572	DRD3|-	1039	3666	986	0.583967	0.279635
BR00071413	G13	BRD-A10903566-003-02-8	CCn1ccnc1CC1COc2ccccc2O1	Imiloxan hydrochloride	244.294	172975;133621	na	1079	3851	1153	0.589456	0.277791
BR00071417	B06	BRD-K67102207-236-01-0	OC(=O)CCCc1ccccc1	4-Phenylbutyrate, sodium salt	164.204	4775	na|?	891	3192	862	0.589841	0.277665
BR00071413	B15	BRD-A17411484-001-05-1	CC(C(O)=O)c1ccc2c(c1)[nH]c1ccc(Cl)cc21	CARPROFEN	273.716	2581	PTGS2|-;PTGS1|?	754	2980	735	0.59325	0.276525
BR00071418	A21	BRD-K20043699-001-03-1	COc1ccc(cc1)-c1cc(=O)c2c(O)c(OC)c(O[C@H]3O[C@H](CO[C@@H]4O[C@@H](C)[C@H](O)[C@@H](O)[C@H]4O)[C@@H](O)[C@H](O)[C@H]3O)cc2o1	PECTOLINARIN	622.576	168849;6708644	na	655	2960	588	0.599297	0.274507
BR00071416	M07	BRD-K67043667-001-15-7	CN(C)c1nc(nc(n1)N(C)C)N(C)C	ALTRETAMINE	210.285	2123	na|-	1015	3672	998	0.599417	0.274462
BR00071407	D05	BRD-A37175184-001-01-0	na	na	na	na	na	1022	4231	1133	0.601362	0.273812
BR00071407	C20	BRD-A71129264-001-01-7	na	na	na	na	na	990	3826	1041	0.602744	0.273354
BR00071413	G11	BRD-A89471977-001-05-2	CCCCC(CC)COC(=O)c1ccccc1C(=O)OCC(CC)CCCC	jmw-topo1-04	390.564	8343	na	1079	3851	1170	0.602768	0.273345
BR00071409	K19	BRD-A48801731-001-01-6	na	na	na	na	na	1074	6587	1029	0.603036	0.273251
BR00071411	O09	BRD-K62472267-001-01-7	CCOC(=O)C(=N\O)\c1csc(N)n1		215.227	6401017	na	708	2767	694	0.603693	0.273044
BR00071418	E15	BRD-A40253167-001-03-7	COC(=O)C[C@H]1C(C)(C)C(=O)[C@@H]2CC3C(CC[C@@]4(C)[C@@H](OC(=O)C=C34)c3ccoc3)[C@@]1(C)C2=O	CARAPIN	468.546	46878983	na	1055	3589	1121	0.603734	0.273025
BR00071414	O09	BRD-K63784565-001-03-9	CC[C@@]1(O)C(=O)OCc2c1cc1-c3nc4ccc(O)cc4cc3Cn1c2=O	10-HYDROXYCAMPTOTHECIN	364.357	97226;4330531	na	872	3021	888	0.604515	0.272768
BR00071409	M06	BRD-A58409623-001-01-6	na	na	na	na	na	1042	4336	921	0.608516	0.271436
BR00071418	C17	BRD-A34492468-001-04-3	C[C@@H]1CC[C@@]2(CC[C@]3(C)C(=CCC4[C@@]5(C)CC[C@H](O)C(C)(C)C5CC[C@@]34C)C2[C@H]1C)C(O)=O	URSOLIC ACID	456.711	3001199;64945	na	866	3195	893	0.610153	0.270897
BR00071417	M22	BRD-K32412559-001-01-7	COc1ccc2C[C@H]3N(C)CCc4cc(O)cc(c34)-c2c1O	R(-)-2,11-DIHYDROXY-10-METHOXYAPORPHINE	297.354	5351542;412945	na	1029	3834	1029	0.611215	0.270543
BR00071411	I09	BRD-K06335600-003-16-5	Clc1ccc2nsnc2c1NC1=NCCN1		253.708	5487	ADRA2A|+;ADRA2C|?;ADRA2B|?;ADRA2C|+;NISCH|?	1047	3481	1204	0.611283	0.270521
BR00071415	B17	BRD-K83036479-001-04-3	Oc1ccccc1C(=O)Nc1ccccc1	SALICYLANILIDE	213.236	6872	na	754	3263	710	0.615998	0.268965
BR00071413	G06	BRD-A22032524-074-04-0	CCOC(=O)C1=C(COCCN)NC(C)=C(C1c1ccccc1Cl)C(=O)OC	AMLODIPINE BESYLATE	567.05	11330522;2162;60496	CACNA2D1|-;CACNA1D|-;CACNB1|-;CACNB2|-;CACNA2D3|-;CACNA1S|-;CA1|-;CACNA1C|-;CACNA1B|-;SMPD1|?	1079	3851	1114	0.616254	0.268878
BR00071416	F19	BRD-K20141153-003-03-8	CNCC[C@@H](Oc1ccccc1C)c1ccccc1	Tomoxetine hydrochloride	255.361	6850812;11426336;54840;54841	SLC6A2|?;SLC6A2|-;SLC6A3|-;SLC6A3|?;SLC6A4|-;SLC6A4|?	1096	4028	1115	0.616966	0.268642
BR00071410	J10	BRD-K08331819-001-01-5	C[C@H]1[C@H](O)C=CC2=CC(=O)[C@@](O)(C[C@]12C)C(=C)CO	NP-004263	264.321	23958171	na	1089	4357	1151	0.618389	0.268172
BR00071414	N06	BRD-K45033733-001-05-6	CC(=O)OCC(CCn1cnc2cnc(N)nc12)COC(C)=O	FAMCICLOVIR	321.337	3324	na|-	923	3738	872	0.620435	0.267501
BR00071410	O01	BRD-K36092870-001-01-5	COc1cc(OC)c(C(=O)\C=C\c2ccccc2)c(O)c1O	NP-009052	300.31	14159747	na	840	1620	591	0.620573	0.267472
BR00071409	M12	BRD-A59094462-001-01-9	na	na	na	na	na	1042	4336	1145	0.620597	0.267445
BR00071409	I07	BRD-A33167362-001-01-5	na	na	na	na	na	1072	4281	1034	0.622466	0.266831
BR00071409	O19	BRD-A74970979-001-01-7	na	na	na	na	na	843	1781	760	0.623128	0.266628
BR00071415	L16	BRD-K73157543-001-03-3	Nc1ccc(C(=O)Oc2ccccc2)c(O)c1	PHENYL AMINOSALICYLATE	229.235	8609	na	1039	3666	1064	0.623259	0.266572
BR00071407	O10	BRD-K74687851-001-01-8	na	na	na	na	na	829	1585	872	0.623869	0.266386
BR00071409	F12	BRD-A13687230-001-01-6	na	na	na	na	na	1066	6335	1071	0.624638	0.266114
BR00071411	P13	BRD-A02542241-065-01-8	CC(C)(C)NC(=O)[C@@H]1CN(Cc2cccnc2)CCN1C[C@@H](O)C[C@@H](Cc1ccccc1)C(=O)NC1[C@@H](O)Cc2ccccc12	Indinavir	613.803	9830402;11399365;5362440;9830401;3706;3033831	pol|-	653	2890	647	0.62495	0.266022
BR00071407	O01	BRD-K59326922-001-01-7	na	na	na	na	na	829	1585	733	0.627488	0.265201
BR00071411	J11	BRD-K03277473-001-01-2	CC(C)CCOC(=O)c1ccc(cc1)N(C)C	Isoamyl 4-(Dimethylamino)benzoate	235.327	88836	na	986	3522	1099	0.628658	0.264802
BR00071407	K02	BRD-A55605022-001-01-9	na	na	na	na	na	1159	6891	1110	0.629492	0.264522
BR00071418	M10	BRD-A58193911-003-12-0	CN1CCCN=C1COC(=O)C(O)(C1CCCCC1)c1ccccc1	OXYPHENCYCLIMINE HYDROCHLORIDE	380.913	4642;657252;66061	CHRM1|+;CHRM3|+;CHRM2|+	1014	3240	1063	0.631212	0.263968
BR00071412	I13	BRD-A09977907-001-01-9	CC(=O)[C@@]12O[C@@](C)(O[C@@H]1CC1C3CCC4=CC(=O)CC[C@]4(C)C3CC[C@]21C)c1ccccc1	ALGESTERONE ACETOPHENIDE	448.603	5284538	na	991	3255	1128	0.631549	0.263857
BR00071407	P19	BRD-K92524032-001-01-3	na	na	na	na	na	693	1273	649	0.632588	0.263539
BR00071418	N15	BRD-K17565903-066-15-7	OC(CCN1CCCCC1)(c1ccccc1)c1ccccc1	PRIDINOL METHANESULFONATE	391.526	165542;4904	na	899	3444	954	0.635305	0.262631
BR00071406	E05	BRD-A42083487-065-03-4	C[C@@H](O)[C@@H](NC(=O)[C@H](C)[C@@H](O)[C@H](C)NC(=O)[C@@H](NC(=O)c1nc(nc(N)c1C)[C@H](CC(N)=O)NC[C@@H](N)C(N)=O)C(O[C@H]1O[C@H](CO)[C@H](O)[C@@H](O)[C@H]1O[C@H]1O[C@H](CO)[C@@H](O)[C@H](OC(N)=O)[C@@H]1O)c1c[nH]cn1)C(=O)NCCc1nc(cs1)-c1nc(cs1)C(=O)NCCC[S+](C)C	bleomycin sulfate	na	456190;54608728;46930981;57336513;46930982;84068;21864427;5360373;72466;5460769	LIG3|-;LIG1|-;|?	1047	4217	1166	0.63643	0.262262
BR00071406	A12	BRD-K61662457-001-03-0	O=C(NCCN1CCC2(CC1)N(CNC2=O)c1ccccc1)c1ccc2ccccc2c1	CAY10594	428.536	25105715	na	777	3649	770	0.637158	0.262027
BR00071414	F09	BRD-A42553870-001-05-1	CC1(C)CC(=O)C(C2c3ccccc3OC3=C2C(=O)CC(C)(C)C3)C(=O)C1	L-152,804	366.457	3765615;624746	NPY5R|-	952	3774	1069	0.639756	0.261181
BR00071408	N08	BRD-K61559475-001-01-0	na	na	na	na	na	1003	4021	1067	0.64011	0.261065
BR00071416	F16	BRD-K45117373-001-01-1	CC(=O)N(O)[C@H]1[C@H](O)C(C)(C)Oc2ccc(cc12)C#N	Y-26763	276.292	121878	na	1096	4028	1225	0.644439	0.25966
BR00071411	G19	BRD-A96507338-001-01-7	CC(C)(C)NC(=O)[C@H]1CCC2C3CC[C@H]4NC(=O)C=C[C@]4(C)C3CC[C@]12C		372.553	9873367	na	1036	3268	1151	0.644754	0.25956
BR00071418	F19	BRD-A59552297-001-03-3	OC[C@H]1O[C@@H](OC[C@H]2O[C@@H](OC(C#N)c3ccccc3)[C@H](O)[C@@H](O)[C@@H]2O)[C@H](O)[C@@H](O)[C@@H]1O	AMYGDALIN	457.432	656516	na	1053	3697	1164	0.645066	0.259457
BR00071407	O05	BRD-K66738439-001-01-0	na	na	na	na	na	829	1585	850	0.645221	0.259423
BR00071407	G06	BRD-A08822169-001-01-1	na	na	na	na	na	1160	4617	1272	0.645504	0.259313
BR00071414	H10	BRD-K47467075-001-13-4	c1ccc2c(c1)[nH]c1cnccc21	NORHARMAN	168.199	64961	IDO1|-	1005	3601	1103	0.645908	0.259185
BR00071416	H13	BRD-K16664969-001-02-5	c1ccc(cc1)-c1n[nH]c2c1oc1ccccc21	GTP 14564	234.258	3385203	FLT3|-;KIT|-;PDGFRB|-;CSF1R|-	1136	3878	1189	0.646469	0.259002
BR00071415	K14	BRD-K74534237-003-01-3	CC(C)c1cc(c(C)cc1OC(=O)N1CCCCC1)[N+](C)(C)C	2-METHYL-4-(PIPERIDIN-1-YLCARBOXY)-5-ISOPROPYLPHENYLTRIMETHYLAMMONIUM CHLORIDE	na		na	1035	3886	1039	0.649544	0.258008
BR00071416	E12	BRD-K63150726-001-01-3	CCCCCOc1c(OC)ccc2cc(C(=O)NCc3ccc4OCOc4c3)c(=O)[nH]c12	JTE 907	438.48	9867770	na	1074	3645	1172	0.652201	0.257151
BR00071418	B16	BRD-K17223896-001-06-8	Cc1cc(O)cc(C)c1Cl	CHLOROXYLENOL	156.609	2723	na	816	3297	708	0.652619	0.25702
BR00071410	H16	BRD-A71384443-001-01-2	na	na	na	na	na	1103	4394	1084	0.655827	0.255981
BR00071407	J23	BRD-A54302233-001-01-9	na	na	na	na	na	1160	4579	1113	0.656765	0.255679
BR00071407	F23	BRD-A62809825-001-01-7	na	na	na	na	na	1124	6824	961	0.657038	0.255588
BR00071413	O14	BRD-A88691025-001-07-4	COc1ccc2[nH]c(nc2c1)S(=O)Cc1ncc(C)c(OC)c1C		345.417	4594	ATP4A|-;CLCN2|?	811	3026	864	0.657346	0.255499
BR00071409	O17	BRD-A74166959-001-01-6	na	na	na	na	na	843	1781	1077	0.658766	0.25505
BR00071411	P19	BRD-M02269257-001-01-0	[Zn+3].NCCC(=O)N[C@@H](Cc1cnc[nH]1)C(O)=O	Polaprezinc	na	51051629;71751722;45040259;6918055	na	653	2890	787	0.659807	0.254709
BR00071407	J16	BRD-A48946838-001-01-1	na	na	na	na	na	1160	4579	1267	0.660407	0.254509
BR00071408	B24	BRD-A36253751-001-01-9	na	na	na	na	na	829	1637	849	0.661095	0.254306
BR00071405	O14	BRD-A12230535-001-04-2	COc1ccc(C2=NC(C(N2C(=O)N2CCNC(=O)C2)c2ccc(Cl)cc2)c2ccc(Cl)cc2)c(OC(C)C)c1	nutlin-3	581.494	216345;11433190	MDM2|-	772	3269	815	0.661441	0.254183
BR00071406	I12	BRD-K18589165-001-02-4	CC[C@H](NC(=O)[C@H](C)NC)C(=O)N1C[C@@H](O)C[C@H]1Cc1c([nH]c2cc(F)ccc12)-c1cc2c(C[C@@H]3C[C@H](O)CN3C(=O)[C@H](CC)NC(=O)[C@H](C)NC)cc(F)cc2[nH]1	TL-32711	806.957	49836020	XIAP|-;BIRC2|-	1097	4707	289	0.663277	0.253592
BR00071416	N15	BRD-K36395411-003-01-4	Cn1ccc2cc3N(CCc3cc12)C(=O)Nc1cccnc1	SB 206553 hydrochloride	292.342	5163;11957707	HTR2B|-;HTR2A|-;HTR2C|-	957	3206	1093	0.667255	0.252323
BR00071415	G22	BRD-K36198571-001-01-2	Cc1cc(C)c(N(Cc2ccccc2)S(=O)(=O)c2ccc(OCCNC(=O)c3cc4ccccc4o3)cc2)c(c1)C(=O)NO	WAY 170523	613.685	9830392	MMP13|-	1053	3905	1014	0.667747	0.252163
BR00071415	P09	BRD-K45479396-103-01-2	C(COc1ccc2OCOc2c1)CN1CCN(CC1)c1ccccc1	BP 554 maleate	456.495	56972150;134117	na	752	3073	630	0.668705	0.251863
BR00071411	N21	BRD-K04184784-001-05-4	NS(=O)(=O)c1ccc(Cl)c(c1)S(N)(=O)=O		270.702	69594	na	814	2877	758	0.669411	0.251638
BR00071418	P22	BRD-A77118605-237-01-2	SC(=S)OC1CC2CC1C1CCCC21	D609	228.368	4234241;2733485;2941	na	668	2817	740	0.67079	0.251199
BR00071411	N18	BRD-A31811760-002-01-6	CCCCCCCCCCCCCCCCOP(O)(=O)OCC[N+](C)(C)C	Miltefosine hydrate	425.591	71311890	na	814	2877	881	0.67229	0.25072
BR00071410	K12	BRD-K10211066-001-01-5	na	na	na	na	na	1097	6669	1162	0.672912	0.250512
BR00071407	E24	BRD-A23177494-001-01-7	na	na	na	na	na	1113	6969	918	0.674138	0.250122
BR00071405	F03	BRD-K34022604-001-01-7	Nc1nc(Cl)nc2n(cnc12)[C@@H]1O[C@H](CO)[C@@H](O)[C@@H]1F	Clofarabine	303.678	119182	na|-;RRM2|-;RRM1|-;POLA1|-	949	4222	1087	0.674874	0.249892
BR00071417	O13	BRD-K47943470-001-03-6	NC(=C(C#N)C#N)C(\C#N)=C\c1cc(O)c(O)c(O)c1	TYRPHOSTIN 51	268.232	5328807	EGFR|-	842	3025	881	0.675561	0.24968
BR00071407	P09	BRD-A28579486-001-01-9	na	na	na	na	na	693	1273	784	0.676277	0.249471
BR00071417	F10	BRD-K31238592-001-01-6	CN1c2ccccc2C(=N[C@H](NC(=O)c2cc3ccccc3[nH]2)C1=O)c1ccccc1	Devazepide	408.461	443375	na	999	3878	1138	0.676612	0.249342
BR00071411	B07	BRD-K93862950-001-07-1	[O-][N+](=O)c1cnc(NC(=O)c2cccs2)s1		255.266	19646	na	666	2740	743	0.676832	0.249279
BR00071417	M20	BRD-K40990712-001-02-4	NC(=N)NC(=O)c1nc(Cl)c(nc1N)N1CCCCCC1	N,N-HEXAMETHYLENEAMILORIDE	311.774	1794	ADRA2A|-;GNRHR|-	1029	3834	1147	0.678218	0.248833
BR00071416	H07	BRD-K20714604-003-01-1	Cn1cc(C(=O)C(=O)N[C@H]2CN3CCC2CC3)c2ccccc12	RS 56812 hydrochloride	347.843	6604789;67858205	na	1136	3878	1213	0.679024	0.248577
BR00071418	H13	BRD-A48323445-001-03-4	COc1cc2C(C)NCCc2cc1O	SALSOLINE	193.246	442356;40010;46695	na	1070	3638	1205	0.679852	0.248315
BR00071411	B21	BRD-K54833908-001-01-5	COC(=O)Cc1cccn1C		153.181	103992	na	666	2740	735	0.680199	0.248212
BR00071414	I16	BRD-K59197931-001-03-7	COc1ccc2cc(ccc2c1)[C@H](C)C(O)=O	NAPROXEN(+)	230.263	155581;1302;155582;1301;6925666;169118;657352;33340;156391;169117	PTGS1|-;PTGS2|-	1042	3946	1133	0.686335	0.246267
BR00071415	I04	BRD-K47598052-001-06-7	Cc1ccc(cc1)-c1nn(c2ncnc(N)c12)C(C)(C)C	PP 1	281.363	1400	RET|?;FYN|-;LCK|-;HCK|?	1120	3831	1186	0.68746	0.245912
BR00071408	I08	BRD-K28556256-001-01-3	na	na	na	na	na	1112	4579	1224	0.688243	0.245664
BR00071414	G10	BRD-K63828191-003-11-5	Oc1ccc(cc1)-c1sc2cc(O)ccc2c1C(=O)c1ccc(OCCN2CCCCC2)cc1	RALOXIFENE HYDROCHLORIDE	510.045	11071264;5035;54900	ESR1|-;ESR2|+;ESR2|-;ESR1|+	1057	3818	884	0.689099	0.245397
BR00071414	M08	BRD-K37249724-001-16-6	COc1ccc(CCN2CCC(CC2)Nc2nc3ccccc3n2Cc2ccc(F)cc2)cc1	ASTEMIZOLE	458.581	2247	HRH1|-;KCNH1|?;KCNH2|?;KCNH2|-;HRH1|+	1014	3485	1076	0.69023	0.245042
BR00071416	N20	BRD-K78633253-001-04-6	COC(=O)c1ccccc1NC(=O)c1ccc(F)cc1	Exo1	273.263	310557	na	957	3206	1058	0.69096	0.244814
BR00071409	E20	BRD-A10362757-001-01-2	na	na	na	na	na	1029	5872	1055	0.695254	0.24346
BR00071406	A11	BRD-K24844714-001-12-0	Fc1c[nH]c(=O)[nH]c1=O	Adrucil(Fluorouracil)	130.078	3385	TYMS|?;TYMS|-	777	3649	695	0.695364	0.243432
BR00071413	M04	BRD-A51929314-001-01-4	OC(=O)CCCC=CCC1COC(OC1c1ccccc1O)C(F)(F)F	ICI-185,282	374.356	5812876	na	973	3567	988	0.695494	0.243391
BR00071416	M11	BRD-K94270326-004-01-0	CN1CCc2cc(Cl)c(O)cc2[C@@H]2[C@@H]1CCc1ccccc21	SCH 39166 hydrobromide	313.825	16759171;107930	DRD5|-;DRD1|-	1015	3672	1064	0.695928	0.243254
BR00071409	F19	BRD-A14663384-001-01-0	na	na	na	na	na	1066	6335	1056	0.696756	0.242989
BR00071409	G21	BRD-A22260486-001-01-2	na	na	na	na	na	1086	4514	1092	0.697591	0.242731
BR00071417	L19	BRD-K56156805-001-05-4	[O-][N+](=O)c1nccn1CC(=O)NCc1ccccc1	benznidazole	260.253	31593	na	1019	3890	1071	0.69765	0.242714
BR00071418	G07	BRD-K05724540-001-04-4	Cc1cccc(C)c1NC(=O)c1ccccc1C(O)=O	FTAXILIDE	269.3	71895	na	1138	3670	1221	0.69881	0.242352
BR00071410	I11	BRD-A37025328-001-02-2	na	na	na	na	na	1071	4409	1182	0.699379	0.242172
BR00071412	I04	BRD-A23603052-001-02-4	CO[C@H]1\C=C\O[C@@]2(C)Oc3c(C2=O)c2c(O)c(C=NN4CCN(C)CC4)c(NC(=O)\C(C)=C/C=C/C(C)[C@H](O)[C@@H](C)[C@@H](O)[C@@H](C)[C@@H](OC(C)=O)[C@@H]1C)c(O)c2c(O)c3C	RIFAMPIN	na	6243627;57032154;25141428;24871024;6842115;5458213;6913622;5702112;16043998;5381226	ALB|?;SLCO1A2|-;CYP51A1|?;NR1I2|+;SLCO1B3|-;SLCO1B1|?;SLCO1B1|-;SLCO2B1|?;SLCO1B3|?;SLCO1A2|?	991	3255	1083	0.699621	0.242101
BR00071414	I17	BRD-K53634892-001-03-2	COc1cc(cc(O)c1OC)-c1coc2cc(OCc3ccccc3)c(OC)c(O)c2c1=O	IRIGENIN, 7-BENZYL ETHER	450.443	6063287	na	1042	3946	1146	0.70053	0.241814
BR00071416	O05	BRD-K94441233-001-03-1	CC[C@H](C)C(=O)O[C@H]1CCC=C2C=C[C@H](C)[C@H](CC[C@@H]3C[C@@H](O)CC(=O)O3)[C@@H]12	Mevastatin	390.52	64715	HMGCR|?	822	3149	805	0.700838	0.241723
BR00071409	L09	BRD-A51491846-001-01-2	na	na	na	na	na	1031	6267	918	0.701095	0.241633
BR00071409	A10	BRD-A57410347-001-01-0	na	na	na	na	na	717	1588	686	0.701915	0.241402
BR00071410	G07	BRD-K98778343-001-01-3	na	na	na	na	na	1073	4635	1056	0.702043	0.241341
BR00071416	H04	BRD-K42679050-001-01-3	CC(=O)N(OCc1ccccc1)[C@H]1[C@H](O)C(C)(C)Oc2ccc(cc12)C#N	Y-27152	366.417	6918184	na	1136	3878	1210	0.703041	0.241031
BR00071411	B14	BRD-K39974922-001-02-7	COc1cc2nccc(Oc3ccc(NC(=O)NC4CC4)c(Cl)c3)c2cc1C(N)=O	E7080; Lenvatinib	426.857	9823820	KDR|-;FLT4|-	666	2740	701	0.7041	0.240709
BR00071417	A06	BRD-K54708045-001-01-3	OC(=O)c1n(Cc2ccc(Cl)cc2)c2ccc(Cl)cc2c1Sc1ccccc1	nTZDpa	428.327	9954280	PPARG|+	708	2850	690	0.704934	0.240449
BR00071411	B20	BRD-K51544265-001-01-8	COc1cc2nccc(Oc3ccc(NC(=O)C4(CC4)C(=O)Nc4ccc(F)cc4)cc3)c2cc1OC	XL184	501.514	25102847	MET|-;KDR|-;RET|+;MET|+;KDR|+	666	2740	576	0.706372	0.240003
BR00071416	D12	BRD-K06014311-001-01-2	CCCCC(=O)NCCc1c(Cc2ccccc2)[nH]c2ccccc12	DH 97	334.463	3467177	MTNR1B|-	1044	3687	1095	0.70709	0.239772
BR00071408	L19	BRD-A91537868-001-01-7	na	na	na	na	na	1124	6765	1124	0.708049	0.239468
BR00071418	I09	BRD-A29111201-001-03-0	CC12CCC3C(CCC4=CC(=O)CCC34C)C1CCC2(O)C#C	ETHISTERONE	312.453	5284557	na	1096	3807	1156	0.708257	0.239409
BR00071409	G14	BRD-A21505462-001-01-9	na	na	na	na	na	1086	4514	1056	0.709053	0.239161
BR00071418	N21	BRD-A34309505-001-10-1	CN1CCN(CC1)C(=O)OC1N(C(=O)c2nccnc12)c1ccc(Cl)cn1	ZOPICLONE	388.812	5735	GABRA5|+;TSPO|+;GABRA3|+;GABRA1|+;GABRA2|+	899	3444	1011	0.709078	0.239157
BR00071409	C22	BRD-K32220561-001-01-0	na	na	na	na	na	954	4098	912	0.70958	0.238999
BR00071411	M10	BRD-A09722536-002-02-4	ClCCN(CCCl)P1(=O)NCCCO1	CYCLOPHOSPHAMIDE HYDRATE	279.098	22420;2907	na|-;CYP2C9|?	927	3243	974	0.71028	0.238785
BR00071417	E10	BRD-K12184470-300-01-8	Fc1ccc(cc1)C(N1CCN(CC=Cc2ccccc2)CC1)c1ccc(F)cc1	Flunarizine dihydrochloride	404.505	6365505;5282407;941361;5388974	HRH1|+;CACNA1I|-;CACNA1H|-;CACNA1G|-;CALM1|?	943	3389	1083	0.71611	0.23698
BR00071408	C05	BRD-A47434752-001-01-1	na	na	na	na	na	970	3918	978	0.717621	0.236512
BR00071411	H21	BRD-K28761891-001-04-4	CCC(=O)NCC[C@@H]1CCc2ccc3OCCc3c12	Ramelteon (TAK-375)	259.349	208902;9881626;10858193	MTNR1B|?;MTNR1A|?;MTNR1B|+;MTNR1A|+	1018	3209	1019	0.717716	0.236486
BR00071418	E20	BRD-K00721105-001-01-8	Oc1ccc(C(=O)\C=C\c2ccccc2)c(O)c1	2',4'-DIHYDROXYCHALCONE	240.258	6433293;5376979	na	1055	3589	1056	0.718048	0.236382
BR00071413	O10	BRD-A26032986-050-01-3	CC1(CN2CCC(CC2)n2c3ccccc3[nH]c2=O)OCc2ccccc2-n2cccc12	CGS 9343B	428.536	6450522;65909	na	811	3026	842	0.718551	0.23623
BR00071408	N18	BRD-A02896412-001-01-6	na	na	na	na	na	1003	4021	1025	0.719564	0.235913
BR00071411	M19	BRD-A29281099-001-01-0	CC(C)NCC(O)c1ccccc1Cl	Clorprenaline	213.705	2810	na	927	3243	1028	0.719621	0.235899
BR00071417	F08	BRD-K37618799-001-01-4	Clc1ccc2nc(NC(=O)Cc3ccccc3)n3nc(nc3c2c1)-c1ccco1	MRS 1220	403.826	393595	ADORA3|-;ADORA2B|-	999	3878	377	0.720498	0.235629
BR00071417	B04	BRD-K78061844-103-01-6	C(CCc1ccccc1)CN1CCC(CC1)c1ccccc1	4-PPBP maleate	293.454	11682970;3035672	na	891	3192	1041	0.720954	0.235489
BR00071408	B08	BRD-A14485319-001-01-8	na	na	na	na	na	829	1637	754	0.72105	0.235475
BR00071418	I05	BRD-K26813314-001-04-4	Cc1c(CCC(O)=O)c2cc3[nH]c(cc4nc(cc5[nH]c(cc1n2)c(C)c5C=C)c(C)c4C=C)c(C)c3CCC(O)=O	PROTOPORPHYRIN IX	562.67	4971	FTL|?	1096	3807	1163	0.721512	0.235314
BR00071409	G23	BRD-A22618736-001-01-9	na	na	na	na	na	1086	4514	987	0.72226	0.235083
BR00071407	O17	BRD-K88854092-001-01-7	na	na	na	na	na	829	1585	798	0.724146	0.234524
BR00071418	O13	BRD-K11223672-003-04-5	Nc1c(Br)cc(Br)cc1CNC1CCC(O)CC1	AMBROXOL HYDROCHLORIDE	414.566	2132;108013	na	809	3245	890	0.724714	0.234334
BR00071415	K22	BRD-K34154330-003-04-9	CCCCNc1c(C(=O)OCC)c(C)nc2n(CC)ncc12	Tracazolate hydrochloride	340.852	5522;24871267	na	1035	3886	1096	0.725122	0.234206
BR00071409	O04	BRD-A71312581-001-01-5	na	na	na	na	na	843	1781	867	0.725988	0.233955
BR00071405	I13	BRD-K16478699-001-03-5	CCCS(=O)(=O)Nc1ccc(F)c(C(=O)c2c[nH]c3ncc(Cl)cc23)c1F	PLX-4720	413.824	24180719	PTK2|-;KDR|-;MAP4K4|-;PTK6|-;SRC|-;AURKA|-;FGFR1|-;BRAF|?;FRK|-;BRAF|-;CSK|-;CSF1R|-	1038	4822	1177	0.727251	0.23355
BR00071410	P04	BRD-A74596716-001-01-8	CC1(CC(O)C2C=COC(OC3OC(CO)C(O)C(O)C3O)C12)OC(=O)\C=C\c1ccccc1	NP-004703	478.494	23815413	na	882	1712	813	0.727765	0.233413
BR00071407	D22	BRD-A86118126-001-01-1	na	na	na	na	na	1022	4231	1011	0.729485	0.232869
BR00071408	A17	BRD-K17798396-001-01-5	na	na	na	na	na	707	1309	717	0.731967	0.232137
BR00071411	O17	BRD-K34619475-001-01-6	OC1(CCNCC1)c1ccc(Cl)cc1		211.689	38282	na	708	2767	841	0.736093	0.230861
BR00071412	O21	BRD-A05422420-001-03-4	CC1(C)[C@H](O)C[C@H](O)[C@@]2(C)C1C[C@@H](O)[C@]1(C)C2CC[C@@]2(C)[C@@H](OC(=O)[C@H]3O[C@@]123)c1ccoc1	TRIDESACETOXYKHIVORIN	460.567	6708676	na	726	3100	659	0.736948	0.2306
BR00071416	P06	BRD-K77771411-003-03-2	COc1nc(C)nc(Cl)c1NC1=NCCN1	Moxonidine hydrochloride	278.137	4810;11231255	na	752	3384	622	0.738316	0.230183
BR00071415	D12	BRD-K78643075-001-06-6	OC1(CCN(CCCC(=O)c2ccc(F)cc2)CC1)c1ccc(Br)cc1	BROMPERIDOL	420.322	2448	na	1025	3821	1065	0.739501	0.229819
BR00071409	O03	BRD-A71200764-001-01-1	na	na	na	na	na	843	1781	836	0.741756	0.229151
BR00071417	C09	BRD-K63606607-001-02-6	C[C@]12CC[C@H]3[C@@H](CC[C@@H]4C[C@@H](O)CC[C@]34C)[C@@]1(O)CC[C@@H]2c1ccc(=O)oc1	Bufalin	386.532	9547215	na	943	3535	890	0.741794	0.229126
BR00071405	P08	BRD-K09587429-001-01-3	C[C@@H](NC(=O)C[C@@H]1CC[C@@H](NC(=O)CN2CCOCC2)[C@H](CO)O1)c1ccccc1		419.522	53382637	na	838	3850	956	0.746148	0.227807
BR00071405	B09	BRD-K69932463-001-04-9	COc1ccc(cc1CO)-c1ccc2c(nc(nc2n1)N1CCOC[C@@H]1C)N1CCOC[C@@H]1C	AZD8055	465.554	25262965	MTOR|-	869	4329	803	0.746295	0.227762
BR00071414	B06	BRD-K50660510-001-04-0	CC(C)=CCc1c(O)c2c(occ(-c3ccc(O)c(O)c3)c2=O)c2C=CC(C)(C)Oc12	POMIFERIN	420.461	4871	na	839	3328	648	0.747003	0.227553
BR00071414	L19	BRD-A12822115-003-01-6	CN(C1CCCCC1N1CCCC1)C(=O)Cc1ccc(Cl)c(Cl)c1	(-)-U-50488 hydrochloride	369.33	5619;9931141	na	1019	3775	1029	0.7485	0.227098
BR00071407	M04	BRD-K15387485-001-01-1	na	na	na	na	na	1009	4039	1101	0.750114	0.22661
BR00071418	C21	BRD-A64068566-001-01-1	O[C@H]1CC2CCCC(C1)N2Cc1ccccc1	N-BENZYLTROPAN-4-OL	231.339	14403180	na	866	3195	877	0.7506	0.226468
BR00071418	E19	BRD-K22550622-001-03-5	COc1cc(cc(O)c1OC)-c1coc2cc(O[C@@H]3O[C@H](CO)[C@@H](O)[C@H](O)[C@H]3O)c(OC)c(O)c2c1=O	IRIDIN	522.459	5281777	na	1055	3589	1162	0.752907	0.225772
BR00071413	H11	BRD-A63546914-003-01-2	COc1cc2CCN(C)C(CCc3ccc(Cl)cc3)c2cc1O	Ro 04-5595	331.84	46740;46739	na	1078	3593	1188	0.755138	0.225102
BR00071409	K11	BRD-A46218702-001-01-0	na	na	na	na	na	1074	6587	1162	0.758981	0.223943
BR00071415	N15	BRD-K46317332-003-10-3	CCCC(C(=O)OCCN(CC)CC)(c1ccccc1)c1ccccc1	PROADIFEN HYDROCHLORIDE	389.964	4910;65341	na	942	3535	967	0.759178	0.223893
BR00071405	E16	BRD-K09344309-001-02-2	C[C@H](CO)N1C[C@@H](C)[C@H](CN(C)Cc2ccc3OCOc3c2)Oc2c(NC(=O)c3ccncc3)cccc2C1=O	arg-tcruzi2-6	546.624	44493952	na	1066	4841	1158	0.75975	0.223717
BR00071417	I04	BRD-K80315159-051-01-2	CCN(CC)CCOc1ccc(Cc2ccccc2)cc1	DPPE fumarate	283.415	45073473;108092	ABCB1|?;HRH1|+	1020	4060	1023	0.760158	0.223598
BR00071408	B05	BRD-A09581883-001-01-7	na	na	na	na	na	829	1637	758	0.763429	0.222641
BR00071415	M04	BRD-K25433859-003-14-8	CNCCCC12CCC(c3ccccc13)c1ccccc21	MAPROTILINE HYDROCHLORIDE	313.869	4011;71478;657219	ADRA1B|?;HTR7|+;ADRA1D|?;ADRA2A|+;ADRA2C|?;ADRA2B|?;CHRM4|+;CHRM2|+;HTR2C|?;DRD2|?;HRH1|+;CHRM1|+;CHRM5|+;ADRA1A|+;SLC6A2|-;CHRM3|+;HTR2A|?	1007	3681	1075	0.765937	0.221876
BR00071415	D20	BRD-K75608666-001-03-4	Cc1cccc(C(O)=O)c1O	HYDROXYTOLUIC ACID	152.149	11279;6738	na	1025	3821	1051	0.766641	0.221666
BR00071416	E14	BRD-K56064827-001-04-7	COCc1cc(O)c(O)c(O)c1-c1c(COC)cc(O)c(O)c1O	HBDDE	338.312	3568	na	1074	3645	1081	0.769404	0.220846
BR00071415	M14	BRD-K44067360-001-16-2	OC(=O)c1ccccc1Nc1cccc(c1)C(F)(F)F	FLUFENAMIC ACID	281.234	3371	PTGS2|?;GJA3|?;TRPM2|-;GJA9|?;GJC3|?;GJA4|?;TRPM5|?;GJB3|?;GJC2|?;GJB6|?;GJB1|?;AR|?;GJA1|?;GJA8|?;GJE1|?;GJD4|?;GJA10|?;ANO1|?;GJB5|?;AKR1C3|?;PANX1|?;GJB2|?;PANX2|?;PKD2L1|?;GJD3|?;GJA5|?;GJC1|?;GJD2|?;PANX3|?;GJB4|?;TRPC5|?;PTGS1|?;GJB7|?	1007	3681	1043	0.77007	0.220648
BR00071409	O22	BRD-A75320967-001-01-8	na	na	na	na	na	843	1781	805	0.770631	0.220498
BR00071411	L17	BRD-K20745393-001-01-4	Cc1[nH]c(=O)c(cc1-c1ccc2nccn2c1)C#N	Loprinone Hydrochloride	286.719	115227	na	950	3202	1116	0.771401	0.220256
BR00071409	M11	BRD-A59071739-001-01-4	na	na	na	na	na	1042	4336	1201	0.77153	0.220213
BR00071416	E17	BRD-K10974103-001-14-6	CN(C(=O)C(Cl)Cl)c1ccc(OC(=O)c2ccco2)cc1	DILOXANIDE FUROATE	328.145	19529	na	1074	3645	1111	0.772605	0.219897
BR00071410	F21	BRD-K76037119-001-01-2	na	na	na	na	na	1067	6841	978	0.772952	0.219787
BR00071408	F03	BRD-A11682523-001-01-5	na	na	na	na	na	1122	6770	861	0.774056	0.219461
BR00071418	I12	BRD-A30886737-001-01-1	CS(=O)(=O)c1ccc(cc1)C(O)[C@H](CF)NC(=O)C(Cl)Cl	FLORFENICOL	358.205	114811	na	1096	3807	1125	0.775262	0.219111
BR00071413	M03	BRD-A66559694-001-03-8	Oc1ccc2C[C@H]3N(CC4CC4)CCC45[C@@H](Oc1c24)C(=O)CC[C@@]35O	NALTREXONE HYDROCHLORIDE	377.865	16219735;5702239;5485201;11957643;11760614	OPRS1|?	973	3567	877	0.77555	0.219028
BR00071407	N24	BRD-K57898216-001-01-2	na	na	na	na	na	941	3765	880	0.77588	0.21893
BR00071416	G06	BRD-K66353228-001-08-8	Nc1nc2cc(Cl)ccc2o1	ZOXAZOLAMINE	168.58	6103	na	1141	4068	1137	0.776727	0.218678
BR00071410	C17	BRD-A37501891-001-01-1	na	na	na	na	na	935	4094	880	0.776771	0.218665
BR00071415	N21	BRD-K06895174-001-01-0	CO[C@H]1CN(CCCOc2ccc(F)cc2)CC[C@H]1NC(=O)c1cc(Cl)c(N)cc1OC	Cisapride	465.95	2769;5311047;6917698	HTR4|+;KCNH2|?;KCNH2|-;HTR2A|+;HTR3A|+	942	3535	983	0.777309	0.218508
BR00071410	O02	BRD-A37175184-001-01-0	na	na	na	na	na	840	1620	640	0.777903	0.218354
BR00071415	F19	BRD-K82236179-001-06-8	Oc1c(Cc2c(O)c3ccccc3oc2=O)c(=O)oc2ccccc12	DICUMAROL	336.299	54676038	VKORC1|?;VKORC1|-;NQO1|-	1099	3897	1150	0.779276	0.217927
BR00071414	P15	BRD-K61951118-001-02-0	CNC(=O)c1cc2c(cn1)[nH]c1ccccc21	FG 7142	225.251	4375	na	751	2845	969	0.782045	0.217118
BR00071416	G08	BRD-K35960502-001-11-9	Oc1ccc(Cl)cc1C(=O)Nc1ccc(cc1Cl)[N+]([O-])=O	niclosamide	327.117	4477	na|-;CYP2C9|+	1141	4068	1154	0.782211	0.217063
BR00071411	F07	BRD-A92412021-003-01-2	COc1ccc(OC)c(c1)C(O)C(C)NC(C)(C)C	Butoxamine hydrochloride	303.827	18026;6602683;21909	na	939	3377	1177	0.782678	0.216929
BR00071408	G14	BRD-K73037881-001-01-1	na	na	na	na	na	1144	4701	1119	0.783063	0.216811
BR00071416	N08	BRD-K81521265-001-02-8	O=C(NC1CCCCC1)NC1CCCCC1	DICYCLOHEXYLUREA	224.348	4277	na	957	3206	952	0.784503	0.216395
BR00071411	G05	BRD-K90727284-001-01-9	Cc1cccc(C)c1NC(=O)CN1CCCCCC1		260.381	71267	na	1036	3268	1118	0.785908	0.215982
BR00071414	N03	BRD-K58466253-003-07-4	COc1cc2CC[n+]3cc4c(OC)c(OC)ccc4cc3-c2cc1OC	PALMATINE CHLORIDE	387.86	73442	na	923	3738	1049	0.786467	0.215817
BR00071414	D10	BRD-A53077924-236-01-4	CN1c2ccccc2C(NCCCCCCC(O)=O)c2ccc(Cl)cc2S1(=O)=O	Tianeptine	436.951	68870	na	981	3908	1065	0.787397	0.215544
BR00071415	L08	BRD-K78841970-001-06-2	COC(=O)[C@H](Cc1ccccc1)NC(=O)[C@@H](N)CC(O)=O	ASPARTAME	294.307	134601;6992066	na	1039	3666	1128	0.78811	0.215336
BR00071415	L14	BRD-K81130846-001-12-5	NC(=O)c1ccccc1O	SALICYLAMIDE	137.138	5147	na	1039	3666	1148	0.788329	0.215272
BR00071417	N20	BRD-K73290745-003-01-8	CN([C@H](CN1CCCC1)c1ccccc1)C(=O)Cc1ccc(Cl)c(Cl)c1	ICI-199,441 hydrochloride	391.336	3082718;11281777;3082717	na	995	3647	1075	0.788347	0.215267
BR00071410	E21	BRD-K55497146-001-01-0	na	na	na	na	na	1022	6226	1008	0.788389	0.215248
BR00071410	E13	BRD-K28680650-001-01-3	na	na	na	na	na	1022	6226	1123	0.789084	0.215044
BR00071418	O11	BRD-K21164796-001-01-0	Oc1ccc2ccccc2c1	beta-NAPHTHOL	144.173	8663	na	809	3245	812	0.79062	0.214606
BR00071413	K06	BRD-A11609859-303-01-2	CN1CCC2(Cc3nc4ccccc4cc3CC2C1)c1cccc(O)c1	SB 205607 dihydrobromide	344.458	56972161;3277599	na	1026	3877	1096	0.790945	0.214507
BR00071410	M01	BRD-A77319436-001-01-1	na	na	na	na	na	1022	4238	973	0.79261	0.21402
BR00071417	J03	BRD-K22385716-001-01-7	O=c1cc(oc2c(cccc12)-c1ccccc1)N1CCNCC1	LY 303511	306.365	3971	na	1006	3989	1090	0.793424	0.213784
BR00071416	D18	BRD-K08640512-003-01-5	Cc1c[nH]c(=O)n(CCCN2CCN(CC2)c2ccccc2OCC(F)(F)F)c1=O	RS 100329 hydrochloride	426.44	3567002;11340200	ADRA1A|-;ADRA1D|-	1044	3687	1045	0.795205	0.213267
BR00071409	J24	BRD-A43097248-001-01-2	na	na	na	na	na	1051	4471	869	0.795882	0.213068
BR00071407	B21	BRD-A75449091-001-01-4	na	na	na	na	na	853	1652	895	0.797973	0.21248
BR00071411	N12	BRD-K33852358-001-06-5	CCCn1c(=O)n(-c2ccc(Cl)cc2)c2[nH]cnc2c1=O		304.734	166553	na	814	2877	749	0.79877	0.212238
BR00071409	I13	BRD-A34073499-001-01-0	na	na	na	na	na	1072	4281	1179	0.80431	0.210627
BR00071408	D18	BRD-K32375164-001-01-3	na	na	na	na	na	1066	4341	1151	0.805271	0.210349
BR00071416	G21	BRD-K14920963-304-01-9	OC(=O)c1ccccc1-c1c2cc(I)c(O)c(I)c2oc2c(I)c(=O)c(I)cc12	ERYTHROSINE SODIUM	879.86	12961638;27873;27872	na	1141	4068	1136	0.80552	0.210278
BR00071414	A03	BRD-K30553453-001-08-2	COc1ccc(cc1O)[C@@H]1CC(=O)c2c(O)cc(O)cc2O1	HESPERETIN	302.282	72281	MTTP|+;SOAT2|-;SOAT1|-	679	2709	727	0.806604	0.209975
BR00071410	F03	BRD-A94848379-001-01-7	na	na	na	na	na	1067	6841	1102	0.809123	0.209234
BR00071417	A08	BRD-K71860425-001-01-1	Nc1cc(Nc2ccc(cc2)S(N)(=O)=O)ncn1	Cdk2/5 Inhibitor	265.291	2608	CDK2deltaT|?	708	2850	680	0.80977	0.209064
BR00071409	N03	BRD-A63216646-001-01-1	na	na	na	na	na	1017	4298	1016	0.81003	0.20898
BR00071409	C23	BRD-K78515374-001-01-5	na	na	na	na	na	954	4098	855	0.810064	0.208971
BR00071411	L20	BRD-K15365721-001-01-1	Cn1[nH]c(=O)c(=O)[nH]c1=S	Thiotriazinone, 98+%	159.163	3034640	na	950	3202	992	0.810375	0.208885
BR00071414	H05	BRD-A11678676-001-03-4	COC[C@H]1OC(=O)c2coc3c2[C@@]1(C)C1=C(C2CCC(=O)[C@@]2(C)C[C@H]1OC(C)=O)C3=O	Wortmannin	428.437	3003565;312145	PIK3CG|-;PRKDC|-;PIK3R1|?;PI4KA|-;PLK2|-;PI4KB|-;PIK3R1|-;PLK1|?;PIK3CG|?;PIK3CA|-;PIK3CA|?	1005	3601	988	0.812864	0.208169
BR00071411	I08	BRD-K23850772-001-01-0	Oc1c(I)cc(cc1[N+]([O-])=O)C#N		290.016	15532	na	1047	3481	1098	0.813018	0.208125
BR00071407	B04	BRD-K15181668-001-01-7	na	na	na	na	na	853	1652	808	0.816298	0.207204
BR00071405	E21	BRD-A82720512-001-01-0	COc1ccc(CN2c3nnnn3C3C(C2=O)C2(CCCC2)Cc2ccccc32)cc1	ML258	413.481	53301938	na	1066	4841	1074	0.818555	0.206537
BR00071409	E23	BRD-A11731846-001-01-0	na	na	na	na	na	1029	5872	809	0.819107	0.206377
BR00071412	G14	BRD-A13323580-001-03-0	CC(=C)C1CCC(CO)=CC1	PERILLYL ALCOHOL	152.237	10819	na	1041	3553	1190	0.825273	0.204629
BR00071411	H20	BRD-A20119038-001-01-5	CNC1(C)C2CCC(C2)C1(C)C		167.296	4032	CHRNA2|?;CHRNA1|?;CHRNA7|?;CHRNA6|?;CHRNA4|?;CHRNA2|-;CHRNA3|?;CHRNA3|+	1018	3209	1047	0.825547	0.204554
BR00071405	A04	BRD-K86856088-001-03-6	COc1cc2c(NC3CCN(CC3)C(C)C)nc(nc2cc1OCCCN1CCCC1)C1CCCCC1	UNC0638	509.739	46224516	EHMT1|-;EHMT2|-	746	3882	982	0.82739	0.204028
BR00071408	J24	BRD-K78744675-001-01-7	na	na	na	na	na	1172	4690	1048	0.830548	0.203132
BR00071416	C15	BRD-K54704028-001-01-3	C=C1C[C@@H]2COC(=O)[C@]2(Cc2ccc3ccccc3c2)C1	BAY 36-7620	278.351	9903757	na	973	3376	1038	0.83169	0.202815
BR00071405	M06	BRD-K33583600-001-15-3	Oc1ccc(cc1)\C=C\C(=O)c1ccc(O)cc1O	isoliquiritigenin	256.257	638278;425	na	974	4022	1029	0.831924	0.202746
BR00071407	D08	BRD-A43558595-001-01-2	C[C@@H]1O[C@@H](O[C@@H]2[C@H](O)[C@@H](O)[C@H](C)O[C@H]2O[C@@H]2[C@@H](COC3OCC(O)C(OC4OCC(O)C(O)C4O)C3O)O[C@@H](O[C@H]3CC[C@@]4(C)C(CC[C@]5(C)C4CC=C4[C@@H]6CC(C)(C)CC[C@@]6(C(O)C[C@@]54C)C(=O)OC4OCC(O)C(O)C4O)C3(C)C)[C@H](NC(C)=O)[C@H]2O)[C@H](O)[C@H](O)[C@H]1O	NP-004231	1364.53	23760117	na	1022	4231	1082	0.832949	0.202456
BR00071414	F12	BRD-K31682896-001-15-8	Cc1nnc(NS(=O)(=O)c2ccc(N)cc2)s1	SULFAMETHIZOLE	270.325	5328	folP|-	952	3774	1083	0.833546	0.202289
BR00071411	L11	BRD-K68996996-001-01-7	CC(=O)Oc1ccc(cc1)C(=C1CCCCC1)c1ccc(OC(C)=O)cc1	Cyclofenil	364.441	2898	na	950	3202	1004	0.834983	0.201888
BR00071410	A24	BRD-A67060396-001-01-1	CC(=C)[C@@H]1CC[C@@]2(CC[C@]3(C)[C@H](CCC4[C@@]5(C)CCC(=O)C(C)(C)C5C(O)C[C@@]34C)C12)C(O)=O	NP-012785	470.694	24011690	na	698	1705	406	0.839998	0.200502
BR00071407	E14	BRD-K58363617-001-01-1	na	na	na	na	na	1113	6969	1086	0.840204	0.20041
BR00071413	I09	BRD-A35871558-001-01-4	COc1ccccc1N1CCN(CC2CN3C(=N2)c2ccccc2N(C)C3=O)CC1	2-[[4-(2-Methoxyphenyl)piperazin-1-yl]methyl]-6-methyl-2,3 dihydroimidazo[1,2c]quinazolin-5(6H)-one	405.502	4534085	na	1061	3971	1122	0.840582	0.200311
BR00071409	G15	BRD-A21529822-001-01-4	na	na	na	na	na	1086	4514	1088	0.841034	0.200183
BR00071416	H21	BRD-K06147391-300-04-3	CN1CCN(CC(=O)N2c3c(C)scc3C(=O)Nc3ccccc23)CC1	Telenzepine dihydrochloride	443.387	6419995;5387	na	1136	3878	1064	0.841139	0.200155
BR00071409	A18	BRD-A77705379-001-01-0	na	na	na	na	na	717	1588	624	0.842028	0.199932
BR00071405	F05	BRD-K81728688-001-02-8	CN1CCN(CC1)c1ccc(Nc2ncc(Cl)c(Sc3cccc(NC(=O)C=C)c3)n2)cc1	WZ8040	481.015	44607531	na	949	4222	626	0.842255	0.199844
BR00071409	N05	BRD-A63589725-001-01-5	na	na	na	na	na	1017	4298	971	0.842373	0.199809
BR00071415	B22	BRD-K36021395-300-01-6	Nc1ncnc2nc(cc(-c3cccc(Br)c3)c12)-c1ccc(nc1)N1CCOCC1	ABT 702 dihydrochloride	463.339	1973;16760265	ADK|-	754	3263	750	0.843356	0.19954
BR00071415	G05	BRD-K66093087-001-02-3	CCCCCCN(CCCCCC)C(=O)Cc1c([nH]c2ccc(Cl)cc12)-c1ccc(Cl)cc1	FGIN-1-43	487.509	3995234	na	1053	3905	1156	0.843793	0.199412
BR00071416	G09	BRD-K75089421-003-15-3	CCN(CC)CCNC(=O)c1ccc(N)cc1	PROCAINAMIDE HYDROCHLORIDE	271.789	4913;66068;657275	DNMT1|?;SCN5A|-;SCN2A|-	1141	4068	1229	0.84604	0.198784
BR00071411	A17	BRD-K08177763-001-02-6	CO[C@@H]1C[C@H](C[C@@H](C)[C@@H]2CC(=O)[C@H](C)\C=C(C)\[C@@H](O)[C@@H](OC)C(=O)[C@H](C)C[C@H](C)\C=C\C=C\C=C(C)\[C@H](C[C@@H]3CC[C@@H](C)[C@@](O)(O3)C(=O)C(=O)N3CCCC[C@H]3C(=O)O2)OC)CC[C@H]1OC(=O)C(C)(CO)CO	temsirolimus	1030.3	6918289	FKBP1A|-	605	2300	534	0.846165	0.198766
BR00071405	P15	BRD-K73261812-001-02-9	Oc1ccc(C[C@@H]2N3[C@H](CN(Cc4cccc5ccccc45)C2=O)N(CCC3=O)C(=O)NCc2ccccc2)cc1	ICG-001	548.643	11238147	na	838	3850	695	0.846934	0.198538
BR00071418	D03	BRD-K01868942-003-01-9	COc1cc(N)c(Cl)cc1C(=O)OCCCN1CCCCC1	RS 23597-190 hydrochloride	363.279	182593;182592	HTR4|-	1017	3588	1075	0.848354	0.198142
BR00071411	D09	BRD-K54142781-003-08-4	C(Oc1ccccc1C1CC1)C1=NCCN1	Cirazoline hydrochloride	252.742	16205120;2765;11957512	na	928	3194	935	0.848755	0.198033
BR00071408	E16	BRD-K89260889-001-01-3	na	na	na	na	na	1102	6611	1127	0.849163	0.197908
BR00071409	N07	BRD-A64729906-001-01-7	na	na	na	na	na	1017	4298	1118	0.851229	0.19734
BR00071405	C03	BRD-A02904414-001-01-6	CCOC(=O)C1Cc2ccccc2CN1C(=O)c1ccc(SC)s1	SR8278	361.474	53393127	NR1D1|-	907	4475	1129	0.852648	0.196945
BR00071410	B20	BRD-K51517422-001-01-4	na	na	na	na	na	868	1714	718	0.853029	0.196864
BR00071416	B09	BRD-K14821540-001-03-9	FC(F)(F)Oc1ccc(NN=C(C#N)C#N)cc1	FCCP	254.172	3330	na	813	3216	712	0.853136	0.196818
BR00071413	P22	BRD-A83650191-004-01-0	CS(=O)(=O)Nc1c(O)ccc2C(CCCc12)C1=NCCN1	A 61603 hydrobromide	309.384	4038180;9865178	ADRA1A|+	737	3153	795	0.853932	0.196597
BR00071417	E19	BRD-K60932973-001-01-7	Oc1cc2[C@H](CN(CC=C)CCc2c(Br)c1O)c1ccccc1	R(+)-6-BROMO-APB	374.278	10452020;11957483	na	943	3389	926	0.855114	0.196268
BR00071408	F23	BRD-K10222042-001-01-1	na	na	na	na	na	1122	6770	1045	0.855142	0.196249
BR00071418	E04	BRD-K10670311-001-08-0	OC(=O)c1cc(ccc1O)\N=N\c1ccc(cc1)S(=O)(=O)Nc1ccccn1	SULFASALAZINE	398.393	5359476	PTGS2|-;TBXAS1|+;ACAT1|-;CHUK|-;PLA2G1B|+;SLC7A11|-;ALOX5|-;IKBKB|-;PTGS1|-;PPARG|+	1055	3589	1092	0.855261	0.196225
BR00071408	F07	BRD-A24859907-001-01-0	na	na	na	na	na	1122	6770	1153	0.856254	0.195942
BR00071415	I03	BRD-K73251053-003-13-1	CN(CCCOc1ccc(Cl)cc1Cl)CC#C	CLORGILINE HYDROCHLORIDE	308.627	28767	na	1120	3831	1091	0.860032	0.194907
BR00071408	C18	BRD-A74231401-001-01-2	na	na	na	na	na	970	3918	965	0.861682	0.194452
BR00071416	O12	BRD-K95603879-001-06-7	CC(C)(C)c1cc(O)c(cc1O)C(C)(C)C	BHQ	222.328	2374	ATP2A1|?	822	3149	721	0.861687	0.194457
BR00071415	O12	BRD-K87700323-003-03-6	CCCCCCCCCCCCCCCC[n+]1ccccc1	CETYLPYRIDINIUM CHLORIDE	339.992	31239	na	825	3139	796	0.863913	0.193844
BR00071417	C04	BRD-K93879806-001-01-4	O=C1NCc2c1c1c3ccccc3[nH]c1c1[nH]c3ccccc3c21	K-252c	311.344	3815	CDK4|-	943	3535	1074	0.8645	0.193679
BR00071409	J20	BRD-A42749084-001-01-6	na	na	na	na	na	1051	4471	1127	0.864505	0.193674
BR00071405	O21	BRD-K15108141-001-04-1	Nc1ccn([C@@H]2O[C@H](CO)[C@@H](O)C2(F)F)c(=O)n1	Gemcitabine	263.201	60750	RRM2|-;RRM1|-;|?;POLA1|-;TYMS|-;CMPK1|-	772	3269	1100	0.865759	0.193335
BR00071417	L10	BRD-K27911943-001-01-0	CCS(=O)(=O)N(C)[C@@H]1[C@@H](O)C(C)(C)Oc2ccc(cc12)C#N	(-)-[3R,4S]-Chromanol 293B	324.395	121846	KCNQ1|-	1019	3890	1058	0.869385	0.192339
BR00071414	M10	BRD-K30237152-300-01-7	CC(=N)NCc1cccc(CN)c1	1400W dihydrochloride	250.167	2733515;1433	NOS2|?;NOS1|?;NOS2|-;NOS3|?	1014	3485	1126	0.873159	0.191311
BR00071414	H11	BRD-A94413429-003-01-6	[O-][N+](=O)c1ccccc1S(=O)(=O)NCC1CCC(CNCC2CCc3ccccc3C2)CC1	NTNCB hydrochloride	471.616	16759158;9982218	na	1005	3601	1104	0.873411	0.191242
BR00071416	M22	BRD-K28183345-003-07-2	CC(C)NC(=N)NC(=N)Nc1ccc(Cl)cc1	CHLOROGUANIDE HYDROCHLORIDE	290.192	4923;6178111;5359484;5353897;9570076	na|-;DHFR|-	1015	3672	915	0.873975	0.191089
BR00071408	I20	BRD-A44482398-001-01-3	na	na	na	na	na	1112	4579	1171	0.875413	0.190693
BR00071415	E03	BRD-K45528773-001-03-1	CN(C)c1ccc(cc1)C(=O)NCCCCCCC(=O)NO	Broad-PET-Sai-52	307.394	3994	na	1031	3548	1003	0.876697	0.190349
BR00071414	A22	BRD-K56940463-001-08-8	CN(C(=O)CN(CCO)CC(=O)N(C)C(C)(C)Cc1ccccc1)C(C)(C)Cc1ccccc1	OXETHAZAINE	467.654	4621	na	679	2709	570	0.879373	0.189632
BR00071414	O19	BRD-K48278478-065-03-3	COc1ccc2nccc([C@@H](O)[C@H]3C[C@@H]4CC[N@]3C[C@@H]4C=C)c2c1	QUININE SULFATE	na	11069;13119;24867531;441073;61367;5702111;70691395;44420893;16211610	na	872	3021	916	0.880296	0.189376
BR00071410	C18	BRD-K44782266-001-01-3	na	na	na	na	na	935	4094	963	0.881262	0.189109
BR00071412	B13	BRD-A20239487-001-15-7	CC(C)NCC(O)COc1ccc(CC(N)=O)cc1	ATENOLOL	266.341	2249	ADRB2|?;ADRB1|-;ADRB2|-;ADRB1|+	709	2785	687	0.881327	0.189101
BR00071416	N05	BRD-K56231354-003-01-5	Cc1ccc(cc1)C(=CCN1CCCC1)c1ccccn1	trans-Triprolidine hydrochloride	278.399	5702129;5284472;688585;5282442;6433473	na	957	3206	934	0.882926	0.188664
BR00071418	J09	BRD-K13037776-001-01-2	C\C=N\N(C)C=O	GYROMITRIN	100.121	9548611	na	1089	3485	1233	0.885868	0.187867
BR00071409	M02	BRD-A56567497-001-01-6	na	na	na	na	na	1042	4336	883	0.886527	0.187687
BR00071405	P20	BRD-K92041145-001-07-9	Nc1nc(OCc2ccccc2)c2[nH]cnc2n1	O-6-Benzylguanine	241.254	4578;6320049	na	838	3850	735	0.887766	0.187357
BR00071416	E18	BRD-K69608737-001-03-7	CO[C@@H]1C[C@@H](CC[C@H]1O)\C=C(/C)[C@H]1OC(=O)[C@@H]2CCCCN2C(=O)C(=O)[C@]2(O)O[C@@H]([C@H](C[C@H]2C)OC)[C@H](C[C@@H](C)C\C(C)=C\[C@@H](CC=C)C(=O)C[C@H](O)[C@H]1C)OC	TACROLIMUS	804.031	6473866;445643	FKBP1A|-	1074	3645	1119	0.888613	0.187128
BR00071416	A11	BRD-K49519092-303-01-4	C(c1cnc[nH]1)c1ccncc1	Immethridine dihydrobromide	159.192	16759172;16078978;9989505	HRH4|-;HRH3|+;HRH3|-	681	2727	660	0.891641	0.186324
BR00071409	M05	BRD-A58008741-001-01-3	na	na	na	na	na	1042	4336	1018	0.892145	0.186178
BR00071409	M15	BRD-A59303932-001-01-6	na	na	na	na	na	1042	4336	1165	0.894762	0.185477
BR00071413	O18	BRD-A07932845-103-01-5	CSc1ccc2Sc3ccccc3CC(N3CCN(C)CC3)c2c1	Methiothepin maleate	472.618	4106;5358812	HTR2B|-;HTR7|-;HTR1A|-;HTR2A|-;HTR6|-;HTR1D|-;HTR2C|-;HTR1F|-;HTR1E|-;HTR5A|-;HTR1B|-	811	3026	720	0.894802	0.185475
BR00071417	K07	BRD-K89930444-001-01-9	Oc1ccc(cc1O)\C=C(/C#N)C(=O)NC1CCC(CC2CCC(CC2)NC(=O)C(\C#N)=C\c2ccc(O)c(O)c2)CC1	AG 592	584.673	5467485	na	1110	4382	864	0.8972	0.184827
BR00071411	H12	BRD-K23620883-001-01-3	CCCCNC(=O)c1ccc(Cl)cc1O		227.688	68466	na	1018	3209	1173	0.897636	0.184714
BR00071418	I21	BRD-A29854054-236-07-6	CCCCCN(CCCCC)C(=O)C(CCC(O)=O)NC(=O)c1ccc(Cl)c(Cl)c1	LORGLUMIDE SODIUM	481.39	11957595;3960;23681233	CCKBR|-	1096	3807	1043	0.89857	0.184463
BR00071406	M14	BRD-K52037352-001-01-6	C[C@@H](CO)N1C[C@H](C)[C@H](CN(C)C(=O)Nc2cccc3ccccc23)Oc2ccc(NC(=O)NC3CCCCC3)cc2CC1=O		615.775	44493528	na	992	3668	1052	0.901037	0.183807
BR00071411	E04	BRD-A90308151-001-01-0	OC[C@H]1O[C@H](CC1O)n1cc(c(=O)[nH]c1=O)C(F)(F)F	Trifluridine	296.202	6256	na|-;TYMS|-	952	3277	1006	0.901897	0.183581
BR00071417	A21	BRD-K16695519-001-01-6	COC(=O)C1=C(C)NC(C)=C([C@@H]1c1ccccc1C(F)(F)F)[N+]([O-])=O	(R)-(+)-Bay K 8644	356.301	6604881	na	708	2850	810	0.902614	0.183395
BR00071409	A19	BRD-A83044045-001-01-0	na	na	na	na	na	717	1588	783	0.90375	0.18311
BR00071405	O05	BRD-K52836380-001-02-5	CN(C)C(=O)c1ccc(cc1)S(=O)(=O)c1ccc(NC(=O)[C@@](C)(O)C(F)(F)F)c(Cl)c1	AZD-7545-B	478.867	16741245	PDK1|?	772	3269	1083	0.906574	0.182341
BR00071408	M04	BRD-K53597111-001-01-0	na	na	na	na	na	1007	4522	1046	0.908068	0.181941
BR00071417	H04	BRD-K91243525-001-01-5	COc1cccc(OC)c1-c1cc(nn1-c1ccc(cc1C(C)C)C(=O)N(C)CCCN(C)C)C(=O)NC1(C2CC3CC(C2)CC1C3)C(O)=O	SR 142948	685.866	5311451	NTSR1|-	977	3979	948	0.908133	0.181926
BR00071418	P13	BRD-K12102668-001-14-9	O=C(CCNNC(=O)c1ccncc1)NCc1ccccc1	NIALAMIDE	298.346	4472	MAOA|?;MAOB|?;COMT|?	668	2817	688	0.908333	0.181882
BR00071409	G22	BRD-A22458006-001-01-3	na	na	na	na	na	1086	4514	1065	0.909068	0.181677
BR00071408	F21	BRD-K00587908-001-01-2	na	na	na	na	na	1122	6770	1097	0.909079	0.181668
BR00071416	H20	BRD-K90524085-001-06-0	Clc1cccc(Nc2nnc(-c3ccccc3)c3ccccc23)c1	MY-5445	331.803	1348	na	1136	3878	1166	0.909762	0.181496
BR00071409	B02	BRD-K28680650-001-01-3	na	na	na	na	na	837	1740	879	0.909943	0.181468
BR00071411	B17	BRD-K27872644-001-01-6	CCCc1ncc(s1)C(O)=O		171.214	65773	na	666	2740	566	0.910773	0.181241
BR00071407	E23	BRD-A19030701-001-01-3	na	na	na	na	na	1113	6969	1003	0.911878	0.18093
BR00071410	M24	BRD-K49911236-001-01-0	COC(=O)c1cc(CO)cc(O)c1C(=O)c1c(O)cccc1O	NP-003813	318.281	23786312	na	1022	4238	1040	0.915209	0.180062
BR00071412	C03	BRD-A05352148-004-02-0	CC(C)[N+]1(C)C2CCC1CC(C2)OC(=O)C(CO)c1ccccc1	Ipratropium bromide	332.464	31098;3746	CHRM1|-;CHRM4|-;CHRM5|-;CHRM3|-;CHRM2|-	778	2926	843	0.916923	0.179621
BR00071412	G12	BRD-A25706161-001-03-9	CN1C2C[C@H](O)[C@@H]1C[C@H](C2)OC(=O)[C@H](CO)c1ccccc1	ANISODAMINE HYDROBROMIDE	305.374	6710677	na	1041	3553	1122	0.918351	0.179241
BR00071415	A18	BRD-K57569181-001-16-8	CC(=O)CCCCn1c(=O)n(C)c2ncn(C)c2c1=O	PENTOXIFYLLINE	278.312	4740	PDE4A|-;ADORA1|+;ADORA2B|+;NT5E|-;PDE4B|-;ADORA2A|+;ADRA2B|-;PDE5A|-	625	2728	628	0.920214	0.178764
BR00071410	A05	BRD-A52154940-001-01-0	na	na	na	na	na	698	1705	775	0.920223	0.178773
BR00071407	P05	BRD-K96944268-001-01-4	na	na	na	na	na	693	1273	675	0.920428	0.178732
BR00071407	C24	BRD-K44083201-001-01-4	na	na	na	na	na	990	3826	894	0.923048	0.178015
BR00071411	B15	BRD-A11662333-001-01-7	CCC(C)(O)C#C	3-Methyl-1-pentyn-3-ol	98.145	6494	na	666	2740	694	0.92356	0.17789
BR00071408	L10	BRD-A62832076-001-01-5	na	na	na	na	na	1124	6765	1140	0.923696	0.177837
BR00071410	F22	BRD-K45743456-001-01-4	na	na	na	na	na	1067	6841	941	0.924261	0.17769
BR00071416	B11	BRD-K96055017-003-01-9	CN1CCN(CC1)C(C)=O	1-Acetyl-4-methylpiperazine hydrochloride	142.202	53411727;550758	na	813	3216	835	0.924534	0.177632
BR00071413	H21	BRD-A93659613-051-03-6	COC(=O)N1CCN(C(CN2CCCC2)C1)C(=O)Cc1ccc(Cl)c(Cl)c1	GR 89696 fumarate	414.327	6442840;3505	OPRK1|+	1078	3593	1044	0.924675	0.177592
BR00071417	A04	BRD-K48722258-300-06-0	COc1cc(cc(OC)c1OC)C(=O)OCCCN1CCCN(CCCOC(=O)c2cc(OC)c(OC)c(OC)c2)CC1	TL HSV 09	604.697	3074	SLC29A1|-	708	2850	696	0.926944	0.177009
BR00071407	D23	BRD-A88833110-001-01-1	na	na	na	na	na	1022	4231	972	0.92993	0.176225
BR00071415	A12	BRD-K49236613-001-01-5	CCCCCCCCC(=O)NCc1cc(OC)c(O)cc1I	6-Iodo-nordihydrocapsaicin	419.303	5149140;24881008	TRPV1|?	625	2728	593	0.930084	0.176198
BR00071413	M08	BRD-A78377521-001-03-0	CCOC(=O)C1=C(C)NC(=S)NC1c1cccc(O)c1	Monastrol	292.353	794323;2987927	KIF11|?	973	3567	1066	0.930099	0.176184
BR00071409	B12	BRD-A28512744-001-01-8	na	na	na	na	na	837	1740	947	0.931462	0.175849
BR00071413	G17	BRD-A55369275-003-01-2	CC(NCC(O)CP(O)(=O)CC1CCCCC1)c1ccc(Cl)c(Cl)c1	CGP 54626 hydrochloride	408.3	3489614;197583	na	1079	3851	1216	0.931602	0.175793
BR00071410	G09	BRD-K02587744-001-01-8	na	na	na	na	na	1073	4635	1228	0.934445	0.175056
BR00071408	D09	BRD-K30747545-001-01-5	na	na	na	na	na	1066	4341	1085	0.935315	0.174834
BR00071407	D24	BRD-A90822204-001-01-7	na	na	na	na	na	1022	4231	800	0.936058	0.174644
BR00071408	O23	BRD-K51066977-001-01-1	na	na	na	na	na	821	1747	871	0.937018	0.174418
BR00071413	C09	BRD-A85587465-001-02-5	CN1C2CCC1CC(C2)OC(=O)c1cc(Cl)cc(Cl)c1	MDL 72222	314.206	1683	na	921	3490	1039	0.938967	0.173899
BR00071408	B20	BRD-A29213415-001-01-0	na	na	na	na	na	829	1637	844	0.940819	0.173445
BR00071405	O20	BRD-K13566078-003-02-9	Cc1cnc2c(NCCN)nc3ccc(C)cc3n12	BMS 345541	255.325	9813758	IKBKB|-;CHUK|-	772	3269	662	0.943328	0.172785
BR00071418	J13	BRD-A91353509-001-01-4	CCN1C[C@@]2(CCC(OC)[C@@]34C5C[C@H]6[C@H](OC)C5(O)[C@](O)(CC6OC)[C@@H](CC23)C14)OC(=O)c1ccccc1NC(C)=O	LAPPACONITINE	584.71	115161;3886;441743;16667701;6917827	na	1089	3485	1160	0.943426	0.172756
BR00071409	O05	BRD-A72729571-001-01-1	na	na	na	na	na	843	1781	803	0.944632	0.172467
BR00071405	L10	BRD-K20755323-001-04-2	Oc1ccc(Nc2nc(cs2)-c2ccc(Cl)cc2)cc1	SKI-II	302.776	753704	ALOX5|-;SPHK1|-	1028	4363	1043	0.944698	0.172428
BR00071416	A05	BRD-K63792901-075-01-3	CC#CCOC(=O)C1=CCCN(C)C1	Arecaidine but-2-ynyl ester tosylate	193.246	4214594;6604935	na	681	2727	890	0.945679	0.172188
BR00071418	J04	BRD-K03635852-001-01-2	CSC(N)=C(C#N)C(C#N)=C(N)SC	U0124	226.316	5354029;5627	na	1089	3485	1080	0.948341	0.171503
BR00071413	B18	BRD-A62209527-001-03-7	CC(O)(C(=O)Nc1ccc(cc1)S(=O)(=O)c1ccccc1)C(F)(F)F	ZM 226600	373.346	5240098	na	754	2980	795	0.950482	0.170964
BR00071410	F11	BRD-K23136437-001-01-1	na	na	na	na	na	1067	6841	1098	0.952866	0.170343
BR00071413	A22	BRD-A22844106-001-16-1	CN1C(C(=O)Nc2ccccn2)C(=O)c2sccc2S1(=O)=O	TENOXICAM	337.368	9927768;54677971;5282194;5312154	PTGS1|-;PTGS2|-	683	2898	789	0.954067	0.170056
BR00071411	H15	BRD-K81881550-001-01-2	[O-][N+](=O)c1c(Cl)c(Cl)cc2[nH]c(=O)c(=O)[nH]c12	5-Nitro-6,7-dichloro-1,4-dihydro-2,3-quinoxalinedione	276.029	5486198	na	1018	3209	1110	0.957823	0.169103
BR00071414	G18	BRD-K60038276-001-03-3	CCCCC1=NC2(CCCC2)C(=O)N1Cc1ccc(cc1)-c1ccccc1-c1nnn[nH]1	IRBESARTAN	428.54	3749	AGTR1|-;JUN|?;AGTR1|+;SLC10A1|-	1057	3818	1061	0.958624	0.168898
BR00071418	F21	BRD-A31087826-001-01-7	CC1(C)CC[C@H](O)[C@@]2(C)C1[C@H](O)[C@H](O)[C@@]1(C)O[C@](C)(CC(=O)[C@]21O)C=C	DESACETYLCOLFORSIN	368.47	10893929	na	1053	3697	1029	0.963122	0.167768
BR00071409	N17	BRD-A67182254-001-01-4	na	na	na	na	na	1017	4298	1043	0.965721	0.167114
BR00071414	O18	BRD-K41494493-001-04-7	CC(C)(c1ccc(O)cc1)c1ccc(O)cc1	BISPHENOL A	228.291	6623	ESRRG|?;ESR2|+;AR|-	872	3021	853	0.966928	0.16682
BR00071412	E06	BRD-A02367930-001-03-7	C[C@]12CCC3C(CCc4cc(O)ccc34)C1CC[C@@]2(O)C#C	ETHINYL ESTRADIOL	296.41	5991	NR1I2|+;ESR2|+;ESR1|+	944	3304	685	0.967232	0.166743
BR00071415	O08	BRD-K28698314-001-02-1	COc1cc(O)cc(OC)c1OC	ANTIAROL	184.191	69505	na	825	3139	835	0.967426	0.166695
BR00071418	H07	BRD-K11991978-001-03-4	COc1c(O)cc2oc3cc(O)c(CC=C(C)C)c(O)c3c(=O)c2c1CC=C(C)C	alpha-MANGOSTIN	410.466	5281650	na	1070	3638	386	0.968213	0.166498
BR00071409	J18	BRD-A42476576-001-01-1	na	na	na	na	na	1051	4471	904	0.970015	0.166041
BR00071418	N10	BRD-K19295594-001-10-1	CC(C)c1c(O)c(O)c(C=O)c2c(O)c(c(C)cc12)-c1c(C)cc2c(C(C)C)c(O)c(O)c(C=O)c2c1O	GOSSYPOL	518.562	3503	na|?	899	3444	825	0.971294	0.165729
BR00071408	L14	BRD-A68453468-001-01-0	na	na	na	na	na	1124	6765	1185	0.972492	0.165418
BR00071410	L09	BRD-K59326922-001-01-7	na	na	na	na	na	1057	6615	1129	0.973046	0.16528
BR00071416	H18	BRD-K99107520-001-09-2	NC(=O)OCC(COC(N)=O)c1ccccc1	Felbamate	238.243	3331	GRIN2B|+;GRIN2A|+;GRIN3A|+;GRIN1|+	1136	3878	1187	0.975105	0.164777
BR00071409	M04	BRD-A57946684-001-01-4	na	na	na	na	na	1042	4336	1189	0.977443	0.164196
BR00071418	B21	BRD-A44863528-001-08-2	CCCN(CCC)C(=O)C(CCC(O)=O)NC(=O)c1ccccc1	PROGLUMIDE	334.416	4922	na	816	3297	764	0.977532	0.164182
BR00071413	P18	BRD-A66369147-300-01-5	COc1ccccc1N1CCN(CC(C(=O)NC(C)(C)C)c2ccccc2)CC1	(S)-WAY 100135 dihydrochloride	395.547	115111	HTR1A|-	737	3153	837	0.978449	0.163956
BR00071410	K17	BRD-A00982666-001-01-9	na	na	na	na	na	1097	6669	1132	0.979013	0.163802
[truncated: 2,128 more rows]
