# Supplementary material for: High-throughput phenotypic screen and transcriptional analysis identify new compounds and targets for macrophage reprogramming
Source: Nat Commun. 2021 Feb 3;12:773. doi: 10.1038/s41467-021-21066-x (PMC7858590; doi:10.1038/s41467-021-21066-x)
Supplement: Supplementary file 6 — Supplementary Data 2 [file 41467_2021_21066_MOESM6_ESM.xlsx]

## Sheet: Sheet1
Supplementary Data 2. Pathway analysis of proteins targeted by identified compounds
PathwayName(Wiki)	NumberCompounds	NumberGenesPathway	CompoundList	TargetList	NumberTargets	Average Z-value
GPCRs, Class A Rhodopsin-like	13	261	2-[(4-Phenylpiperazin-1-yl)methyl]-2,3-dihydroimidazo[1,2-c]quinazolin-5(6H)-one;FTY720;Terciprazine;Diphenyleneiodonium chloride;PIMOZIDE;"WIN 55,212-2 mesylate";TCB2;FLUOXETINE;Alprostadil;SCH 79797 dihydrochloride;DOXEPIN HYDROCHLORIDE;FPL 55712;CANDESARTAN CILEXTIL	PTGDR;CNR1;HTR2A;HTR1A;DRD2;CNR2;HRH2;PTGIR;CYSLTR1;HTR2C;AGTR1;ADRA1A;DRD3;PTGER4;GPR3;PTGER1;HRH1;PTGER2;F2R	19	-5.91765
Leptin signaling pathway	12	78	cucurbitacin I;Vemurafenib;niclosamide;Vemurafenib;skepinone-L;SMER 3;niclosamide;SB 202190;IKK 16;Dephostatin;CHIR-99021;API-2	GSK3A;RAF1;MAPK14;IKBKG;MTOR;AKT1;PTPN1;IKBKB;GSK3B;CHUK;STAT3;MAPK1	12	-7.5427
B Cell Receptor Signaling Pathway	9	100	Vemurafenib;Vemurafenib;skepinone-L;SB 202190;LFM-A13;IKK 16;Dephostatin;CHIR-99021;API-2	GSK3A;RAF1;MAPK14;PTPN6;IKBKG;BRAF;AKT1;IKBKB;GSK3B;CHUK;MAPK1;BTK	12	-5.82481
Notch Signaling Pathway	16	61	cucurbitacin I;MGCD-0103;MS-275;MS-275;MS-275;niclosamide;SMER 3;niclosamide;CI-994;CI-994;PLUMBAGIN;MK-0752;CHIR-99021;CI-994;DAPT;API-2	PSENEN;HDAC1;MTOR;AKT1;APH1A;GSK3B;EP300;HDAC2;PSEN1;STAT3;NCSTN	11	-7.78102
BDNF signaling pathway	15	146	cucurbitacin I;Cantharidin;Vemurafenib;FTY720;Ro 08-2750;niclosamide;Vemurafenib;skepinone-L;SMER 3;niclosamide;DEOXYGEDUNIN;SB 202190;"WIN 55,212-2 mesylate";CHIR-99021;API-2	CNR1;RAF1;MAPK14;NGF;PPP2CA;MTOR;AKT1;NTRK2;GSK3B;STAT3;MAPK1	11	-8.00671
IL-4 Signaling Pathway	12	56	cucurbitacin I;niclosamide;skepinone-L;PIMOZIDE;niclosamide;SB 202190;IKK 16;PLUMBAGIN;DOXEPIN HYDROCHLORIDE;Dephostatin;CHIR-99021;API-2	MAPK14;PTPN6;AKT1;IKBKB;EP300;CHUK;HRH1;MAPK11;STAT3;MAPK1	10	-6.90149
Kit receptor signaling pathway	13	59	cucurbitacin I;Vemurafenib;niclosamide;Vemurafenib;skepinone-L;SMER 3;niclosamide;SB 202190;LFM-A13;PLUMBAGIN;Dephostatin;CHIR-99021;API-2	RAF1;MAPK14;PTPN6;MTOR;AKT1;EP300;STAT3;MAPK1;BTK	9	-7.33685
MAPK Signaling Pathway	9	168	Vemurafenib;Vemurafenib;skepinone-L;SB 202190;IKK 16;CMPD-1;CHIR-99021;API-2;PF-3758309	RAF1;MAPK14;PAK1;IKBKG;BRAF;AKT1;IKBKB;MAPKAPK2;MAPK1	9	-5.74951
Insulin Signaling	8	160	Vemurafenib;Vemurafenib;skepinone-L;SB 202190;IKK 16;Dephostatin;CHIR-99021;API-2	GSK3A;RAF1;MAPK14;AKT1;PTPN1;IKBKB;GSK3B;MAPK11;MAPK1	9	-5.90765
Focal Adhesion	6	191	cytochalasin B;Vemurafenib;Vemurafenib;CHIR-99021;API-2;PF-3758309	RAF1;PAK1;BRAF;AKT1;PAK6;PAK4;GSK3B;ACTG1;MAPK1	9	-9.11308
TGF beta Signaling Pathway	16	135	MGCD-0103;MS-275;MS-275;Vemurafenib;MS-275;Vemurafenib;skepinone-L;SMER 3;CI-994;SB 202190;CI-994;WP1130;PLUMBAGIN;CHIR-99021;CI-994;API-2	HDAC1;RAF1;MAPK14;UCHL5;MTOR;AKT1;EP300;MAPK1	8	-7.00673
SIDS Susceptibility Pathways	11	85	Fluvoxamine maleate;PIMOZIDE;thiostrepton;DEOXYGEDUNIN;AT-DYRK-01;SERTRALINE HYDROCHLORIDE;QX 222;TCB2;FLUOXETINE;PLUMBAGIN;DOXEPIN HYDROCHLORIDE	SCN5A;HTR2A;HTR1A;FOXM1;SLC6A4;MAOA;NTRK2;EP300	8	-6.1989
AGE/RAGE pathway	11	66	cucurbitacin I;Vemurafenib;FTY720;niclosamide;Vemurafenib;skepinone-L;niclosamide;SB 202190;IKK 16;CHIR-99021;API-2	PLA2G4A;RAF1;MAPK14;AKT1;IKBKB;CHUK;STAT3;MAPK1	8	-7.97666
EGF/EGFR Signaling Pathway	11	162	cucurbitacin I;Vemurafenib;niclosamide;Vemurafenib;skepinone-L;SMER 3;niclosamide;SB 202190;CHIR-99021;API-2;PF-3758309	RAF1;MAPK14;PAK1;MTOR;BRAF;AKT1;STAT3;MAPK1	8	-7.75285
IL-5 Signaling Pathway	9	42	cucurbitacin I;Vemurafenib;niclosamide;Vemurafenib;SMER 3;niclosamide;LFM-A13;CHIR-99021;API-2	GSK3A;RAF1;MTOR;AKT1;GSK3B;STAT3;MAPK1;BTK	8	-8.26489
TCR Signaling Pathway	8	91	Vemurafenib;Vemurafenib;skepinone-L;SB 202190;IKK 16;CHIR-99021;API-2;PF-3758309	RAF1;MAPK14;PAK1;IKBKG;AKT1;IKBKB;CHUK;MAPK1	8	-5.8759
Regulation of Actin Cytoskeleton	6	151	cytochalasin B;Vemurafenib;Vemurafenib;SCH 79797 dihydrochloride;CHIR-99021;PF-3758309	RAF1;PAK1;BRAF;PAK6;PAK4;ACTG1;MAPK1;F2R	8	-9.16808
Monoamine GPCRs	6	34	2-[(4-Phenylpiperazin-1-yl)methyl]-2,3-dihydroimidazo[1,2-c]quinazolin-5(6H)-one;Terciprazine;PIMOZIDE;TCB2;FLUOXETINE;DOXEPIN HYDROCHLORIDE	HTR2A;HTR1A;DRD2;HRH2;HTR2C;ADRA1A;DRD3;HRH1	8	-6.31576
Androgen receptor signaling pathway	14	89	cucurbitacin I;MGCD-0103;MS-275;MS-275;MS-275;niclosamide;niclosamide;CI-994;CI-994;PLUMBAGIN;CHIR-99021;CI-994;API-2;PF-3758309	HDAC1;KAT2B;AKT1;PAK6;GSK3B;EP300;STAT3	7	-8.10972
TWEAK Signaling Pathway	12	42	MGCD-0103;MS-275;MS-275;MS-275;skepinone-L;CI-994;SB 202190;CI-994;IKK 16;CHIR-99021;CI-994;API-2	HDAC1;MAPK14;AKT1;IKBKB;GSK3B;CHUK;MAPK1	7	-7.02676
TSH signaling pathway	10	66	cucurbitacin I;Vemurafenib;niclosamide;Vemurafenib;skepinone-L;SMER 3;niclosamide;SB 202190;CHIR-99021;API-2	RAF1;MAPK14;MTOR;BRAF;AKT1;STAT3;MAPK1	7	-8.09953
TNF alpha Signaling Pathway	6	93	Cantharidin;Vemurafenib;Vemurafenib;IKK 16;CHIR-99021;API-2	RAF1;PPP2CA;IKBKG;AKT1;IKBKB;CHUK;MAPK1	7	-7.28422
IL-1 signaling pathway	6	54	skepinone-L;SB 202190;IKK 16;CMPD-1;CHIR-99021;API-2	MAPK14;IKBKG;AKT1;IKBKB;CHUK;MAPKAPK2;MAPK1	7	-5.0609
RANKL/RANK Signaling Pathway	6	55	skepinone-L;SMER 3;SB 202190;IKK 16;CHIR-99021;API-2	MAPK14;IKBKG;MTOR;AKT1;IKBKB;CHUK;MAPK1	7	-5.3134
Toll-like receptor signaling pathway	5	102	skepinone-L;SB 202190;IKK 16;CHIR-99021;API-2	MAPK14;IKBKG;AKT1;IKBKB;CHUK;MAPK11;MAPK1	7	-5.1254
Integrin-mediated Cell Adhesion	5	99	Vemurafenib;Vemurafenib;CHIR-99021;API-2;PF-3758309	RAF1;PAK1;BRAF;AKT1;PAK6;PAK4;MAPK1	7	-6.05132
Regulation of toll-like receptor signaling pathway	5	103	skepinone-L;SB 202190;IKK 16;CHIR-99021;API-2	MAPK14;IKBKG;AKT1;IKBKB;CHUK;MAPK11;MAPK1	7	-5.1254
Small Ligand GPCRs	3	18	FTY720;"WIN 55,212-2 mesylate";Alprostadil	PTGDR;CNR1;CNR2;PTGIR;PTGER4;PTGER1;PTGER2	7	-6.00928
IL-6 signaling pathway	13	44	cucurbitacin I;MGCD-0103;MS-275;MS-275;MS-275;niclosamide;niclosamide;CI-994;CI-994;PLUMBAGIN;CHIR-99021;CI-994;API-2	HDAC1;AKT1;GSK3B;EP300;STAT3;MAPK1	6	-8.40385
Oncostatin M Signaling Pathway	10	64	cucurbitacin I;Vemurafenib;niclosamide;Vemurafenib;skepinone-L;SMER 3;niclosamide;SB 202190;CHIR-99021;API-2	RAF1;MAPK14;MTOR;AKT1;STAT3;MAPK1	6	-8.09953
TSLP Signaling Pathway	9	48	cucurbitacin I;niclosamide;skepinone-L;SMER 3;niclosamide;SB 202190;LFM-A13;CHIR-99021;API-2	MAPK14;MTOR;AKT1;STAT3;MAPK1;BTK	6	-7.6737
Cell Cycle	9	104	MGCD-0103;MS-275;MS-275;MS-275;CI-994;CI-994;PLUMBAGIN;CHIR-99021;CI-994	HDAC1;CDK1;GSK3B;EP300;HDAC2;HDAC3	6	-7.54345
Interleukin-11 Signaling Pathway	8	44	cucurbitacin I;Vemurafenib;niclosamide;Vemurafenib;niclosamide;IKK 16;CHIR-99021;API-2	RAF1;AKT1;IKBKB;CHUK;STAT3;MAPK1	6	-8.49319
Senescence and Autophagy	6	106	Vemurafenib;sb 225002;Vemurafenib;skepinone-L;SB 202190;CHIR-99021	RAF1;MAPK14;BRAF;CXCR2;GSK3B;MAPK1	6	-7.27813
IL17 signaling pathway	6	31	cucurbitacin I;niclosamide;niclosamide;IKK 16;CHIR-99021;API-2	IKBKG;AKT1;IKBKB;GSK3B;STAT3;MAPK1	6	-8.47522
Prostaglandin Synthesis and Regulation	2	31	FTY720;Alprostadil	PTGDR;PLA2G4A;PTGIR;PTGER4;PTGER1;PTGER2	6	-6.44112
IL-2 Signaling Pathway	8	40	cucurbitacin I;Vemurafenib;niclosamide;Vemurafenib;SMER 3;niclosamide;CHIR-99021;API-2	RAF1;MTOR;AKT1;STAT3;MAPK1	5	-8.65273
IL-3 Signaling Pathway	8	49	cucurbitacin I;Vemurafenib;niclosamide;Vemurafenib;niclosamide;Dephostatin;CHIR-99021;API-2	RAF1;PTPN6;AKT1;STAT3;MAPK1	5	-8.43855
GPCRs, Other	7	103	FTY720;PIMOZIDE;"WIN 55,212-2 mesylate";TCB2;FLUOXETINE;CMPD-1;SCH 79797 dihydrochloride	CNR1;HTR2A;DRD3;GNRHR;F2R	5	-5.53809
FSH signaling pathway	7	27	Vemurafenib;Vemurafenib;skepinone-L;SMER 3;SB 202190;CHIR-99021;API-2	RAF1;MAPK14;MTOR;AKT1;MAPK1	5	-6.28536
Corticotropin-releasing hormone	6	95	Vemurafenib;Vemurafenib;skepinone-L;SB 202190;CHIR-99021;API-2	MAPK14;BRAF;AKT1;GSK3B;MAPK1	5	-6.29069
Wnt Signaling Pathway Netpath	3	51	SMER 3;CHIR-99021;API-2	GSK3A;MTOR;AKT1;GSK3B;MAPK1	5	-5.04326
Retinoblastoma (RB) in Cancer	11	87	MGCD-0103;MS-275;MS-275;Vemurafenib;MS-275;Vemurafenib;CI-994;CI-994;CHIR-99021;CI-994;Rubitecan	HDAC1;RAF1;CDK1;TOP2A	4	-7.67914
Apoptosis-related network due to altered Notch3 in ovarian cancer	10	53	MGCD-0103;MS-275;MS-275;MS-275;CI-994;CI-994;SCH 79797 dihydrochloride;CHIR-99021;CI-994;API-2	HDAC1;AKT1;MAPK1;F2R	4	-7.22618
MicroRNAs in cardiomyocyte hypertrophy	9	85	cucurbitacin I;MS-275;MS-275;Vemurafenib;MS-275;niclosamide;Vemurafenib;niclosamide;API-2	RAF1;AKT1;HDAC9;STAT3	4	-10.0306
Pathogenic Escherichia coli infection	8	58	cytochalasin B;Parbendazole;Paclitaxel;Methiazole;Methiazole;PACLITAXEL;PACLITAXEL;Paclitaxel	TUBA1A;ACTG1;TUBB2C;TUBB1	4	-7.58006
Monoamine Transport	8	32	Fluvoxamine maleate;skepinone-L;GBR 12783;SERTRALINE HYDROCHLORIDE;SB 202190;GBR 13069 dihydrochloride;FLUOXETINE;DOXEPIN HYDROCHLORIDE	MAPK14;SLC6A4;SLC6A2;SLC6A3	4	-6.47983
Signaling of Hepatocyte Growth Factor Receptor	7	34	cucurbitacin I;Vemurafenib;niclosamide;Vemurafenib;niclosamide;CHIR-99021;PF-3758309	RAF1;PAK1;STAT3;MAPK1	4	-8.98475
Serotonin Receptor 2 and ELK-SRF/GATA4 signaling	7	19	Vemurafenib;Terciprazine;Vemurafenib;PIMOZIDE;TCB2;FLUOXETINE;CMPD-1	HTR2A;RAF1;HTR2C;MAPKAPK2	4	-6.55418
Interferon type I signaling pathways	7	58	cucurbitacin I;niclosamide;skepinone-L;SMER 3;niclosamide;SB 202190;Dephostatin	MAPK14;PTPN6;MTOR;STAT3	4	-8.50924
IL-7 Signaling Pathway	5	25	cucurbitacin I;niclosamide;niclosamide;CHIR-99021;API-2	AKT1;GSK3B;STAT3;MAPK1	4	-9.17485
MAPK Cascade	5	29	Vemurafenib;Vemurafenib;skepinone-L;SB 202190;CHIR-99021	RAF1;MAPK14;BRAF;MAPK1	4	-6.6766
Alpha 6 Beta 4 signaling pathway	5	31	skepinone-L;SMER 3;SB 202190;CHIR-99021;API-2	MAPK14;MTOR;AKT1;MAPK1	4	-5.38066
Apoptosis	2	84	IKK 16;API-2	IKBKG;AKT1;IKBKB;CHUK	4	-4.66912
G Protein Signaling Pathways	1	92	DIPYRIDAMOLE	PDE8B;PDE7B;PDE8A;PDE4A	4	-4.4057
Parkin-Ubiquitin Proteasomal System pathway	7	71	Parbendazole;Paclitaxel;Methiazole;Methiazole;PACLITAXEL;PACLITAXEL;Paclitaxel	TUBA1A;TUBB2C;TUBB1	3	-5.17409
Cardiac Hypertrophic Response	6	54	MS-275;MS-275;Vemurafenib;MS-275;Vemurafenib;API-2	RAF1;AKT1;HDAC9	3	-8.87961
p38 MAPK Signaling Pathway	4	34	FTY720;skepinone-L;SB 202190;CMPD-1	PLA2G4A;MAPK14;MAPKAPK2	3	-6.13403
Extracellular vesicle-mediated signaling in recipient cells	4	31	Vemurafenib;Vemurafenib;SMER 3;API-2	RAF1;MTOR;AKT1	3	-6.92719
FAS pathway and Stress induction of HSP regulation	3	42	cytochalasin B;CMPD-1;PF-3758309	PAK1;ACTG1;MAPKAPK2	3	-11.1487
Integrated Pancreatic Cancer Pathway	3	12	FTY720;PLUMBAGIN;API-2	PLA2G4A;AKT1;EP300	3	-5.68902
Signal Transduction of S1P Receptor	3	25	FTY720;CHIR-99021;API-2	S1PR1;AKT1;MAPK1	3	-5.63355
Glycogen Metabolism	2	36	Cantharidin;CHIR-99021	GSK3A;PPP2CA;GSK3B	3	-8.63642
Nicotine Activity on Dopaminergic Neurons	2	21	PIMOZIDE;RESERPINE	DRD2;DRD3;SLC18A2	3	-5.2226
T-Cell Receptor and Co-stimulatory Signaling	2	30	CHIR-99021;API-2	GSK3A;AKT1;GSK3B	3	-4.43821
Estrogen signaling pathway	1	27	IKK 16	IKBKG;IKBKB;CHUK	3	-4.97707
Serotonin Receptor 2 and STAT3 Signaling	6	4	cucurbitacin I;niclosamide;PIMOZIDE;niclosamide;TCB2;FLUOXETINE	HTR2A;STAT3	2	-8.86084
EPO Receptor Signaling	5	27	cucurbitacin I;Vemurafenib;niclosamide;Vemurafenib;niclosamide	RAF1;STAT3	2	-10.8184
Serotonin Transporter Activity	5	11	Fluvoxamine maleate;AT-DYRK-01;SERTRALINE HYDROCHLORIDE;FLUOXETINE;DOXEPIN HYDROCHLORIDE	SLC6A4;MAOA	2	-7.00807
TFs Regulate miRNAs related to cardiac hypertrophy	4	8	cucurbitacin I;niclosamide;niclosamide;API-2	AKT1;STAT3	2	-10.3397
TGF Beta Signaling Pathway	4	54	cucurbitacin I;niclosamide;niclosamide;PLUMBAGIN	EP300;STAT3	2	-10.4199
IL-9 Signaling Pathway	4	17	cucurbitacin I;niclosamide;niclosamide;CHIR-99021	STAT3;MAPK1	2	-10.3783
Serotonin Receptor 4/6/7 and NR3C Signaling	3	18	Vemurafenib;Vemurafenib;CMPD-1	BRAF;MAPKAPK2	2	-7.27754
Oxidative Stress	3	29	skepinone-L;AT-DYRK-01;SB 202190	MAPK14;MAOA	2	-5.75945
Secretion of Hydrochloric Acid in Parietal Cells	2	4	RABEPRAZOLE SODIUM;DOXEPIN HYDROCHLORIDE	ATP4A;HRH2	2	-5.46535
Wnt Signaling Pathway and Pluripotency	2	95	Cantharidin;CHIR-99021	PPP2CA;GSK3B	2	-8.63642
Parkinsons Disease Pathway	2	71	skepinone-L;SB 202190	MAPK14;MAPK11	2	-5.88676
Dopamine metabolism	2	13	Cantharidin;AT-DYRK-01	PPP2CA;MAOA	2	-9.13121
Complement and Coagulation Cascades	2	60	SCH 79797 dihydrochloride;MENADIONE	PROC;F2R	2	-4.50362
Peptide GPCRs	2	73	CMPD-1;CANDESARTAN CILEXTIL	AGTR1;GNRHR	2	-4.52916
Hypothetical Network for Drug Addiction	2	33	SIB 1757;PIMOZIDE	DRD2;GRM5	2	-7.10926
Physiological and Pathological Hypertrophy of the Heart	3	25	cucurbitacin I;niclosamide;niclosamide	STAT3	1	-12.3326
TCA Cycle Nutrient Utilization and Invasiveness of Ovarian Cancer	3	5	cucurbitacin I;niclosamide;niclosamide	STAT3	1	-12.3326
Adipogenesis	3	131	cucurbitacin I;niclosamide;niclosamide	STAT3	1	-12.3326
Bladder Cancer	2	29	Vemurafenib;Vemurafenib	BRAF	1	-8.54711
Sphingolipid Metabolism	1	19	NVP 231	CERK	1	-4.78981
Calcium Regulation in the Cardiac Cell	1	151	2-[(4-Phenylpiperazin-1-yl)methyl]-2,3-dihydroimidazo[1,2-c]quinazolin-5(6H)-one	ADRA1A	1	-9.20787
Gastric cancer network 2	1	31	Rubitecan	TOP2A	1	-4.16695
Nucleotide Metabolism	1	19	Mycophenolic acid	IMPDH1	1	-4.54349
Fluoropyrimidine Activity	1	33	DIPYRIDAMOLE	SLC29A1	1	-4.4057
Heart Development	1	44	CHIR-99021	MAPK1	1	-4.51526
ACE Inhibitor Pathway	1	17	CANDESARTAN CILEXTIL	AGTR1	1	-4.31992
GPCRs, Class C Metabotropic glutamate, pheromone	1	15	SIB 1757	GRM5	1	-7.88712
Arrhythmogenic Right Ventricular Cardiomyopathy	1	74	cytochalasin B	ACTG1	1	-20
Electron Transport Chain	1	103	DIHYDROROTENONE	NDUFS7	1	-5.13623
Integrated Breast Cancer Pathway	1	17	NVP 231	CERK	1	-4.78981
G1 to S cell cycle control	1	69	CHIR-99021	CDK1	1	-4.51526
Biogenic Amine Synthesis	1	15	AT-DYRK-01	MAOA	1	-5.50484
ErbB Signaling Pathway	1	55	PF-3758309	PAK4	1	-4.28597
Myometrial Relaxation and Contraction Pathways	1	156	cytochalasin B	ACTG1	1	-20
Gastric Cancer Network 1	1	29	Rubitecan	TOP2A	1	-4.16695
Striated Muscle Contraction	1	38	cytochalasin B	ACTG1	1	-20
PDGF Pathway	1	12	CHIR-99021	MAPK1	1	-4.51526
DNA Damage Response (only ATM dependent)	1	61	CHIR-99021	GSK3B	1	-4.51526
Oxidative phosphorylation	1	60	DIHYDROROTENONE	NDUFS7	1	-5.13623
Ovarian Infertility Genes	1	31	Alprostadil	PTGER2	1	-4.85801
Wnt Signaling Pathway	1	66	CHIR-99021	GSK3B	1	-4.51526
mRNA Processing	1	127	YK 4-279	DHX9	1	-7.59796
Focal Adhesion	44	191	Bosutinib;AT7867;SC-1;Bosutinib;PF-573228;SU11274(PKI-SU11274);Y-27632;VX-680;1-Naphthyl PP1;MGCD-265;Neratinib;TW-37;Tozasertib;Alsterpaullone;Sunitinib Malate;Vandetanib;Tozasertib VX-680 (MK-0457);Erlotinib;Sunitinib malate;PCI-32765;BMS-536924;AZD2171;RAF265;HA-1077;SP600125;KX2-391;Tivozanib;Erlotinib;Dasatinib;Ki8751;PODOFILOX;AG-013736;Gefitinib;HA-1077;Crizotinib;H 89 dihydrochloride;HA-1…	BLK;BCL2;RAF1;TXK;HCK;PIK3CD;KDR;MAPK9;MAP2K2;PTK2;ROCK1;BRAF;AKT2;MAPK8;EGFR;MAP2K1;AKT1;PDGFRB;IGF1R;TNK2;PTK6;GSK3B;PDGFRA;SRC;FYN;AKT3;MET;ERBB2;MAPK1;ROCK2;FLT1	31	12.537
GPCRs, Class A Rhodopsin-like	11	261	AZELASTINE HYDROCHLORIDE;SURAMIN;JTE 013;BNTX maleate;Eltoprazine hydrochloride;CV 1808;VINCAMINE;Doxepine HCl;ERYTHROMYCIN STEARATE;"7,4'-DIHYDROXYFLAVONE";"L-803,087 trifluoroacetate"	HTR2A;HTR1A;OPRD1;MLNR;CHRM2;DRD2;SSTR4;HRH2;ADRA2A;HTR2C;ADRA1A;CHRM4;HTR1B;P2RY2;ADORA2A;OPRK1;P2RY11;P2RY1;CHRM1;ADRA1B;HRH3;HTR2B;ADRA2C;ADRA2B;CHRM5;P2RY13;HRH1;CHRM3;P2RY10;ADRA1D;OPRM1	31	8.60393
EGF/EGFR Signaling Pathway	35	162	Bosutinib;AT7867;SC-1;Bosutinib;PF-573228;KW 2449;Y-27632;VX-680;1-Naphthyl PP1;Neratinib;Cyt387;Go 6976;Tozasertib;TG-101348;INCB018424;Vandetanib;Tozasertib VX-680 (MK-0457);H-7 dihydrochloride;Erlotinib;sotrastaurin;C-1;RAF265;HA-1077;SP600125;KX2-391;INCB018424;Erlotinib;Dasatinib;AZD1480;Gefitinib;HA-1077;H 89 dihydrochloride;HA-1077;Sorafenib;MLN8237	RAF1;AURKA;ABL1;MAPK9;PRKCA;MAPK3;PRKCD;MAP2K2;PTK2;ROCK1;MAP3K2;RPS6KA3;BRAF;MAPK8;EGFR;MAP2K1;AKT1;PRKCB;JAK2;TNK2;PTK6;JAK1;SRC;RPS6KA5;ERBB2;MAPK1	26	13.7993
MAPK Signaling Pathway	28	168	Bosutinib;AT7867;SC-1;Bosutinib;Neratinib;Sunitinib Malate;Vandetanib;H-7 dihydrochloride;Erlotinib;sotrastaurin;Sunitinib malate;C-1;AZD2171;RAF265;SP600125;VER155008;Erlotinib;CGP 57380;"Dibutyryl-cAMP, sodium salt";Gefitinib;HA-1077;H 89 dihydrochloride;HA-1077;Phorbol 12-Myristate 13-Acetate;Sorafenib;APIGENIN;cyclosporine;LY 364947	PPP3CA;TGFBR2;RAF1;MAPK9;MAPK3;PRKCD;PRKACA;MAP2K2;MKNK1;MAP3K2;RPS6KA3;BRAF;AKT2;MAPK8;EGFR;MAP2K1;AKT1;PRKCH;PDGFRB;TGFBR1;MAPK10;FGFR1;RPS6KA5;AKT3;MAPK1;HSPA1A	26	12.3567
Insulin Signaling	21	160	Bosutinib;AT7867;SC-1;Bosutinib;Go 6976;Alsterpaullone;Dorsomorphin dihydrochloride;H-7 dihydrochloride;sotrastaurin;BMS-536924;C-1;SP600125;OLEANOIC ACID;triptolide;PODOFILOX;H 89 dihydrochloride;Sorafenib;APIGENIN;CAL-101;NVP-ADW742;OSI-906 (Linsitinib)	INSR;PRKAA2;RAF1;PIK3CD;MAPK9;PRKCA;MAPK3;PRKCD;MAP2K2;MAP3K2;RPS6KA3;AKT2;MAPK8;MAP2K1;PTPN1;PRKCQ;AKT1;PRKCH;MAP4K5;IGF1R;GSK3B;MAPK10;PRKAA1;XBP1;RPS6KA5;MAPK1	26	13.4623
Leptin signaling pathway	37	78	Bosutinib;AT7867;SC-1;Bosutinib;PF-573228;Y-27632;VX-680;1-Naphthyl PP1;Neratinib;TW-37;Cyt387;Tozasertib;Alsterpaullone;TG-101348;INCB018424;Vandetanib;Dorsomorphin dihydrochloride;Tozasertib VX-680 (MK-0457);Erlotinib;BMS-536924;HA-1077;SP600125;KX2-391;OLEANOIC ACID;INCB018424;Erlotinib;Dasatinib;PODOFILOX;AZD1480;Gefitinib;HA-1077;H 89 dihydrochloride;HA-1077;ABT-737;Sorafenib;NVP-ADW742;OSI-…	PRKAA2;BCL2L1;RAF1;MAPK3;MAP2K2;PTK2;ROCK1;MAPK8;EGFR;MAP2K1;PTPN1;AKT1;IGF1R;JAK2;GSK3B;JAK1;SRC;PRKAA1;FYN;ERBB2;ROCK2;MAPK1	22	13.1497
BDNF signaling pathway	27	146	Bosutinib;AT7867;SC-1;Bosutinib;VX-680;1-Naphthyl PP1;Cyt387;Tozasertib;Alsterpaullone;TG-101348;INCB018424;Vandetanib;Dorsomorphin dihydrochloride;Tozasertib VX-680 (MK-0457);sotrastaurin;C-1;SP600125;KX2-391;INCB018424;Dasatinib;BARBITAL;N9-isopropylolomoucine;AZD1480;H 89 dihydrochloride;SCH727965;Sorafenib;APIGENIN	CDK5;PRKAA2;RAF1;GRIA2;MAPK9;MAPK3;PRKCD;MAP2K2;CSNK2A1;MAP3K2;RPS6KA3;MAPK8;MAP2K1;AKT1;JAK2;GSK3B;MAPK10;SRC;PRKAA1;FYN;RPS6KA5;MAPK1	22	13.6788
Oncostatin M Signaling Pathway	29	64	Bosutinib;AT7867;SC-1;Bosutinib;Y-27632;VX-680;1-Naphthyl PP1;Arcyriaflavin A;Cyt387;Go 6976;Tozasertib;TG-101348;INCB018424;Vandetanib;Tozasertib VX-680 (MK-0457);H-7 dihydrochloride;sotrastaurin;C-1;CDK9 inhibitor 14;SP600125;KX2-391;INCB018424;Dasatinib;N9-isopropylolomoucine;AZD1480;(-)-Epigallocatechin Gallate;H 89 dihydrochloride;SCH727965;Sorafenib	RAF1;PRKCE;MAPK9;PRKCA;MAPK3;PRKCD;MAP2K2;MAPK8;MAP2K1;AKT1;PRKCH;PRKCB;JAK2;JAK3;TYK2;JAK1;SRC;SERPINE1;CDK2;MAPK1	20	14.0008
Regulation of Actin Cytoskeleton	23	151	Bosutinib;SC-1;Bosutinib;PF-573228;Y-27632;Neratinib;Sunitinib Malate;Vandetanib;Erlotinib;Sunitinib malate;AZD2171;RAF265;HA-1077;Erlotinib;Ki8751;Gefitinib;HA-1077;H 89 dihydrochloride;HA-1077;VINCAMINE;Doxepine HCl;Sorafenib;CAL-101	CHRM2;RAF1;PIK3CD;MAPK3;MAP2K2;PTK2;ROCK1;CHRM4;BRAF;EGFR;MAP2K1;PDGFRB;CHRM1;PDGFRA;CHRM5;FGFR1;CHRM3;ROCK2;MAPK1	19	12.9236
Monoamine GPCRs	4	34	AZELASTINE HYDROCHLORIDE;Eltoprazine hydrochloride;VINCAMINE;Doxepine HCl	HTR2A;HTR1A;CHRM2;DRD2;HRH2;ADRA2A;HTR2C;ADRA1A;CHRM4;HTR1B;CHRM1;ADRA1B;HTR2B;ADRA2C;ADRA2B;CHRM5;HRH1;CHRM3;ADRA1D	19	9.16506
Cell Cycle	18	104	Bosutinib;Bosutinib;KW 2449;1-Naphthyl PP1;Arcyriaflavin A;apicidin;Alsterpaullone;CDK9 inhibitor 14;Dasatinib;N9-isopropylolomoucine;MK-1775;KU-55933;rigosertib;(-)-Epigallocatechin Gallate;SCH727965;Belinostat;APIGENIN;Pandacostat	HDAC1;HDAC6;HDAC4;PLK1;CDK4;CDK1;ABL1;CDK6;HDAC5;EP300;WEE1;GSK3B;HDAC8;ATM;HDAC2;CDK2;HDAC7;HDAC3	18	12.5354
Calcium Regulation in the Cardiac Cell	15	151	Bosutinib;Bosutinib;Y-27632;Go 6976;H-7 dihydrochloride;sotrastaurin;C-1;"Dibutyryl-cAMP, sodium salt";HA-1077;H 89 dihydrochloride;HA-1077;Phorbol 12-Myristate 13-Acetate;VINCAMINE;Doxepine HCl;COLFORSIN	ADCY5;ADCY2;CHRM2;PRKCE;PRKCA;ADRA1A;PRKCD;PRKACA;CHRM4;PRKCQ;PRKCH;CHRM1;ADRA1B;PRKD1;CHRM5;CAMK2G;CHRM3;ADRA1D	18	12.2713
Kit receptor signaling pathway	33	59	Bosutinib;AT7867;SC-1;Bosutinib;VX-680;1-Naphthyl PP1;TW-37;Cyt387;Go 6976;Tozasertib;Sunitinib Malate;TG-101348;INCB018424;Vandetanib;Tozasertib VX-680 (MK-0457);H-7 dihydrochloride;sotrastaurin;Sunitinib malate;PCI-32765;C-1;AZD2171;SP600125;KX2-391;INCB018424;Dasatinib;AG-013736;AZD1480;(-)-Epigallocatechin Gallate;H 89 dihydrochloride;ABT-737;ABT-199 (GDC-0199 );Sorafenib;NVP-ADW742	BCL2;KIT;RAF1;LYN;PRKCA;MAPK3;MAP2K2;RPS6KA3;MAPK8;MAP2K1;AKT1;JAK2;EP300;SRC;FYN;MAPK1;BTK	17	13.0354
IL-3 Signaling Pathway	30	49	Bosutinib;AT7867;SC-1;Bosutinib;VX-680;1-Naphthyl PP1;TW-37;Cyt387;Tozasertib;TG-101348;INCB018424;Vandetanib;Tozasertib VX-680 (MK-0457);H-7 dihydrochloride;C-1;SP600125;KX2-391;INCB018424;Dasatinib;ER 27319 maleate;"Dibutyryl-cAMP, sodium salt";AZD1480;HA-1077;H 89 dihydrochloride;HA-1077;Phorbol 12-Myristate 13-Acetate;ABT-737;ABT-199 (GDC-0199 );Sorafenib;CAL-101	SYK;BCL2;BCL2L1;RAF1;LYN;HCK;PIK3CD;MAPK3;PRKACA;MAPK8;MAP2K1;AKT1;JAK2;JAK1;SRC;FYN;MAPK1	17	12.902
TGF beta Signaling Pathway	26	135	Bosutinib;AT7867;SC-1;Bosutinib;PF-573228;SU11274(PKI-SU11274);Y-27632;VX-680;1-Naphthyl PP1;apicidin;Tozasertib;Vandetanib;Tozasertib VX-680 (MK-0457);HA-1077;SP600125;KX2-391;Dasatinib;(-)-Epigallocatechin Gallate;HA-1077;Crizotinib;H 89 dihydrochloride;HA-1077;Belinostat;Sorafenib;LY 364947;Pandacostat	HDAC1;TGFBR2;RAF1;MAPK9;MAPK3;MAP2K2;PTK2;ROCK1;MAPK8;MAP2K1;AKT1;TGFBR1;EP300;SRC;MET;SIK1;MAPK1	17	14.4014
B Cell Receptor Signaling Pathway	17	100	Bosutinib;AT7867;SC-1;Bosutinib;VX-680;1-Naphthyl PP1;Tozasertib;Alsterpaullone;Tozasertib VX-680 (MK-0457);sotrastaurin;PCI-32765;C-1;RAF265;SP600125;ER 27319 maleate;H 89 dihydrochloride;Sorafenib	SYK;LCK;BLK;RAF1;LYN;MAPK9;MAPK3;PRKCD;MAP2K2;BRAF;MAPK8;MAP2K1;AKT1;GSK3B;FYN;MAPK1;BTK	17	16.067
AGE/RAGE pathway	34	66	Bosutinib;AT7867;SC-1;Bosutinib;Y-27632;VX-680;1-Naphthyl PP1;Neratinib;Cyt387;Go 6976;Tozasertib;TG-101348;INCB018424;Vandetanib;Tozasertib VX-680 (MK-0457);H-7 dihydrochloride;Erlotinib;sotrastaurin;BMS-536924;C-1;HA-1077;SP600125;KX2-391;INCB018424;Erlotinib;Dasatinib;AZD1480;Gefitinib;(-)-Epigallocatechin Gallate;HA-1077;H 89 dihydrochloride;HA-1077;Sorafenib;OSI-906 (Linsitinib)	INSR;RAF1;MAPK9;PRKCA;MAPK3;PRKCD;ROCK1;MAPK8;EGFR;MAP2K1;AKT1;PRKCB;JAK2;MMP7;SRC;MAPK1	16	13.1561
Corticotropin-releasing hormone	19	95	Bosutinib;AT7867;SC-1;Bosutinib;PF-573228;TW-37;Go 6976;Alsterpaullone;Dorsomorphin dihydrochloride;H-7 dihydrochloride;sotrastaurin;C-1;RAF265;SP600125;ETHOSUXIMIDE;H 89 dihydrochloride;ABT-737;ABT-199 (GDC-0199 );Sorafenib	BCL2;PRKAA2;MAPK9;PRKCA;MAPK3;PRKCD;PTK2;BRAF;MAPK8;MAP2K1;PRKCQ;AKT1;PRKCB;GSK3B;CACNA1H;MAPK1	16	15.2761
TSLP Signaling Pathway	19	48	Bosutinib;AT7867;SC-1;Bosutinib;VX-680;1-Naphthyl PP1;Cyt387;Tozasertib;TG-101348;INCB018424;Vandetanib;Tozasertib VX-680 (MK-0457);PCI-32765;SP600125;KX2-391;INCB018424;Dasatinib;AZD1480;H 89 dihydrochloride	LCK;LYN;HCK;MAPK9;MAPK3;MAP2K2;MAPK8;MAP2K1;AKT1;JAK2;JAK1;SRC;FYN;MAPK1;BTK	15	15.6957
Integrin-mediated Cell Adhesion	21	99	Bosutinib;AT7867;SC-1;Bosutinib;PF-573228;Y-27632;VX-680;1-Naphthyl PP1;Tozasertib;Vandetanib;Tozasertib VX-680 (MK-0457);RAF265;HA-1077;SP600125;KX2-391;Dasatinib;HA-1077;H 89 dihydrochloride;HA-1077;Sorafenib;APIGENIN	RAF1;MAP2K2;PTK2;ROCK1;BRAF;AKT2;MAP2K1;AKT1;MAPK10;SRC;FYN;AKT3;ROCK2;MAPK1	14	15.4426
IL-6 signaling pathway	19	44	Bosutinib;AT7867;SC-1;Bosutinib;TW-37;apicidin;Cyt387;Alsterpaullone;TG-101348;INCB018424;sotrastaurin;C-1;INCB018424;AZD1480;(-)-Epigallocatechin Gallate;H 89 dihydrochloride;ABT-737;Belinostat;Pandacostat	HDAC1;BCL2L1;HCK;MAPK3;PRKCD;MAP2K2;MAP2K1;AKT1;JAK2;EP300;TYK2;GSK3B;JAK1;MAPK1	14	14.5882
TSH signaling pathway	25	66	Bosutinib;AT7867;SC-1;Bosutinib;VX-680;1-Naphthyl PP1;Arcyriaflavin A;Cyt387;Tozasertib;TG-101348;INCB018424;Vandetanib;Tozasertib VX-680 (MK-0457);RAF265;CDK9 inhibitor 14;KX2-391;INCB018424;Dasatinib;N9-isopropylolomoucine;AZD1480;H 89 dihydrochloride;SCH727965;Zardaverine;Sorafenib;COLFORSIN	PDE4D;ADCY2;RAF1;CDK4;MAPK3;BRAF;MAP2K1;AKT1;JAK2;JAK1;SRC;CDK2;MAPK1	13	13.9217
IL-5 Signaling Pathway	19	42	Bosutinib;AT7867;SC-1;Bosutinib;Ro 31-8220 mesylate;TW-37;Cyt387;Alsterpaullone;TG-101348;INCB018424;PCI-32765;INCB018424;ER 27319 maleate;AZD1480;H 89 dihydrochloride;ABT-737;ABT-199 (GDC-0199 );Sorafenib;APIGENIN	SYK;BCL2;RAF1;LYN;MAPK3;MAP2K2;PIM1;MAP2K1;AKT1;JAK2;GSK3B;MAPK1;BTK	13	14.5296
TCR Signaling Pathway	15	91	Bosutinib;AT7867;SC-1;Bosutinib;VX-680;1-Naphthyl PP1;Tozasertib;Tozasertib VX-680 (MK-0457);sotrastaurin;C-1;SP600125;BNTX maleate;H 89 dihydrochloride;Sorafenib;"7,4'-DIHYDROXYFLAVONE"	LCK;RAF1;MAPK9;MAPK3;PRKCD;MAP2K2;MAPK8;MAP2K1;PRKCQ;AKT1;FYN;MAPK1;OPRM1	13	16.5363
Androgen receptor signaling pathway	27	89	Bosutinib;AT7867;Bosutinib;PF-573228;Y-27632;VX-680;1-Naphthyl PP1;Neratinib;apicidin;Tozasertib;Alsterpaullone;Vandetanib;Salermide;Tozasertib VX-680 (MK-0457);Erlotinib;HA-1077;KX2-391;Erlotinib;Dasatinib;Gefitinib;(-)-Epigallocatechin Gallate;HA-1077;H 89 dihydrochloride;HA-1077;Belinostat;Retinoic acid;Pandacostat	HDAC1;KAT2B;PTK2;ROCK1;EGFR;AKT1;SIRT1;EP300;GSK3B;SRC;ROCK2;NR2C2	12	13.5833
Senescence and Autophagy	26	106	Bosutinib;SC-1;Bosutinib;VX-680;1-Naphthyl PP1;Arcyriaflavin A;TW-37;Tozasertib;Alsterpaullone;Vandetanib;Tozasertib VX-680 (MK-0457);BMS-536924;RAF265;CDK9 inhibitor 14;KX2-391;Dasatinib;PODOFILOX;N9-isopropylolomoucine;(-)-Epigallocatechin Gallate;ABT-737;SCH727965;ABT-199 (GDC-0199 );Sorafenib;APIGENIN;NVP-ADW742;OSI-906 (Linsitinib)	BCL2;RAF1;CDK4;BRAF;MAP2K1;CDK6;IGF1R;GSK3B;SRC;SERPINE1;CDK2;MAPK1	12	12.4511
Interleukin-11 Signaling Pathway	21	44	Bosutinib;AT7867;SC-1;Bosutinib;VX-680;1-Naphthyl PP1;TW-37;Cyt387;Tozasertib;TG-101348;INCB018424;Vandetanib;Tozasertib VX-680 (MK-0457);KX2-391;INCB018424;Dasatinib;AZD1480;H 89 dihydrochloride;ABT-737;ABT-199 (GDC-0199 );Sorafenib	BCL2;RAF1;MAPK3;MAP2K2;MAP2K1;AKT1;JAK2;TYK2;JAK1;SRC;FYN;MAPK1	12	14.8585
IL-2 Signaling Pathway	19	40	Bosutinib;AT7867;SC-1;Bosutinib;VX-680;1-Naphthyl PP1;TW-37;Cyt387;Tozasertib;TG-101348;INCB018424;Tozasertib VX-680 (MK-0457);INCB018424;ER 27319 maleate;AZD1480;H 89 dihydrochloride;ABT-737;ABT-199 (GDC-0199 );Sorafenib	SYK;LCK;BCL2;RAF1;MAPK3;MAP2K2;MAP2K1;AKT1;JAK3;JAK1;FYN;MAPK1	12	15.293
G Protein Signaling Pathways	14	92	Y-27632;Triazolothiadiazine;Go 6976;H-7 dihydrochloride;sotrastaurin;C-1;"Dibutyryl-cAMP, sodium salt";HA-1077;H 89 dihydrochloride;HA-1077;Phorbol 12-Myristate 13-Acetate;Zardaverine;cyclosporine;COLFORSIN	ADCY5;PPP3CA;PDE4D;ADCY2;PRKCE;PRKCA;PRKCD;PRKACA;PRKCQ;PRKCH;PRKD1;PDE4A	12	9.68074
MicroRNAs in cardiomyocyte hypertrophy	12	85	AT7867;Y-27632;CDK9 inhibitor 14;HA-1077;HA-1077;H 89 dihydrochloride;HA-1077;SCH727965;Belinostat;Sorafenib;CAL-101;Pandacostat	RAF1;HDAC4;PIK3CD;ROCK1;CDK9;AKT2;HDAC9;AKT1;HDAC5;CDK7;HDAC7;ROCK2	12	10.7566
Retinoblastoma (RB) in Cancer	22	87	Bosutinib;Bosutinib;KW 2449;1-Naphthyl PP1;Arcyriaflavin A;apicidin;Daunorubicin;Alsterpaullone;AZD7762;CDK9 inhibitor 14;Dasatinib;PODOFILOX;N9-isopropylolomoucine;Bisantrene dihydrochloride;MK-1775;SCH727965;Belinostat;Doxorubicin;Sorafenib;APIGENIN;Pandacostat;Axitinib	HDAC1;RAF1;CDK1;CDK4;PLK4;ABL1;TOP2A;CDK6;WEE1;CHEK1;CDK2	11	11.9963
SIDS Susceptibility Pathways	18	85	Sunitinib Malate;TG-101348;Vandetanib;H-7 dihydrochloride;Sunitinib malate;C-1;BARBITAL;"Dibutyryl-cAMP, sodium salt";Eltoprazine hydrochloride;(-)-Epigallocatechin Gallate;HA-1077;H 89 dihydrochloride;HA-1077;Phorbol 12-Myristate 13-Acetate;UB 165 fumarate;Doxepine HCl;ERYTHROMYCIN STEARATE;Sorafenib	HTR2A;HTR1A;CHRM2;GABRA1;SLC6A4;PRKACA;CHRNA4;KCNH2;CHRNB2;EP300;RET	11	8.58669
RANKL/RANK Signaling Pathway	15	55	Bosutinib;AT7867;SC-1;Bosutinib;PF-573228;VX-680;1-Naphthyl PP1;Tozasertib;Vandetanib;Tozasertib VX-680 (MK-0457);SP600125;KX2-391;Dasatinib;ER 27319 maleate;H 89 dihydrochloride	SYK;LYN;MAPK9;MAPK3;PTK2;AKT2;MAPK8;MAP2K1;AKT1;SRC;MAPK1	11	17.7297
Myometrial Relaxation and Contraction Pathways	14	156	Bosutinib;Bosutinib;Y-27632;Go 6976;H-7 dihydrochloride;sotrastaurin;C-1;"Dibutyryl-cAMP, sodium salt";HA-1077;H 89 dihydrochloride;HA-1077;Phorbol 12-Myristate 13-Acetate;Zardaverine;COLFORSIN	ADCY5;PDE4D;ADCY2;PRKCE;PRKCA;PRKCD;PRKACA;PRKCQ;PRKCH;PRKD1;CAMK2G	11	12.634
Wnt Signaling Pathway and Pluripotency	10	95	Y-27632;Go 6976;Alsterpaullone;H-7 dihydrochloride;sotrastaurin;C-1;SP600125;(-)-Epigallocatechin Gallate;Retinoic acid;APIGENIN	PPARD;PRKCE;MAPK9;PRKCA;PRKCD;PRKCQ;PRKCH;MMP7;GSK3B;PRKD1;MAPK10	11	10.6848
Toll-like receptor signaling pathway	8	102	Bosutinib;AT7867;SC-1;Bosutinib;SP600125;H 89 dihydrochloride;APIGENIN;CAL-101	PIK3CD;MAPK9;MAPK3;MAP2K2;AKT2;MAPK8;MAP2K1;AKT1;MAPK10;AKT3;MAPK1	11	19.8822
Regulation of toll-like receptor signaling pathway	8	103	Bosutinib;AT7867;SC-1;Bosutinib;SP600125;H 89 dihydrochloride;APIGENIN;CAL-101	PIK3CD;MAPK9;MAPK3;MAP2K2;AKT2;MAPK8;MAP2K1;AKT1;MAPK10;AKT3;MAPK1	11	19.8822
Pathogenic Escherichia coli infection	18	58	Bosutinib;Bosutinib;KW 2449;Y-27632;1-Naphthyl PP1;Go 6976;H-7 dihydrochloride;sotrastaurin;C-1;HA-1077;Dasatinib;Colchicine;Vinblastine sulfate;PODOFILOX;COLCHICINE;HA-1077;H 89 dihydrochloride;HA-1077	ABL1;PRKCA;TUBA1A;ROCK1;TUBA4A;TUBB;TUBA1B;FYN;TUBB1;ROCK2	10	13.2132
IL-7 Signaling Pathway	14	25	Bosutinib;AT7867;SC-1;Bosutinib;1-Naphthyl PP1;TW-37;Cyt387;Alsterpaullone;TG-101348;INCB018424;INCB018424;AZD1480;H 89 dihydrochloride;ABT-737	BCL2L1;MAPK3;MAP2K2;MAP2K1;AKT1;JAK3;GSK3B;JAK1;FYN;MAPK1	10	17.0934
IL-4 Signaling Pathway	12	56	AT7867;SC-1;AZELASTINE HYDROCHLORIDE;Cyt387;TG-101348;INCB018424;INCB018424;AZD1480;(-)-Epigallocatechin Gallate;H 89 dihydrochloride;Doxepine HCl;CAL-101	PIK3CD;MAPK3;AKT1;JAK2;JAK3;EP300;TYK2;JAK1;HRH1;MAPK1	10	13.4635
Wnt Signaling Pathway Netpath	11	51	AT7867;SC-1;Go 6976;Alsterpaullone;Vandetanib;H-7 dihydrochloride;sotrastaurin;C-1;SP600125;H 89 dihydrochloride;APIGENIN	TEK;MAPK9;PRKCA;MAPK8;CDK6;AKT1;PRKCB;GSK3B;MAPK1	9	14.301
TNF alpha Signaling Pathway	9	93	AT7867;SC-1;TW-37;SP600125;rigosertib;H 89 dihydrochloride;ABT-737;Sorafenib;APIGENIN	BCL2L1;RAF1;PLK1;MAPK9;MAPK3;CSNK2A1;MAPK8;AKT1;MAPK1	9	13.7091
Wnt Signaling Pathway	8	66	Y-27632;Go 6976;Alsterpaullone;H-7 dihydrochloride;sotrastaurin;C-1;SP600125;APIGENIN	PRKCE;MAPK9;PRKCA;PRKCD;PRKCQ;PRKCH;GSK3B;PRKD1;MAPK10	9	11.5787
Cardiac Hypertrophic Response	7	54	AT7867;CDK9 inhibitor 14;H 89 dihydrochloride;SCH727965;Belinostat;Sorafenib;Pandacostat	RAF1;HDAC4;CDK9;AKT2;HDAC9;AKT1;HDAC5;CDK7;HDAC7	9	11.3401
GPCRs, Other	6	103	AZELASTINE HYDROCHLORIDE;SURAMIN;Purmorphamine;NVP-LDE225;CV 1808;Doxepine HCl	HTR2A;CHRM2;HRH4;ADORA2A;P2RY11;SMO;P2RY13;CHRM3;ADRA1D	9	9.63758
Notch Signaling Pathway	21	61	Bosutinib;AT7867;Bosutinib;VX-680;1-Naphthyl PP1;apicidin;Cyt387;Tozasertib;Alsterpaullone;TG-101348;INCB018424;Vandetanib;Tozasertib VX-680 (MK-0457);KX2-391;INCB018424;Dasatinib;AZD1480;(-)-Epigallocatechin Gallate;H 89 dihydrochloride;Belinostat;Pandacostat	HDAC1;LCK;AKT1;JAK2;EP300;GSK3B;SRC;HDAC2	8	14.0441
Signaling of Hepatocyte Growth Factor Receptor	13	34	Bosutinib;SC-1;Bosutinib;PF-573228;VX-680;1-Naphthyl PP1;Tozasertib;Vandetanib;Tozasertib VX-680 (MK-0457);SP600125;KX2-391;Dasatinib;Sorafenib	RAF1;MAPK3;MAP2K2;PTK2;MAPK8;MAP2K1;SRC;MAPK1	8	17.0489
Nuclear Receptors in Lipid Metabolism and Toxicity	10	33	TTNPB;AM-580;PODOPHYLLIN ACETATE;Erlotinib;4-(4-octylphenyl)benzoate;TTNPB;NP-009852;NP-009832;FLAVONE;ERYTHROMYCIN STEARATE;Retinoic acid	ABCB1;PPARD;NR1I2;RARG;RARA;RARB;CYP3A4;CYP2C9	8	8.25731
TWEAK Signaling Pathway	8	42	AT7867;SC-1;apicidin;Alsterpaullone;SP600125;H 89 dihydrochloride;Belinostat;Pandacostat	HDAC1;MAPK9;MAPK3;AKT2;MAPK8;AKT1;GSK3B;MAPK1	8	15.1549
MAPK Cascade	7	29	Bosutinib;SC-1;Bosutinib;RAF265;SP600125;Sorafenib;APIGENIN	RAF1;MAPK3;MAP2K2;MAP3K2;BRAF;MAP2K1;MAPK10;MAPK1	8	18.1113
Nuclear Receptors	6	38	TTNPB;AM-580;Erlotinib;4-(4-octylphenyl)benzoate;TTNPB;Retinoic acid	PPARD;NR1I2;RARG;RARA;RARB;RXRA;RXRB;NR2C2	8	8.63514
IL-1 signaling pathway	6	54	Bosutinib;AT7867;SC-1;Bosutinib;SP600125;H 89 dihydrochloride	MAPK9;MAPK3;MAP2K2;MAP3K2;MAPK8;MAP2K1;AKT1;MAPK1	8	24.3358
FSH signaling pathway	21	27	Bosutinib;AT7867;SC-1;Bosutinib;VX-680;1-Naphthyl PP1;Go 6976;Tozasertib;Vandetanib;Tozasertib VX-680 (MK-0457);H-7 dihydrochloride;sotrastaurin;C-1;KX2-391;Dasatinib;"Dibutyryl-cAMP, sodium salt";HA-1077;H 89 dihydrochloride;HA-1077;Phorbol 12-Myristate 13-Acetate;Sorafenib	RAF1;PRKCA;MAPK3;PRKACA;AKT1;SRC;MAPK1	7	14.5406
Alpha 6 Beta 4 signaling pathway	17	31	Bosutinib;AT7867;SC-1;Bosutinib;PF-573228;VX-680;1-Naphthyl PP1;Go 6976;Tozasertib;Vandetanib;Tozasertib VX-680 (MK-0457);H-7 dihydrochloride;sotrastaurin;C-1;KX2-391;Dasatinib;H 89 dihydrochloride	PRKCA;MAPK3;PRKCD;PTK2;AKT1;SRC;MAPK1	7	17.1866
Nicotine Activity on Dopaminergic Neurons	15	21	Alsterpaullone;H-7 dihydrochloride;C-1;BARBITAL;"Dibutyryl-cAMP, sodium salt";N9-isopropylolomoucine;HA-1077;H 89 dihydrochloride;HA-1077;Phorbol 12-Myristate 13-Acetate;UB 165 fumarate;SCH727965;Doxepine HCl;APIGENIN;COLFORSIN	ADCY2;CDK5;DRD2;PRKACA;CHRNA4;CHRNB2;CHRNA3	7	8.03414
miRs in Muscle Cell Differentiation	10	18	Y-27632;Go 6976;H-7 dihydrochloride;sotrastaurin;C-1;"Dibutyryl-cAMP, sodium salt";HA-1077;H 89 dihydrochloride;HA-1077;Phorbol 12-Myristate 13-Acetate	PRKCE;PRKCA;PRKCD;PRKACA;PRKCQ;PRKCH;PRKD1	7	10.0228
TGF Beta Signaling Pathway	9	54	SC-1;Cyt387;TG-101348;INCB018424;SP600125;INCB018424;AZD1480;(-)-Epigallocatechin Gallate;LY 364947	TGFBR2;MAPK9;MAPK3;TGFBR1;EP300;JAK1;SERPINE1	7	11.8522
G1 to S cell cycle control	8	69	Arcyriaflavin A;Alsterpaullone;CDK9 inhibitor 14;N9-isopropylolomoucine;MK-1775;KU-55933;SCH727965;APIGENIN	CDK4;CDK1;CDK6;WEE1;CDK7;ATM;CDK2	7	9.34883
Serotonin Receptor 2 and ELK-SRF/GATA4 signaling	6	19	Bosutinib;SC-1;Bosutinib;Eltoprazine hydrochloride;Doxepine HCl;Sorafenib	HTR2A;RAF1;HTR2C;MAPK3;MAP2K2;MAP2K1;HTR2B	7	19.1189
Parkin-Ubiquitin Proteasomal System pathway	5	71	VER155008;Colchicine;Vinblastine sulfate;PODOFILOX;COLCHICINE	TUBA1A;TUBA4A;TUBB;HSPA1B;TUBA1B;TUBB1;HSPA1A	7	8.51244
Apoptosis	11	84	AT7867;TW-37;BMS-536924;SP600125;PODOFILOX;H 89 dihydrochloride;ABT-737;ABT-199 (GDC-0199 );APIGENIN;NVP-ADW742;OSI-906 (Linsitinib)	BCL2;BCL2L1;BCL2L2;AKT1;IGF1R;MAPK10	6	10.645
IL17 signaling pathway	9	31	AT7867;SC-1;Cyt387;Alsterpaullone;TG-101348;INCB018424;INCB018424;AZD1480;H 89 dihydrochloride	MAPK3;AKT1;JAK2;GSK3B;JAK1;MAPK1	6	15.3737
Extracellular vesicle-mediated signaling in recipient cells	9	31	AT7867;Neratinib;Vandetanib;Erlotinib;Erlotinib;Gefitinib;H 89 dihydrochloride;Sorafenib;LY 364947	TGFBR2;RAF1;EGFR;AKT1;TGFBR1;ERBB2	6	12.0124
IL-9 Signaling Pathway	8	17	Bosutinib;SC-1;Bosutinib;Cyt387;TG-101348;INCB018424;INCB018424;AZD1480	MAPK3;MAP2K2;MAP2K1;JAK3;JAK1;MAPK1	6	18.3823
ErbB Signaling Pathway	16	55	Bosutinib;AT7867;Bosutinib;VX-680;1-Naphthyl PP1;Neratinib;Go 6976;Tozasertib;Vandetanib;Tozasertib VX-680 (MK-0457);H-7 dihydrochloride;sotrastaurin;C-1;KX2-391;Erlotinib;Dasatinib	ERBB4;PRKCA;SRC;AKT3;ERBB2	5	15.9473
Apoptosis-related network due to altered Notch3 in ovarian cancer	12	53	Bosutinib;AT7867;SC-1;Bosutinib;PF-573228;KW 2449;1-Naphthyl PP1;apicidin;Dasatinib;H 89 dihydrochloride;Belinostat;Pandacostat	HDAC1;ABL1;PTK2;AKT1;MAPK1	5	19.2867
G13 Signaling Pathway	10	38	Bosutinib;Bosutinib;Y-27632;HA-1077;SP600125;HA-1077;H 89 dihydrochloride;HA-1077;APIGENIN;CAL-101	PIK3CD;ROCK1;TNK2;MAPK10;ROCK2	5	13.7229
Interferon type I signaling pathways	10	58	Bosutinib;Bosutinib;1-Naphthyl PP1;Cyt387;TG-101348;INCB018424;INCB018424;AZD1480;H 89 dihydrochloride;CAL-101	PIK3CD;TYK2;JAK1;FYN;RPS6KA5	5	14.75
Endochondral Ossification	9	66	Dorsomorphin dihydrochloride;Sunitinib malate;BMS-536924;PODOFILOX;Belinostat;Sorafenib;NVP-ADW742;Pandacostat;OSI-906 (Linsitinib)	HDAC4;DDR2;IGF1R;BMPR1A;FGFR1	5	8.00645
Serotonin Receptor 4/6/7 and NR3C Signaling	6	18	Bosutinib;SC-1;Bosutinib;RAF265;H 89 dihydrochloride;Sorafenib	MAPK3;MAP2K2;BRAF;MAP2K1;RPS6KA5	5	19.5676
Adipogenesis	6	131	TTNPB;AM-580;TTNPB;(-)-Epigallocatechin Gallate;StemRegenin 1;Retinoic acid	AHR;PPARD;RARA;RXRA;SERPINE1	5	8.25785
Monoamine Transport	5	32	AZELASTINE HYDROCHLORIDE;OXOLINIC ACID;AMINOBENZTROPINE;CV 1808;Doxepine HCl	SLC6A4;SLC6A2;ADORA2A;HRH3;SLC6A3	5	11.543
Signal Transduction of S1P Receptor	3	25	AT7867;SC-1;H 89 dihydrochloride	MAPK3;AKT2;AKT1;AKT3;MAPK1	5	24.1084
Aryl Hydrocarbon Receptor	14	43	Arcyriaflavin A;Neratinib;Sunitinib Malate;TG-101348;Vandetanib;Erlotinib;Sunitinib malate;CDK9 inhibitor 14;Erlotinib;N9-isopropylolomoucine;Gefitinib;StemRegenin 1;SCH727965;Sorafenib	AHR;EGFR;RET;CDK2	4	10.0861
Bladder Cancer	9	29	Arcyriaflavin A;Neratinib;Vandetanib;Erlotinib;RAF265;CDK9 inhibitor 14;Erlotinib;Gefitinib;Sorafenib	CDK4;BRAF;EGFR;ERBB2	4	10.5044
T-Cell Receptor and Co-stimulatory Signaling	9	30	Bosutinib;AT7867;Bosutinib;VX-680;1-Naphthyl PP1;Tozasertib;Alsterpaullone;Tozasertib VX-680 (MK-0457);H 89 dihydrochloride	LCK;AKT1;GSK3B;FYN	4	19.7425
Type II interferon signaling (IFNG)	8	41	Cyt387;TG-101348;INCB018424;sotrastaurin;C-1;INCB018424;"7-DESACETOXY-6,7-DEHYDROGEDUNIN";AZD1480	EIF2AK2;PRKCD;JAK2;JAK1	4	10.2526
Constitutive Androstane Receptor Pathway	5	20	PODOPHYLLIN ACETATE;NP-009852;NP-009832;FLAVONE;ERYTHROMYCIN STEARATE;Retinoic acid	ABCB1;RXRA;CYP3A4;CYP2C9	4	7.52361
DNA Damage Response (only ATM dependent)	4	61	Alsterpaullone;SP600125;APIGENIN;CAL-101	PIK3CD;MAPK9;GSK3B;MAPK10	4	8.85353
Peptide GPCRs	3	73	BNTX maleate;"7,4'-DIHYDROXYFLAVONE";"L-803,087 trifluoroacetate"	OPRD1;SSTR4;OPRK1;OPRM1	4	7.39403
EPO Receptor Signaling	15	27	Bosutinib;Bosutinib;VX-680;1-Naphthyl PP1;Cyt387;Tozasertib;TG-101348;INCB018424;Vandetanib;Tozasertib VX-680 (MK-0457);KX2-391;INCB018424;Dasatinib;AZD1480;Sorafenib	RAF1;JAK2;SRC	3	14.17
miRNAs involved in DNA damage response	7	15	Bosutinib;Bosutinib;KW 2449;1-Naphthyl PP1;Dasatinib;KU-55933;APIGENIN	ABL1;CDK6;ATM	3	17.6781
Integrated Pancreatic Cancer Pathway	7	12	AT7867;Sunitinib Malate;Sunitinib malate;AZD2171;Ki8751;(-)-Epigallocatechin Gallate;H 89 dihydrochloride	AKT1;EP300;PDGFRA	3	12.9535
Amyotrophic lateral sclerosis (ALS)	4	34	TW-37;ABT-737;ABT-199 (GDC-0199 );cyclosporine	PPP3CA;BCL2;BCL2L1	3	8.37629
Ovarian Infertility Genes	4	31	Arcyriaflavin A;Dorsomorphin dihydrochloride;CDK9 inhibitor 14;KU-55933	CDK4;ATM;BMPR1B	3	10.9974
Fluoropyrimidine Activity	3	33	Ko-143;Acyclovir;zebularine	CDA;ABCG2;TK1	3	7.73625
p38 MAPK Signaling Pathway	3	34	CGP 57380;H 89 dihydrochloride;LY 364947	MKNK1;TGFBR1;RPS6KA5	3	7.41951
Eicosanoid Synthesis	3	19	SURAMIN;valdecoxib;Cilastatin sodium	PLA2G2A;DPEP1;PTGS2	3	9.42646
Drug Induction of Bile Acid Pathway	3	17	PODOPHYLLIN ACETATE;Erlotinib;ERYTHROMYCIN STEARATE	ABCB1;NR1I2;CYP3A4	3	8.34508
Nucleotide GPCRs	2	11	SURAMIN;CV 1808	P2RY2;ADORA2A;P2RY1	3	9.27528
Glycolysis and Gluconeogenesis	1	48	LONIDAMINE	HK3;HK2;HK1	3	6.12773
TCA Cycle Nutrient Utilization and Invasiveness of Ovarian Cancer	10	5	Neratinib;Cyt387;TG-101348;INCB018424;Vandetanib;Erlotinib;INCB018424;Erlotinib;AZD1480;Gefitinib	EGFR;JAK1	2	10.5962
Gastric cancer network 2	9	31	Neratinib;Daunorubicin;Vandetanib;Erlotinib;Erlotinib;PODOFILOX;Bisantrene dihydrochloride;Gefitinib;Doxorubicin	TOP2A;EGFR	2	9.81263
Gastric Cancer Network 1	9	29	KW 2449;VX-680;Tozasertib;Daunorubicin;Tozasertib VX-680 (MK-0457);PODOFILOX;Bisantrene dihydrochloride;Doxorubicin;MLN8237	AURKA;TOP2A	2	11.5855
Cholesterol Biosynthesis	7	15	Cerivastatin;Cerivastatin;TIOCONAZOLE;Pitavastatin calcium;ERYTHROMYCIN STEARATE;lovastatin;fluvastatin	HMGCR;CYP51A1	2	8.06066
Serotonin Receptor 2 and STAT3 Signaling	6	4	Cyt387;TG-101348;INCB018424;INCB018424;AZD1480;Doxepine HCl	HTR2A;JAK2	2	10.0591
Type III interferon signaling	5	10	Cyt387;TG-101348;INCB018424;INCB018424;AZD1480	TYK2;JAK1	2	10.6968
Osteoblast Signaling	5	17	Sunitinib Malate;Sunitinib malate;AZD2171;Ki8751;Sorafenib	PDGFRB;PDGFRA	2	9.47913
FAS pathway and Stress induction of HSP regulation	4	42	TW-37;SP600125;ABT-737;ABT-199 (GDC-0199 )	BCL2;MAPK8	2	9.24252
Tryptophan metabolism	3	46	PODOPHYLLIN ACETATE;ERYTHROMYCIN STEARATE;tetraethylthiuram disulfide	CYP3A4;ALDH2	2	7.4947
Irinotecan Pathway	3	14	Ko-143;PODOPHYLLIN ACETATE;ERYTHROMYCIN STEARATE	ABCG2;CYP3A4	2	8.4988
Fatty Acid Omega Oxidation	3	15	PODOPHYLLIN ACETATE;ERYTHROMYCIN STEARATE;tetraethylthiuram disulfide	CYP3A4;ALDH2	2	7.4947
Farnesoid X Receptor Pathway	3	19	PODOPHYLLIN ACETATE;ERYTHROMYCIN STEARATE;Retinoic acid	RXRA;CYP3A4	2	7.63473
Selenium Micronutrient Network	3	86	BMS-536924;ERYTHROMYCIN STEARATE;OSI-906 (Linsitinib)	INSR;ALB	2	7.777
Apoptosis Modulation by HSP70	3	18	SP600125;VER155008;APIGENIN	MAPK10;HSPA1A	2	8.56552
Folate Metabolism	3	67	BMS-536924;ERYTHROMYCIN STEARATE;OSI-906 (Linsitinib)	INSR;ALB	2	7.777
Liver X Receptor Pathway	3	10	PODOPHYLLIN ACETATE;ERYTHROMYCIN STEARATE;Retinoic acid	RXRA;CYP3A4	2	7.63473
Vitamin B12 Metabolism	3	52	BMS-536924;ERYTHROMYCIN STEARATE;OSI-906 (Linsitinib)	INSR;ALB	2	7.777
Secretion of Hydrochloric Acid in Parietal Cells	2	4	AZELASTINE HYDROCHLORIDE;Doxepine HCl	HRH2;CHRM1	2	11.0231
Apoptosis Modulation and Signaling	2	13	Go 6976;VER155008	PRKD1;HSPA1A	2	11.0867
Heart Development	2	44	SC-1;Dorsomorphin dihydrochloride	BMPR1A;MAPK1	2	20.3962
TFs Regulate miRNAs related to cardiac hypertrophy	2	8	AT7867;H 89 dihydrochloride	AKT2;AKT1	2	21.3117
Nicotine Activity on Chromaffin Cells	2	4	ETHOSUXIMIDE;UB 165 fumarate	CACNA1G;CHRNA3	2	8.15388
Codeine and Morphine Metabolism	2	8	PODOPHYLLIN ACETATE;ERYTHROMYCIN STEARATE	ABCB1;CYP3A4	2	8.02417
Hypothetical Network for Drug Addiction	2	33	BARBITAL;Doxepine HCl	DRD2;GRIA2	2	7.75258
Vitamin D Metabolism	1	10	Retinoic acid	RXRA;RXRB	2	6.85585
PDGF Pathway	1	12	SC-1	MAPK3;MAPK1	2	25
Dopamine metabolism	7	13	H-7 dihydrochloride;C-1;"Dibutyryl-cAMP, sodium salt";HA-1077;H 89 dihydrochloride;HA-1077;Phorbol 12-Myristate 13-Acetate	PRKACA	1	8.23143
Statin Pathway	5	29	Cerivastatin;Cerivastatin;Pitavastatin calcium;lovastatin;fluvastatin	HMGCR	1	8.12156
TP53 Network	5	13	Bosutinib;Bosutinib;KW 2449;1-Naphthyl PP1;Dasatinib	ABL1	1	21.9043
ID signaling pathway	4	16	Arcyriaflavin A;CDK9 inhibitor 14;N9-isopropylolomoucine;SCH727965	CDK2	1	10.1021
DNA Replication	4	41	Arcyriaflavin A;CDK9 inhibitor 14;N9-isopropylolomoucine;SCH727965	CDK2	1	10.1021
Inflammatory Response Pathway	3	30	VX-680;Tozasertib;Tozasertib VX-680 (MK-0457)	LCK	1	13.9919
Influenza A virus infection	3	12	TW-37;ABT-737;ABT-199 (GDC-0199 )	BCL2	1	9.05086
Ectoderm Differentiation	2	10	Ro 31-8220 mesylate;APIGENIN	PIM1	1	10.6704
Oxidative Stress	2	29	SP600125;APIGENIN	MAPK10	1	8.2579
Arachidonate Epoxygenase / Epoxide Hydrolase	2	5	NP-009852;NP-009832;FLAVONE	CYP2C9	1	7.35694
Hedgehog Signaling Pathway	2	16	Purmorphamine;NVP-LDE225	SMO	1	8.6144
Mitochondrial Gene Expression	1	19	cyclosporine	PPP3CA	1	6.35256
Spinal Cord Injury	1	4	valdecoxib	PTGS2	1	8.59604
Proteasome Degradation	1	61	MLN2238	PSMB5	1	7.13225
ACE Inhibitor Pathway	1	17	PERINDOPRIL ERBUMINE	ACE	1	7.27159
Cytoplasmic Ribosomal Proteins	1	88	H 89 dihydrochloride	RPS6KA3	1	7.14247
Parkinsons Disease Pathway	1	71	LRRK2-IN-1	LRRK2	1	8.87816
Matrix Metalloproteinases	1	30	(-)-Epigallocatechin Gallate	MMP7	1	7.36197
Electron Transport Chain	1	103	oligomycin A	ATP6	1	7.16036
Glycogen Metabolism	1	36	Alsterpaullone	GSK3B	1	12.554
Blood Clotting Cascade	1	25	(-)-Epigallocatechin Gallate	SERPINE1	1	7.36197
SREBF and miR33 in cholesterol and lipid homeostasis	1	4	Dorsomorphin dihydrochloride	PRKAA1	1	11.0906
Integrated Breast Cancer Pathway	1	17	CDK9 inhibitor 14	CDK7	1	9.90567
Complement and Coagulation Cascades	1	60	(-)-Epigallocatechin Gallate	SERPINE1	1	7.36197
Translation Factors	1	50	7-DESACETOXY-6,7-DEHYDROGEDUNIN	EIF2AK2	1	7.91622
Oxidative phosphorylation	1	60	oligomycin A	ATP6	1	7.16036
Eukaryotic Transcription Initiation	1	41	CDK9 inhibitor 14	CDK7	1	9.90567
Prostaglandin Synthesis and Regulation	1	31	valdecoxib	PTGS2	1	8.59604
Serotonin Transporter Activity	1	11	Doxepine HCl	SLC6A4	1	6.87016
