# Supplementary material for: High-throughput phenotypic screen and transcriptional analysis identify new compounds and targets for macrophage reprogramming
Source: Nat Commun. 2021 Feb 3;12:773. doi: 10.1038/s41467-021-21066-x (PMC7858590; doi:10.1038/s41467-021-21066-x)
Supplement: Supplementary file 7 — Supplementary Data 3 [file 41467_2021_21066_MOESM7_ESM.xlsx]

## Sheet: Sheet1
Supplementary data 3. The differentially expressed genes of hMDM response to compunds for Figure 2d.
One row contains one gene with >=2 fold & P <0.05 at least in one compound or control treatment.
Gene	IL4	IFNg	5HT	Dopa	Vegf	Egf	Leptin
CHCHD5	0.616931	0.246645	-0.775365	-0.237397	-0.422417	-0.275565	-1.09508
HSPE1	0.472031	-0.0194851	-0.0974004	-1.33181	0.47357	0.20755	0.194668
LINC00536	na	na	na	1.22806	na	na	na
TMEM184A	na	na	1.02346	na	0.555417	0.336939	1.04672
CCL4L2	0.329875	-1.2742	-1.33843	-0.10452	-0.125822	-0.826744	-0.477766
C3orf58	-0.725589	0.311777	1.42301	-0.743788	0.457652	0.75438	0.461976
TRAP1	1.14041	0.541027	-0.0162818	-0.713075	-0.057049	0.0841079	-0.302314
TMED7	0.068174	0.153346	1.07948	-0.140451	-0.0466692	-0.131237	0.157728
CSTA	-1.22787	-1.05544	-0.510034	0.715839	-0.227337	-0.231121	-0.22878
APBB1IP	0.723911	0.295165	-0.115273	-1.06768	-0.112501	-0.0946174	-0.487094
NBPF9	-2.45272	-0.777585	-0.283152	0.844247	-0.482444	-0.734296	-0.430362
PRELP	na	na	0.280635	0.126541	0.541575	0.758607	1.27843
GOLGA8H	na	na	0.359937	0.448383	-2.2724	-0.00905565	-0.0339988
FGF13	na	na	-1.51454	na	-1.57835	-1.20103	-1.14726
HMGB2	-1.03147	-1.35917	0.154361	0.884033	0.066704	-0.0562899	0.125848
STXBP5-AS1	-0.24107	-1.67386	-0.25626	0.129218	-0.579937	-0.302748	-0.397143
CYBRD1	-0.452159	-1.02082	0.0489663	-0.313439	-0.0609363	-0.0312663	0.10716
ARV1	1.11197	-0.4349	0.847197	-0.230679	0.465492	0.498794	0.289906
TSPAN7	3.11301	na	-0.159896	-2.14227	0.160693	0.281037	0.198812
LGI2	-1.73403	-4.6501	0.323104	0.097199	0.396078	0.371704	0.0335467
SAMD9L	0.243594	2.03375	1.23462	-0.454483	0.629982	0.732373	0.913665
SERINC2	-0.199671	-1.05267	-0.75685	0.675173	-0.202305	-0.150944	-0.526339
SIGLEC5	-0.631799	-1.52268	-1.00877	0.987667	-0.414134	-0.844336	-0.740207
BATF	-0.0121168	-0.0735854	na	0.125001	-1.03155	-1.33951	-0.563207
FHIT	1.03064	0.545356	na	na	na	na	na
NRSN2	0.22813	-0.354314	0.252452	-1.44113	-0.131842	-0.489053	-0.239986
KIFC1	-2.14613	-3.42401	na	na	na	na	na
ALDH1B1	0.97161	0.550292	0.837126	-0.226925	0.874631	0.090282	1.02172
POLR3D	0.635535	1.43855	0.0522843	-0.579283	0.423368	0.237528	0.211219
GCHFR	-1.11269	0.0389049	na	-0.514216	0.1592	0.526467	0.147017
S100A9	-1.16576	-1.18088	-1.2467	0.508501	-0.735535	-0.737424	-0.559928
POC1B-GALNT4	na	na	na	na	na	-2.9006	-1.08445
TXN	0.129809	1.43564	-0.0753746	0.766679	0.0468884	0.137999	0.0688142
RAPGEF2	-0.380625	1.38501	0.0715806	0.34669	0.0423126	0.131185	-0.0472961
REEP4	-0.311235	1.33214	-0.16056	0.060216	0.32928	0.234768	0.00856467
MAP3K7CL	na	3.33552	-0.935788	1.68065	-0.653722	-0.436494	-0.551066
PPM1L	1.36386	-0.841989	-0.0106652	-0.0587544	0.0238583	0.16683	-0.0623198
RAPGEFL1	na	na	-1.36322	-2.13269	-0.892275	-1.34681	-0.7993
NUDT1	-0.240578	-1.31775	-0.638501	0.280906	0.104315	0.207591	-0.0914731
FGL2	2.77338	2.69319	1.86962	-1.48194	0.958736	0.994397	0.869677
ANKRD33B	na	na	na	-0.229714	na	-1.18948	-0.90783
ATP2A3	-0.426531	-1.16741	-0.714717	0.552577	-0.151358	-0.232315	-0.390966
MAN1C1	-0.345957	-1.32918	0.272637	-1.17977	0.342267	0.124835	0.13748
KIF2C	-2.14685	na	na	na	na	na	na
XYLT1	1.2195	-1.36767	-0.446207	0.842178	-0.135093	-0.0623188	-0.327268
FJX1	0.442929	-1.62189	-1.46336	-0.306784	-0.344599	-0.750535	-0.179101
IL12RB1	0.307628	2.15821	-0.0203765	0.571072	0.00395786	0.181274	0.00155126
GLS	1.14789	0.481637	0.721521	-0.0304794	0.024109	0.0828996	0.291416
KIAA1324L	na	na	-1.25358	na	-0.626412	-0.94597	-0.453659
TAP1	0.0186585	3.58665	-0.0825194	0.137493	0.269024	0.242979	0.160842
RAB33A	2.0311	-0.689578	na	na	na	na	na
AARSD1	0.403447	0.309602	0.355714	-0.362342	0.360937	1.03309	0.823013
PVRL1	-0.0790396	-1.61831	-0.325727	-0.26052	0.380371	0.440951	-0.232957
SNX20	-0.0260571	1.48013	-0.435887	-0.0189754	-0.228059	-0.10487	-0.168828
TMEM216	-1.08379	-0.554035	-0.326394	0.527036	-0.342228	-0.342911	-0.25751
NOTCH3	-0.712369	-1.89054	-0.402128	-0.243519	0.162545	-0.0270268	-0.364485
PLEKHF1	0.800893	0.475085	0.528477	0.0414382	1.26799	0.311011	0.410216
KLF4	0.874845	1.32917	na	-0.54842	na	na	na
SLAMF8	-0.000904796	1.1942	-0.0447732	-0.128142	0.186141	0.0705897	-0.0560849
RAB24	-0.281588	1.26282	-0.535333	0.613519	-0.14062	-0.115318	-0.194085
CBWD3	0.937841	-0.287096	0.784772	na	0.616274	1.27484	0.835102
ACTA2	0.0990589	1.02802	na	-0.44443	na	na	na
TMED8	-0.357634	-0.117626	-1.01167	-0.147469	0.0754926	0.159248	0.0631714
ZNF254	1.0136	-0.250879	1.16581	-0.535685	0.302913	-0.153307	0.267357
CEP112	0.442256	na	1.09851	na	0.789946	0.412133	0.557358
CMAHP	0.0220255	1.63648	-0.142359	0.320667	-0.157224	-0.480257	-0.249184
MT2A	0.166094	2.21212	-0.919785	-1.11051	-0.449667	-0.553369	-0.500813
LINC01137	1.00026	0.981984	0.108149	-0.0150697	0.334545	0.288253	0.312506
TAF1A	0.145504	1.04831	0.0929898	-0.168554	-0.280979	-0.221256	0.252421
TFB1M	0.885099	1.12884	-0.497437	-0.0871656	0.0194077	-0.154139	-0.414403
CHP2	na	na	1.41838	0.966938	-0.166224	0.92331	0.677895
PRKXP1	0.986522	1.43652	0.168577	0.0335973	-0.0628442	-0.157994	0.322051
GSTM2	-0.0655374	0.240068	na	1.42133	na	na	na
PDRG1	0.225217	1.02559	-0.387387	0.131835	0.0403334	0.0185314	0.063572
HMMR	na	-2.24217	-0.294491	na	-0.5694	na	-0.295525
ATP13A2	-0.455102	2.04185	-0.774178	0.448629	-0.244241	-0.314454	-0.596719
SNHG12	na	na	0.673552	0.419563	0.742546	1.13467	0.524681
TONSL	-0.910624	-1.46263	-0.105126	-0.330592	0.252241	-0.223461	-0.351292
MICAL2	0.0434709	-1.46981	-0.148823	-0.355353	-0.029932	-0.0877283	-0.193243
LINC00341	0.562802	-1.06334	-0.32647	-0.583202	-0.421594	-0.0430606	-0.49995
LPPR3	-1.41312	na	na	na	na	na	na
LINC00926	na	na	-0.564112	1.24743	-0.104606	-0.421365	-0.0743211
KHK	-0.69341	-1.09829	-0.0817081	na	0.0356865	-0.186276	na
SMCO4	-0.728549	1.71728	-0.516699	-0.414785	-0.162933	-0.216003	-0.281649
OPN3	-0.145094	-2.06312	0.00362189	0.0522035	0.395153	0.279326	-0.00942991
EPN2	1.81495	-0.928855	na	na	na	na	0.147017
FCAR	-1.48168	-1.41552	-0.607192	1.01296	-0.29561	-0.351355	-0.369773
TRIM16L	na	-0.25883	-0.126743	3.34293	0.381711	0.289208	0.10088
FEZ1	na	na	-0.193352	na	-0.957094	-0.890002	-1.33524
C5	-1.27697	-0.9234	0.740617	0.318951	0.121465	-0.0373308	0.224269
SEMA7A	0.590446	-0.563658	-0.179554	-1.02553	0.0221617	-0.130756	-0.158427
RECQL4	-1.71498	-2.13046	na	na	na	na	na
CTTNBP2	1.26656	-1.7425	-0.263734	0.60202	-0.00297162	-0.319171	0.0807272
GOLGA8G	na	na	1.24865	na	na	0.227555	na
PILRB	-0.189721	-0.181949	-1.16774	0.0437319	0.438121	0.229497	-0.110988
SCO2	1.20812	2.59564	-0.15181	-1.30968	-0.00496643	-0.160878	0.0516224
PMP22	-0.850494	-1.1737	0.0158143	-0.30581	-0.21661	-0.201908	-0.183445
UBE2C	-2.97065	na	na	na	na	na	na
SPDYE8P	na	na	1.74991	0.406152	-0.386098	-0.218845	1.03187
PRKAR2B	1.098	0.608014	1.27645	0.450314	0.527262	0.216986	0.441178
RTP4	-0.0694313	1.70846	0.382076	-0.367376	0.690033	0.541126	0.646471
SP110	-0.161306	2.05982	0.812899	-0.128875	0.4814	0.557353	0.507421
ANG	na	-1.23305	0.308709	0.377478	-0.322931	0.122309	-0.264918
NCF1	-0.613839	2.38905	-0.0276371	0.451018	0.071528	0.0652586	-0.0549119
TLR3	-1.09532	1.54525	1.92594	na	2.02002	1.27983	1.48919
SCAMP1-AS1	-0.17671	1.00235	0.0660572	0.334153	-0.179245	0.269971	0.45028
KALRN	0.281909	-1.75456	-0.136116	0.470515	-0.170464	-0.177806	0.105595
CBX7	-1.55436	-2.1378	-1.08779	1.12236	-0.340594	-0.040948	-0.25622
KIAA0922	-1.07494	1.85991	-0.536419	-0.273354	-0.221393	-0.149605	-0.508569
SLC27A3	1.27964	0.864356	0.213439	-1.01087	0.385172	0.345228	0.148988
FAIM3	-1.03717	-0.502983	-0.348561	-0.0543833	-0.170503	-0.497808	-0.125906
PHLPP1	-1.0841	-0.774119	-0.431729	0.603743	-0.0121164	-0.0468002	-0.0244572
TRAF5	1.15732	-0.09434	0.239567	-0.174914	0.0506391	0.191397	0.391334
AFAP1	na	na	-0.551458	-1.07303	-0.0607624	0.00309802	-0.372566
B3GNT7	-1.09046	-1.18545	na	0.254663	na	0.631343	na
SLC25A42	na	-0.130914	0.528295	na	0.478862	1.16369	0.147522
LIMS3L	1.33159	0.248409	na	na	0.488991	na	na
PLB1	-0.858182	-2.17275	na	-0.18595	0.658109	0.659527	0.466625
ADAMTSL4-AS1	na	na	0.943626	0.807645	0.0911785	0.565341	1.44745
FNBP1L	0.163755	-1.22215	0.192674	-0.86044	-0.689664	-0.28103	-0.166031
STX11	-0.746285	1.91904	0.225048	0.289922	-0.10302	0.0621318	-0.0563625
ZMYM1	-0.632226	-0.663234	1.18399	-0.088964	0.0711173	0.506887	0.508677
CLEC10A	5.48103	2.00233	0.390592	-0.192058	0.727819	0.852822	0.229356
UHRF1	-1.09914	-1.95647	-0.447812	-0.779338	-0.469013	-0.468318	-0.354036
EDNRB	-2.28368	-0.533373	na	na	na	na	na
CA2	1.15704	-1.16706	0.565679	-0.271153	0.4826	0.505003	0.253689
TRIB3	0.244023	1.79624	na	-0.587406	0.0733909	0.555077	-0.474622
FAM225A	-0.255818	2.56092	-0.515388	-0.577776	-0.276408	0.0255153	0.0974185
EPAS1	-0.152289	-1.76259	0.0326492	0.642928	0.232811	0.108965	-0.00541279
LGALS9C	na	na	1.06303	na	0.725303	-0.839202	-0.557434
TMEM168	-0.0677892	-1.25396	0.340626	-0.0889871	0.0861738	-0.0524973	0.161709
GMPR	-0.93581	0.391719	1.38579	-0.958146	1.3537	1.4254	1.31523
RASAL1	1.69027	-1.03684	-0.0749193	0.618484	0.209203	0.0928362	-0.0185817
NR2F6	0.690205	0.0389872	-0.691516	-1.11287	-0.216312	0.00206314	-0.135864
IGFBP4	-1.33216	-0.33424	-0.0121632	0.0894992	0.510438	0.392541	0.438196
QRSL1	0.486129	1.32237	0.223379	-0.235879	-0.061467	0.11992	0.137806
FAM111A	-1.47771	-0.634785	0.471246	0.304018	0.182465	0.0490885	0.247389
CENPH	-0.256449	-0.427325	1.0697	-0.71473	-0.43922	0.586586	0.690442
FBXO32	-1.5119	-0.522987	-0.184499	1.05335	0.295686	0.185029	0.19163
SLC41A1	-1.62814	-0.222046	-0.291822	0.275275	-0.502446	-0.128808	-0.164553
TICRR	-1.86195	na	na	na	na	na	na
DENND5B	-1.00449	-0.290393	-0.0804046	-0.112119	-0.0461037	-0.0954699	-0.0831781
PTGFRN	1.07052	-1.51549	0.00446479	-0.4313	0.297682	0.149222	-0.147669
USP3-AS1	na	na	1.37011	-0.383756	na	0.124192	0.905718
NBPF11	1.48501	0.47457	0.0132082	0.881075	-1.68732	-0.453409	-0.354149
CHID1	1.14385	-0.308886	-0.0365408	8.62506e-06	0.433007	0.430095	0.336042
FANCE	-0.702714	-0.100611	-0.737257	0.390247	-1.28966	-0.286236	-1.08155
SAMD4A	0.361214	1.62421	0.317006	-0.517439	0.460028	0.191719	0.348412
PIGF	0.494848	0.375325	1.44635	-0.248562	-1.16182	-0.0637632	-0.116466
MRPL24	0.533915	0.177401	-0.60514	-1.30031	-0.261162	-0.708707	-0.562128
HES2	1.09494	na	0.0289289	-0.299499	-0.0831059	-0.1061	0.0626236
CCDC82	-1.05236	-0.652475	0.625345	-0.0727925	-0.0505168	-0.120369	0.318873
MSC	0.916817	-1.53314	-0.457619	0.491994	0.0426473	-0.00747271	-0.144606
LOC101927379	na	na	na	-1.30188	na	na	na
GOLGA7B	0.463711	-1.38603	na	0.941941	0.410703	0.13256	-0.154774
ADM	-0.814955	-1.17127	-0.32541	0.84136	-0.0638745	-0.123445	0.0282556
CARD11	-2.47432	-1.48259	na	na	na	na	na
LOC101927069	-0.747145	-1.37473	0.200773	0.385605	0.2254	0.143254	0.35238
ERN1	-0.647912	1.06781	-0.365203	0.496236	0.0318774	0.140813	0.0115463
LMTK2	0.705255	1.54293	-0.0826856	0.0881923	0.022052	-0.309552	0.0965102
NT5DC2	-0.653396	-1.92791	-0.367221	0.0267736	-0.23425	-0.353072	-0.194124
GATM	0.239244	-0.941757	0.625905	-1.10531	0.453485	0.332079	0.402825
HFE	-0.353765	-1.07804	-0.0585731	0.389832	0.118051	0.0371509	0.402357
S100A13	na	na	0.197973	na	-0.383028	-1.06551	-0.63392
DISC1	-1.05435	0.532434	0.332072	-0.113727	0.246967	0.241123	-0.0221461
S100A8	-2.81228	-0.916683	-1.02948	1.23971	-0.595277	-0.493888	-0.52635
KIAA1804	1.26567	0.153268	0.542305	0.546369	0.43796	0.439263	-0.0726353
PTK2	-0.0394482	0.668388	-0.0383875	-1.906	-0.178609	-0.251636	-0.253601
PCDHGC3	-0.996488	-1.18775	-0.640695	-0.762623	0.241983	-0.244438	-0.199028
PPP1R7	1.21101	-0.172244	-0.0662422	0.0786599	0.174322	0.0532754	0.0731978
PTGER4P2-CDK2AP2P2	na	na	-0.1514	na	-1.48394	-0.537781	-0.244
KATNAL1	-0.336447	-1.27772	0.682642	0.473794	-0.0448879	0.0401723	0.33327
SH3PXD2B	0.210213	-1.36026	-0.557896	-0.296311	-0.116448	-0.256817	-0.314999
ADCY10P1	na	na	1.17015	0.360447	1.20954	0.853746	0.653427
PIAS2	0.307162	1.06146	0.37167	-0.055525	-0.244034	0.178557	0.328676
BATF2	-0.277618	3.65204	0.76737	-0.326666	1.08485	0.737988	0.833743
HSPG2	3.26832	na	na	na	-0.736993	0.089039	-0.581617
PARD6G	na	na	0.657193	na	0.167476	0.0687886	1.17251
DDHD1	0.0572971	1.03634	0.538908	0.358846	0.0106108	0.103313	0.179004
TIPIN	-0.528529	-1.15581	-0.220484	-0.47572	-0.100859	0.00205547	0.0661234
C10orf2	0.401791	-0.367527	0.865306	-1.25995	1.30712	1.2526	1.1433
COQ10A	-1.3905	-0.707893	-0.980313	na	-0.499481	-0.244979	-1.0932
NAA15	0.457934	0.251724	0.72078	-1.01553	0.0755053	0.221597	0.323792
AKAP2	-0.217745	1.79547	0.157349	-0.0282051	-0.155184	0.147148	-0.0909486
FAM124A	na	1.68158	-0.648247	0.983842	-0.859871	-0.723132	-0.831306
DNM1P46	0.892415	na	0.121797	1.05743	-0.334013	0.241972	0.2843
ATF3	0.819698	1.33786	0.173803	0.344303	0.369267	0.468504	0.402183
P2RX7	-1.32916	2.64299	0.144266	-0.735995	0.327624	0.425318	0.235011
ARAP3	-0.675852	-1.7387	-0.496335	-0.467707	-0.082261	-0.422693	-0.327791
RARRES3	na	6.5442	na	na	na	na	na
CNTLN	0.206206	1.57299	0.592206	-0.53857	-0.468269	0.0603511	0.0111286
FOXN2	-0.156979	1.53632	0.696624	0.421472	-0.0769968	-0.105609	0.187178
OLFML2B	-0.680283	-2.18794	-0.209554	-0.0846032	0.113452	0.0125122	-0.133067
RPL21P44	na	na	-0.316655	na	-0.66237	-1.45083	0.0802388
SUCNR1	1.9365	1.15017	0.222369	0.0991228	-0.0401468	0.285393	-0.0524746
RPL39L	-2.02154	-0.853722	na	na	na	na	na
GINS4	-1.42784	-1.74038	-0.194373	-0.0120171	-0.258952	-0.250118	-0.0396107
PLEKHA1	-0.656764	-1.42548	0.223102	0.091112	-0.219267	0.00213621	-0.157763
TRIM21	-0.626511	1.25472	0.324622	-0.106277	0.166763	0.314173	0.273176
CASC5	na	-2.97595	1.62915	-0.302797	0.695372	0.445179	1.58507
KCNMA1	-1.48018	-0.0876776	1.11419	-0.170057	1.26764	1.57986	1.36183
SLC45A3	1.07291	-1.16976	na	0.331187	-0.21475	0.00205004	na
DVL1	0.453554	0.0363545	-1.01414	0.0617233	-0.278591	-0.268887	-0.734522
SESN3	-0.995744	-2.04475	0.0504232	0.823865	-0.178894	-0.0121186	0.20684
TCF19	-1.69714	-2.63816	na	0.552151	0.370644	0.395722	0.221637
KIF4A	na	-3.32448	na	na	na	na	na
MIR22HG	-1.37128	-0.296141	0.00571707	0.577972	-0.299163	-0.197913	0.0853596
SLC7A11	0.121348	-1.46473	0.450667	0.294264	-0.0664803	-0.0917172	0.0657314
C14orf178	na	na	-0.232494	na	-1.24869	-0.23492	0.00621951
IL32	-0.277285	2.20558	-0.598602	0.656125	0.149765	0.319126	-0.28873
DDX58	-0.59466	0.761176	1.03262	-0.298102	0.530089	0.514593	0.767481
RTEL1	0.742347	0.163222	-1.02082	0.119125	-0.15423	0.07441	-0.141033
DSC1	na	na	1.17183	na	0.165007	0.310095	0.789362
CARS	0.105398	1.16103	-0.159987	0.192217	-0.164567	0.00756213	-0.254869
NPR1	1.52691	0.0658989	-0.134222	na	-0.10048	-0.258017	na
AK4	-1.08581	-0.380916	-0.996593	0.221375	-0.471614	-0.40613	-0.370814
SLC25A23	0.421665	-1.08379	na	-0.979841	na	na	na
SMN2	na	-1.92657	na	na	-2.57839	-1.75014	na
NUDCD1	0.0999194	1.14606	0.253472	-0.505813	-0.0608995	-0.088961	0.119157
SPATA33	0.225773	-0.748174	-0.922043	-0.0488446	-0.579824	-0.451061	-1.1673
SUSD5	na	na	-0.541228	-0.735889	-0.917138	-1.15725	0.11531
TST	-0.511561	-0.586942	-0.669734	1.00418	-0.0652816	-0.149754	-0.402928
CCL20	na	na	-3.10375	na	-3.1039	-2.38419	-1.61566
PTRF	1.78059	-0.836277	-0.130053	-2.15837	0.140279	0.227666	0.313945
APPL2	0.0527184	-1.50474	0.03425	-0.0155603	0.179416	0.0381092	-0.121195
LINC00670	na	na	1.24991	0.0538496	0.284037	0.762617	1.206
CBR3	0.81123	1.35708	-0.0677552	0.597471	-0.563026	0.0909798	0.0622253
ALDH1A2	2.4811	-0.0302689	-0.998431	-2.15746	-0.285797	-0.433132	-0.161846
HELB	na	na	0.338478	1.12371	-0.612299	0.230811	0.203643
TLR7	-3.70297	0.830806	0.277109	0.108945	-0.529891	-0.237834	0.229354
PSMB10	0.0933847	2.17729	-0.45339	0.304836	0.263293	0.352113	0.0674958
LOC100420587	na	na	1.24787	-0.993272	-0.0548217	-0.503467	-0.0599832
SFT2D2	0.717234	1.39555	-0.233402	0.247046	-0.0126076	0.519505	0.323543
MFI2	0.0113465	-1.37646	-0.101355	-0.961084	0.414102	0.167259	0.19338
TICAM2	-0.401113	1.86243	0.359086	-2.88743	0.585011	0.824634	0.604513
GBP4	-2.1309	6.17219	0.951121	0.231395	0.510605	0.700021	0.710016
PAPSS2	0.436722	-2.1622	0.0993289	0.235131	-0.150913	-0.00219147	0.038522
ABCA3	-0.660138	-0.595216	-1.74916	0.210136	-0.73363	-0.399879	-1.11562
TMEM136	na	0.607069	-0.645179	1.08199	-0.452807	-0.334971	-0.464971
N4BP2L1	-0.147355	1.61091	0.588504	0.451926	-0.0770781	-0.0186832	0.0786442
TRIM58	-1.40075	-1.79448	-0.0134238	0.42498	-0.0879386	0.204954	0.404887
A4GALT	na	na	-1.22494	0.849833	-0.368408	-0.514256	-0.36068
IFITM1	0.479376	5.40918	1.69543	na	1.22366	1.34777	1.14271
PKN3	na	-0.367466	na	na	-0.756935	-0.771986	-2.0049
LOC101927257	na	na	1.68167	0.656876	-0.025978	0.588372	1.09213
ABCB4	1.87708	1.09494	0.0592962	-0.948704	-0.116618	-0.0116904	-0.15119
LINC00269	na	na	0.968033	0.668473	0.592581	1.40691	0.701473
TMC7	na	na	-0.49505	0.648032	-1.19493	-0.161093	-0.619637
CXCL10	na	7.90242	2.80452	-0.50127	1.2343	1.26896	1.29279
STMN1	-2.74358	-2.98769	0.0984703	-0.447439	-0.589501	-0.532948	-0.550524
OASL	-1.06596	0.846301	0.948722	-0.174186	0.765449	0.826581	0.876493
CCL3	0.958052	-2.12157	-0.937504	0.0631816	-0.598617	-0.61051	-0.423167
SNX21	-0.647204	-0.286918	-1.07386	0.520881	-0.434795	-0.433996	-0.136187
SLC43A1	-0.567613	-1.06182	0.132738	-0.572272	0.224294	-0.0646683	-0.499449
GIPC3	0.16106	-0.329201	-0.621474	-1.4297	-0.0163465	-0.298498	-0.40399
FPR1	-2.1225	0.725019	-1.78903	0.378347	-1.91711	-2.07596	-1.49483
ABCE1	0.473589	0.179455	0.683062	-1.24569	0.152734	0.27682	0.148947
SRM	0.692636	0.145349	0.402965	-1.63969	0.437226	0.261293	-0.167471
TSPAN6	na	na	0.807359	na	-0.260965	-0.117162	1.06067
RIMKLB	-0.847615	1.43546	0.220608	0.143971	-0.12783	-0.369102	0.425857
IFT88	-0.505844	-1.01324	0.00468573	0.0108896	-0.115934	-0.229137	-0.127694
GDF15	-0.824777	-0.11014	-0.714032	1.17079	-0.107464	-0.0605015	-0.11978
BLOC1S6	1.06196	0.282501	0.291923	-0.366135	-0.101835	-0.127477	0.0872421
CACNB3	-0.348796	-0.670614	-1.81054	0.284163	-1.14036	-0.381432	-0.449858
WEE1	-1.29593	-2.6689	na	na	na	na	na
TYMS	-3.39482	-4.22559	na	na	na	na	na
SH3BGRL	-0.220269	-0.328248	1.04505	-0.562436	-0.083869	-0.0365684	0.150373
POU2F2	-1.28507	-0.973425	-1.12241	-1.26908	-1.01805	-1.28647	-0.598782
PPIC	1.00146	0.401905	0.311037	-0.0688152	0.221871	0.393185	0.323734
HCAR2	na	na	-0.0357811	na	-1.21235	-0.114685	-0.196651
C16orf91	1.02108	-0.213299	0.388771	-0.0910292	1.29329	0.202522	0.777381
CASP1	-1.0996	1.72063	0.35421	0.598833	0.195849	0.366457	0.355838
KCNA3	na	na	1.22165	-0.119129	-0.201169	0.0316117	0.821015
FN1	1.41112	-0.83588	0.211237	-1.8319	0.498239	0.321027	0.120463
ECE1	-0.69026	-1.81015	-0.31018	0.24349	-0.00910089	-0.344076	-0.206067
CDKN2C	-2.68773	-3.38777	na	0.748712	-0.158309	0.137929	0.987684
PRR5	-1.04177	-0.420004	-1.51754	0.248315	-1.48385	-0.598951	-1.21439
NUB1	-0.0194378	2.04419	0.210286	-0.0877387	0.175473	0.269102	0.159111
DBF4B	-1.29217	-0.917128	0.151546	-0.0865967	0.324142	0.357422	0.52641
LOC101928104	na	na	0.970202	0.818832	-0.0884138	0.734102	1.11332
SGOL2	-2.18821	-2.02912	1.14216	-0.00237599	0.304344	-0.0310209	0.449225
CDKN2D	-0.661099	-0.85138	-0.535854	1.64207	-0.488921	-0.411613	-0.450811
CXCL2	-0.613507	na	-0.827149	1.19363	-0.842149	-0.637256	-0.192767
SCLT1	-1.04849	0.104766	0.828797	-0.191525	0.753188	0.672876	0.374205
ENPP4	0.0802638	1.30929	0.72999	0.618717	0.1232	-0.136141	0.141458
GLIDR	-0.442249	0.395012	-1.0514	na	-0.266002	-0.261143	-0.178492
SLC38A2	-1.19808	0.753188	0.391025	-0.099618	-0.0247987	-0.163064	0.107228
TREML2	0.20043	0.877423	-0.937982	1.96955	-0.930864	-0.808903	-0.911546
TMEM91	-0.128627	-1.00311	na	0.143621	0.0748871	-0.0412036	0.146522
DUSP5	0.587073	1.03176	-0.353261	0.027543	0.001872	-0.149902	-0.0461565
CSPG4	-0.121142	na	na	-1.47002	na	na	na
KITLG	-0.62918	-3.07819	1.21915	1.30948	0.394665	0.560864	0.75651
ZNF680	-0.109429	-0.882272	0.925206	-1.00424	-0.778584	-0.368665	-0.117883
CDC20	-2.947	-3.93278	na	na	na	na	na
KSR1	na	1.00623	-0.205906	0.564459	0.0289257	-0.036364	-0.257243
SHPK	1.23608	-0.292522	-0.070435	0.130997	0.0468633	-0.255484	0.0846658
SSBP3	-0.091876	-1.73913	-0.407699	-0.0977304	-0.107262	-0.27083	-0.327168
LSM11	-0.830035	-1.07161	na	na	na	na	na
IL3RA	4.22763	1.88717	0.197394	0.839544	0.263551	0.307877	0.212113
LINC00189	na	na	-1.09749	na	-1.43285	-1.21317	-0.970204
HSPA5	0.175575	-1.07007	0.0614521	-0.429759	0.118534	0.113853	-0.0432483
AHCY	2.20639	-0.164273	-0.253069	-0.0604414	0.355491	0.278973	0.102776
PSMB8	0.0535759	1.42501	-0.102345	0.0575578	0.311907	0.257018	0.277735
AMACR	-1.07281	-0.448772	0.508381	0.487921	0.41183	0.828128	0.565344
DNAJB5	-0.314238	-1.25471	-0.287327	-0.379691	-0.078039	0.129594	-0.12808
SEPT7P2	-1.03944	-0.470955	0.042159	0.357249	0.0400249	0.113902	0.246904
GTPBP4	1.08718	0.47402	0.167529	-0.346666	0.0612996	0.0956315	-0.0856042
CELSR1	0.167454	-1.54108	-0.516773	-0.241347	0.0365063	-0.0590065	-0.244935
ASIC1	-1.3414	-3.69456	na	-0.883591	na	na	na
RBM43	0.0366608	1.07534	0.69958	0.515772	0.417383	0.463426	0.649545
CAPN5	-1.00637	-0.787094	-0.235402	0.00522568	-0.550943	-0.929415	-0.783581
AP1AR	-0.296623	1.00259	0.897551	-0.68848	0.598046	0.410314	0.235516
ITGA7	-1.30724	-0.644752	na	na	na	0.673426	0.283185
C19orf68	-1.28069	-0.662678	-1.04789	0.252795	-0.798451	-0.15353	-0.277333
BCL2L15	na	na	-0.221059	1.00329	-0.677649	0.050624	-0.336841
GTSE1	-2.79445	na	na	na	na	na	na
GPC1	-2.36557	na	0.108375	1.7468	0.454528	0.296005	0.388034
MAML3	-1.64618	-0.750497	0.413553	-0.34002	na	0.00204841	0.878831
CTSF	-0.680723	-1.02504	-0.299055	0.933452	0.0458175	0.0827962	0.280863
MMP2	-1.15868	-1.16977	0.0509694	0.117851	0.0912818	0.109163	-0.222849
TSKU	-0.54507	-1.10684	-0.260397	-0.157737	0.488917	0.353272	0.045923
TNFSF9	na	-1.47667	0.0438927	0.43123	0.551836	-0.0435611	0.57338
RNASE2	-1.94377	-1.76893	0.702146	-0.194287	0.34303	0.330667	0.330737
LINC00507	0.464572	0.027056	1.08861	-0.172098	0.0865894	0.522176	0.714929
SLC6A12	-0.139378	4.26611	0.325838	-0.910159	0.503209	0.584721	0.148345
TESC	-1.39114	-1.99117	na	na	na	na	na
RNF144A	na	na	0.816295	na	1.2327	0.559256	0.284718
DTL	-1.45713	-2.47496	na	na	na	na	na
TM4SF19-TCTEX1D2	na	1.57566	na	na	na	na	na
SPATA12	-0.719437	-1.28611	na	na	na	na	na
EBF1	na	na	0.220894	1.25292	0.170917	0.0589771	-0.0588308
APOL4	0.221597	6.2813	0.204787	0.417205	0.189145	0.623131	0.546485
B3GALT4	-0.721335	0.41493	-0.939438	1.09573	-0.213137	-0.324283	-0.177431
KCNC4	-1.35671	-2.09478	0.526638	0.0892447	0.219185	0.171154	0.369665
PFKP	1.88818	1.12985	0.181357	0.0251174	0.40261	0.303948	0.109727
SELM	0.492472	-0.144834	-1.04791	-0.351847	-0.662812	-0.954026	-0.779887
LTB4R2	na	-1.01509	na	na	na	na	na
EMC3-AS1	na	na	0.778251	1.25669	-0.211412	0.297437	0.189796
RILPL1	0.609854	0.43119	0.114049	-1.11899	0.0359382	0.0194299	-0.669906
LOC731424	-0.0167242	0.884179	-0.885833	1.23682	-0.914671	-0.935702	-0.474463
OBSCN	0.451314	na	-1.30504	-0.461442	-0.298327	-0.910789	-1.02572
CMPK2	-0.866802	2.08595	1.14798	-0.260539	0.979638	0.880334	0.922837
DNAJC27-AS1	na	na	1.03758	0.450914	0.45641	0.980541	0.696824
PRKCH	-1.58151	-1.84011	-0.521478	-0.0373597	-0.255135	-0.271637	-0.148553
SBSPON	na	na	1.12555	na	-0.10778	na	0.268992
PVALB	-1.04849	-1.47604	na	-1.33206	0.259824	-0.480806	-0.134076
GBP1	-0.133456	5.19782	0.995677	-0.418303	0.550582	0.648503	0.657964
GCSAM	0.395258	1.85847	na	na	na	na	na
CCDC30	na	na	1.45998	na	0.983287	1.21336	0.582494
PARM1	na	na	0.560651	-2.23141	0.325304	-0.516407	-0.0876218
DYNLT1	-0.538571	1.66783	0.312369	0.120813	0.250673	0.355456	0.23499
NDC80	-1.43379	na	na	na	na	na	na
TRIM66	0.191618	0.00828628	-0.248164	1.03716	0.0887784	-0.190216	0.132968
TMEM256	0.0808854	-1.21206	na	0.247183	-0.0605943	0.362731	0.339809
MORC2-AS1	0.714343	0.36783	-1.13603	0.00956718	-0.597922	-0.0736368	-0.327749
TUBB	-0.140778	-0.862746	-0.273776	-1.19143	-0.0169597	-0.138444	-0.134499
LOC103021295	na	na	1.42269	-0.994295	na	-1.2947	-0.0509055
FAM86EP	1.80639	0.0742411	na	na	na	na	na
SDC1	1.04491	-1.16148	-0.77984	0.0777417	-0.200373	-0.70526	-0.625687
C18orf54	-0.892237	-1.22984	0.776518	-0.499931	0.247001	-0.0903108	0.234742
GCLM	0.0555219	-0.0833419	0.502547	2.06631	0.150386	0.274699	0.245744
GUCY1B2	na	na	na	1.09619	na	na	-0.43222
GAD1	na	na	na	na	-1.26166	-1.28376	-1.42403
STIL	-1.30584	-1.63378	0.640651	-0.0745361	0.497742	-0.217671	0.263214
CKAP2	-0.508159	-1.03916	0.498469	-0.0822596	0.0718415	0.0964467	0.350855
SLC7A1	0.552479	1.32995	-0.127941	-0.936834	0.454224	0.213167	0.0411181
PASK	-1.15261	-1.35165	-0.545714	1.3223	0.481409	-1.21181	-0.264616
MFSD4	na	na	1.10539	-0.308998	-0.0784391	-0.169213	0.722937
ANPEP	1.90488	0.46112	-0.180776	-0.432733	0.00650893	-0.0850541	-0.126242
RPS6KL1	0.226129	1.08541	na	na	na	na	na
C17orf58	1.03185	0.933101	-0.0245902	0.298692	-0.295593	-0.181379	-0.204266
ALDOC	-0.989919	-2.28656	-1.26655	na	-1.08544	-1.35803	-0.631848
SPATC1	na	na	-1.36278	0.503379	-0.415722	-0.118071	-0.36497
NBL1	0.796686	0.406146	-0.607172	-1.07189	0.18327	-0.0102923	-0.405153
LOC389641	1.19949	0.262735	-0.0026202	-0.0926225	0.0710185	0.366764	-0.0233435
VWA5A	-0.482103	-0.834989	0.0705544	1.18189	0.321562	0.231131	0.229471
PLD6	0.0751871	1.24139	0.75439	-0.243562	0.693059	0.261199	0.222643
LINC00910	0.696716	na	-0.221875	1.12225	-0.185812	0.140048	-0.0253321
RAB39A	0.113471	1.06175	0.872392	-0.801284	0.361655	0.313047	0.441387
MDM1	-1.0807	-0.910361	0.473037	0.72508	0.146725	0.264802	0.16321
ZNF792	0.291797	-0.49975	-1.05242	-0.0438772	0.0145063	-0.490337	-0.280265
LDHB	0.363467	-0.191917	-0.444608	-1.11099	-0.113356	0.0232032	-0.13864
TPX2	-2.4498	-3.29482	-0.163016	-0.706479	-0.497424	-0.33647	-0.509672
MAOB	na	na	-1.12474	na	-1.1779	0.00206055	-1.06591
MN1	na	na	-1.31907	2.02154	-0.366986	-0.598654	-0.287858
PKI55	-1.1708	-1.633	na	0.0113928	-0.375616	na	na
SLC7A5	1.7982	2.668	-1.11195	0.264459	-0.472177	-0.548254	-0.61065
LZTFL1	-0.847615	-1.15581	0.354991	-0.274999	0.35307	0.309363	0.215545
SGMS2	0.0843809	-1.2529	0.226835	-0.564241	-0.159247	-0.138732	-0.101523
RRM2	-2.74094	-4.24514	0.439329	-0.384406	-0.11334	-0.791358	-0.0333781
HTR7	-1.31976	0.113472	-0.00285198	0.602929	0.361868	0.334857	-0.0512931
CXCR4	0.0819919	-0.623169	-0.0869676	1.24533	0.135685	0.345277	0.388401
LACE1	0.211792	0.131584	0.310629	-0.126343	0.654828	0.611384	1.10005
CR1	0.0401551	-2.70823	-0.685286	1.66368	-0.81211	-0.0348133	-0.247952
FBN1	na	na	na	na	-1.07151	-0.694075	-0.64041
CST7	1.3154	0.275452	na	-0.282807	na	na	na
ATAD3C	na	na	0.459965	0.0431787	-0.00531913	1.10151	0.133121
SLC25A53	0.175668	-0.749142	1.34946	0.410989	0.754672	0.940878	1.0076
ZNF583	1.42914	0.194223	0.43385	0.164421	0.096742	0.383568	-0.0522721
MCM8	-1.51326	-1.72789	0.0333799	-0.481211	-0.507017	-0.0741814	-0.0582377
C18orf8	0.472793	1.2899	-0.00479029	0.396941	-0.143332	-0.0553781	-0.0324548
NDRG2	0.32701	-1.66595	0.916823	-0.403163	0.61407	0.570383	0.337372
MDH1	1.39236	-0.169645	0.0706076	-0.117817	0.0652461	0.0487206	0.0875635
MGST1	-0.571252	-0.878542	0.570489	1.09512	0.0413035	0.0932994	0.141267
RPL22L1	0.367992	-0.288504	0.482004	-1.0335	0.754817	0.360297	0.751453
TREM1	-1.32225	-1.33613	-1.10264	0.689382	-0.563496	-0.649602	-0.511594
FKBP1A	1.11702	0.217306	0.109015	-0.409344	0.057285	0.0414551	-0.0987485
ZRSR2	0.0331078	1.34611	0.602387	0.16355	0.58409	0.562982	0.319916
LIMS3	1.30553	0.204986	0.955908	0.730883	na	2.2115	2.86302
CCL4	1.15341	-1.44833	-0.595019	-0.0342741	-0.528415	-0.700575	-0.501957
LRP5L	na	na	na	1.16406	-0.0889867	0.279032	0.532281
TMSB10	0.317383	1.0679	-0.0969024	-0.205976	0.234076	0.295476	0.0843522
CD1D	na	na	na	0.156344	0.257721	na	1.07459
OTOA	-0.321524	-1.78114	na	na	na	na	na
TNFAIP2	-0.781837	1.89331	-0.754413	1.01548	-0.166884	-0.180991	-0.201428
SPAG5	-2.76169	-3.4888	-0.197117	0.2386	-0.238093	0.242233	0.191412
B3GALTL	1.19224	0.610533	0.217998	0.613769	0.859713	0.0375777	0.252633
TNS1	-0.854834	-1.23505	-0.146507	-0.503659	0.320406	0.124557	-0.0831022
P2RX1	-0.0179227	-0.997962	-0.532691	1.10352	0.0502571	-0.228682	-0.113689
CERK	-0.288066	-1.11002	-0.596012	-0.123953	-0.146165	-0.164201	-0.288859
ZNF420	0.0221232	-1.01129	0.694531	-0.00897019	0.471524	-0.60474	0.098002
RHBDF2	-1.05505	1.09768	-0.450424	0.0804441	0.0135694	-0.014384	-0.122267
FAM65B	na	na	1.01087	0.354225	0.183491	0.0463702	0.57031
RSAD2	-1.31377	4.10851	1.69233	0.328751	1.20819	1.32473	1.34817
ROR1-AS1	0.117831	-0.852024	1.39721	0.346658	-0.0281394	0.441121	0.643059
ZNF367	-1.10147	-2.21428	na	na	na	na	na
ZNRF3-AS1	na	na	0.332002	1.13964	-0.216192	0.185551	-0.117984
SPACA6P-AS	na	na	1.40178	0.170934	0.476008	0.746914	1.29592
FCN1	-1.0877	-0.90107	0.427101	-0.369541	0.719458	0.718214	0.317449
SLC12A5	-0.00665046	-1.35401	na	na	na	na	na
PEAK1	-1.20907	-0.419344	0.153079	-0.16309	0.264194	0.195485	0.173085
EBLN2	na	na	-0.00894674	0.570182	0.695372	0.346494	1.13967
ARHGAP26	0.517544	-1.0292	-0.139417	0.026964	-0.121483	-0.131532	-0.03371
PHACTR2	0.12019	1.02214	0.571199	-0.317273	0.086324	0.0560396	0.0997169
FCGR1C	-0.976155	1.82208	-1.22867	-0.467363	-0.932664	-2.23951	-0.748973
LAT2	-0.194703	0.432874	-1.02483	-0.0999496	-0.530046	-0.47086	-0.628832
NGFRAP1	-0.824277	-2.33124	-0.135128	-0.0111054	0.338544	0.280264	0.240211
LILRB3	0.00595004	1.14967	-0.296069	0.284916	0.00121196	-0.0894435	-0.132811
SORL1	-2.14137	-0.945242	0.280909	-0.952741	0.510488	0.203111	0.112177
CXCR5	na	na	-0.725823	1.02923	-0.449876	-0.472452	-0.525974
SPTBN1	-0.36206	-1.73024	na	na	na	na	na
SLC25A37	na	-0.577395	-2.00748	1.39878	-2.21186	-2.21936	-0.937477
FOXD2-AS1	1.80276	-0.303688	na	-0.469532	0.280243	0.178037	0.148252
DHFR	-1.14946	-1.80405	0.0397958	-0.288341	0.124748	0.441276	0.136634
MUC1	0.912884	3.21798	-0.751491	1.02551	-0.387357	-0.767425	-0.399662
PSME2	0.212664	2.86155	-0.034585	-0.367688	0.321238	0.280815	0.222786
LOC283922	-0.115948	-0.388744	0.0599439	0.698522	-0.235204	0.375371	-1.12697
MAOA	3.44109	-1.05329	-0.626778	0.195138	-0.0804427	-0.116347	-0.0899937
RASAL2-AS1	na	na	1.02732	-0.0367097	0.395062	0.823766	0.634434
CDC42EP2	-0.121142	na	-1.1472	0.579336	-0.251678	-0.500602	-0.285924
ARMCX1	-0.367495	-1.05012	0.140418	-0.116995	0.208949	0.00206685	0.196615
AKAP5	na	na	1.56076	0.0536979	0.967989	1.2092	1.48582
FBXO6	0.236467	2.37181	-0.0501546	0.398897	0.129781	0.266994	0.0841843
MPO	0.224147	1.04385	na	na	na	na	na
SV2B	1.25363	na	-0.104177	-0.527912	-0.332073	-0.212092	-0.715872
SCRN1	0.411318	0.987711	0.312481	-1.59943	0.239849	0.337067	0.162289
CHRM3	na	na	0.112374	na	-0.0440471	-0.148008	1.32326
ANKH	0.497235	-1.53986	-0.0241033	0.107224	0.0216733	0.00557686	0.00257554
MCEMP1	na	na	-0.798504	2.59161	-0.912385	-0.959218	-0.886353
RCC1	-0.323724	-1.06006	0.430743	-0.731722	0.445521	0.763604	0.129505
LEPREL1	na	na	0.460513	-2.91245	-0.256893	-0.489712	-0.526973
RACGAP1	-0.986089	-1.47972	0.0627339	0.0346642	0.316261	0.228838	0.631377
ARHGAP23	-1.34765	0.867797	0.163987	-1.03591	0.623055	-0.0483442	0.680936
NAT6	-0.406396	-1.21766	na	na	na	na	na
NCAPD3	-0.503397	-1.12014	-0.011345	-0.351148	0.205948	0.241984	0.359716
SERPINA1	-0.547114	-0.376898	-1.56896	-0.841975	-1.01207	-1.11705	-0.880768
SLC25A28	-0.221378	1.48073	-0.170895	-0.0124727	-0.169297	-0.12221	-0.285099
ZNF528	-0.0501661	-1.3653	-0.06321	0.297651	-0.0152936	-0.227957	0.20489
TFAP2A	na	na	-0.588132	-1.03397	-0.698436	-0.588784	-0.767461
PLEKHM3	-1.09616	-0.254208	0.0656465	0.342761	0.199658	0.13234	0.0713121
SMAD3	na	1.37745	na	na	na	na	na
LOC101928137	0.832747	-1.12153	0.323527	0.0713748	-0.480373	-0.0342824	0.30623
LOH12CR1	1.06241	0.205733	-0.0199744	-0.084615	-0.139881	0.00206488	-0.0242136
FAM35DP	0.727632	1.95475	1.05809	na	-0.894138	0.769686	1.67496
CCL3L1	na	na	0.591978	0.718146	-0.841518	-1.18254	-0.341184
C4orf46	-1.67473	-0.796656	0.120351	0.261736	0.160538	0.43207	0.391193
ZNF70	1.61948	1.13898	-0.194649	0.621348	0.0537659	0.159493	-0.0965853
TGM2	2.81471	1.27129	-0.642346	-0.207935	-0.235433	-0.398276	-0.387667
TRIM6-TRIM34	na	na	na	na	1.09747	-0.517422	1.29577
LIN52	-1.2664	-0.797165	0.204017	0.199268	0.0372482	0.0552303	0.479367
IL2RA	-2.48615	1.14967	-0.929073	1.54861	-0.885917	-0.679279	-0.525734
TGFBR1	-1.12066	-0.936425	0.361997	-0.357375	0.170762	0.0904329	0.0175086
SDC2	0.726766	-1.64115	0.281451	-0.138572	-0.0911218	-0.0553172	0.0260926
ABCG1	-1.05779	-0.0673792	-0.199935	0.948914	0.0516588	-0.0644408	0.0305179
DDX10	0.0999889	0.0443716	0.499164	-1.32702	-0.0280112	0.301107	0.00931392
ANXA6	-0.967202	-0.269491	-0.237462	-1.33769	0.0746175	0.182463	0.0494685
FIGNL1	-0.884959	-1.02747	0.154653	0.0624312	-0.238869	-0.196635	-0.0126809
CDS1	0.177436	0.397745	1.11971	-1.60057	0.448094	0.414605	0.782085
RHPN1	1.86935	-0.318833	na	na	na	-0.218216	na
PCSK6	-0.68955	-1.69916	-0.0397612	1.22901	0.129127	-0.0471161	-0.00262116
DLG5-AS1	na	na	0.910244	na	0.292733	1.10781	0.878189
SOCS7	-0.100975	-1.03376	-0.393429	-0.217017	0.0759777	-0.15002	-0.16532
CHDH	4.03032	na	0.70297	na	0.470678	0.1639	0.700653
ATP2B4	-0.854608	-2.00494	-0.184969	-0.822218	0.0260319	-0.295529	-0.0466205
LOC101928020	na	na	0.778425	0.50698	-0.312204	-0.0328979	1.13565
DGKG	0.0555486	1.9242	0.24009	na	0.265861	0.755414	0.253623
TYRO3	-2.15803	na	na	0.619215	na	na	na
MCM7	-1.02857	-2.49987	-0.594158	0.312634	-0.0108983	-0.159146	-0.172587
ARID3B	-1.45189	0.458504	-0.477207	1.02532	-0.411024	-0.558163	-0.510738
C10orf54	-1.04413	-0.056238	-0.496352	-0.0714672	0.252342	-0.0456603	-0.0521725
NAV1	-1.03614	-2.25352	-0.508255	-0.479405	-0.339589	-0.452457	-0.431845
F2RL3	na	2.03148	0.538085	-0.316493	0.0161285	0.352114	0.299972
SHB	0.345223	-1.42316	0.906844	0.153585	0.857486	0.531349	0.80515
IL1B	-3.16978	-2.10636	-0.801579	0.456469	-0.776259	-0.76136	-0.621129
PRUNE2	-1.55476	-0.0160756	0.509116	-0.0624495	0.258708	0.472077	0.148732
ZNF703	-0.734816	-0.973253	-1.08788	0.524469	-0.259254	-0.370305	-0.598899
ST5	-0.261957	-1.10908	na	-0.017692	-0.0725649	-1.13904	-0.362802
NMI	-0.217408	2.00137	0.579463	0.0118096	0.197662	0.189534	0.311138
CD38	-0.407187	2.69099	0.404054	0.268624	0.0400818	0.27175	0.228172
PAQR7	-1.13104	-1.67144	0.487926	0.0184479	0.127537	0.61557	0.752624
CASK	0.727835	1.16358	0.0234693	0.0443739	-0.101525	-0.0510167	-0.0169363
RRN3P1	1.26321	-0.773218	-0.0623526	-0.112997	-0.966348	-0.17301	-1.13386
TMEM71	1.3556	-1.87178	-0.332327	2.40011	0.654828	0.496482	0.757485
SENP3-EIF4A1	na	na	0.741704	na	na	-2.00306	-1.94544
MTERF	-1.0218	0.279986	0.404914	0.107622	0.18127	0.226992	-0.046406
MYO1B	1.76676	na	-0.164636	-1.02464	-0.258823	-0.191161	-0.0955676
APBB3	na	na	-1.07394	0.378316	-0.440979	-0.448324	-0.309457
AFG3L1P	0.220156	-1.12342	-0.00930433	0.113631	-0.0993553	-0.338608	-0.21949
ST6GALNAC2	na	na	-1.25639	0.876803	-0.502446	-0.198984	-0.847642
MCTS2P	0.801314	na	1.04058	0.168912	0.761164	0.796698	na
STAT1	0.76554	3.05131	1.1194	-0.251347	0.763197	0.786375	0.765359
IFITM2	-0.144675	0.835701	1.78143	-0.183599	1.37431	1.24303	1.0486
MREG	1.30678	-0.226022	0.161187	-0.197925	0.208204	0.279635	0.186952
CIT	-3.39079	-2.982	na	0.839661	0.740919	0.889236	1.14167
TLE1	2.32275	-0.898285	-0.516123	0.24198	0.182566	0.0414231	-0.0503919
IL6	na	na	-1.88374	1.27474	na	-1.74337	-0.990036
MYOF	0.314239	1.9023	0.0582828	-0.876387	0.19299	0.0634182	0.0305487
ZRANB2	0.0360411	-0.0801336	1.08844	-0.253189	0.204699	0.277381	0.530419
SLC11A1	-0.753728	-1.40101	-0.502675	-0.286125	-0.193806	-0.285889	-0.281446
TNFSF14	-0.0324319	-1.23899	0.00969974	-0.261844	-0.159307	-0.0332265	-0.351795
HLA-DQB1	0.204752	1.07476	-0.070495	-0.201292	0.25272	0.111983	-0.00127996
CD33	0.129108	1.23189	-0.472899	0.798668	-0.196738	-0.222522	-0.424886
MIR4435-1HG	0.719353	-0.456142	-0.355084	na	0.213922	-1.20194	-1.2714
CENPL	-1.29215	-1.5073	0.58237	-0.181091	-0.0242079	0.128365	0.41628
ARPC4-TTLL3	na	2.0717	-0.516188	-1.08705	-2.30892	0.661374	-1.84149
CES1	-1.03827	-1.05701	-0.158168	0.936647	0.0820996	0.103432	-0.0796153
MRC1	0.785482	-1.30581	0.175039	-0.201005	0.145446	0.0490361	0.0287681
PRIM1	-0.876698	0.533819	1.06619	0.181219	-0.33813	0.816915	0.642553
SLC35E2	-0.0264958	1.02532	-0.491548	0.517935	-0.189693	-0.455269	-0.268009
E2F2	-1.59776	-2.72858	0.651675	na	0.260849	0.377506	0.171593
GINS2	-0.817002	-2.64085	na	na	na	na	na
TRMT61A	1.6389	0.589882	-0.136913	0.245318	0.272997	0.0404092	-0.252062
MAP2K6	2.81544	-0.628501	na	na	na	na	na
AMY2B	na	0.832956	0.93469	0.743027	0.837068	1.38269	0.928446
ABTB1	-1.02152	-0.647646	-0.379063	0.876114	0.125604	0.108939	0.292845
C2orf91	na	na	1.20819	0.169447	-0.0940183	-0.503737	0.559433
SEMA6B	-2.09251	-2.05385	-0.711371	1.48797	-0.253023	-0.369612	-0.451352
BCL2	-1.01029	-0.501013	0.286154	-0.408433	0.214848	0.11744	-0.0249469
IL1R2	1.30556	-0.9805	0.0966862	-1.00747	0.91696	0.691307	0.254792
RAI14	-0.0231257	-1.21696	-0.0552689	-8.67706e-05	-0.0029404	-0.136259	-0.192649
TBC1D30	-0.422126	-1.16718	-0.165868	-0.362218	-0.35755	-0.0204528	-0.261964
FRRS1	-1.28018	0.85192	-0.0621768	0.654848	0.348581	0.294615	0.324947
CXCL8	0.0114077	-1.38067	-0.242964	0.835752	-0.532268	-0.499164	-0.2144
MRGPRF	-0.178928	-1.28857	na	na	na	na	na
GFRA2	-0.556807	na	0.004234	-1.59008	0.922453	-0.317634	-0.583177
GVINP1	-0.883632	2.7389	0.784921	0.0686805	0.476763	0.363643	0.479082
AQP3	2.78758	na	-0.441911	-0.867774	-0.133818	-0.147715	-0.23618
NT5C3A	-0.0301084	2.077	1.91592	-0.427262	0.871342	0.848504	1.0665
ANGPTL6	0.192843	-0.712516	0.610772	0.707788	0.205059	0.174003	-1.15967
SPRY2	-0.342585	-0.373012	0.159926	-1.10382	0.109596	0.0810719	-0.286151
PLEKHG3	-1.35227	0.0888099	-0.349394	0.719025	0.375573	0.108901	-0.03828
MMP1	1.21445	0.412604	-0.723161	2.31223	-1.12373	-0.977469	-0.57005
PNPLA1	na	na	-0.434357	1.90278	-0.743221	-0.251361	-0.779937
TGIF2	0.0675527	0.521844	-0.129907	-1.16536	0.182903	-0.0319861	0.0939057
MRO	-0.346103	-1.17249	1.02869	-0.206539	-0.693911	0.660495	0.603299
CCL15	0.270636	-1.54477	-0.306666	0.565601	-0.207109	-0.161125	-0.351727
N6AMT1	1.20415	-0.140098	na	-0.295934	na	na	na
PGBD5	-0.321945	1.21847	na	-1.05125	na	na	na
KDELC2	-0.686078	-0.193582	0.217735	-1.3899	-0.137443	-0.102073	0.0604862
BMI1	0.265494	-0.0342841	0.47158	-0.192872	0.619864	0.166449	-1.12938
DIP2C	0.891884	-0.495493	-0.202301	-1.23291	-0.21592	0.254703	0.0920233
CFH	0.44666	2.80176	-0.442126	-0.296358	-0.439148	-0.200754	-0.636667
FAM115C	0.345059	-0.185157	0.57174	1.03862	-0.682325	-0.589195	0.212577
FAT3	na	na	0.759979	na	0.215031	na	1.2609
INHBA	na	na	-0.691544	1.09197	-0.390747	-0.251957	-0.246906
MLLT4	-0.575961	-1.15467	-0.65131	0.070697	-0.382648	-0.348255	-0.36056
ASPHD2	-0.267393	3.73518	-0.328758	-0.213403	-0.398279	-0.0730595	0.0212549
PLD4	1.0894	0.482169	na	na	na	na	na
SCLY	1.14346	-0.915998	na	na	na	na	na
XPNPEP1	0.3812	1.15701	-0.356963	-0.190796	-0.0522848	-0.132009	-0.165009
FUCA1	-0.898066	-0.589315	1.11615	0.465969	0.753002	0.70505	0.562357
PPAN-P2RY11	2.23976	-0.156505	-0.570804	-1.14507	-1.28498	-1.7893	-0.260035
SMG1P3	0.197375	0.132188	0.385104	0.871911	-1.05373	0.296453	0.769887
DDX21	0.513307	0.562808	0.460863	-1.05478	0.194438	0.275424	0.101435
RNF213	-0.175934	1.25913	0.0289912	0.220154	0.38735	0.307265	0.318354
ENDOD1	0.139904	1.54055	-0.106862	0.262587	0.178626	0.152092	0.0951386
CD101	-1.86404	-2.32763	-0.355073	-0.433393	-0.202167	0.134299	-0.162305
UCP2	-0.00570913	0.53643	-1.26764	-0.597027	-0.756398	-0.8526	-0.653197
EPB41L4A	na	na	-1.34393	0.614172	-0.303708	-0.805204	-0.361601
OPRL1	-0.635694	-0.256832	-1.03514	-0.485381	0.0889816	-0.767425	-0.812674
ACVR2A	-1.15795	-0.884657	0.414287	-0.767481	0.272177	0.240957	0.0793874
THNSL1	1.12037	0.287266	1.37393	0.172345	0.693665	0.554621	0.721376
GRIN3A	-0.831252	2.9562	0.309651	0.323725	0.619181	0.561331	0.658283
C18orf32	0.0175044	0.284431	-2.20413	-2.89284	0.130712	0.138017	0.0682724
LDHD	1.26383	-0.00159074	na	-0.149795	na	na	na
CDR2	1.05587	-0.808492	0.377186	-0.794907	-0.263086	-0.0928323	0.117714
ASGR2	1.94844	-0.0476702	na	0.740327	na	na	na
ADARB1	-0.206727	-2.06424	-0.823357	-0.186103	-0.616702	-0.524596	-0.368807
FYB	-0.638892	1.24969	0.302541	-0.814122	-0.102236	-0.0495124	0.014755
TNFRSF11A	1.19589	-1.83144	0.103905	-0.786857	0.334203	0.239452	0.345573
SLC38A5	na	1.42462	na	na	na	na	na
ADIPOQ	na	na	0.842568	0.433952	0.39959	1.27397	0.662622
RETN	-0.669683	-1.93986	na	na	na	na	na
RNASEK-C17orf49	na	na	1.89124	na	na	na	1.02274
GTF2IRD2B	na	na	-1.39908	na	-0.565409	-0.197982	-0.48551
C4orf48	-0.0362937	-0.639846	-1.27104	na	-0.322314	-0.344116	-1.19016
TRAF3IP3	-1.14378	0.00276221	-0.0686389	0.701391	-0.359581	-0.378055	-0.299963
H2AFZ	-0.970015	-1.24047	-0.451662	0.189953	-0.00121064	-0.266742	-0.124223
GRAMD1B	-0.985988	1.96745	0.404631	0.450352	0.413452	0.261874	0.623316
FSD1L	-0.343212	-0.721535	-0.857516	0.410864	-1.04585	-1.09747	-0.569957
RGPD2	na	na	1.51359	na	na	0.669025	-0.0474604
CLEC19A	3.26867	na	0.304979	-0.139688	0.00159276	0.0918626	0.439896
ABHD4	0.195973	-1.10505	-0.240584	0.905501	0.0797019	0.110372	-0.139303
NCAPH	0.971049	-1.14934	0.210401	-0.223948	0.19876	0.199658	-0.00554342
FBXO48	-0.277169	na	0.639443	1.10895	-0.511526	0.201848	0.420475
RTN4RL2	-1.17206	-0.923196	0.190682	-0.256892	0.180997	-0.0385044	-0.265448
FAM111B	-1.57684	-3.64808	na	-0.158511	na	na	na
MAP1LC3B2	0.636521	0.958673	-0.90091	na	-2.5325	-0.481075	-0.984543
CDC7	na	-1.07161	0.140279	-0.0507817	0.0937505	-0.208161	-0.0620676
SKA3	-1.5669	na	na	na	na	na	na
HLA-E	0.0633348	1.16248	0.0101949	0.240735	0.187105	0.173922	0.117107
CDK14	-1.16251	0.0631971	0.0330266	-0.310883	-0.0368646	0.0371042	0.0170558
AMZ2P1	-0.993785	-1.01244	-0.184824	0.84625	0.0491988	0.413746	0.346428
EHD1	0.04736	0.797308	-1.12005	0.436479	-0.674194	-0.691186	-0.718509
FAM46A	1.02908	1.28672	1.08732	0.0169915	0.659101	0.612265	0.773546
COMMD3-BMI1	na	na	0.50021	-0.3435	na	-1.14902	0.975282
MTFR2	na	-1.37074	na	na	na	na	0.297144
BLOC1S5-TXNDC5	na	-0.636259	1.28413	0.153492	0.732406	0.790586	-0.402965
CEP19	-0.554306	-1.04764	-0.296021	0.521797	-0.0480766	-0.15345	0.160245
SHCBP1	-1.50533	-2.49164	0.0924567	-0.194185	-0.206281	0.419581	0.608816
FAXDC2	-1.33688	-0.872869	na	na	na	na	na
GLB1L	0.234073	0.179357	-0.180514	1.0705	-0.196515	0.166641	-0.021066
EXD3	-0.450272	-0.203491	0.588519	1.11373	0.787548	0.61349	0.833437
RMDN3	-0.300844	1.04627	-0.27007	-0.319009	0.348488	0.276646	-0.130212
CD97	-0.0571468	1.72849	0.0787478	-0.406632	0.35174	0.403116	0.123633
TXLNB	-1.67851	-0.568771	0.159111	-0.036703	0.207939	0.081095	0.202134
SAMD5	na	na	0.933991	na	0.139546	0.473077	1.56106
IAPP	na	na	0.850515	na	0.122446	0.796814	1.08564
AMER3	na	na	1.06183	0.725223	0.0107453	0.440105	0.619029
DTX1	0.320139	-2.05324	-0.107931	0.343712	0.185675	0.410106	-0.123668
LOC646719	0.064423	-1.02769	0.168942	0.00761463	-0.042985	0.0145956	0.213171
CACNA2D3	-2.3627	-1.62184	0.152168	0.982076	0.0783877	0.0795346	-0.0207152
C5orf15	-0.0539151	1.34584	0.369441	-0.111794	-0.0918621	-0.00317912	-0.100055
CLEC4A	2.65009	-0.580185	-0.164213	0.0184182	-0.0798886	-0.0730522	-0.0111017
PTGS2	-0.729785	1.03682	-0.568979	0.692638	-1.31941	-1.07154	-0.845728
UNC5B	1.03064	-0.72718	0.00335803	-0.739963	0.0736675	0.0437315	0.148512
TRAF1	1.637	-0.153139	-0.518609	0.485578	-0.0686956	-0.0740172	-0.101346
MT1DP	na	na	na	na	-1.27699	-0.991969	-0.50724
CD28	-0.20971	-1.00138	na	1.47382	na	na	na
LOC400548	na	na	0.909121	na	0.216739	0.818011	1.44457
CDC42EP3	0.152387	-0.333	0.286005	1.02184	-0.16542	-0.151968	-0.151807
DSN1	-0.680723	-1.46969	0.1663	0.463304	0.215977	0.2059	0.180651
LIN28A	na	na	0.305605	1.27223	0.0946992	0.279511	0.479798
BNC2	-0.878604	-1.08678	0.961897	-0.0350343	0.81514	0.00204857	0.549258
NPIPB5	2.15812	0.75738	0.55359	0.0761522	-0.261793	-0.0227032	0.357911
RHOH	na	na	-1.67096	2.52795	-1.25691	-0.761981	-0.865131
WBP1	0.236262	-0.502369	-1.02361	0.628455	0.391302	-0.181072	-0.512723
DNAJC9	-0.680159	-1.05122	0.141485	0.190539	0.34417	0.206482	-0.1186
STOX2	na	na	-0.154113	1.03725	0.544411	0.531042	-0.162259
DLEU1	na	na	2.0063	0.275086	0.668621	1.45181	1.88232
ZNF517	0.636808	-0.804939	-0.278627	1.17141	-0.87807	-0.101433	0.544319
HLA-F	0.0546462	1.16788	-0.0708165	0.521578	0.116267	0.134623	-0.038121
VNN3	na	na	na	na	-1.22238	na	-0.914759
CTSO	-0.317515	1.14294	0.570487	0.288738	-0.029904	0.0204819	0.155181
LRRC37B	1.21353	0.100148	-0.0612638	0.414025	-0.257975	-0.458005	0.0301454
LINC01087	na	na	1.78174	-0.0851214	0.269421	1.22284	1.26663
IRF1	-0.809424	4.98801	-0.023487	0.165769	0.158919	0.127031	0.158468
MANEA	0.0650904	-0.0629494	1.23901	0.211492	0.295115	0.269082	0.622911
LY86	-0.355502	-0.556036	1.32704	-0.206559	1.15966	1.04782	0.810664
ZNRF2P1	-0.036786	-1.12043	na	na	na	na	na
NBPF25P	1.56392	2.17199	0.072115	0.651539	0.314992	-0.493964	-0.026667
CCNA2	-2.16714	-4.01706	na	-0.392513	na	na	na
ZNFX1	0.0411446	1.26854	0.228355	-0.184217	0.318768	0.322156	0.225628
MAP4K1	-1.13767	-0.261297	na	na	na	na	na
CD300E	-2.29464	-0.994627	-1.09976	0.263001	-0.603236	-0.684704	-0.454272
CACFD1	-1.63631	-0.066621	0.0785906	0.389662	-0.311639	0.0637975	-0.223702
BMF	-1.80409	-0.494696	0.0463092	1.54244	0.345048	0.225901	-0.0222873
DIRAS2	na	na	-0.203517	-1.07252	-0.456531	-0.148952	0.284863
FEM1C	0.0743111	1.3171	0.754374	0.11094	0.0463923	0.0702067	0.217122
PPP1R1A	-0.896656	-1.70526	-0.757694	0.569905	-0.388671	-0.419654	-0.367916
SOS1	-0.542858	1.07426	0.433922	-0.171629	0.073412	0.0130378	0.173585
TUBB2B	-1.13141	-0.771159	na	na	na	na	na
C19orf71	1.07426	0.161384	na	-0.145856	0.0580567	0.312801	0.197132
CA11	1.27175	3.05465	-0.939784	-0.68985	-0.177969	-0.611991	-0.34248
STAG3L3	na	na	-0.665222	na	-0.845789	-2.38563	na
ITPRIP	0.0917989	1.29836	-0.24493	-0.0994779	0.0324574	-0.0414817	-0.0397569
CREB3L4	na	-1.1276	na	-0.160608	0.151554	0.221676	0.320507
IGFLR1	0.294493	1.1481	-0.334636	0.183342	0.140582	0.167651	0.0530079
MC1R	1.5239	-0.216463	-0.350746	-0.774481	-0.388455	0.00205805	0.0114856
AKAP6	-0.97694	-0.9097	0.705834	-0.46954	1.02596	0.476303	0.709758
GATSL3	-0.230436	-1.59639	-0.635214	0.09735	-0.178309	-0.1573	0.0705785
ATP6V0D2	-1.93646	-2.12545	0.644902	0.926175	0.661906	0.456069	0.588055
FAM127C	-0.646169	-1.072	0.133072	-0.775434	0.129846	-0.369476	0.426965
STAT4	0.029597	0.90953	-0.124164	1.37618	-0.410391	-0.228835	0.0485691
DYSF	0.763223	0.926813	-1.40347	1.73951	-0.335571	-1.08892	-0.457887
SGK223	1.39355	-0.246554	-0.22184	0.108498	-0.0524868	-0.188303	-0.254005
PGA3	1.93669	na	na	na	na	na	na
TBC1D31	-0.29639	1.79396	0.226599	-0.108776	-0.0716453	0.0651447	-0.0343205
TMEM45B	2.26678	na	-0.82353	0.277846	-1.05859	-0.723123	-1.09532
SLC35F2	na	na	-0.367589	-1.66628	-0.345867	-0.802459	-0.470308
NISCH	-0.62102	-1.26814	-0.00686957	0.683672	0.273782	0.091235	0.0112766
STAG3L1	-0.525494	-0.740591	0.671019	0.659373	1.02399	1.49725	1.76952
REEP6	-1.05979	na	na	na	na	na	na
ITGB7	-0.850576	1.45007	0.712158	0.253213	0.584037	0.544391	0.424062
GPR146	2.21092	0.353585	na	na	na	na	na
C1orf115	0.828265	na	-1.08713	na	0.253496	0.0947966	-0.433687
CCDC113	na	na	0.40338	na	0.214597	1.03589	0.778098
NCAM1	na	-0.868954	0.108741	-1.13497	0.301709	0.19216	0.321532
OPTN	-0.763877	1.1848	0.0912054	-0.0235259	0.06395	0.147972	0.166683
P2RY1	1.45722	0.083085	-0.145781	0.665195	-0.229345	-0.218914	-0.241613
TNIK	0.0749966	-1.18085	-0.149605	-0.00235342	0.0232386	0.0935926	0.0541692
CDCA7L	-0.558902	-0.717765	na	-1.74397	-0.101669	0.412176	0.369771
ZNF225	-0.65059	-1.16211	0.726736	0.198021	0.291116	0.344242	-0.0184254
HS3ST2	0.162815	-1.63838	na	na	na	na	na
PIGR	na	na	na	na	-1.01615	-1.01824	0.188552
PXMP2	-0.641878	-2.26461	na	na	-0.251361	-0.533444	-0.38785
TIPARP	0.183621	0.872715	0.168475	1.26676	-0.155159	-0.16546	-0.1227
KIAA0101	-3.00733	na	na	na	na	-0.0361236	1.22836
CIITA	1.21613	3.24746	-0.0849995	-0.362939	0.135261	0.158068	-0.0106336
SOX12	-0.182558	-0.198302	na	-1.4795	0.670933	0.512792	0.425708
CELSR2	0.0999194	-1.67621	na	0.130584	0.817526	0.321001	0.0232737
ZMIZ1-AS1	-0.313746	-1.90772	0.456882	0.343433	0.149604	0.0536758	-0.0578114
QSOX1	1.89969	0.0207051	-1.32511	1.14769	-0.501356	-0.533399	-0.515672
FAM161B	-1.03715	-1.03594	-0.0366028	0.302577	-0.12492	-0.129012	0.00770619
RPS6KA2	-1.11412	-0.850115	0.123977	0.25327	0.271871	0.112588	-0.0272546
KIAA1522	-1.00052	-0.771445	-0.0514649	0.239395	0.351222	0.367737	0.159042
RPGRIP1L	-0.629992	-0.871135	1.01773	na	na	0.531539	0.0301768
LPPR2	-0.568108	-1.6836	-0.894475	0.328654	-0.580281	-0.509849	-0.605782
PLCXD1	-0.68788	-1.25168	-0.00780138	0.258016	-0.121374	0.118082	-0.0641805
ABI3	-1.14595	0.436186	0.213193	0.00209965	0.597192	0.468183	0.321936
ST3GAL6-AS1	na	na	1.19012	-0.558981	0.343326	0.282805	0.453695
LRP5	na	na	-2.30386	1.20686	-1.94811	-1.59925	-1.20379
MCM4	-0.904004	-1.94268	0.236749	-0.495415	0.0391998	-0.133009	0.0869483
LOC100130899	na	na	0.237826	1.20692	0.586241	0.977384	0.703825
NHS	-1.06472	-0.861374	0.134552	-0.343763	0.000937969	0.212275	0.652391
LOC100505592	-0.355199	-1.39727	na	-0.340778	-0.829316	-0.533444	na
ATAD2	-1.45867	-1.8307	0.366088	-0.176634	0.290331	0.0551106	0.0234947
LIFR-AS1	na	na	0.898816	na	0.534989	0.627939	1.07488
MAX	-0.220304	1.02637	0.544151	-0.603053	0.394436	0.523515	0.352151
FTH1P3	na	na	-1.01837	1.25329	0.0972608	0.0280315	-0.335299
RPL17	0.327686	-0.276712	-0.00228621	-1.03886	0.187808	0.139902	-0.0421477
RBP1	-0.31217	-1.16245	0.246231	0.712517	0.131289	0.0817644	0.383464
CARD14	na	na	0.400351	1.0867	0.432375	-0.122793	0.882412
SOCS3	-1.10528	0.526396	-1.46524	0.308528	-0.87068	-0.860853	-0.698426
DCBLD2	0.00505777	-1.28254	0.28995	0.153384	-0.0714156	-0.158792	-0.0320858
ENTPD1	-1.15793	0.177202	0.184342	-0.0463651	0.115643	0.207234	0.12562
LOC101929631	na	na	1.41161	0.523149	na	0.0488127	0.670166
SRGAP2D	0.728439	1.14667	2.25796	-0.948519	1.55337	1.66901	1.26838
SP4	-1.26235	0.570747	0.813646	0.762904	0.397873	0.21543	0.717492
SYT1	0.759003	na	0.141451	-1.10852	-0.240378	-0.0643515	0.109404
TRADD	0.0932975	0.61566	-0.549144	1.01551	-0.318824	-0.304554	-0.417453
HIP1	0.751732	-1.55896	-0.215036	1.21255	-0.0205902	-0.0953341	-0.185519
NUDT4P1	na	na	0.597553	0.228813	-1.50025	-0.140497	0.123203
LPL	0.617499	-1.46615	0.426705	-0.134527	0.389578	0.375293	0.28966
GCAT	0.55347	0.0249821	-1.17412	na	-0.186027	-0.869896	-0.429755
LOC100132287	na	na	na	na	0.246626	1.21138	na
AKAP12	na	na	na	na	na	-0.200252	-1.19342
MIIP	-0.0315857	1.23133	-0.121272	-0.363421	0.228885	0.043046	0.355111
CLSPN	-1.42171	-2.24445	0.339806	0.404593	0.0524156	0.327288	0.434681
EIF4EBP3	0.374961	1.11267	na	na	0.23161	1.0443	0.517225
STX1A	0.000680753	na	-1.0531	0.184091	-1.13194	-1.29097	-1.01906
B3GNT9	0.249528	0.187445	-0.126813	-1.09129	-0.0293527	-0.419931	0.125269
ASCL2	-0.152647	5.43664	na	na	0.85653	0.391708	0.0555008
TNFSF12-TNFSF13	-0.365211	-0.0590554	0.298477	0.542964	0.57348	0.820534	1.33976
MB21D1	-0.755809	1.26086	0.383722	0.128192	0.202906	0.247264	0.162966
VWF	-0.201839	-1.76032	-0.386824	0.436983	-0.829316	0.0020537	-0.841525
DTYMK	-0.60967	-1.37734	-0.13756	-0.164101	-0.131842	-0.919689	-0.511781
HERPUD1	-0.124611	1.94474	-0.269682	0.494626	-0.0941747	0.0351409	-0.0932707
RHBDD1	-0.17264	1.26642	-0.0197522	-0.255227	-0.184527	-0.046576	-0.0721497
HNRNPH2	0.376286	-0.0250023	-1.61066	-0.115098	1.19525	0.685298	0.12906
SLC4A11	0.131457	-0.860833	-0.276004	0.826268	-0.310691	-0.318077	-1.31356
HOMER2	4.89182	na	na	na	na	na	0.43311
ZBTB46	-0.035438	-1.3991	-0.39509	0.549923	-0.28942	-0.025915	-0.274972
ATG3	0.37835	1.08586	0.169061	-0.558426	-0.00160446	0.0141405	-0.0334736
CKAP4	-0.339346	-0.397308	-0.0465789	-1.13501	0.0944627	0.0625054	-0.0565384
CD27-AS1	1.00034	0.278297	0.201109	0.463161	0.409568	0.555552	0.368066
TEX30	-0.00665046	-1.00959	0.194774	0.854598	0.259824	-0.160669	-0.3346
EDEM1	0.560102	1.17763	-0.137113	-0.19395	0.0230002	0.0176222	0.0376629
PPP1R3B	1.33259	-0.15634	-0.456233	0.19216	-0.194442	-0.162924	0.152969
RAB3D	-1.03236	-0.565806	-0.156751	0.650437	0.250773	0.0314462	-0.187688
CD1A	1.69101	na	1.10403	na	0.465778	0.370063	-0.0618102
TNFRSF9	-0.994035	-1.1612	0.296527	0.232319	0.231342	0.522386	0.0981619
ZXDA	0.89248	2.11747	-0.0553918	-0.191465	-0.115359	-0.116264	-0.0318151
DIXDC1	na	0.317875	0.810205	-1.2253	0.524233	0.811142	0.335169
ALDH1A1	-1.10402	0.988353	0.376825	0.846532	0.440586	0.54287	0.326436
SBF2-AS1	-0.395164	-1.31164	0.743498	-0.620888	0.368916	-0.0250838	0.272367
HSD11B1	0.977942	1.82633	0.261184	-0.678832	0.231197	0.114011	0.0372791
FER	-2.2068	-0.115379	0.0197295	0.37334	-0.189195	-0.228192	-0.180803
NUPR1	-1.20779	0.0326978	1.96679	0.800649	1.04834	1.55497	1.41566
CHI3L2	-0.121397	-0.818548	na	na	-2.03168	-1.64147	-1.43123
HOMER1	0.554757	na	0.593532	-1.28135	0.435738	-0.0362834	0.0708159
LINC01299	na	na	-0.621717	-0.231405	-0.865585	-1.28622	-0.698796
ALKBH7	-0.0181642	0.0986882	-1.31959	0.64765	-0.0711492	-0.5293	-0.546621
HMGA1	-0.125644	0.158702	0.0359383	-1.01528	0.152437	0.0526971	-0.00862578
ESPL1	-1.51033	na	0.260249	0.263377	0.563988	0.436783	0.519341
APOL1	-0.0354129	3.60239	0.716538	0.345623	0.62694	0.756094	0.76868
CDC42EP1	-0.629338	0.237896	0.201472	-1.2102	0.607838	0.729361	0.139727
ZNF681	na	na	0.835308	0.3085	0.825201	1.29298	1.34174
SMG1P7	0.330662	0.0762581	-0.38852	1.20461	-0.0587253	0.316261	-0.0757109
FAM213B	0.326732	-1.02725	-0.303073	0.625291	0.119861	-0.0384937	0.0862027
FBXO5	-1.76083	na	0.0221382	0.016019	-0.642128	-0.28034	-0.0143735
CD83	1.06232	0.413589	0.535796	-0.121022	0.434801	0.410527	0.324211
HILPDA	-0.215829	-1.0174	0.293461	0.496413	-0.130145	-0.0298886	-0.670272
IFRD1	0.893661	2.9212	0.191912	0.610068	0.029924	0.158828	0.499024
NEK8	0.0222046	0.104546	-0.328718	1.00939	0.013747	0.111293	-0.157274
DNPEP	0.735713	1.28063	-0.382201	0.0620314	0.0477094	0.163202	-0.063377
LPHN1	-0.517205	-1.57395	-0.282257	0.177662	0.435975	-0.0139069	0.291663
C9orf91	-0.272096	1.20118	0.660234	0.174518	0.363095	0.723316	0.511269
ABCC5	0.0735094	-1.21372	0.104896	0.493434	0.198089	0.189398	0.252213
CEBPE	-1.10719	-0.517076	na	na	0.159597	0.346494	0.271633
FAM174B	-1.16888	-1.44273	-0.689689	-0.706956	0.263327	-0.428576	0.25103
METTL1	1.14654	-0.491009	0.182589	-0.354522	0.0451183	-0.0451989	0.0428223
ZNF276	0.36353	1.09593	-0.229445	0.556467	0.0374909	-0.0793611	-0.0958696
ZNF669	-0.298696	-0.0224455	1.35107	0.156702	0.810758	1.07768	0.971061
FCRLB	2.51446	0.083085	-0.63269	0.518442	-0.904811	-0.698993	-0.261229
MX1	-1.04635	0.857687	0.878276	-0.742258	0.667774	0.652445	0.675839
SSTR2	-0.215568	1.63596	-0.402881	0.108412	-0.821529	-0.203769	-0.293514
FARP2	-0.690845	1.33669	-0.0817453	-0.16353	0.235152	0.290717	0.0930444
THRB	-1.00569	-0.322486	-0.12814	na	-0.757651	-0.1573	-0.395281
LINC01226	na	na	1.06537	na	0.410437	1.508	1.36524
LOC101928936	-0.486382	-0.720485	1.00087	0.354092	0.174432	0.495393	0.820108
TRAF2	0.304647	1.12835	-0.327454	0.285983	0.108068	-0.0729639	-0.0405646
VSTM1	-0.642128	na	0.843503	na	0.310659	1.02471	0.629891
LINGO1	1.27122	-0.220567	na	na	na	na	na
PPP2R3B	-1.31748	-1.11555	-0.130617	0.626858	-0.420863	0.116962	0.148286
MAP1A	1.58021	-1.84875	-0.0894819	-0.169726	0.284234	0.125026	0.108886
OAZ3	1.70549	0.552632	0.0193146	na	0.100881	na	0.569231
GPRIN1	-1.12623	-1.17356	-1.1895	1.18347	-0.690252	-0.125904	-0.878582
CDC42SE2	0.089017	1.19059	0.218814	0.0392301	-0.22465	-0.133008	0.0749549
PLEKHH3	-1.46818	-0.74773	na	0.413547	na	-0.522375	na
DEPTOR	0.0140502	-1.47844	na	na	na	na	na
VARS	0.570241	0.0429059	0.0595656	-1.04085	0.521294	0.280145	0.138666
IL27RA	1.55537	-0.63502	0.292123	-0.436299	0.679652	0.58886	0.0657469
FAM92A1	0.268843	1.17062	1.18563	-0.703986	-0.184656	-0.103883	-0.482976
SPDL1	-0.998394	-1.11555	-0.335039	0.0272648	-0.472815	-0.280334	-0.0864104
PPIL6	na	na	0.708692	0.900515	0.256277	0.688628	1.06826
LINC00637	na	na	1.49224	na	0.251506	0.238697	0.517855
TSPAN15	1.22069	-0.610489	-0.191083	-0.189142	-0.0446211	0.0328612	-0.143264
KARS	0.278774	1.61382	0.1755	-0.534868	0.239006	0.173734	0.200509
TRANK1	-0.50048	1.53601	0.0343319	0.552896	0.476174	0.374621	0.432855
PDGFRA	-1.28646	0.44881	-0.59308	-0.531626	-1.19018	-1.44102	-1.39359
GCSH	0.524131	-0.196174	1.4345	-0.615717	-0.00732599	0.0496121	-0.235721
TLR5	-0.77139	-1.92463	0.230905	-0.187548	0.315148	0.0602772	0.340317
ITGAL	-1.13005	2.02491	-0.375482	-0.0563281	-0.155663	-0.183226	-0.167123
MNAT1	1.15574	0.266387	0.399132	-0.390726	-0.18177	0.278644	-0.194069
RPAP3	0.543909	0.792605	1.1279	-0.323594	0.509967	0.631548	0.573091
ADORA3	0.14236	-1.37662	-0.127636	-0.171684	-0.0679377	-0.130945	0.382873
ESCO2	-1.46225	na	na	na	na	na	na
NDFIP2	1.28136	-0.718006	0.0641921	0.232793	-0.605107	-0.198984	-0.78655
TMCO3	0.0461345	-1.02062	-0.427407	0.0687962	-0.0919323	-0.165014	-0.207051
ID1	na	na	-0.166748	1.08307	0.573476	0.514069	0.0781918
CD300LG	na	na	1.07713	na	0.197841	-0.0890399	1.00051
MLXIPL	na	na	0.0848842	-1.03226	0.770657	0.63771	0.404111
RSC1A1	0.263896	1.04951	-0.0852104	-0.278876	-0.248311	0.110329	-0.0770458
CLECL1	0.475288	na	0.558843	-0.369508	0.738761	0.262109	1.27547
RALB	-0.215697	1.31315	0.0161982	0.0339271	-0.0642279	-0.0780909	-0.102866
STEAP1	na	na	na	-1.70644	na	na	-0.478353
SUV420H2	-0.54139	-0.570744	na	1.25824	-0.800377	-0.546101	-0.300532
LINC00924	na	na	0.660313	na	0.0266004	1.21907	0.749166
ALDH1L2	0.185908	1.00794	0.227947	-0.189902	0.220102	-0.157856	0.205943
HLA-DMB	0.0865941	1.6342	0.623252	-0.137283	0.671749	0.655061	0.375927
MZF1	1.10596	0.797631	-0.182198	0.404334	-0.126258	0.0708428	-0.134814
TLN2	0.191793	1.4047	0.533711	-0.915157	1.09124	0.813302	0.562241
GFOD1	1.65667	-0.86273	-0.427285	-0.146594	-0.184749	-0.495552	-0.156507
FZD3	1.09028	-0.948174	0.446478	0.172618	-0.250894	-0.291145	-0.192639
TFEC	1.01268	1.02377	1.02779	0.306837	0.252637	0.300181	0.417832
FSCN1	-1.0765	-2.44411	-0.303521	-0.31456	0.197124	0.03795	-0.253601
CCL23	2.91457	-0.690991	-1.12139	-0.109582	-0.100562	-0.905455	-0.275469
TUBB3	1.33009	-1.89755	-0.714723	-0.0981091	-0.0738724	-0.176551	-0.584862
IFIT1	-1.03215	0.910117	1.45722	-0.770744	0.952837	0.99913	0.997009
NBPF20	-1.08	0.711947	0.076181	0.45367	1.48739	1.22022	0.46011
DSEL	na	0.195706	-1.00638	0.356586	-0.425818	-0.327245	-0.184924
SCAMP5	-2.00487	-0.454376	na	na	na	na	na
VCAN	na	-3.9925	-2.08	1.49993	-1.6114	-1.56718	-1.09671
LRRC45	-1.47646	-1.16923	na	-0.186488	0.597378	0.943428	0.33887
SCARB1	1.14439	-0.161296	-0.547391	0.448265	-0.0420501	0.00206635	-0.0543801
APOBEC3A	1.33855	4.26465	1.23214	na	0.532387	1.25881	1.29196
TMCO6	0.289677	1.12383	-0.554122	-0.0761441	-0.550129	-0.399879	-0.25341
UBE2F-SCLY	0.176095	-0.72549	-0.539988	0.236762	-1.01603	-0.538813	-0.235764
SEPP1	-1.50813	-2.26188	1.17252	0.508938	0.654605	0.554537	0.74811
TAGAP	0.380416	2.06196	0.196629	0.601899	0.225988	0.362984	0.207305
RND3	-1.21212	-0.208586	0.743477	-0.0415251	0.334273	0.270545	0.412838
PAK1	0.0673888	1.45045	0.305259	-1.12143	0.423174	0.414402	0.169617
PFDN4	0.214288	0.681537	1.19703	-0.602386	0.209432	0.187724	1.14548
ITPRIPL2	0.62956	1.37578	0.0403855	-0.0197157	0.0827963	0.149737	0.30599
DDX60	-0.317157	1.44654	0.430491	-0.265615	0.193241	0.316013	0.356097
GOLPH3L	-1.06671	-0.778599	0.244944	0.822153	-0.19568	-0.046387	-0.0893553
WASH7P	-0.286503	-0.202675	-1.00325	0.635506	-0.494553	-0.744218	-0.166462
TOM1L1	-0.338008	-0.856397	-0.612811	-1.05515	-0.146983	-0.309417	-0.253839
CFLAR-AS1	na	na	1.16255	na	0.136251	0.925085	1.6244
TTYH2	1.16408	0.802679	0.753647	-0.141092	0.765858	0.596578	0.822411
PTGER2	1.24831	0.33088	0.0566365	0.335115	-0.129461	-0.0438052	0.105737
CXCL1	0.641913	-0.223053	-1.29746	0.635797	-1.25802	-1.27236	-0.683558
PVRL4	-0.471229	-1.1388	-0.531534	0.00911622	0.133908	-0.0334017	-0.115748
APOL3	-0.636621	4.43517	-0.029259	0.418646	0.33799	0.465435	0.446764
TRAM2-AS1	-0.300335	-0.762733	-1.14026	0.0163202	-0.756935	-0.915478	-0.434055
GCOM1	na	na	na	na	1.23275	na	na
MBLAC2	-0.0836133	0.659351	-0.314789	-1.30236	na	-0.259482	-0.84464
RUFY4	na	na	-0.366132	-1.2391	-0.302721	-0.394521	-0.00844542
C8orf44	1.10483	-0.208771	0.594311	0.264879	0.157238	0.336482	0.63279
ZNF124	0.498342	0.296644	1.12979	-0.473802	0.370644	0.685881	0.796339
SMYD5	1.15111	1.16101	-0.0876635	-0.844601	0.214844	0.387459	0.401045
BAZ1A	0.0516722	1.18385	0.351666	-0.293293	0.065517	0.0252561	0.109806
ZNF366	1.75381	-0.283366	0.185005	-0.280656	0.542594	0.424636	-0.143812
WDR34	-1.54934	-2.29158	-0.629824	na	-0.544229	-0.463611	-0.556469
LOC100505549	na	-0.0833787	1.19332	-0.086678	0.672869	1.00187	0.454609
UNKL	-0.233619	0.0264061	-0.470229	1.31784	-0.00516528	0.0142775	-0.0875896
PPAP2B	1.03317	-0.258893	-0.857452	-0.0439469	-0.387338	-0.211395	-0.429001
YES1	-0.411747	na	0.051891	-1.19718	-0.466398	-0.219609	0.503842
FOXL2NB	na	na	0.559703	1.04912	-0.60485	0.964876	0.640836
WDR4	0.25179	-0.0649102	0.431406	-1.14359	0.495534	0.395722	0.422162
ZNF462	1.09336	0.127499	-0.49592	-0.24274	-0.0229909	0.12363	-0.0751787
MARCO	-1.54601	-1.66238	-0.852879	-0.211464	-0.913283	-0.766504	-0.499468
ZNF675	0.240738	-0.298539	1.68153	-0.695486	0.592842	0.802607	0.881849
METTL21B	0.4347	-1.02448	0.119237	0.278914	-0.223056	-0.200028	0.0573975
TDRD6	-0.806133	-1.18849	1.52184	-0.867317	0.0542456	0.109082	0.524374
C6orf123	na	na	0.722748	na	0.104109	0.360843	1.06899
MIS18A	-0.692386	-1.25068	-0.0320873	-0.40406	-1.06928	-0.455331	-0.500633
ENPP2	1.63863	0.416976	-0.971123	2.06273	-1.08944	-1.02226	-0.65732
PCNA	-1.12774	-1.01408	0.0503205	0.436411	0.0560221	0.119042	0.0509416
TYMP	-0.447452	1.75158	-0.443466	-0.0649553	-0.0148284	-0.103321	-0.099685
CCL8	1.48496	3.24626	0.642686	0.99436	0.0734372	0.12818	0.521994
ITGB8	1.51424	-0.432052	-0.473696	0.4129	-0.832398	-0.792034	-0.399834
WRAP53	-0.715578	-0.300203	-0.333353	1.06922	0.0736675	-0.177806	0.0613624
EEPD1	0.77311	-1.3936	0.17056	0.252809	0.389421	0.439331	0.213397
MCM2	-1.25062	-1.66642	0.431451	-0.106866	0.684603	0.112559	0.457338
ITGAE	0.31881	-1.03498	0.285588	0.378187	0.0517029	0.586297	0.250568
DUSP4	na	-2.27717	-2.23696	1.38754	-1.12922	-1.31857	-0.63202
PCDH11Y	na	na	1.56477	na	0.202207	1.12753	1.18598
NLRP12	na	0.64962	0.584252	1.25309	-0.409951	0.311244	-0.121697
KAT2A	0.719722	-0.114654	-0.360646	-1.26635	0.0709345	0.0866399	-0.194069
TMEM140	-0.285001	1.91778	-0.02147	0.284701	0.202869	0.314045	0.071803
ZNF222	na	0.00860447	-0.00392973	1.00848	-0.0191737	0.287956	0.154778
LOC728323	na	na	0.126268	1.03796	-0.342263	-0.149323	0.438292
MTMR9LP	na	na	-1.286	na	0.263327	0.200512	-0.793317
IFI44L	-1.18692	1.60097	1.39111	-0.701608	0.807594	0.936997	1.11271
APEX1	0.232327	0.603134	-0.0239546	-1.12842	0.260012	0.144956	0.0300531
CALN1	na	na	-1.64133	0.677185	-0.325551	-0.436802	-0.363837
FBXL15	-0.00860724	-0.103509	-1.07973	0.577724	-0.334388	-0.213883	-0.481347
HLA-DPA1	0.238098	1.10401	0.415053	-0.606158	0.331151	0.329514	0.247289
LRRC37A	0.680931	-1.13765	na	0.218659	-0.828871	0.304057	0.418772
TRIM6	-1.4158	-0.716499	0.735057	-0.943313	0.429866	0.552512	0.230789
LMNB1	-1.38323	1.05857	0.688047	-1.28012	0.520408	0.413277	0.241041
ZMYND11	-0.306231	-1.28345	0.270167	-0.106044	-0.154637	-0.035131	-0.105951
ABHD14A	0.124513	-1.23734	na	na	na	na	na
VAMP1	na	na	-0.431641	1.03215	-0.388453	-0.442886	-0.232933
MAFF	1.34372	0.536177	-0.326031	0.845826	-0.124224	-0.229177	-0.11782
UBE2V1	0.156415	-0.0397662	-1.12105	-0.413518	0.2761	0.240218	0.283228
CCNE2	-1.39369	-2.40576	0.624125	0.839445	na	-0.193104	0.0545105
LOC553103	na	na	0.597989	na	-0.000313578	0.720251	1.16489
GSTM3	-0.724928	-1.96565	-0.218772	0.60954	0.307395	0.202059	0.140352
AHNAK2	0.337724	-1.28081	-0.338785	-0.0680768	0.248219	0.132647	0.158392
HS2ST1	0.659257	-1.00984	0.09203	-0.00736207	-0.162062	-0.278181	-0.352266
PP7080	1.79489	0.328515	0.0521935	0.0524508	0.00385911	0.143794	0.35645
C15orf27	-0.717288	-1.64422	na	na	na	na	na
ADCK3	0.437437	-1.00185	-0.368089	0.404758	0.161344	0.105929	-0.117677
FILIP1	na	na	na	na	0.77838	0.20091	1.01473
KIAA0020	0.60156	0.755482	0.709669	-1.23401	0.260496	0.653208	0.286074
FAM65C	na	na	na	na	-1.41034	-0.410491	-0.346297
PHGDH	-0.892237	1.17299	na	na	na	na	na
TRPV4	-1.32602	0.186186	0.490665	-0.291047	0.523585	0.277916	0.109162
LIN7C	0.757716	1.14187	0.736598	-0.469061	-0.0146157	0.0613717	0.105816
TATDN3	0.059055	1.13576	-0.0866976	0.312022	0.0460454	0.110939	0.220301
GPR34	-0.592529	-1.80008	0.164015	-0.343939	-0.49201	-0.537649	-0.113815
TNFAIP8L2-SCNM1	0.567123	-0.0403538	na	-0.788089	-0.176089	-3.70623	-0.697519
PAQR5	0.0236462	-1.35852	0.0461299	-1.17673	0.023805	0.117695	0.0810641
WDYHV1	-0.0151532	0.411042	-1.04466	0.151373	-0.514113	-0.139377	-0.0434066
MTSS1L	-0.581558	-1.33196	-0.910959	na	na	-0.349415	-1.0438
C8orf86	na	na	0.82786	0.317786	0.346234	0.995389	1.03895
OCSTAMP	1.36456	-1.16718	-0.223415	-0.98793	-0.101574	-0.395055	-0.518064
ERVV-1	0.378067	0.590124	0.108434	na	0.62686	1.06771	0.706319
C11orf84	-0.371005	-0.487323	-0.448778	-1.16812	0.0947204	-0.311419	-0.479398
PSIP1	-1.41886	-0.731013	0.581501	0.207608	-0.00956959	-0.0853284	0.0883284
HEIH	0.336259	1.03245	-0.257349	-0.0566674	0.113791	0.0256764	0.0325906
TMCC3	-0.518414	-2.3579	-0.666914	0.0582835	-0.384866	-0.324824	-0.344494
EHF	na	na	-0.790958	0.551818	-1.21771	-1.20047	-0.399273
SH3PXD2A	-0.166707	-1.53744	-0.887276	-0.0375037	-0.338178	-0.363699	-0.347455
ATP5S	0.4001	0.460192	0.762759	0.196366	0.418813	0.702273	1.08802
BTG1	-1.2484	0.295862	-0.418385	0.386171	-0.229709	-0.175152	-0.134154
MTHFD2L	1.2131	-0.0159115	1.00782	2.68406	0.112025	0.223599	-0.00293277
ZNF33B	-0.87673	0.183638	0.255849	1.02486	-0.754608	0.115116	0.202552
NOC3L	0.427381	1.04735	0.474696	-0.4416	-0.611857	-0.0860634	0.196947
DEXI	0.0858977	-1.55004	-0.350759	0.10687	0.298135	0.0776613	-0.172685
CCDC58	0.000680753	-0.114639	0.120943	-1.31529	0.0320068	0.120302	-0.224426
HIVEP3	0.533494	0.712073	0.10029	-1.63137	0.282421	0.150258	-0.00790651
TLL2	na	na	1.71691	na	0.280933	0.566221	1.12363
GBP5	-1.04374	7.05479	0.92848	0.0864585	0.818541	0.823175	0.836786
MYO1G	-0.468245	-0.307713	-1.11436	0.435913	-0.410922	-0.508461	-0.329669
TRAM2	0.673202	-1.47172	-0.0351359	-0.56952	0.199419	0.419283	0.120148
EPB41L1	-0.424834	-1.06384	0.322884	-0.377745	0.824267	0.720078	0.552027
PXN	-0.0253931	-1.04795	-0.42538	0.381227	-0.0893444	-0.209922	-0.301766
CDT1	-1.04209	-2.63806	na	na	na	na	na
FLJ32255	-0.142788	1.41628	-0.204799	0.438055	-0.361689	0.125255	-0.0814128
UPK3BL	1.17114	0.398802	-0.199902	0.0911842	-0.0251024	-0.557589	0.0577417
FAM26F	0.495816	6.96743	-0.172816	na	0.0649236	-0.0450513	0.00220672
MTSS1	-0.745105	-1.0229	-0.209205	-0.00447272	-0.114203	-0.213553	-0.141321
CLEC4G	3.11225	na	na	na	na	na	na
PIK3IP1	-0.669322	-0.430937	-0.721266	1.09754	0.0908354	-0.0209719	0.102309
C5orf20	1.1582	2.20461	0.418211	-0.229378	0.752965	0.640128	0.326216
SH3YL1	0.456967	-1.2948	0.48615	-0.0711668	0.00493602	-0.354935	-0.348832
FRMD4A	1.22128	-0.432384	0.0517626	-0.12203	0.0038049	-0.0340768	-0.0828201
FLT1	1.76928	0.472381	-0.24956	-1.49085	-0.74294	-0.65708	-0.513607
PUS7	0.681334	0.484279	0.548907	-1.14378	0.317637	0.51683	0.630876
SLC25A30	0.292118	1.14659	0.367508	-0.509702	0.212693	0.28292	0.113819
SLC6A4	na	na	0.802572	na	0.72952	0.377836	1.19568
ABHD14A-ACY1	-1.28704	0.606872	na	na	na	na	na
RGCC	-0.857966	-1.46819	0.315141	-0.392823	0.164157	0.142834	0.0568638
FAM57A	0.196792	-1.52759	na	na	na	na	na
GPR78	na	na	0.827009	na	0.0884229	0.25173	1.10214
C1R	0.742293	2.67295	0.473688	na	0.541115	0.661725	0.422114
TMEM161B	1.0605	0.415745	0.455397	-0.0583101	-0.146769	0.125605	0.23355
WDR93	na	na	0.93447	na	0.738875	0.915265	1.12382
FABP3	1.00784	-1.04738	0.599449	-0.82153	0.13511	0.343779	-0.043484
B4GALT5	-0.36085	1.29223	0.0375647	-0.362003	0.105321	0.104922	0.183589
KIAA1244	1.0286	0.0599521	0.119528	-0.0822358	-0.102127	-0.0487122	-0.530651
HSBP1L1	0.290733	1.07895	-0.571455	na	-0.039992	-1.0536	-0.203331
PARP10	-0.171914	1.36034	-0.232962	0.673422	0.430969	0.238373	0.372878
SVIL	-0.366115	-1.40846	0.0897792	0.271906	0.44703	0.201284	0.223788
ATXN7	-0.412518	1.1023	0.038508	-0.0352286	-0.186694	-0.18524	-0.0382859
RRM1	-0.92357	-1.28132	0.143107	0.0673245	0.0682539	0.287302	0.409341
C1orf74	-0.161595	0.525947	-0.508127	1.00713	0.160666	-0.291887	-0.433441
CISH	2.12323	0.0151817	-0.531772	0.225463	-0.302384	-0.319195	-0.298545
LAG3	-0.971545	1.89241	na	na	na	na	na
AMZ1	na	-0.342185	-0.270836	1.28889	0.191942	0.334686	0.3809
NAV2	na	-2.14031	0.0852886	0.0834236	0.129577	0.104371	-0.166948
ZSWIM8-AS1	na	na	-0.388317	-0.181968	-1.32108	-0.121018	-0.0368518
CDYL2	-0.374689	-0.34154	-1.04815	0.481171	-0.110151	-0.493614	-0.188913
LOC644172	na	na	na	na	-0.814205	na	-1.50346
FAM134B	-1.05275	-0.288426	1.44922	-0.511983	na	0.82345	0.671749
CBX5	-0.589051	-1.11137	0.166907	0.0696655	0.0817531	0.0874384	0.239204
KIAA0754	na	-2.36011	0.336175	0.539386	-0.450061	0.241979	0.186392
TRPM8	na	na	1.62331	na	-0.176539	-0.138866	0.815302
SFXN5	1.05666	-0.304415	-0.655732	0.0731814	-0.00593816	-0.220181	-0.336132
DAND5	na	na	0.0597408	0.118252	-1.35467	0.242386	0.135222
PHACTR1	-0.566246	na	-1.07385	1.03	-0.470829	-0.901336	-0.879819
PTPRE	1.0473	0.244166	0.299135	-0.599846	0.149963	0.125313	0.0442979
TDRKH	1.02408	-0.171414	-0.121981	-0.439366	0.0498474	0.330828	-0.293718
CD1B	na	na	0.605939	-1.78589	0.407982	0.253167	0.0881604
DHRS11	3.06117	-0.878318	-0.743532	-0.604284	0.022213	-0.136887	-0.511598
RAD54L	-1.99968	na	na	na	na	na	na
VAC14-AS1	na	na	-0.192576	-0.23185	-1.0235	-0.563121	-0.181175
SPDYE6	na	na	1.82005	-0.0433512	-0.181552	0.372512	0.335902
MSMP	0.0962647	1.0456	-0.649294	0.764324	-0.0771465	-0.74539	-0.17918
HJURP	-1.90613	-2.39264	0.629795	na	-0.144351	-0.724021	0.200525
GADD45A	3.61125	-0.534486	-0.281093	0.158724	-0.303486	-0.606357	-0.281953
GK	-0.664572	1.7244	-0.248128	0.441698	-0.375724	-0.319906	-0.114154
SCARF1	0.0762224	1.47173	-0.617398	0.218969	-0.178403	-0.0935901	-0.318341
SLC2A4	na	na	1.56772	-0.275136	0.343369	-0.11543	0.0616981
LINC00847	0.256355	1.10239	-0.243436	0.935958	0.267646	0.0499612	-0.243652
DUT	-0.307578	-1.16934	0.10154	0.12261	-0.101337	0.274437	0.396037
CLEC12B	na	na	0.445821	1.24742	-0.418926	-0.0847507	0.0611319
DDR1	-1.00075	0.363987	-0.976709	0.0550736	-0.390594	-0.335916	-0.172651
GCNT1	-0.0111674	1.48028	0.302702	-0.00864039	0.00257863	-0.0381312	0.0382329
RAB32	0.0788725	0.111546	-0.680695	1.00291	-0.281093	-0.303648	-0.0999148
ARL5B	0.405233	1.25594	0.942546	-0.0690353	0.138188	0.184489	0.400232
DMWD	-0.768988	-0.664983	-1.01153	0.477267	-0.642888	-0.600984	-0.454655
STAC3	-0.587406	0.814959	0.775447	0.129347	0.940523	1.02284	0.473361
CHIC1	-1.21088	-0.397523	0.825752	-1.1534	-0.193296	0.00206021	-0.145652
RBFA	0.477581	0.567898	-0.633308	-1.21503	-0.0606911	-0.713692	-0.3346
INO80B	0.846619	-0.991675	na	0.746381	-0.0903345	-1.3517	-0.302979
WDR62	-0.974832	-1.84154	na	na	na	na	-0.139573
FBLIM1	-1.23729	-0.749269	-0.377488	0.915414	-0.644449	0.0561441	0.0216519
CYP27B1	1.33295	-0.275292	-0.279875	-0.140584	-0.0538763	-0.145251	-0.162366
AFF3	na	na	0.376913	na	-0.0251946	1.05539	0.14769
KLHL21	-0.0918315	0.258299	-0.482756	1.02347	0.0913891	-0.0934192	0.00994195
LPAR6	-1.35796	0.466341	1.28409	0.801155	-0.058668	-0.0356427	0.438684
GINS1	-1.82208	-1.54136	1.42133	-0.186883	0.893299	1.38035	0.863716
DTNB	0.276647	0.317633	-1.00654	-0.264231	-0.354165	-0.300848	-0.478486
CBX8	0.240939	-1.16592	na	na	na	0.116382	0.559027
ZNF114	na	na	1.35807	na	0.180298	1.28643	0.4019
IFIT5	-0.122013	1.71172	0.603261	-0.628997	0.313352	0.327705	0.313674
KIAA1377	na	na	0.453097	0.428649	0.296829	0.228776	1.1402
AGPAT4	1.37768	-0.281937	-0.466937	0.348292	-0.0609553	-0.345687	-0.079035
HERC5	-2.19668	-0.109598	1.0713	-0.282695	0.717573	0.827775	0.832298
YPEL3	-1.12363	-0.390878	-0.658759	0.565019	-0.366146	-0.422974	-0.660901
MOB3B	0.673249	-1.70225	0.0331952	0.0105203	0.0402145	-0.0584275	-0.0615941
CYSLTR2	na	2.90028	-0.437558	na	-0.834855	0.29402	-0.0851196
CMTM4	-0.210689	-1.68689	-0.98062	-0.0358066	-0.44627	-0.127519	-0.180376
SLC22A23	-0.367066	-2.2952	-1.00377	0.814387	-0.554144	-0.351943	-0.288921
DAP	1.00819	0.0175976	-0.236968	-0.262745	-0.173265	-0.0052334	-0.1404
SMG1P2	-0.280153	0.43573	-1.42174	0.155934	-1.11311	-1.4206	-0.171774
GPR37L1	na	na	-0.988183	na	-1.10566	-0.247243	0.430756
ZBED5-AS1	-0.307015	-1.07733	0.0588897	0.612722	0.109309	0.111727	-0.112782
PTCRA	2.13734	-0.236204	na	na	na	na	na
LRFN3	-0.461286	-0.0160614	-1.00645	0.158581	-0.531241	-0.759781	-0.182764
PRC1	-2.62539	-3.38628	-0.519471	0.404059	-0.189341	-0.162408	-0.0601776
ALDH7A1	-0.319824	-1.36112	0.241471	-0.340695	0.0725272	0.251694	0.136096
USP2	0.283249	-1.24623	-0.229133	-0.506731	-0.191835	-0.199177	0.0627838
FXYD6	-2.12021	-1.65261	0.555287	0.558848	0.393205	0.37163	0.229877
TMEM63C	na	1.15936	na	na	na	na	na
ZC3H6	0.627532	1.18231	-0.0181683	0.206349	-0.131469	-0.00417087	0.0104227
PIF1	na	na	-1.26149	na	-0.209882	-0.597276	-0.100609
C1QB	0.143512	1.79942	0.327275	-0.958806	0.265145	0.135197	-0.0131641
KREMEN1	-1.27755	2.03106	-1.22104	1.04764	-0.820741	-0.904681	-0.463024
HS3ST3B1	na	na	-1.08187	0.421377	-0.644409	-0.753551	-0.656973
PLEKHA8P1	na	6.53932e-05	0.49704	0.0968541	-0.306986	1.1856	0.504088
IL15RA	-0.659787	3.07152	-0.225782	0.304791	-0.165672	-0.112048	-0.204475
CHCHD10	1.06957	0.393326	0.0694331	-0.589473	0.23665	0.0627412	0.133281
PADI2	-1.2437	0.168656	1.13343	0.375628	0.54384	0.618725	1.02617
POLB	-0.176109	1.86255	0.00254458	0.0278152	0.0219682	-0.0170109	-0.704979
ZNF778	1.32784	0.328515	-0.147334	-0.668303	-0.301431	-0.411478	-0.0851196
C3orf38	-0.0509775	1.16018	0.730663	-0.0723079	0.211699	0.270301	0.323792
KIF24	-0.608197	-1.30956	-0.515366	0.575108	-0.276182	0.381262	-0.205335
EVL	1.38344	0.854035	0.502412	-0.707742	0.537293	0.327482	0.131005
NFE2L3	0.100082	0.500513	0.673309	-1.08821	0.277548	0.452391	0.44452
PSMA2	0.13428	1.42348	-0.286607	0.00174806	0.0308173	-0.0631805	0.00320579
NEURL3	na	na	1.77593	na	1.74017	1.85271	1.41909
ARHGEF26-AS1	na	na	1.05915	-0.132432	-0.566372	-0.154901	0.780418
PMS2P4	0.354732	na	1.1747	0.327073	0.494992	-0.272825	na
NCAPG2	-1.83558	-1.93004	-0.0700135	0.613272	0.213887	-0.168877	-0.0504232
DCUN1D3	1.35872	-0.194129	-0.228489	0.979227	-0.160471	-0.162004	-0.24028
GPR89A	-0.419982	-0.606276	0.294989	-0.512254	-1.02835	-0.386944	-0.0348388
S1PR1	-2.15145	na	-0.13506	1.45718	0.654828	0.234941	0.229877
HGSNAT	-0.121537	-1.02154	0.141505	0.0273566	0.223608	0.0952782	0.0119153
CDC42EP4	-0.314279	-0.574736	-1.0578	0.432683	-0.408722	-0.426708	-0.358876
MGC27345	-0.387225	-1.00556	0.751154	-0.780795	-0.0803487	0.0512217	0.0584829
XXYLT1	1.58791	-0.127902	-0.440251	-0.495808	-0.215764	-0.48314	-0.916059
SESN2	-0.0916303	1.6006	-0.880929	0.431514	-0.236841	-0.282405	-0.27406
VPS9D1	-0.228478	1.51842	-0.620043	-0.0273937	-0.261297	-0.22996	-0.434615
EFCAB4B	-0.330389	-1.30178	-0.0794712	na	0.339323	-0.0966322	0.0490988
SMN1	2.6704	1.73138	na	na	na	na	na
FPR2	-1.52125	0.879728	-1.45758	1.10607	-1.52817	-1.02656	-0.584762
DONSON	-0.296147	-1.912	0.428139	0.463266	0.149834	-0.150839	0.0670928
RPA3	-0.738559	-1.12652	-0.259475	0.0203995	-0.0368254	0.28645	0.0969147
LOC100507540	1.63761	-0.0160089	0.343327	-0.157036	0.209027	0.572879	0.381439
MAP3K6	-0.0408024	-1.18811	-0.166888	-0.812198	-0.177675	-0.251133	-0.0501432
ZBTB41	-0.203742	0.176062	1.17846	-0.0867022	0.190583	0.246343	0.228085
MT1M	0.192504	0.476054	-1.34634	-1.26649	-0.670503	-0.837214	-0.494102
FAM83B	0.0668907	-0.22787	1.22462	0.135658	0.127761	0.952504	0.411559
ZNF841	-1.08585	0.035078	0.688822	-0.456297	0.0175198	0.48797	0.541832
RGPD6	na	na	1.10423	na	0.503717	na	-1.38463
ZNF704	-0.909011	na	na	2.11809	na	na	na
CAV2	na	na	0.615861	na	0.0415979	1.01867	0.251493
CCDC149	-1.34928	-0.765931	-0.24759	-0.147468	0.161122	0.229959	0.0420644
2020-09-14	na	na	-0.278094	0.472277	-1.00241	-0.300814	-0.000732678
LINC01184	-0.220687	-0.128151	1.46139	-0.914588	0.159419	0.919588	0.818938
C19orf12	-0.172867	1.30196	0.0981175	0.178355	0.216686	0.0443132	0.101901
RNF138	-0.140742	0.509131	1.26322	-0.643514	0.0466472	0.0804197	0.278856
WDHD1	-0.705284	-1.40489	0.196537	-0.137916	-0.094269	-0.110226	-0.0230853
SATB2	0.378307	-1.00959	-0.337386	0.198435	-0.567725	-0.354177	-1.03803
RCSD1	-0.357525	1.01301	-0.159725	-0.406827	0.351705	0.0757422	0.166321
ZBTB42	0.588278	1.22156	-0.117673	-0.0227853	0.237805	-0.463611	0.299089
TMEM119	-2.8383	-2.2939	0.00881248	0.120962	0.347857	0.33492	0.0167331
TRAM1	-0.198464	0.0439213	1.04361	-0.611816	-0.0481363	-0.0239608	0.170553
NFATC2	1.0446	-0.838932	na	na	na	na	na
ADORA2A	na	na	na	na	-2.29947	-2.48163	-0.583239
KCNN3	na	na	0.944472	-0.53575	-0.00428163	1.40324	0.617084
YPEL4	-0.633348	1.44051	0.347424	-0.0747857	0.19588	0.273494	0.217447
RBKS	na	na	-1.02071	na	na	na	-0.913332
IGFN1	na	na	-2.31016	1.84123	-0.872927	-0.894789	-0.705022
IL1RN	1.16072	0.860134	0.00206338	0.110503	0.0129366	-0.0255759	-0.0473169
MMD2	na	na	0.909285	na	na	1.07227	1.21392
GNGT2	-0.531044	0.185538	1.06391	0.42603	1.03844	1.42838	0.901288
FAM129B	0.775429	-1.15239	-0.398155	-0.104172	0.028276	-0.110923	-0.225173
HIST2H2BF	na	1.22787	-0.395488	na	na	na	0.589807
LOC653653	na	na	1.20912	0.580669	0.086961	0.208928	0.0902214
NES	-0.334274	-1.39656	-0.549985	-0.639549	0.654828	0.611384	-0.474622
SULF2	3.45296	0.0203691	0.60025	-0.443577	0.47498	0.550014	0.462662
IGSF8	0.0100212	1.00963	-0.121028	-0.788037	0.250098	-0.123397	-0.127713
ANAPC15	0.0302975	-1.12996	0.221509	-0.318588	0.104247	-0.0786389	0.35095
PHLDB1	0.536242	-1.13173	-0.708417	-0.535733	-0.177699	-0.29289	-0.324533
IQGAP3	-1.88998	-2.43866	-0.380688	-0.629877	0.279097	-0.219475	-0.65518
ARRDC3-AS1	0.987016	0.370548	1.0085	-0.212263	-0.44783	0.398428	0.465562
GTPBP1	-0.253203	1.18409	-0.00959053	0.138084	0.248035	0.16297	0.050597
DPP4	-0.0586169	-1.02383	-0.190582	0.566719	-0.057678	-0.0792104	-0.00577019
PKD1L1	na	na	-0.359485	2.33863	-0.228826	0.385496	-0.0610214
AMN1	0.222562	1.26985	0.325464	0.397923	-0.31296	-0.139377	0.148478
PRICKLE1	na	1.38973	na	na	na	na	na
SCIN	-0.173537	2.54941	-0.509603	0.173844	-0.623579	-0.224931	0.0399071
DDO	-0.0439845	0.590157	1.01673	0.472525	0.380131	0.500171	0.466625
CYP1B1	-0.00020385	-1.86638	0.495886	-0.0652264	-0.0233314	-0.0869232	0.00500997
HPGD	-1.26344	-0.188525	na	-0.571286	na	na	na
PMFBP1	-1.13989	-0.80108	0.571044	-0.092934	-0.251361	0.170736	-0.523816
BCL6	0.805962	1.23441	-0.0686465	-0.164444	-0.101174	-0.230593	-0.217631
TNFAIP8L3	-0.017574	-1.28188	0.501778	-0.0887828	0.346698	0.2765	0.128881
GSG1	-0.343621	na	0.91334	1.00058	0.485952	0.759182	0.27419
RCL1	0.764676	0.981307	0.300887	-0.536816	0.364593	1.10159	0.613498
ACAT2	-0.364806	-0.217342	-0.100164	-1.16665	0.0555573	0.167812	-0.0854977
LOC102723859	na	na	-1.00411	na	-3.51748	-0.218391	na
N4BP2L2-IT2	na	na	1.44384	0.895427	0.233911	0.750296	1.18096
LINC00869	-1.53054	0.0300515	-0.579317	0.174388	0.197576	-0.175405	0.0621631
MMP25	0.000688198	1.5662	-0.665657	-0.452154	0.336505	0.162853	0.0131644
FCER2	4.67501	-0.540493	na	na	na	na	na
ADTRP	-0.627002	na	na	2.16107	na	-0.408043	-0.112692
EPSTI1	-0.231834	1.84803	0.722429	-0.487098	0.523582	0.587473	0.499407
MSR1	-0.873048	0.873992	1.62155	0.0292622	0.990629	1.05576	1.07131
BLOC1S5	-0.275626	0.141339	na	na	0.530114	-1.36909	0.126146
CBX1	-0.537294	-1.49319	-0.302955	-0.145476	-0.221254	-0.280496	-0.290463
DPM3	0.182257	-0.2956	-0.426834	0.200733	-0.200111	-0.22811	-1.13794
HBEGF	-1.68328	-1.7422	-0.140817	-0.516823	-0.345471	-0.417934	-0.438375
OSM	-2.22618	-2.83835	-1.47563	1.1118	-0.656623	-0.533674	-0.565617
HSPB1	0.696474	-0.221359	0.0586317	-1.11335	0.20791	0.0803052	-0.267494
HLA-DOA	0.280272	3.51868	0.202224	-0.555653	0.0572907	0.303572	-0.0843603
COX19	0.468875	1.23214	-0.162289	0.0532047	-0.376852	-0.268424	-0.276618
CCNB2	-3.20476	-3.10423	0.354231	na	-0.419266	-0.202566	0.0490988
SERF1B	0.0142929	-0.241144	0.0692359	na	-1.04307	0.390973	-2.04393
STAU2-AS1	na	na	1.06121	na	-0.437809	0.504416	1.72339
ABCB5	1.24481	-0.350091	-0.277299	na	-0.519872	0.340999	-0.447711
IL4I1	0.64472	1.01354	0.111977	0.60458	0.463764	0.406228	0.25532
NUTM2B	na	na	0.0416491	0.685433	-1.09679	-0.351616	0.0543354
PMEPA1	-0.616932	-2.84632	0.0602431	-0.675201	-0.160239	-0.0344017	-0.499464
SEMA3C	1.41048	-0.127022	0.0615278	0.509574	-0.192059	-0.141096	-0.114407
LOC100132062	na	na	na	na	0.246626	1.21138	na
THBD	1.14804	-3.30055	-0.797491	0.54871	-0.536356	-0.679354	-0.476778
HLA-DQB2	0.665318	1.45083	-0.862206	na	0.159518	-0.377286	-0.602741
LAPTM4B	0.380877	-0.984632	-1.26266	-0.461721	-0.693472	-0.70477	-0.272587
ZNF485	-1.21205	-0.257665	1.61836	-0.382706	0.944987	2.75873	2.30432
LINC00092	na	na	0.0488813	0.221816	-1.00609	-0.518942	-0.48998
TJP2	-0.113054	0.341224	0.233966	1.01227	0.318392	0.347908	0.123492
ADAM12	2.55788	-1.77802	-0.22178	-1.57169	0.413167	0.575501	0.17896
MID2	1.77876	-0.015939	na	na	na	na	na
C10orf10	na	na	-1.52803	0.208361	-0.464493	-0.49824	-0.412994
IFT80	-1.1708	-0.641169	0.0679059	0.399573	-0.410748	-0.569682	0.0256203
SH3RF1	-1.29213	0.141721	-0.199468	-0.240449	-0.197199	-0.265246	-0.0610214
LAGE3	-0.338654	-0.250345	-1.05914	-0.287053	-0.0478706	-0.504899	-0.886117
ERCC6-PGBD3	na	1.31204	0.666542	0.676181	0.253678	0.215535	1.04466
NEDD8-MDP1	na	na	1.56967	0.387256	0.804069	2.40932	na
EMB	1.64324	0.386532	0.864882	0.16635	0.286099	0.28388	0.278981
CIDEB	-1.90966	-1.12147	na	na	na	na	na
MT1A	na	na	na	na	-1.52156	-0.87032	-0.765862
ZNF658B	-0.887592	na	0.856438	0.450071	-0.0260743	1.1217	0.487268
KLK7	na	na	0.909145	na	0.962699	1.06829	1.03178
PRORSD1P	na	na	1.1916	-0.656468	0.404388	0.253255	0.785209
MANF	0.00600588	-1.27839	-0.176781	-0.0484822	-0.142687	-0.0259392	0.00736022
NHSL2	na	-1.07161	0.769002	0.0199202	0.569562	0.0020414	0.557358
SNX15	-0.22823	0.208413	-0.809129	0.170714	-0.107271	-1.07924	-0.673908
SMARCD3	-1.07633	0.609782	na	1.99191	0.159419	0.137929	na
HCP5	0.0672253	2.09519	0.100435	0.743805	0.605992	0.485428	0.386499
GABPB1-AS1	1.11655	1.28299	0.24181	-0.0604185	-0.0796379	-0.107897	0.455977
2020-03-03	1.04523	0.169635	-0.675179	0.97622	-0.359581	-0.250086	-0.569196
EID3	na	na	1.64314	na	-0.511589	0.583286	1.00112
DDIT4	-0.888865	1.10242	-1.76155	1.20224	-1.08095	-0.964053	-0.919919
ZWILCH	-0.873716	-1.13708	0.495529	0.136572	-0.184201	0.243364	0.239589
SLC25A10	-1.07256	-1.14857	na	na	na	na	na
SCMH1	-1.17988	-0.807901	-0.650792	-0.0276273	-0.51813	-0.764204	-0.981472
NEAT1	0.21729	-0.269067	-0.0288395	1.08082	-0.202846	-0.0526567	0.23303
AGMAT	na	na	0.714479	0.585427	0.322539	1.10932	0.881598
RRS1	1.13561	0.0792453	0.315878	-1.18444	0.51717	0.358382	0.00700973
CASZ1	-0.421522	1.19961	-0.413454	0.362387	-0.285494	-0.249016	-0.196749
UBE4B	-0.20936	-1.14732	-0.061113	-0.205368	-0.127629	-0.250283	-0.201555
FAM98C	-0.505844	-0.656923	-0.838853	0.326391	-0.111084	-0.211074	-1.1163
SEC24B-AS1	na	na	-0.160319	-0.0890674	-1.11373	-0.24122	-0.509793
GDPD5	0.955021	1.92592	0.177606	-0.147409	0.294109	-0.27908	-0.104469
ABCA6	na	na	na	1.06595	na	na	na
MAGEH1	-1.0807	-0.785513	-0.734681	-0.0581382	-0.932349	-0.579913	-0.11346
PGM2L1	-1.528	-1.09436	0.539396	-0.460949	0.12246	0.0259742	0.368307
RPL21	na	na	na	na	1.91694	0.858939	1.29262
GYPC	-1.16889	-0.491517	-0.739983	0.502314	-0.0609246	0.072396	-0.394837
SEL1L3	0.25783	0.616701	-0.331576	1.72787	0.0106185	-0.276175	-0.102899
CALCOCO2	-0.113596	2.2366	0.221055	-0.0845486	0.167216	0.0613551	0.111363
FCGR1B	-0.713685	2.05715	-0.969978	-0.682207	-0.427485	-1.11762	0.00724789
PDE4B	-0.89599	3.06855	-0.416323	1.10101	-0.262625	-0.244364	-0.0807799
TNFSF10	-1.22259	3.90675	2.76356	-0.557589	1.25826	1.57805	1.60157
ME3	1.61861	-0.0160297	na	na	na	na	na
GDPD1	-0.566542	1.22595	0.40562	0.109148	0.161567	0.10927	0.819849
CYTL1	-0.446091	-0.80283	-0.823771	1.10233	-0.806531	-0.908964	-0.877446
SDS	-1.54874	0.493229	-0.165331	0.291624	0.782746	0.527034	0.386952
ZNF821	-0.389932	0.324143	-1.07177	-0.346131	-0.101164	-0.149277	-0.433687
MYCL	-1.11247	0.294418	-0.145578	0.581785	0.10322	0.030242	-0.110086
IRS2	-0.856618	-1.65717	-0.23063	0.494271	-0.268079	0.00933187	-0.290261
PFAS	0.274159	-0.364491	-0.108494	-1.08599	0.05987	-0.352833	0.0749162
HAUS8	-0.368267	-1.09572	-0.386298	-0.506271	-0.437547	-0.229927	-0.11978
DENND3	-2.23556	-0.260591	-0.498934	0.266776	-0.167361	-0.259249	-0.276015
RAD51AP1	-1.72647	-1.68375	0.982603	0.991084	0.295391	0.581062	1.13874
PCSK5	1.81537	-1.22296	0.0558905	0.990759	0.131317	0.0609214	-0.0152031
WARS	0.461152	4.81694	0.225919	-0.229984	0.182094	0.208241	0.137312
HIST2H2BE	0.182536	1.50213	-0.204373	0.145928	-0.0651087	-0.0689266	-0.0212953
SNX10	-0.432773	2.5176	0.524553	0.308096	-0.106449	-0.0227355	0.138189
ABLIM3	-1.14323	-0.454766	-0.222307	0.795486	-0.00845368	-0.988036	0.0661234
MEGF6	-0.617321	-1.06506	-0.142196	0.615217	-0.0154292	0.300977	-0.124788
BPGM	0.520467	1.12696	-0.1966	0.290708	-0.0588868	0.0803561	-0.137618
NQO2	0.0245983	0.184161	-0.183601	1.12947	0.25485	0.169194	-0.00383861
ZNF503	-1.06407	-0.508467	-0.402448	0.598034	-0.193207	-0.416958	0.203809
PRKCDBP	-0.530281	-1.44175	-0.15015	-0.706626	0.51717	0.171363	0.395564
DECR2	0.0127431	0.472374	na	0.636428	-0.456531	-0.508684	-1.1611
AP3S2	-1.69432	0.581256	0.347522	0.0004741	0.984552	0.860925	1.01593
SEC14L4	na	na	1.26017	na	0.179269	0.187577	0.92945
H2AFX	-1.23995	-1.55295	-0.398473	-0.0731809	-0.151577	-0.158914	-0.301246
SHROOM4	na	na	-0.606781	-2.07452	-0.0962733	0.00458106	-0.0191013
KIAA1432	0.0653365	1.19175	-0.0546215	0.0520857	-0.0762137	-0.115866	0.00671716
ATF5	0.356847	1.35702	0.171383	-0.270684	0.344034	0.265083	0.138963
ZNF575	-1.5119	-0.137598	na	na	na	na	na
CCNB1IP1	-0.361774	-0.271855	0.535444	-1.08341	0.803388	0.79214	0.776806
C20orf26	0.209411	-1.13192	na	na	na	na	na
MYBBP1A	0.416071	0.440422	-0.242953	-1.10245	0.020462	-0.0760137	-0.158619
UBE2Z	0.534519	1.08577	-0.213821	0.0813638	0.151639	0.0990028	0.0808685
WNT7B	na	na	-1.38004	na	-0.458071	-0.386192	-0.386176
MOV10	-0.0946417	1.24236	0.194142	0.137454	0.228353	0.194344	0.263056
GSDMA	-0.00199101	-1.58419	0.701678	-0.225974	0.252076	0.492266	0.611645
RAB3A	1.50468	0.163202	na	na	na	na	na
RASA4CP	-0.420548	0.779883	na	na	-1.20363	-0.0374441	-0.716112
MORN2	-0.0921674	-1.10597	0.389388	-0.170468	0.323379	0.677439	0.361502
PPTC7	-0.197091	1.08162	0.356134	-0.18106	0.143619	-0.015671	0.194141
GSTK1	0.218242	1.07286	-0.111325	0.453043	-0.0332768	0.0258273	-0.124503
ZNF461	na	0.321556	1.1084	0.600062	-0.334722	0.423807	0.595332
ZNF467	-1.19704	-0.565029	-0.538236	-0.31036	-0.0587869	0.159004	-0.163126
MST4	2.4596	0.176226	-0.414685	0.956047	-0.719169	-0.759037	-0.680571
FANCI	-2.34674	-2.15971	-0.488646	0.753919	-0.213518	-0.294765	-0.144933
HYPK	na	na	na	-2.96484	na	na	na
HES1	na	na	na	na	-1.18169	na	-0.563207
ZNF813	0.391004	0.213889	1.112	0.150704	0.741405	0.359453	0.748603
RASAL3	-0.799017	0.269452	-1.13764	-0.0665605	-0.45112	-0.376097	-0.408027
KLHL3	na	na	-0.214659	-1.53633	-0.610421	-0.14054	-0.669856
TMTC1	0.57482	-0.100597	0.44104	1.14334	0.539384	0.136391	0.45927
NRGN	0.0114004	-2.55209	0.226236	na	-0.199591	-0.463611	-0.556469
ENO2	-0.716008	-2.16636	-0.332493	0.192765	-0.0609215	-0.149183	0.0244884
PML	-0.367986	1.42624	0.436474	-0.127264	0.403803	0.393444	0.286985
C3orf18	1.44437	0.323317	na	-0.580455	0.51987	0.391718	0.859199
HMGB3	-1.10591	-0.942727	0.10025	-0.0454959	0.105496	0.326669	0.0672556
SLC47A1	1.44169	-0.617756	-0.346147	1.14661	-0.771763	-0.823559	-0.404524
RNF19B	1.1194	2.00186	-0.267422	0.387767	-0.215008	-0.253396	-0.168764
ABCB6	0.4379	-0.249194	-0.527521	0.87464	-0.421594	-0.867881	-1.08155
PKMYT1	-1.24951	-3.8626	na	na	na	na	na
PSMB9	0.209329	3.29112	0.335698	-0.511537	0.45653	0.462882	0.0521522
TMTC2	-1.35052	-1.29963	0.0890182	0.0881252	-0.290287	0.108733	0.0922481
CYTIP	-1.01387	-0.0975533	-0.0142689	0.625649	-0.215257	-0.179162	-0.0932327
NCS1	0.49042	-1.93257	-0.511448	-0.441511	-0.0366921	-0.00942433	-0.184332
LOC100131691	na	na	0.560929	1.15739	0.36226	-0.0475554	0.165245
RASSF8	-1.36871	-0.395844	-0.149162	0.300668	-0.365109	-0.293321	-0.0998924
CYP2U1	-0.400731	1.38613	na	-0.373115	-0.0787767	na	-0.544675
RGS2	-0.719437	0.816214	-0.644133	1.14367	-0.331767	-0.627026	0.363425
LOC727896	na	na	1.05257	na	-0.216239	1.76109	1.45069
IGIP	-0.0150546	0.36783	1.206	0.299577	0.339323	0.414108	0.560033
COLQ	-2.17938	1.58381	na	na	-0.10048	na	-0.262819
FCHO1	1.55147	0.894385	0.200194	-0.685894	-0.252868	-0.0907954	-0.113653
WDR52	na	na	1.32853	0.209674	0.549959	0.752381	0.668232
AGTRAP	-1.26198	0.110708	-0.654652	0.299131	-0.0500851	-0.292558	-0.287229
FRAT1	na	0.887487	0.22302	1.47864	0.406926	0.298572	0.1505
CDC42BPA	0.154074	-1.00374	-0.184744	-0.256637	-0.232358	-0.225517	-0.187189
OGFR	0.16281	1.17427	-0.271132	0.0221618	0.22472	0.0242267	0.108267
TMEM229B	-1.36593	2.14463	-0.169927	na	0.160819	0.235735	-0.0313921
ZNF273	na	na	1.36604	-0.320348	0.699485	1.00752	1.37107
RNF157	na	na	0.29184	0.486653	-1.07089	-0.224164	0.174849
CXCL13	na	na	0.0388575	na	0.467026	0.561182	1.10945
ANK2	0.154193	1.23568	na	na	na	na	na
TSPAN33	1.62735	1.12763	-0.171194	0.0393032	0.280636	0.146866	0.00188237
MMS22L	-1.14766	-1.34548	0.811678	0.155534	0.293485	0.437067	0.643179
ST3GAL3	0.132888	-0.684933	-1.14279	-0.86231	-0.0678032	-0.759781	0.105595
TESK2	-1.67532	0.267245	-0.505681	0.106152	-0.316946	-0.711401	-0.844596
LYN	-0.232196	1.03575	-0.0935754	-0.348401	-0.323473	-0.31898	-0.0840832
NPM3	1.19591	0.201228	0.214565	na	0.549959	0.170736	0.394154
AMPD3	-0.467512	-1.00001	-0.131103	0.120044	-0.169042	-0.155046	-0.058446
CKS2	-1.12069	-0.641605	0.0224209	-0.0969697	-0.22467	-0.439645	0.0157304
EXTL2	-0.754839	-1.61972	0.297446	-0.1163	-0.0787767	0.755414	0.147639
SPRED3	na	na	-0.378537	-0.665219	-1.01655	-0.501359	-0.499705
CPAMD8	na	-1.23156	-0.873926	-0.155938	0.160866	-0.619801	-0.105809
PIM2	1.0167	1.03876	-1.09475	0.623594	-0.732538	-0.536215	-0.716364
GBP2	-0.626537	3.0183	-0.31713	-0.00256411	-0.288603	-0.104964	-0.0861247
APOL2	0.213856	2.60224	0.171498	-0.0235464	0.342905	0.302868	0.343309
PDE3B	0.0271324	-1.16474	0.497354	1.09171	0.176603	0.308028	0.364331
HVCN1	-0.600593	1.20861	0.471749	-0.34717	0.401803	0.307595	0.318196
RNF144B	1.38691	1.84699	-0.368237	0.321901	-0.363519	-0.452983	-0.20929
C4orf32	0.468039	2.70867	1.26397	-0.633575	-0.533385	0.0911021	0.266214
USP54	-0.469456	-1.91307	0.0512609	0.361937	-0.00309366	0.273091	0.31104
IGFBP2	1.98005	na	na	na	na	na	na
ANKRD50	-0.381058	-1.06501	0.205956	-0.20587	0.34365	0.184392	0.309033
ABTB2	na	na	-1.23949	0.749699	-0.741278	-0.582328	-0.639598
GCH1	-1.16613	4.57628	0.193845	0.462084	-0.129586	-0.211784	0.0859421
RHEBL1	na	1.63677	na	na	0.683958	0.152068	0.557358
TFPI	-0.604213	-1.06001	0.513993	0.928554	0.0409237	-0.0187164	0.25535
CD302	-0.313693	-0.472129	1.2294	-1.20161	0.770715	0.657726	0.414985
STEAP3	-0.391798	-1.41209	-0.635949	-0.361175	-0.019738	-0.228941	-0.0258227
TUBA1C	0.299411	-0.717676	0.0291903	-1.05766	0.01737	0.00174189	-0.0610785
HCG4B	-0.716608	-0.0983033	-0.161008	1.04212	0.0378723	0.0557903	0.0338128
DAPP1	-0.787654	2.10543	0.386512	0.288382	0.133027	0.0558227	0.295608
LOC284865	na	na	0.0145937	1.02577	0.055926	0.527579	0.715452
ZNF597	0.360542	-0.33567	1.15732	0.0390478	-0.251812	0.997573	0.284863
LOC388692	-0.0899105	-0.182421	-1.77304	na	-0.759414	-0.650529	na
CCL4L1	-0.475898	na	-0.786385	0.635374	-1.05973	-0.9669	-0.732268
SEMA4C	-1.17845	-0.228216	-1.28161	0.716133	-0.0371011	-0.319539	-0.520206
IGF2BP3	-0.877917	1.12883	1.1347	-0.201307	0.431276	0.608767	0.492835
RHOF	0.829097	-0.412646	-0.784362	-0.0106876	-0.344835	-0.564289	-1.24889
MAT2A	1.15656	-0.083706	0.260475	0.971447	0.225105	0.211444	-0.0308414
GSG2	-0.843897	na	0.188878	na	-1.03012	na	-0.358205
LIMK2	-1.22139	1.51031	-1.8415	0.645055	-1.19686	-1.36	-0.851682
FAM69A	0.538212	0.669992	1.04111	0.0536319	0.355724	0.196609	0.34339
IL7R	-2.44223	-1.95826	-0.89257	0.404609	-0.613922	-0.510316	-0.363766
HELZ2	-0.123003	1.12908	-0.0274866	0.539256	0.470588	0.339009	0.314038
OAS2	-0.545377	1.12106	0.831276	-0.325184	0.628129	0.628653	0.623375
ADPRM	0.554757	1.22543	0.300542	-0.0636669	0.541475	0.204879	0.657151
APOBEC3B	-2.58047	-1.77844	na	na	na	na	na
MCM6	-0.719715	-1.54903	-0.391105	-0.483032	-0.2718	-0.173197	-0.39206
MEF2B	na	-0.247037	na	0.381752	0.0169136	-1.05329	na
MTHFD2	0.503064	2.05744	0.439317	-0.278645	0.249327	0.252263	0.261239
LY75-CD302	na	na	0.151237	-0.317756	-2.12081	-0.675922	0.231107
TGFB2	-0.70397	-0.541671	0.00340794	-1.32028	-0.446262	-0.0483442	-0.248263
KRBA2	na	na	0.521689	na	0.0358371	1.10787	0.606251
ST18	na	-0.981993	1.12769	-0.857876	0.904231	1.19757	0.840494
RAD18	-1.06637	-1.76566	0.352487	0.225757	0.230211	-0.081501	0.240211
RPGRIP1	na	na	na	1.25609	-0.831154	0.202522	-0.171672
NXNL2	na	na	1.67186	-0.20186	0.458979	0.624111	1.61
MS4A6A	0.863812	0.269606	-0.29996	1.1728	-0.0318846	0.0271018	0.315514
CECR6	-1.01201	-1.0217	-0.0425447	-0.266411	0.466379	0.411626	-0.198666
SLC30A4	2.04492	2.15433	0.624946	-0.309345	-0.362654	-0.0200719	0.558496
LOC101928891	1.09256	1.06089	na	na	na	na	na
SCIMP	1.26651	1.88612	0.626079	-1.02201	0.432333	0.597172	0.11316
AAMDC	-0.667233	-0.0748586	-0.337419	1.1537	0.265774	-0.170834	0.303102
ARL5A	0.182204	-0.515341	1.00749	-0.918128	-0.383261	-0.0306984	0.0569871
ZNF433	na	na	-0.01464	na	1.06193	-0.555225	0.868207
CCM2L	na	na	na	na	-1.44658	-1.79615	-1.45887
NID2	na	na	0.0994294	-0.438646	0.498741	0.340579	1.04303
SLA2	na	na	0.735843	na	0.626042	1.04674	0.728649
GLIPR1	0.152939	-0.575988	0.673543	-1.15915	0.174423	0.197317	0.0390238
NEB	na	na	0.903774	na	0.782214	0.24056	1.13967
EPB41L2	1.114	-0.386335	0.306586	-0.513282	0.250912	0.314355	0.227317
P2RY11	1.04971	0.512003	0.483285	1.10666	1.65368	1.67642	0.835902
LRRC23	-0.267393	-1.05713	-0.44474	1.20824	-0.11822	-0.276915	0.230696
CCL13	3.24819	-0.551424	-0.100386	1.41592	0.0532896	0.0240579	0.175375
NCF1B	na	2.45106	-0.227268	1.05545	-0.152297	-0.234742	-0.114226
MCOLN3	0.0359622	-1.62462	0.810958	0.19823	0.363657	0.540929	0.687449
ABHD16B	-0.355881	-0.518923	-0.706956	1.34527	0.0824412	-0.0766809	-0.255394
NKG7	-0.950285	-1.7679	-1.78625	1.86445	-0.515385	-1.13657	-0.719741
SAMD9	-0.575909	0.566313	1.21213	-0.224645	0.464737	0.507727	0.760586
AFF2	na	na	-0.0734768	1.46669	0.230985	-0.487852	-0.0626512
RAB43	-0.362285	0.739944	-2.02441	1.37041	-0.712201	-0.645211	-0.124104
GOLM1	0.759143	2.08015	0.670315	-0.265904	0.2782	0.163493	0.605164
LOC283070	1.3393	0.670452	-0.602059	-0.747608	-0.0542183	-0.35979	-0.405303
ENKD1	-0.793247	-1.75389	-1.19156	-0.419538	-0.57349	-0.359366	-0.946565
TNFRSF12A	1.00203	-0.382755	-0.431924	-0.253527	-0.175421	0.193023	0.023501
RAD21-AS1	na	na	1.30788	0.563556	0.0792337	0.266388	0.846714
ETV3L	na	na	-1.79278	na	-0.955616	-0.650617	-0.325833
CCNF	-2.09331	-2.39423	-0.123864	0.462062	-0.122319	0.205275	-0.474249
WARS2	0.756548	0.0932369	1.18672	-0.470348	0.529939	0.953875	0.0611319
TSEN34	-0.416916	1.02095	-0.738831	0.0842239	-0.445383	-0.40542	-0.503263
ACE	1.15161	-0.898727	0.0330694	-0.368827	0.382527	0.31801	0.14903
MVD	-0.15028	-0.460605	-1.10587	0.163219	-0.154955	-0.243415	-0.392537
F2RL2	na	na	1.02305	na	-0.240362	0.619269	0.383352
ENC1	0.254407	-2.21193	0.204621	-1.07107	0.302651	0.0901146	-0.111587
RSU1	0.0122021	1.38326	0.415233	-0.428863	0.0957555	0.102072	0.0139897
CSF2RB	-0.348143	1.22654	-0.210163	0.717632	0.060628	-0.062793	-0.131755
CCBL1	1.09155	0.596536	na	na	-0.0787767	-0.112283	0.613498
LRRK2	-0.338034	2.53867	0.225782	-0.143814	0.0744807	0.0508499	0.258867
IL1R1	1.45675	-1.50235	-0.297917	1.13871	0.0226333	-0.239983	-0.123624
MKI67	-3.20319	-4.24835	0.123573	-0.908329	0.353211	0.633978	-0.335356
ULK4P3	na	na	0.30392	0.168394	1.33737	na	na
ZFP1	-0.103788	-0.572439	1.1204	-0.629204	0.474077	0.00206278	0.795414
LTBP2	-0.516045	-1.86423	-0.630932	-0.408847	0.0460629	-0.207662	-0.231072
CTNNAL1	3.79549	na	0.317162	0.0201921	-0.46077	-0.245271	-0.159881
NPIPB3	-0.908036	-0.764854	-0.438068	-0.464086	-0.11574	-0.609763	-3.25986
CRIPT	-1.14547	-0.611375	0.601062	0.139514	0.0241668	0.0955311	0.0880358
NET1	-0.771082	-1.09331	0.25489	0.0449611	-0.420482	-0.141435	-0.154774
GAL3ST4	-1.32718	-0.723457	-0.400385	-1.20289	0.0447811	-0.142518	0.0739742
C14orf28	na	0.0507269	-0.101431	-0.453982	-1.03834	-0.443224	0.0997257
IFT172	-0.538769	-1.03638	0.0335042	0.0734555	0.417401	0.371439	0.717827
LOC101929645	na	na	1.33527	0.761165	0.856045	1.17458	1.56047
FGD2	1.25348	1.8732	1.16817	-0.0919695	1.22484	1.40439	1.20087
DHCR7	-0.613268	-0.500888	-0.396611	-1.31379	0.343184	0.114173	-0.665074
POLA1	-0.81966	-1.02619	0.413336	-0.596625	0.310117	0.523493	0.556419
SLC24A4	-1.12228	-0.177241	-0.345749	1.20225	-0.688798	-0.0834489	-0.165583
SC5D	-0.401038	0.227613	1.03465	-0.762856	0.334975	0.32612	0.444234
LYSMD2	0.415624	1.40148	0.419204	-0.259297	0.329437	0.21832	0.672544
EXO1	-1.01789	na	0.359874	na	0.295391	na	-0.00290737
ZFP28	-0.528529	-1.15581	0.0592661	0.496416	-0.661723	0.641881	0.604438
FKBP1AP1	1.02631	0.424373	0.536654	0.606528	-0.0360003	-0.179604	0.81836
LARS2-AS1	na	na	0.0896423	na	-1.36059	-0.310403	-0.11736
ISOC1	0.504045	1.57395	0.267346	-0.119106	0.130207	0.133811	0.133449
PIM1	-1.61837	1.30832	-0.832559	1.33771	-0.605632	-0.783479	-0.579998
CCRN4L	1.1014	0.469906	-0.0921098	-0.306316	0.0184637	-0.0373229	0.0163236
TLR8	-0.967089	1.21215	0.166197	-0.115134	-0.261272	-0.34544	-0.0813362
GAS5	1.50468	na	-0.480491	-0.211025	-0.205593	-0.364365	-0.313737
JAK3	-0.383229	1.0704	-1.44607	0.573063	-1.00617	-0.784204	-0.681305
PLK2	na	na	-0.880038	1.23244	-1.46006	-0.557063	-0.280265
PSME1	0.00506596	1.52334	0.0867205	-0.0946627	0.201963	0.256545	0.204777
CASP8	-0.109174	1.0634	0.273622	0.00428067	0.163014	0.183166	0.0389149
AKR1B1	0.00506643	-0.249709	-0.931481	1.09588	-0.206312	-0.327153	-0.407001
CENPQ	na	-0.868954	1.02906	0.110002	-0.444127	0.130864	0.395564
HEXA-AS1	-0.98977	-1.10751	0.278966	na	0.387357	0.969915	0.989472
TMEM26	1.15824	-0.083043	0.209412	0.254508	-0.03123	-0.0185667	0.00477452
HSPA6	0.0298423	0.0230678	-1.10864	1.19779	-0.822042	-0.926617	-0.803626
PAXIP1-AS1	0.479005	-0.0522305	0.395568	1.00761	0.149462	-0.1365	na
GALM	0.542705	0.9906	0.392489	-1.21067	0.333867	0.398183	0.219372
TMEM106B	0.244802	0.387438	1.28504	-0.135262	0.0173874	0.146029	0.266593
CARD16	-1.24024	0.930547	0.0484534	1.04038	0.365539	0.213264	0.210208
PPAP2A	-0.132194	1.97671	0.075731	1.17474	-0.400636	-0.142561	-0.22425
CD180	1.40276	-2.37362	0.71187	-0.17899	0.419361	0.420498	0.280449
CAMK2D	-0.265055	1.28335	0.607225	-0.318305	0.16074	0.415602	0.562057
SLC8A1	-0.836079	1.37298	0.126233	-0.41908	0.297884	0.173528	0.133392
ZDHHC14	-1.16588	-0.887103	0.299309	-0.481781	0.0454775	0.385839	1.08478
TNFRSF10C	-1.01027	-0.0665931	-0.408999	-0.502894	0.572047	-0.122793	0.0778024
SLC7A8	0.423222	-1.47021	0.51453	-0.169645	0.716823	0.470312	0.327803
POC5	0.540759	1.14349	0.649832	-0.476147	0.658576	0.568329	0.842775
APBB2	0.0648343	-0.390749	0.0162965	1.03785	-0.106513	-0.117438	-0.164202
IFIT2	-1.2683	3.54271	1.86512	-0.582939	1.32597	1.40251	1.37714
SPTBN2	-0.221224	-1.42194	na	na	na	na	na
C11orf48	na	na	na	na	na	0.440789	-1.12494
CLEC5A	-2.33389	-1.43402	0.473036	-0.359995	0.0950377	0.0532587	0.0713533
TTC3	-0.112838	-1.11798	0.272009	-0.363944	0.0079165	-0.145947	-0.0712886
STOML1	0.325021	0.971416	-1.17067	0.160146	-1.06928	-0.716872	-0.433887
PSMA5	0.373025	1.24206	-0.0903365	-0.213913	0.0388492	0.105365	0.00402777
COLEC12	-2.56694	-3.13034	0.665365	0.170491	0.402945	0.511303	0.277118
PRR16	na	na	-1.04563	1.39198	-0.47143	-0.180834	-0.303149
MARVELD1	-0.235683	-0.0880853	0.373461	-1.12761	0.829221	0.356088	0.262198
LOC613038	na	na	-1.20438	-0.731987	-0.0557495	-0.288755	-0.317979
ABCA7	-0.643429	-0.380049	-1.06399	1.01274	-0.18729	-0.459534	-0.451508
FAM117B	-0.596545	1.16196	0.230772	-0.265459	-0.340498	-0.0497128	0.214342
HLA-DQA2	0.269481	1.05236	-0.139126	-0.174014	0.258865	0.234428	0.00383151
PLK1	-0.724891	-4.1694	na	na	-0.470763	0.00205143	0.0417559
EFNA5	na	na	-0.548481	1.49914	-0.68498	-0.917698	-0.771078
FBXO30	-0.241633	0.0466118	0.408343	1.22552	0.198516	0.0548965	0.247764
SMIM11	-0.678684	-1.27777	0.0449959	0.130711	-0.63977	0.270034	0.0190307
TMEM109	-0.428909	1.63074	-0.0972189	-0.128845	0.177159	0.191669	0.0798318
GIMAP7	-1.46976	1.94188	1.50457	0.0320288	1.52608	1.52241	1.54613
ZYG11A	na	na	0.392695	1.10732	-1.10523	0.965323	0.653708
PKIB	1.71219	-1.28023	-0.486726	na	na	na	-0.764598
GPR162	-0.436769	-0.245844	-0.909589	1.01695	-0.20863	-0.314496	-0.358881
BAK1	0.146818	1.08094	-0.539871	0.16952	0.0441749	0.00990117	-0.0620182
BAHCC1	0.405233	-0.40408	0.325514	0.633335	1.13769	0.678209	1.01704
IL1A	na	na	-1.10034	0.522117	-1.43922	-1.42864	-0.951147
FBXO27	na	na	0.509296	0.344404	0.229477	1.22753	0.785629
MT1G	0.432923	0.39443	-1.046	-1.10789	-0.509871	-0.635645	-0.590425
RELL2	0.333637	1.69018	-0.398359	-0.548201	0.282514	-0.300234	-0.016432
JADE2	-0.610273	1.31886	0.0549093	0.498105	0.455468	0.498026	0.340543
KCNMB4	-1.16853	-0.539321	0.0439673	-0.547285	0.115484	0.290203	0.0535436
CLHC1	na	na	0.322717	1.03463	-0.222222	-1.18727	-0.0962692
DTWD1	-0.606693	0.336509	1.18956	0.31984	0.618767	0.459963	0.504861
RBCK1	-0.120758	1.04457	-0.182439	-0.215256	0.0875784	0.0283262	-0.0538834
PF4	na	na	na	1.04415	-0.912555	-0.58357	-0.793317
SPTBN4	3.00549	-0.121878	na	na	na	na	na
CEACAM3	0.814521	-1.03566	-0.741908	1.1597	-0.350148	-0.254791	0.0925507
MERTK	-0.630246	-1.2998	-0.24437	-0.0978103	-0.0749679	-0.267138	-0.132294
PHLDA3	0.126601	-1.26202	-0.182859	-0.178873	0.610101	0.396856	-0.220825
CLIC2	1.00744	0.0311951	0.496939	0.162736	0.173607	0.578203	0.450509
NUDT7	0.654936	-0.0137259	0.705551	0.276958	0.756551	1.05871	0.768192
CENPF	-3.16433	-3.47392	na	-0.26278	0.498741	0.844744	0.240229
C1QTNF1	0.20464	-0.254437	-2.38185	1.00913	-1.398	-1.56553	-1.30704
AKAP3	na	0.089989	-0.801155	na	-1.00143	-1.04525	-1.59162
CLEC2B	-0.780999	1.1396	0.926758	-0.0917565	-0.176847	0.00744285	0.259987
ALK	-1.32138	-2.62146	na	na	na	na	na
HESX1	na	na	1.59461	na	0.360937	0.961162	1.0701
HEXDC	0.0671709	1.32147	-0.125689	0.330974	0.372828	0.177652	-0.160462
FAM45B	na	-1.2547	0.922202	0.537197	-0.536452	-0.378802	0.0552244
SLC2A1	1.15868	-0.630625	-0.344856	0.107804	-0.628139	-0.0542478	-0.379262
INSM1	0.984645	1.37815	na	na	na	na	na
SGSM1	na	na	1.37942	na	0.432901	1.09775	1.25342
MRPL3	0.988563	-0.148197	0.348176	-1.23106	0.123834	0.100294	-0.0173889
CTSC	2.04018	0.913321	0.0214028	0.115375	0.0568389	0.0465405	-0.025555
KIF18B	na	na	1.07655	-0.512449	-0.258889	0.811231	1.13645
SPDYE5	na	na	1.222	-0.53782	-0.0834996	0.124437	0.653241
DNER	na	na	na	na	-1.46892	na	-1.48114
LOC101929010	na	na	1.63438	na	0.294433	1.79766	1.52448
CDKN2B-AS1	na	-0.0186765	0.516878	0.487075	0.206229	0.681908	1.11809
SGPP2	-0.964582	-1.59242	-0.265042	2.67345	0.0602645	-0.158238	0.170432
C1orf140	na	na	1.02045	na	-0.109225	0.0579631	0.591396
KANTR	na	na	0.610644	0.302064	-0.38011	0.881954	1.04558
SDHB	0.414017	1.00824	0.00902968	-0.361994	0.227092	0.236091	0.149009
GPLD1	na	na	0.995635	na	0.0867382	0.828518	1.06161
PTCD1	1.01076	-0.432843	na	na	0.150101	0.162168	0.197397
SLC18B1	-1.43903	-1.70739	0.240651	0.153475	0.546095	0.156099	-0.189998
CCL24	1.38405	-0.534128	-0.0414935	-0.667873	0.366295	0.171464	-0.0714485
ARL17B	na	na	-0.0199064	0.789229	na	-1.09196	-0.356839
PFN2	na	na	na	1.16347	-1.31388	-1.62191	-1.32612
CELF6	-0.251376	na	-1.04874	0.55562	-0.631883	-0.580183	-0.500633
LOC286190	na	na	1.64515	0.178718	1.45027	2.07414	1.79497
ARHGAP20	-0.356074	na	0.0290488	-1.09063	0.188902	0.122131	0.360005
RFX5	0.100166	1.22612	-0.154958	0.109432	0.0920288	0.12775	0.0968005
OTOF	na	na	2.02468	na	1.87104	1.55828	1.72773
ATAD5	-0.356074	-0.883657	1.9327	-0.49821	-0.419974	1.14858	1.22106
PBLD	1.04039	0.696902	0.0576727	0.723649	-0.355299	-0.251628	-0.0839999
UBE2L6	-0.0940886	2.17634	0.832937	0.00548306	0.81868	0.804035	0.736339
PALLD	2.12092	-1.39454	0.529256	-1.07602	0.0169927	0.0690835	0.601461
SERPINB7	na	na	-3.05846	na	-2.84824	-2.56179	-1.80047
RNASE4	-1.94977	-2.23324	0.329899	0.386341	0.113822	0.0252326	0.303102
ID3	0.306494	-2.08203	-0.32876	0.907415	0.126009	-0.106694	-0.255449
MCM5	-0.814871	-1.25013	-0.125897	0.275046	0.170434	0.0649504	-0.0265997
BBS12	0.214288	1.3252	-0.254045	0.720452	-0.297362	-0.426673	0.0115311
ACPP	0.580221	1.27371	-0.00256032	-0.493356	0.0421491	0.235482	0.349039
YRDC	1.11832	0.351108	-0.481947	-0.292085	-0.0987642	-0.104204	-0.136345
IL15	-0.335912	1.55184	-0.0930678	-0.305702	-0.164458	0.272953	0.120854
SECTM1	-0.282656	3.25084	0.142105	-0.807405	0.466006	0.400892	0.487593
SMIM5	na	na	na	na	-1.39695	-0.0666829	-0.326632
TUBE1	0.222562	1.32208	-0.0286627	-0.0253034	-0.200935	-0.515164	-0.184161
SLC26A11	1.07461	-0.226631	0.127998	0.925317	0.351637	0.243882	0.178591
CENPE	-1.36593	-2.06353	1.00611	0.0624478	0.160782	0.130864	0.57338
LOC101927150	-0.102199	-0.703702	1.7023	-0.828817	-0.0591299	0.972707	1.49048
FLJ10038	0.0106479	1.22886	0.108398	0.582182	-0.627978	-0.188833	-0.679939
TMEM163	na	na	-0.202069	1.43772	0.433399	-0.0282296	-0.0434668
LRRC4	0.335965	1.71124	-0.571256	0.802085	-0.267065	-0.188374	-0.477017
NAT14	0.511768	1.01355	na	na	0.981083	0.731086	1.4254
PTGES	na	na	-1.20469	2.33096	-0.146509	-0.299359	-0.446515
TRMT5	1.25224	-0.312122	0.598781	0.442526	0.0803722	0.271415	0.24067
XRCC3	-0.468637	-1.22587	-0.863577	0.252899	-0.270822	-0.359554	-0.24762
CD82	-1.21742	-0.213558	-1.08185	0.477892	-0.242628	-0.299444	-0.426256
MEFV	na	1.59567	0.0502473	1.19797	-0.277058	0.11903	0.217448
TMEM110-MUSTN1	0.0222082	1.00471	na	na	na	na	na
CARD9	1.28456	0.825176	-0.256358	-0.644535	0.248684	0.106326	-0.444522
MLLT11	-1.25287	-1.37074	0.244309	-0.320281	-0.115727	-0.617009	-0.172269
PARPBP	-0.898611	-1.09753	na	0.365317	na	na	na
LAD1	na	na	-1.99298	0.556871	-0.941818	-0.628354	-0.5776
CSRNP2	0.114253	1.07965	-0.297588	0.460597	-0.229311	-0.337441	-0.0505767
ITGA4	-1.19869	-0.301284	0.721091	-0.11782	0.139846	-0.00220981	0.551009
AMER1	0.622848	2.12894	-0.427384	-0.71702	-0.1857	0.588905	0.207996
TAP2	0.225567	2.43757	0.0426203	-0.215004	0.183507	0.161231	0.102754
TAGLN	0.142592	1.14599	-0.46283	-0.370289	-0.193879	0.00206169	-0.206176
RBM14-RBM4	-0.495956	-0.676763	-0.0452522	-0.288146	0.466218	-1.74707	0.795953
NCAPD2	-1.31903	-1.03652	-0.182596	0.202355	-0.103236	-0.187354	-0.268113
OLR1	0.0526342	-1.05713	0.445212	-0.137778	-0.0904055	-0.0178768	-0.0171562
MYL5	na	na	-0.377919	1.02007	-0.041316	0.357894	-0.249446
TACC3	-1.19371	-0.919785	-0.171372	0.147673	-0.0761157	-0.0914814	-0.309193
WDR11-AS1	na	na	0.410948	0.452897	-1.07445	0.0337952	0.386674
LOC101927599	na	na	0.323018	1.05619	na	na	0.0818229
LOC101929420	na	na	0.776266	na	na	na	1.11326
DIMT1	0.722186	0.596832	0.69336	-1.19598	0.376433	0.237257	0.101544
VAMP4	-0.195803	-1.04023	0.382357	0.345998	-0.13347	-0.454227	0.0298771
MRPL55	0.925794	0.0632696	-1.1028	0.183786	-0.152239	-0.235395	-0.671619
SYNE1	-0.471426	-1.42591	-0.111803	0.0586074	0.0937694	0.0765692	0.162848
ZNF20	0.0536555	0.469545	na	na	0.401681	0.41831	-1.0933
SPINT2	2.80159	-0.232916	-1.12042	-0.623855	-0.305386	-0.487461	-0.734988
EFR3B	na	na	-0.16652	-1.55166	0.299161	0.159247	-0.420798
SLC31A2	-0.117257	1.81381	-0.282821	0.625734	-0.0718914	-0.0216365	-0.0429346
VRK2	-0.430028	1.5196	0.317369	-0.218348	-0.0768202	-0.0134324	0.0571096
MT1H	0.459718	0.50503	-1.35104	-0.883584	-0.498189	-0.644085	-0.577857
GADD45G	-0.259649	1.29993	-0.288909	1.08193	0.230446	0.369459	0.224224
HIST1H1C	0.00068589	-1.18096	-0.430309	0.959843	-0.240764	0.0766672	-0.0490407
TIFAB	0.214288	2.56268	0.661039	0.337079	0.939648	0.666881	0.482305
TMCC2	2.97747	-0.399744	na	na	na	na	na
ITGA1	na	na	-0.650423	0.591983	-1.06055	-1.22567	-0.457217
CPED1	-1.61127	-0.367557	0.564883	-0.610041	0.398787	0.314764	0.182769
FGD5	0.149421	-1.90672	-0.859679	-1.44559	-0.0961267	-0.652614	-0.245693
SOD2	-1.2475	1.17301	-0.267517	0.459977	-0.300697	-0.272573	-0.0760164
NBPF15	-1.0659	-0.737504	0.0820401	0.78608	-0.115273	0.343189	0.536078
ADORA2B	-1.04615	0.375514	0.448381	0.396368	0.167439	0.110759	0.111788
MEX3B	0.683255	-1.34735	0.500622	-0.645281	0.454528	0.241813	0.593612
ORC1	-1.63829	-2.12455	0.169437	-0.423301	0.296419	0.220587	0.302526
MDP1	0.302349	0.981229	-1.76207	na	-0.26373	na	0.0642323
GTF2H2C	1.20384	na	0.199292	na	0.269578	-0.473117	0.310745
LINC01136	na	na	-1.17657	0.493578	-0.429592	-0.404631	-0.236458
RIMBP3	-1.09282	-0.366071	na	na	na	na	na
HPGDS	-1.66583	-1.37017	na	na	na	na	na
ANAPC10	-0.0024384	1.15239	0.169207	-0.26781	-0.178132	-0.0988354	-0.0614077
ETS2	-0.357525	-0.214734	-0.349409	1.04157	-0.0232506	-0.0431168	-0.0179806
IGF2BP2	1.42356	0.583349	-0.196967	0.254323	-0.264887	0.0156709	0.0129128
BRI3BP	-0.457832	-0.826711	-1.03139	-0.0896388	-0.560823	-0.132785	-1.1633
SLC36A2	na	na	1.1477	na	0.32497	0.957267	1.09316
RALGAPA1P	na	na	na	na	1.18128	-0.107332	na
LINC01010	0.203458	-0.492762	0.0367586	-1.35814	0.520893	0.297985	0.0473494
NUCB2	-1.07214	-0.459647	0.69575	-0.203034	-0.0408479	0.315554	0.065723
SPOCD1	1.0584	0.0228632	0.0918065	-0.255117	0.245846	0.0237202	-0.0372804
TGFA	1.93875	-2.03313	-0.804919	0.613165	-0.487221	-0.48754	-0.252297
CSGALNACT1	na	na	-1.59684	-0.241953	-0.529734	-0.763228	-0.496414
IPO4	0.785667	-0.0223664	0.0484471	-1.6585	0.196427	0.203111	-0.172269
GAS2L3	-0.0852025	-1.11738	0.581427	-0.202076	0.547661	-0.0544248	0.111402
METTL22	1.89861	0.120692	-0.195533	-0.226832	-0.0118927	0.156442	0.121288
UNG	-0.643591	-1.10059	0.270899	-0.287748	-0.22467	0.235735	0.551676
CCDC61	-0.603329	0.147175	-1.20054	0.595451	-0.524168	0.0450544	-0.113741
COL5A3	2.38667	-0.883657	-0.724153	0.0686452	-0.253172	-0.436418	-0.1066
MFSD12	1.09133	0.377521	-0.194943	-0.083956	0.226867	0.230323	-0.0494843
ST8SIA1	na	na	0.963473	0.287146	0.533806	1.25589	na
MTHFS	-0.97694	-0.162703	na	na	-1.22099	-0.229299	-0.738555
TP53I11	-0.582339	-1.25964	-0.122074	-0.921101	0.329939	0.377841	0.184444
LYPD5	na	3.03235	na	na	na	na	na
IL11	na	na	0.227859	na	na	0.78599	1.0486
KIAA1147	-1.53803	-1.66958	-0.582468	0.505826	-0.150127	-0.226027	-0.228339
FBXL13	na	na	-0.546708	na	-0.759565	-1.11796	-0.702906
MRPL1	0.792896	1.0157	0.602333	-0.663973	-0.301431	0.351592	0.112177
GIMAP1-GIMAP5	-1.37353	1.04827	0.152779	0.748167	0.101807	0.151399	-0.433742
NQO1	-0.652422	-1.14045	-0.297137	2.774	-0.0374798	-0.0855554	-0.0738979
NCR1	na	na	-1.15125	na	-0.656931	-1.33951	-0.783581
HAUS7	0.0872724	0.282388	0.27317	-1.05823	-0.0859034	0.276051	-0.509672
HYAL1	na	na	-1.14439	0.548073	-0.666149	0.0173248	-0.491837
SERPING1	-0.612913	3.33739	0.814346	-0.422674	0.414629	0.63961	0.578312
IL10	0.532764	-0.924639	-0.966861	0.508514	-1.11726	-0.692799	-0.478273
TTC28-AS1	na	-0.102131	-0.118402	0.567623	-0.049087	-0.473508	-1.18835
ABCA5	-0.225475	-0.784608	0.497405	1.08879	-0.801627	-0.270985	0.0651562
NID1	-1.20598	-0.939151	-0.206873	0.161984	0.150768	-0.019193	-0.0506259
POLQ	-1.43379	na	na	-0.22554	na	na	na
HRH1	2.57078	-2.05847	-0.350619	0.0308707	-0.326694	-0.354446	-0.594265
LINC01268	na	na	0.907271	1.32067	0.398781	0.723587	1.13259
CCL3L3	na	na	-0.726637	-0.246605	-1.04291	-1.13144	-0.93558
MYO18A	0.335569	1.01683	-0.146008	-0.309515	0.149068	0.045951	-0.035841
SEMA4D	-0.670061	1.70781	-0.189911	-0.0136579	0.178683	0.0634025	0.0109046
SPRY3	na	na	-0.47542	0.470427	-1.46006	-0.30689	-0.713755
MT1L	0.153861	-0.715795	-1.90771	-2.24951	-0.859319	-1.17867	-0.688925
PTX3	1.15574	na	0.388582	0.267785	0.303897	0.276051	0.291622
TMEM2	-1.1002	-1.38731	-0.42846	0.932621	-0.155133	-0.215066	-0.130912
CDKN1A	1.1663	0.688099	-0.398109	0.102845	-0.0752045	-0.087304	-0.220966
C5AR2	-1.52104	-0.840131	-0.90449	1.54226	-0.256598	-0.394228	-0.377944
SMTN	-0.995234	-1.16438	-0.692634	0.194726	0.181841	-0.27302	-0.286438
MAPK12	-1.02774	0.17303	na	na	na	na	na
LTB4R	-2.48831	-0.862005	0.109833	0.506447	-0.132268	-0.0104911	-0.19177
JUP	-1.17744	-2.201	0.464974	-0.265825	0.646273	0.553014	0.46614
CTCFL	na	na	0.567012	0.667468	0.360362	1.26644	1.37562
MBOAT2	-1.05218	-0.7384	0.372052	-0.241814	0.109619	0.509449	0.370039
LOC728743	na	1.23055	-0.00895088	na	1.15192	0.126227	-0.306291
LPAR5	0.427551	-0.600692	na	-1.12592	na	na	na
TBC1D7	-0.0646827	-0.318057	-0.502534	1.53521	0.000942846	-0.0363438	-0.144411
LOC648691	na	na	0.529004	1.5344	0.355931	0.044113	0.788104
RPAP2	0.257986	0.414583	1.17606	-0.364345	0.692739	0.55478	0.742593
LOC729609	na	na	1.00602	na	0.469865	0.904906	0.87682
FAM117A	-1.03823	-0.383563	-0.643784	-0.100037	-0.381265	-0.370814	-0.393563
RINL	-1.0165	-0.419257	-0.292733	0.762708	0.15342	0.0966082	-0.132419
LIG1	-1.43051	-1.39949	-0.313248	0.0264111	-0.0534931	-0.291755	0.126445
CCDC66	1.10012	1.03111	0.498423	-0.126553	-0.0537029	-0.0976673	0.0247439
LONRF1	0.73493	1.25404	0.109719	-0.0483039	-0.261379	-0.207454	-0.159537
TULP3	-0.0416822	-1.05886	0.00280492	0.300758	-0.247264	-0.0897098	-0.190462
TK1	-1.98968	-2.62922	na	na	na	na	na
MAP4K4	-0.627502	-1.13126	-0.298106	0.180879	-0.0873967	-0.202837	-0.131921
FLYWCH2	0.149295	-1.00402	-0.758808	-0.597401	-0.499725	-0.798084	-0.156887
FFAR4	1.14254	0.726561	na	-0.752784	0.15911	-0.204842	0.0689569
GLYCTK	-0.591405	-0.124732	-0.428061	1.00691	0.219742	-0.260221	-0.00961387
LOC100288748	na	na	-0.620845	na	-0.721134	-1.08602	na
SLX4	0.427262	-1.03233	-0.440738	0.456704	-0.160685	-0.29661	-0.459771
GMFB	0.245884	-0.198972	1.24645	-0.34327	0.0631229	0.112589	0.392374
KIF20B	-1.12933	-0.525449	0.397739	-0.403754	-0.127564	-0.340429	0.0586308
KDM1B	0.635318	1.0603	0.365045	-0.30291	0.106748	-0.0386847	0.285237
THOC1	-1.06543	-0.160148	0.717012	0.288712	0.336748	0.271977	0.140442
KLHL7-AS1	na	na	0.894575	1.09457	na	0.342609	0.625456
COL24A1	1.31447	na	0.141395	-1.27258	0.332425	0.455142	0.376617
CDK2	-0.945245	-1.11063	-0.115195	0.547613	-0.120867	-0.241612	0.0379896
CHST7	0.130352	-1.11003	-0.0626361	0.738976	0.383493	0.323746	0.168812
CCDC127	-1.00912	-0.139038	0.254652	0.203755	-0.0555246	0.0156299	0.0760442
ZBP1	na	na	1.18258	na	0.463537	1.23807	1.06118
C1orf198	-1.15172	-0.870941	-0.0126903	0.678702	0.201814	0.0426617	-0.122085
TMEM237	na	-0.620759	-0.216275	1.07246	-0.66373	-0.568252	-0.309549
SLC17A9	0.893328	-0.395514	0.0531802	-1.32387	0.386532	-0.152312	0.148743
CD80	0.37439	1.67596	-0.00891657	0.279295	0.0124823	0.241743	0.446265
FLJ23867	1.64749	-0.423291	-1.35733	0.535076	-0.642871	-0.737271	-0.723019
KLF2	1.2059	-0.835668	na	na	na	na	na
CHCHD7	1.18288	-0.930871	-0.288389	-0.349791	-0.0567041	0.0998113	-0.054412
TSC22D3	-0.303702	1.13935	-0.565643	-0.337747	-0.190234	-0.377117	-0.0840568
HSPA1A	0.0325307	-1.97537	-0.337454	0.159702	-0.0671789	-0.181047	-0.140304
HHAT	-1.24169	0.220493	0.0692894	0.401168	0.359165	0.333267	0.521324
CYBB	-1.87874	-0.265237	0.257694	-0.0764113	0.110543	0.105029	0.0746167
SAT1	-1.07115	1.70979	0.178385	0.673169	0.015416	0.0865092	0.107891
ZNF501	na	na	-0.689503	0.288414	-1.23246	-0.449317	-0.586211
TOP2A	-3.49196	-4.07726	-0.119336	na	-0.0604016	0.279906	-0.482976
LFNG	-0.85019	-1.29682	-0.986029	0.269108	0.00436287	-0.0573304	-0.208767
PSTPIP2	0.263045	2.05608	0.0571655	-0.100402	-0.115856	-0.0465541	-0.00763242
MFSD9	-0.196269	0.366149	-1.00033	0.824222	-0.407277	-0.780504	-0.27709
HLA-F-AS1	na	na	0.00686271	na	-1.02239	-0.209632	0.138763
MMP17	1.3345	0.108846	-0.385348	-0.533675	0.160159	0.170736	na
LYSMD1	na	na	-0.490934	1.09821	-0.453732	-0.51979	-0.203953
DLGAP3	-1.67532	-2.37318	na	na	na	na	na
ATG16L2	-0.593081	-0.2956	-0.419796	1.02411	-0.417702	0.0625046	-0.149128
CTPS1	0.543909	-0.00129365	-0.253777	-1.10303	-0.106277	0.141509	-0.209521
SPDYE1	na	na	0.267647	na	na	-1.09368	-0.0514006
TMEM160	0.111043	-0.0381004	na	0.37885	-1.29299	-0.385966	-1.37885
CDKN3	-1.88934	-2.54307	0.545192	na	-0.159039	0.181222	-0.581617
CMBL	-0.186835	-1.03753	0.279884	-0.17841	0.388211	0.543078	0.879356
VNN1	-1.44085	-1.22791	-0.232071	0.769659	-0.402694	-0.493374	-0.384732
KIF3C	-1.26371	-1.57791	-0.407549	0.368614	0.0403334	0.00206678	-0.339112
KCNJ5	-1.50217	-0.215795	-0.0578831	-0.137836	-0.560845	-0.105816	0.211446
SOX13	-0.622308	-0.780068	-1.05593	0.0793106	-1.19126	-0.440134	-1.1619
PRPF19	0.195811	1.10131	-0.245389	-0.426784	0.0904447	0.094804	-0.11925
PSAT1	0.677526	3.08626	-0.204838	na	-0.0954828	-0.120466	-0.217096
ALOX15B	2.41581	na	-0.451867	0.195755	0.0613451	0.658807	na
SERPINB2	-4.08374	-2.48326	-0.00747411	2.85065	-0.328229	-0.388771	-0.266483
ALOX5AP	-2.01812	-2.53609	-0.474571	0.169952	-0.504635	-0.590967	-0.578745
GPR124	na	na	-0.605653	-1.21256	-0.112045	-0.927747	-0.839721
FAM175A	-0.840582	-0.0307414	1.4038	-0.356552	-0.461585	0.0922732	0.699854
RCN1	0.827294	1.77266	0.196302	-0.443899	-0.0929469	-0.2249	0.0451876
KCNE1	1.63575	1.27618	-0.495841	0.281153	0.643414	0.720991	0.468359
GSDMD	0.116037	1.97942	-0.446076	0.419227	0.0618291	-0.0382156	-0.0747357
LY75	-0.304287	1.30698	0.0127273	-0.49347	0.48529	0.628902	-0.00168446
GOLGA8O	na	na	0.447449	1.35225	-1.24831	-1.75422	na
CDKN2B	-1.22788	-1.04989	-0.139644	0.73146	-0.218747	-0.183264	-0.34469
MAD2L1	-2.00571	-1.77237	na	na	na	na	na
B3GNT8	-0.668781	-0.458821	-0.561643	1.00231	-0.649459	-0.0180765	-0.465276
GGT5	3.56271	0.586942	-0.723429	1.13855	-0.0289726	-0.0501667	-0.28108
MPST	-0.570464	-0.572478	-1.03665	0.594486	-0.230515	0.0359642	0.148836
CCNJ	0.996605	1.68761	0.525546	-0.38256	-0.0777053	0.153946	0.264314
PARP3	0.259498	2.13079	0.0477379	0.0489974	0.050137	0.200512	-0.081858
KIF21B	-1.11565	-0.421855	-0.682589	-0.259936	-0.362433	-0.382792	-0.164263
LAP3	0.178253	2.31407	0.425993	-0.234501	0.430279	0.390335	0.350939
TNFSF13B	-0.437625	1.26579	1.63768	-0.141702	0.67044	0.815938	0.758236
SNHG15	1.18418	0.322551	-0.286704	0.384918	-0.0791857	0.584721	-0.027679
CBFA2T3	-0.108709	0.388022	-0.291917	-1.05963	-0.29723	-0.492552	-0.985065
USP13	-0.241725	-1.04212	-0.215964	0.374521	0.0987165	0.0512844	0.0656537
NDUFAF6	0.304252	-1.14018	-0.265807	-1.11828	-0.270098	-0.291887	-0.433441
ORC6	-0.483064	-1.4661	-0.217896	-0.342578	-0.168179	0.183966	-0.552116
LOC100653515	na	na	0.888941	na	0.00928393	1.12981	0.283185
PGBD4	na	na	-1.04454	0.152633	-0.280993	-0.623091	-0.613518
VAMP5	0.417598	5.17173	-0.117831	na	0.280243	-0.349415	-0.90783
TRIP13	-1.50362	na	-0.307645	na	-0.0810315	-0.164996	0.150027
FOXM1	-2.51432	-3.03245	0.254803	0.478298	0.246648	0.104233	0.380954
CD163	-0.618962	-1.09583	-0.431276	-0.119541	-0.20394	-0.282826	-0.213082
EIF3C	0.192715	0.185705	1.01959	na	0.682231	1.37072	-0.00913761
SRI	0.045408	1.05145	0.0652896	0.129262	0.0987221	0.155796	-0.0069564
ATP8A1	0.285563	-0.330739	0.732844	1.01207	0.602262	0.142497	0.562526
GPR153	-0.427028	-0.625322	0.0517462	-1.14864	0.776812	0.688688	0.691004
TMEM236	0.538551	-2.60489	0.317436	-0.616891	-0.145242	0.171986	0.319083
SUGT1P3	na	na	na	na	0.539603	1.09372	0.858995
ZNRF1	0.0870383	-1.38165	-0.59057	-0.549241	-0.0541173	-0.259974	-0.319123
TNFAIP6	0.681334	1.06747	-0.691995	1.85636	-0.680566	-0.638217	-0.349828
EMP3	-0.0407301	-1.00131	-0.178218	0.0107942	0.0768623	0.0707708	-0.0319001
ZNHIT2	0.900759	0.286613	na	0.651413	-1.05511	-0.481314	-1.16611
C9orf3	na	-0.415644	0.512727	0.535956	0.0107116	0.727236	1.19419
FGF5	na	na	0.359772	-0.0104975	-1.53546	-0.789102	0.102208
EPHB2	-1.10015	-0.105629	0.410704	0.0490887	0.624599	0.410054	0.391947
ZNF746	0.173813	-0.348327	-0.172363	1.28759	0.306814	0.216985	0.0328205
GTF2IP1	-1.38199	-1.12315	na	1.07064	-0.246214	-0.358506	-0.248421
RHOBTB3	0.350429	1.98285	0.368575	-0.332892	-0.185958	0.190425	0.0545359
FCGR2B	1.53558	-0.658226	-0.60653	0.1164	-0.32168	-0.356062	-0.340262
LIN9	-0.427028	na	0.743873	0.203346	1.15487	-0.188996	0.0555008
PELI2	na	-0.175337	0.204948	2.26837	0.211571	0.343779	0.199247
CCL22	2.27462	-0.529909	-0.354349	-0.328508	-0.0388322	-0.253554	-0.245915
PDCD1LG2	1.99832	2.20943	0.370515	0.557616	0.370826	0.316142	0.401199
ZHX1-C8orf76	1.29066	na	-1.06871	-0.396445	-0.599184	-0.966842	0.248347
CASP7	0.728166	1.32337	0.0861289	0.0287825	0.112798	0.304342	0.232484
CCRL2	-0.290929	1.30816	0.228256	0.524476	0.0384082	0.181238	-0.205402
INA	na	na	na	-1.10613	na	na	na
SNTA1	0.449898	-1.68917	0.416508	na	-0.250615	0.582048	0.559027
ZNF614	-1.04967	-0.770237	0.25234	-0.189054	-0.253091	-0.356728	0.105792
TBC1D19	-0.0836133	-0.199453	0.899579	-0.461753	0.159874	0.938861	1.29797
FUZ	0.210079	0.151534	-0.61499	0.97144	0.759858	1.00827	-0.113928
WASH3P	1.00649	1.13466	-0.404047	-0.162731	-0.273649	0.105426	-0.0146665
GIMAP6	-1.17422	0.710879	0.655228	-0.201348	0.736282	0.845284	0.780493
ZNF395	-0.597585	-1.07067	-0.530963	-0.0847355	-0.398279	-0.294917	-0.241148
PUS10	0.581577	1.27145	0.78876	-0.00507949	0.0681168	0.605643	0.67115
CD274	2.77095	4.14928	0.182626	-0.125477	-0.148961	-0.0748029	0.120238
GOLGA6L5P	na	na	na	0.686814	0.707415	1.22002	-0.0355527
SIX4	na	na	-1.05413	na	-1.33364	-1.083	-0.355008
AP2A2	1.46999	-0.800734	-0.0551811	-0.0570902	0.0774049	-0.0446022	-0.074474
SLC17A7	-0.107176	-0.506703	-0.814003	-1.26607	-0.267971	-0.365485	0.00220672
FEZF2	-1.30292	-0.79842	na	na	na	na	na
PYROXD2	1.4411	na	na	na	na	na	na
VNN2	-2.05525	0.549896	-1.21038	1.18468	-1.23715	-1.20393	-1.00979
KCTD7	0.397527	-1.22876	0.0577079	1.27543	0.150468	0.132921	0.318324
MAK16	1.09512	0.583918	0.359165	-0.723763	-0.0534991	-0.143082	0.128019
CLYBL	0.98009	1.1623	0.147669	na	0.398248	0.126227	0.147384
RBM4B	-0.222798	-1.32911	-0.252648	0.662794	-0.323023	-0.428816	-0.20429
IFFO2	0.148926	-1.14428	-0.438281	0.154806	-0.0822038	-0.230105	-0.0833298
THBS1	-1.14846	-0.49705	-0.782868	2.42881	-0.438453	-0.537269	-0.235054
WDR35	0.099741	-1.18989	0.128528	-0.664977	0.160851	0.474596	0.300072
NRP1	0.0205146	-1.19011	-0.0680087	-0.254807	0.0762361	0.00151174	-0.0451819
AREG	na	na	1.06169	na	na	0.361784	0.33887
ARMCX2	na	-1.01073	na	na	na	na	na
CEBPD	-0.631457	0.283311	-0.897585	1.13182	-0.976216	-0.663083	-0.79794
LOC643406	0.17588	0.105903	1.25389	0.0739813	-0.282659	0.248282	0.597377
ANKMY1	1.31044	1.38973	0.19257	-0.0141976	-0.589911	-0.22811	0.561831
SLC40A1	-1.46909	1.69743	na	na	-0.00839241	0.910256	0.297144
ZNF662	na	na	0.975121	0.302142	-0.605273	0.232968	1.11854
ALDH3B2	1.3716	1.16158	na	na	0.313136	na	na
PRDX1	-0.2979	1.25033	-0.0792985	0.0366278	0.129855	0.132891	0.0273864
TMEM158	0.0152982	-2.22901	-0.816369	0.498988	-0.379723	-0.554973	-0.635636
BCAR3	1.918	0.516154	0.018933	0.242368	-0.120093	-0.00330691	-0.239146
RAB27A	-1.29142	-0.4417	-0.227929	0.510595	-0.499167	-0.324495	-0.339502
DKK2	na	na	1.8513	-3.09683	0.658109	1.1095	0.805278
GRB10	-0.284767	1.06916	-0.605934	0.0112827	-0.0755267	-0.2519	0.0894413
MTRNR2L6	-0.0686344	0.28183	-1.00302	0.0848349	-0.0439356	-0.0764347	-0.525987
GRK5	-1.59067	1.38986	na	na	0.398248	-0.283865	0.011418
C1orf112	-1.28787	-1.87912	0.210324	0.553063	0.275966	0.153567	0.437188
BORA	-1.21932	-0.546486	-0.112943	0.215798	0.0288812	-0.246556	-0.0249194
PCBP4	na	na	na	-0.0765337	na	-1.06551	na
HCAR3	na	na	0.0353295	1.46472	0.181212	0.127257	-0.00823335
HSPH1	1.39579	-0.356243	0.200287	-0.630986	-0.0708471	-0.0112474	0.000331582
CA12	na	na	-1.59479	-0.26908	-1.26136	-1.15872	-0.714682
CMTM8	-0.61034	na	na	na	-0.997929	-0.838009	-1.01014
APITD1	-0.750233	-1.98369	-0.0667119	0.198998	-0.116923	-0.465779	-0.14576
LINC00598	na	na	0.967447	na	-0.18714	-0.486149	1.14191
INSIG2	0.5576	0.503368	-0.217297	1.03398	-0.546187	-0.398175	0.0696002
FCAMR	na	na	na	na	na	na	-1.83732
DPH3P1	na	na	1.68105	0.464732	0.891766	1.37485	1.82264
MAP6D1	1.27122	-0.0159593	0.265231	0.0139306	-0.748492	0.161411	0.0611319
ZSWIM4	-1.07991	-1.26849	-0.610384	0.0545181	-0.316193	-0.327391	-0.34973
RNF149	-0.317382	1.20785	-0.112223	-0.135629	-0.163571	-0.274504	0.00267903
NME1	0.833452	0.114369	-0.222065	-1.43616	0.162224	0.161919	-0.0511723
PLXNA2	0.978939	-3.11259	-0.583953	0.218561	0.172112	-0.0367314	-0.0616458
MDK	-0.397677	1.44438	0.354787	0.0352637	0.115149	-0.352512	0.192711
AKR1C2	na	na	1.0007	2.39204	0.678491	0.691176	1.23354
FAM133B	na	0.614224	2.51695	0.0753376	na	0.752349	1.62796
SCHLAP1	na	na	1.02974	na	0.608506	1.11376	1.03418
ZNF699	na	na	0.626009	0.0881589	0.964131	0.923808	1.21406
NUAK2	-1.35614	0.743334	0.109473	0.174722	-0.0411931	0.254708	0.303414
FAM13A	-0.623911	-1.42248	0.434682	0.761955	0.50715	0.660143	0.329168
VSIG10	-0.834767	-1.9406	-0.131931	1.26269	-0.0107596	-0.0494019	0.170562
SLC16A10	-1.73133	-3.59753	-1.11175	-0.49943	-0.758068	-0.77897	-0.558604
BTD	-0.606731	-0.00566998	-0.330688	1.08164	-0.0957889	-0.209936	-0.270639
CCZ1B	-2.12798	-0.173627	0.647021	-0.123558	-0.266738	0.539677	0.210625
IFIT3	-1.01285	2.88734	1.2218	-0.538207	0.813838	0.83397	0.837214
BUB1	-1.59416	-2.53358	0.149149	-0.317434	na	0.439263	0.585121
TPSAB1	-0.40619	0.441974	na	na	1.31941	0.856181	1.2243
GBP3	-0.23915	1.84494	0.49868	-0.024746	0.2696	0.183932	0.39837
FAM109B	0.362266	-0.474254	0.104437	-0.31668	1.1878	0.334864	1.01366
GAPT	na	-0.313593	0.463163	1.27371	-0.301707	-0.370037	0.227267
ICAM1	0.406243	1.07613	-0.24645	-0.0972255	-0.0365172	-0.0560348	-0.161586
CD1C	na	na	0.286638	-1.94512	-0.0433253	0.0438105	-0.105304
CHD3	-0.763502	-1.0239	-0.790847	-0.0907151	-0.0645967	-0.171623	-0.217514
PLTP	-0.688247	-0.580491	0.279661	-1.17931	0.370799	0.339878	0.0772296
SIDT2	0.362058	1.07666	-0.0242686	-0.428879	0.206966	-0.0429356	0.106093
USP32P2	na	na	0.719559	0.220931	0.181616	0.0893356	1.04581
PANK1	-0.0270464	-1.40063	-0.713448	0.0114936	0.058192	0.0960356	-0.248733
ACOT4	0.458023	1.37815	na	na	na	na	na
SKI	-0.0536646	-1.37912	-0.327021	0.0185294	-0.0888928	-0.131578	-0.254892
SLC4A5	1.1802	2.2414	0.293896	0.0444108	0.226381	-0.0937294	-0.0312168
LOC100133445	-0.0300132	-1.34042	-0.738447	0.784035	-0.0773587	-0.175811	-0.0553523
FEN1	-0.814934	-1.95693	-0.0236948	0.322349	-0.0679377	-0.0852316	-0.382968
SP140	-1.05206	1.72841	0.690427	0.685573	0.506087	0.612344	0.739882
C9orf40	-0.569767	-1.1544	0.0716192	0.19598	0.159597	0.445179	0.271633
IQGAP2	-1.18157	0.108757	0.560731	0.0684936	0.46087	0.525681	0.47297
RFX3	1.02	1.11659	0.725955	-0.0171023	0.182445	-0.0638975	0.252439
PPAPDC1A	na	na	na	-1.50934	na	na	na
SBDSP1	-1.06039	-0.629516	-0.121925	-0.321246	-0.716165	-0.230778	-0.0386504
CREBRF	-0.925713	1.26831	0.74492	0.318405	-0.0466491	-0.0405234	0.187013
MMP12	3.09121	0.681537	0.18565	-0.549915	-0.318406	-0.41093	-0.0742048
KNTC1	-0.589573	-1.27942	0.293926	-0.215159	-0.0805767	-0.22595	0.304282
GRAP	0.714343	2.17965	na	na	na	na	na
FAM153C	na	na	0.12232	1.25755	-0.443216	-0.0548014	-0.25804
MAP1LC3A	-0.610287	-0.395528	-1.68296	0.396955	-0.525382	-0.574498	-0.641255
DPRXP4	na	na	1.10545	na	0.159982	0.00205143	0.859199
SGCB	-0.293671	-1.19613	-1.21373	0.743434	-1.11121	-0.503393	-0.657169
NR4A3	2.37943	-1.42169	-0.0352341	-0.187747	0.212624	0.0886697	0.061022
SIGLEC11	na	1.41806	0.0474148	0.118806	-0.618816	-0.102599	0.039447
GLMN	1.00552	0.89159	1.20383	0.00429968	0.364593	1.04936	0.444753
BRCA2	0.147517	-0.0707585	0.687967	1.30417	0.152016	0.202004	0.317799
SCN1B	-0.950779	-0.787917	-1.42006	0.736964	-0.618496	-0.845288	-0.454958
LRRCC1	-0.671299	1.39432	1.10006	-0.332026	0.303614	0.144669	0.493688
LOC157273	na	na	0.432597	1.20494	-0.104838	-0.0143802	0.23932
GRAMD1A	-0.169535	0.00669368	-0.962502	1.14352	-0.442525	-0.51446	-0.484878
PTMA	-0.0940416	-0.245641	0.339975	-1.43506	0.224124	0.11653	-0.031335
TNF	-0.627002	1.47241	-0.464077	-0.12915	-0.560725	-0.60346	-0.361206
FSD2	na	na	1.64478	na	0.984148	1.65293	1.06502
LINC01001	na	na	na	na	0.778356	1.26301	na
LOC158960	-0.514156	-1.28611	-0.268421	-0.711842	-0.133364	0.00206021	0.521324
SNHG17	0.179677	-1.83873	-0.133376	0.529126	-0.414828	-0.250311	0.299518
CRISPLD2	-1.95509	1.39072	-1.16174	1.70338	-0.515313	-0.6379	-0.646645
CD1E	na	na	0.838053	-3.67237	0.192293	-0.105172	0.290833
NINJ2	-0.231034	-0.347267	na	0.00668446	-0.452211	-0.610463	-1.19392
PLCD3	-0.842619	-1.00845	0.0810648	0.544454	0.281035	0.298748	-0.0173409
ZNF593	1.04343	0.842262	0.452428	-0.111634	0.400322	0.12691	-0.719824
XRN1	-0.390187	2.33903	0.626765	-0.195405	0.167275	0.167767	0.426856
PPA1	0.0757697	1.60008	-0.0758068	-1.13613	0.00938138	0.215693	-0.102203
HCAR1	na	na	na	na	0.542382	0.388676	1.06565
CHST2	-0.90724	-0.587452	-0.890452	1.55396	-0.286921	-0.262984	-0.226534
PNPT1	0.399712	-0.0268159	1.03011	-0.553252	0.447961	0.554793	0.743852
C17orf53	na	-1.34574	na	0.114786	na	na	na
C12orf29	0.166419	-1.01825	1.33497	-0.229146	0.746103	0.502577	0.808585
BBC3	-0.530281	1.13666	-0.777497	0.111861	0.466686	0.796523	-0.0985173
BMP2	-0.546693	na	-1.22506	-0.0256918	-0.584784	-0.580762	-0.434318
CXCL11	na	na	3.25441	-0.852971	1.36679	1.47599	1.53846
MYO1A	na	1.13396	na	na	na	na	na
CHN2	2.23386	0.405263	0.324608	-0.38092	0.661964	0.531042	0.562395
BMP6	na	na	-1.36364	1.29368	-0.633176	-0.734319	-0.526085
CHAF1B	-0.684208	-2.11592	na	na	na	na	na
NUDT4P2	0.944538	0.51403	na	na	2.41254	0.384016	na
P2RY13	0.683822	-0.347948	-0.633768	1.40568	-1.03155	-0.198407	-0.203331
CYB561A3	-1.01703	0.350265	-0.407774	0.649473	0.102594	-0.0593156	-0.166623
KIAA1586	0.407029	-0.0929767	1.31757	-0.0970402	-0.537471	0.221196	0.0778296
GOLGA6C	na	na	1.00808	-0.546903	na	-0.38829	0.739034
PLSCR3	-0.601655	-1.6075	-0.768661	na	-0.13103	-1.91829	-0.382341
TCP11L2	na	0.590793	0.137991	1.15677	-0.130471	-0.203924	0.0494154
BTN3A1	-0.131956	1.62179	0.269684	0.215634	0.285224	0.505303	0.421595
TMEM189-UBE2V1	-0.948881	-0.484134	1.53016	na	-1.65938	-0.765862	-0.894873
PDP2	1.08255	-0.516439	0.482862	-0.115771	0.0458743	0.157559	0.30464
CLTCL1	-0.508038	-1.01294	1.06347	na	1.10572	0.790552	0.408974
GIMAP8	-2.1574	0.670486	0.284365	-0.0620241	0.282	0.532702	0.325027
APOBEC3F	-1.12999	0.859788	0.337982	0.228847	0.251823	-0.0452689	0.296256
ZNF630	na	na	0.435484	na	0.1592	1.27983	na
LOC642852	-1.28367	-1.01175	-0.382682	1.09272	0.160972	0.0330079	-0.373287
CLDN7	na	0.871198	-1.31604	1.22366	-0.729265	-0.651992	-0.124788
TDO2	na	0.537026	0.432843	1.28715	-0.456531	-0.728951	-0.264074
TSPAN13	na	na	na	-1.33715	na	na	na
DOPEY1	0.415737	1.64325	0.0745789	0.457116	-0.0222808	-0.226026	0.0826246
ATG4C	-0.387259	-0.101286	1.08345	-0.241195	0.200004	0.419968	0.411664
APOL6	-0.466638	2.61569	0.580954	0.0793185	0.324103	0.361028	0.460482
OSGEPL1-AS1	na	na	na	1.05003	0.689323	1.08083	0.659433
EBPL	1.30141	0.267042	na	-1.16293	na	na	na
LXN	-0.958739	-1.05072	0.547382	0.101953	0.211932	0.390942	0.14325
PTTG1	-2.6387	-0.626817	0.101642	-0.575715	0.290998	-0.141435	0.148176
HPSE	-1.64808	-1.1504	-0.110838	-0.479637	-0.280973	-0.20824	-0.067032
KLHDC7B	na	2.15574	na	na	na	na	na
CKS1B	-0.850822	-1.22055	0.508756	-0.644106	0.844784	0.782151	0.14803
CLDN1	na	na	0.958472	-3.03225	-0.593174	-0.208161	0.686366
TTK	-1.24606	na	na	na	na	na	na
AUH	1.14949	0.451541	0.663296	0.304575	0.529939	0.304903	0.81169
NAMPT	-0.370426	1.96371	-1.35699	0.866129	-1.69244	-1.69255	-1.00577
IRG1	na	na	-1.62568	2.10625	-1.29697	-1.18347	-0.82869
GRAMD4	-0.335819	-1.0336	-0.352367	0.0421794	-0.0368413	-0.0787029	-0.0686286
SYTL3	-1.13237	-0.202097	0.177463	0.973937	0.113638	0.294726	0.0401832
ALOX5	-2.72504	-0.696914	-0.394011	-0.284407	-0.17261	-0.138273	-0.235581
TGDS	1.1445	0.708492	0.683962	-0.441831	-0.194306	0.171678	0.523196
GAR1	0.305772	-0.192478	0.497578	-1.01067	0.297142	0.0720198	0.468359
CERS4	-0.49535	-1.17012	na	0.253467	na	na	na
CEP55	-2.68376	-2.97752	na	na	na	na	na
GALNT12	1.29819	-0.13784	na	na	na	na	na
ITGA11	1.93817	-0.791202	0.399827	-0.226666	0.296418	0.460948	-0.02459
CD93	-0.0236436	-1.26115	-1.37601	0.210215	-0.496929	-0.640736	-0.402469
BCL2L11	0.793474	0.159779	-0.434915	1.46062	-0.123967	-0.196558	-0.0585057
LILRP2	1.03777	0.703817	-1.06536	-0.506642	-0.376274	-0.675773	-0.793451
C17orf96	2.35067	-0.643136	-0.123362	-0.393343	0.256894	0.15975	-0.0332598
USPL1	1.0605	0.726297	0.542781	-0.104952	0.113987	0.35134	0.344284
LDLR	-0.443869	-1.32895	-0.295944	-0.607096	0.237518	0.0644075	-0.00306057
GPR35	1.77837	-0.418078	-0.675979	1.46359	-0.137456	-0.374614	-0.454946
C21orf91	-0.583597	1.05346	0.709209	0.473621	0.0872689	-0.0160524	0.441215
HIST2H2AA3	-0.0610817	1.35414	-0.495866	0.714366	0.0243505	-0.0275538	-0.13207
NCF1C	-1.14216	2.33324	-0.257925	0.798607	-0.118121	-0.163337	-0.316702
NCR3LG1	-0.401613	-1.65972	0.600248	0.0483092	0.535156	0.551295	0.557354
APOBEC3G	-0.606359	1.88411	0.493557	0.258441	0.429155	0.352297	0.273241
SLC20A1	0.138155	-1.05476	-0.152066	0.0493127	-0.308967	-0.170868	-0.288112
SFRP4	2.13492	na	na	na	na	na	na
TSPO	0.2506	0.184699	-1.11452	0.308641	-0.0339714	-0.255089	-0.653134
SLC1A5	-0.694858	2.33839	-0.202784	-0.138257	0.10481	-0.0546185	-0.428064
HTRA3	na	na	na	2.13875	0.000937969	0.00205622	-0.289297
TMEM132A	0.568617	1.7165	-1.36429	1.16084	-0.208884	-0.524474	-0.537001
RECK	-1.76083	0.0479049	-0.10543	0.334898	-0.362589	-0.400581	-0.349879
WHAMMP2	na	na	1.30572	0.0393247	0.282602	0.248215	1.29428
TMEM198B	-0.250464	-1.54351	-0.125942	0.356063	0.131147	-0.0753501	0.0983579
ZC3H8	1.59854	-0.0159871	0.494425	-0.29744	-0.137754	0.223922	0.562819
[truncated: 629 more rows]
