# Supplementary material for: High-throughput phenotypic screen and transcriptional analysis identify new compounds and targets for macrophage reprogramming
Source: Nat Commun. 2021 Feb 3;12:773. doi: 10.1038/s41467-021-21066-x (PMC7858590; doi:10.1038/s41467-021-21066-x)
Supplement: Supplementary file 9 — Supplementary Data 5 [file 41467_2021_21066_MOESM9_ESM.xlsx]

## Sheet: Sheet1
Supplementary Data 5. The differentially expressed genes of hMDM response to compounds for Figure 4.
Compound order is consistent with Fig. 4a
Gene	C1	C2	C3	C4	C5	C6	C7	C8	C9	C10	C11	C12	C13	C14	C15	C16	C17	C19	C20	C21	C22	C23	C24	C25	C26	C27	C28	C29	C30	C31	C32	C33	C34	C35
MS4A4A	0.791598	-0.0667381	-0.298532	-0.05428	-0.481057	-0.686234	-0.26136	-0.93363	-0.814215	-0.179278	-0.242163	-0.71721	-0.195652	-0.686145	-0.214019	-0.874983	-0.470291	-0.480759	-0.504441	-0.418922	-0.230035	-0.226731	0.9492	-0.343881	-0.992461	-0.280548	-0.357109	-0.287284	-0.448561	-1.06888	-0.718626	-0.345079	-0.640491	-1.61797
TNKS1BP1	0.53637	-0.039405	0.10598	0.267077	-0.0553661	0.0933195	0.187523	0.84653	0.782325	0.565948	0.098362	-0.119322	-0.0898882	0.368414	-0.106181	1.39818	-0.0130991	-1.33992	-0.24161	0.047841	-0.216326	-0.128648	-1.18919	-0.263686	0.0633392	-0.803693	-0.162124	-0.508742	-0.570127	0.346687	-0.173422	-0.104908	-0.137781	-0.788431
GPD1	-0.895786	-0.480304	-0.349908	-0.527596	-0.402663	-0.288842	-0.495794	-1.13176	-1.02239	-1.92434	-0.477906	-1.60513	-0.171548	-1.01341	-0.298506	-2.78841	-0.550851	0.248643	0.01933	-0.203574	-0.407752	-0.126787	-1.88362	0.57553	0.115877	-1.16092	-1.9654	-0.384109	-1.01864	3.33887	-0.482924	-0.0590816	-0.35744	-1.65383
MBP	0.70506	0.169116	0.0410368	-0.133901	-0.0875434	-0.172192	0.145712	0.0746673	0.111383	-0.215301	0.0583804	0.233446	0.165305	0.267806	0.0865813	0.39878	0.0780458	-3.45735	-0.160636	0.0381884	0.0655775	0.0159402	0.0164735	-0.10321	-0.04663	-0.280658	0.143032	0.15274	-0.0895907	-0.390923	-0.301523	0.0711793	-0.0190639	-0.125014
HPRT1	-0.110449	-0.152303	-0.179831	-0.340431	-0.0604639	0.0238218	-0.342175	-0.706015	-0.481261	-0.611957	-0.59526	0.0676034	-0.258988	-0.386833	-0.1766	-0.378238	-0.101796	0.906824	0.174762	0.108821	0.256503	0.149665	0.273591	0.268941	-0.0790965	0.211845	-0.286262	0.165583	-0.108677	-0.726278	0.04518	0.260424	0.18559	-1.19039
LOC100188947	1.03061	0.385497	0.322657	1.24609	0.535233	0.658577	0.837567	0.306339	0.530091	1.07813	1.08673	0.530618	0.141483	-0.241094	0.177555	-0.205925	0.290148	1.14404	0.29278	0.126307	-0.0183045	-0.327758	-0.236804	-0.492252	0.0649772	0.221092	0.653447	-0.151113	0.464197	0.770278	0.127835	0.214049	0.0925906	0.59525
SIGLEC14	-0.0923526	0.185978	-0.0257653	0.140882	0.307581	0.198759	0.279486	0.92003	0.63344	1.58142	-0.0560432	-0.467346	-0.0148456	-0.3682	-0.00532696	-1.69257	0.209909	-0.842547	0.147828	-0.231906	0.324934	0.146453	0.938066	-0.0860952	-0.379238	0.293247	-0.237464	0.240974	0.418466	0.840475	-0.0750079	-0.0027117	0.126833	-1.39163
RNASE4	3.38731	0.864859	0.35755	0.437097	0.251645	0.340781	0.724279	0.487605	0.535396	2.28596	0.129974	1.78187	0.259676	0.562711	0.083804	0.926615	0.277579	-1.68514	0.000268421	-0.712657	0.0904146	-0.0280719	1.1902	0.0809479	-0.545374	-0.0272152	1.10352	-0.6553	-0.0156842	0.0995592	-0.339491	0.00569337	0.0668492	-0.353927
TRAF3IP2	1.30164	0.589958	0.460007	1.26559	0.246323	0.527919	0.496517	0.696594	0.371285	0.97229	0.689813	0.678131	0.0545053	0.0864812	0.0361077	-0.254092	0.453412	-1.64027	-0.164144	-0.0282871	-0.27865	-0.517929	-0.697453	-0.346757	0.308713	-0.557125	0.118542	-0.0732539	-0.90949	0.0188905	0.0905402	-0.103607	-0.431568	0.472724
TLN2	-0.595206	-0.0725149	-0.0168006	-0.416593	-0.28123	0.0270474	-0.474701	-1.12297	-1.12962	0.139555	-0.246482	-0.79397	-0.117208	-0.743814	-0.125284	-0.224725	-0.379965	0.186954	0.00818412	-0.0687292	-0.480881	0.0503063	-1.79857	0.314084	0.162619	-1.00993	-1.84243	-0.510708	-0.602148	-0.640061	0.192642	-0.154766	-0.439318	-0.827996
TNFAIP8L3	-0.283607	-0.0329461	0.257648	0.368396	0.265652	0.28158	0.509696	0.470226	0.511911	1.81404	0.259337	-0.0677593	0.187328	0.0557233	-0.298198	-0.474209	-0.0796796	-0.570115	-0.0204035	-0.388499	-0.7326	-0.257658	-0.68555	-0.413669	-0.0171583	-0.529133	0.0728376	0.140682	-0.303603	1.16838	-0.318422	-0.602492	0.0320902	-0.212808
C2orf69	-0.593996	-0.168294	-0.0421158	-0.826327	-0.128987	0.0328018	-0.241668	-0.558315	-0.3716	-0.613452	-0.474537	-0.617631	-0.126511	-0.128386	-0.0719218	-0.320325	0.0629791	-2.91865	-0.310544	-0.140339	-0.0890634	-0.214448	-0.464934	-0.10456	-0.0251152	-0.532982	-0.0845027	-0.153159	-0.403063	-1.60687	-0.424522	-0.106604	-0.0530796	-1.19944
HMOX1	0.6795	0.0714092	-0.239702	0.188329	-0.248552	-0.338973	0.0103929	-0.814035	-0.787747	-0.530309	0.232877	0.161667	0.12965	-0.232932	-0.0198663	-0.0849599	-0.102138	-3.6995	0.507023	-0.0840961	-0.0384448	0.250485	1.24228	0.635606	-0.136146	0.804946	0.30319	0.482254	0.470923	1.34487	0.239735	-0.0842317	0.0396687	3.74409
CCNL2	1.10702	0.517799	0.35216	0.540882	0.463287	0.218681	0.569925	0.955396	0.695086	0.0605739	0.653476	0.727016	0.346579	0.374458	0.213366	0.0775346	0.336295	1.93007	0.376399	0.238239	0.168937	0.150608	0.391673	0.0957858	0.0562493	0.522096	0.979855	0.323596	0.500087	1.54473	0.26788	0.438006	0.368078	0.748646
SEC13	-0.538942	-0.195537	0.0263663	0.144955	-0.0417739	-0.138995	-0.123653	-0.0641685	-0.0620115	-0.567308	-0.0622999	-0.43049	-0.0511989	0.132095	0.00513689	-0.181159	0.0169301	0.503114	0.43299	-0.175531	-0.0980414	0.10683	0.478356	0.43864	0.000947312	0.38903	0.443711	0.23551	0.0117776	0.925176	0.333797	-0.101985	0.0139612	2.78511
FBXW5	0.0981435	0.0201711	0.176356	0.337949	0.274722	0.125719	0.272678	0.656577	0.604807	-0.482203	0.254244	0.157858	0.110929	0.391514	0.158148	0.868469	0.103012	0.664829	0.0530409	-0.00915656	0.169116	0.0198588	0.0552793	-0.0137936	-0.0911776	0.124116	0.613232	-0.0306768	0.122912	1.19861	0.0665119	0.0119971	0.0515337	0.234887
NES	-2.74437	-0.672175	-0.377985	-0.109249	-0.41643	-0.477798	-0.76811	-1.80574	-1.45776	0.911631	-1.0025	-0.653592	-0.7227	-0.938962	-0.422822	-1.37023	-0.2132	0.632157	0.51259	0.172652	-0.628715	-0.502574	-3.91868	1.17931	1.9617	-1.99601	-0.0574013	-1.56508	-0.999413	1.38396	1.06776	-0.0726617	-1.02234	-1.43506
MCM9	-0.199521	0.0309747	0.149151	-0.585516	0.137967	0.0673809	-0.154442	-0.0632969	-0.059488	-0.800686	-0.206629	-0.108673	0.0823415	0.0673097	-0.101575	0.171049	0.0279984	-3.3601	-0.222902	0.085298	-0.162778	-0.124598	-0.512978	-0.10948	-0.121455	-0.0339896	0.0966866	0.021313	-0.103231	-0.634479	-0.155014	-0.0449934	0.0258866	0.309714
PDCD4	0.228079	0.00363682	-0.19162	0.187169	-0.088235	0.0753831	-0.149566	-0.13389	-0.0354126	0.0636408	-0.148803	-0.0795095	0.0377116	-0.2602	-0.0216222	-0.485787	0.126065	-2.71962	-0.401493	0.027206	0.0132258	-0.181961	-0.127405	-0.556113	-0.135377	-0.280359	-0.214133	-0.378343	-0.20145	-0.486945	-0.388332	-0.123451	0.0205203	-2.21132
KYNU	1.60283	0.262048	0.234409	0.158948	0.765174	0.612578	0.656155	1.13952	1.31836	0.384671	0.487035	0.410501	0.184789	0.639976	0.478004	1.25582	0.43026	-1.13909	-0.119754	0.115235	-0.152401	-0.0804658	-0.645786	0.211528	0.40094	-0.484751	-0.513645	-0.511421	-0.527637	-0.430255	0.352482	-0.0184985	0.216651	-0.585924
SMAD7	0.118512	-0.233146	-0.0404639	0.0297821	0.222544	0.070996	0.176235	0.164857	0.265743	1.35006	-0.00357789	0.327913	-0.0555289	0.0113039	0.108333	-0.669411	0.0571494	-2.15645	-0.206562	-0.0289286	-0.0255806	-0.158699	-0.697033	-0.224153	0.0563272	-0.08168	0.161375	-0.159604	-0.36786	0.732435	-0.0785028	-0.354914	-0.00304644	-0.43754
CSTF2	-0.364413	-0.0441826	-0.0011397	-0.27194	-0.0311193	-0.0404216	-0.0395263	-0.0481716	-0.0324206	-1.06854	-0.102514	-0.0753605	0.10201	-0.0728097	-0.180458	-0.171008	-0.149675	-0.73294	0.319255	0.0984278	0.241283	0.0806206	0.179811	0.284333	0.25337	0.151628	-0.211972	0.239057	0.125944	0.285571	0.319249	0.231597	-0.105541	1.46612
NSMCE4A	-0.341702	-0.00748654	-0.0248265	0.0678453	0.140215	0.000751542	-0.0314716	-0.421635	-0.336057	-0.98986	0.162786	-0.403147	0.0892266	0.00442136	0.00972507	-0.0837066	-0.153536	-1.88888	-0.208609	0.120671	-0.0973756	-0.272583	0.0911548	-0.0464304	-0.249436	0.0616873	0.038265	0.0088173	0.011968	-1.48405	-0.381612	-0.199957	-0.0164854	0.447948
NCAM1	-0.686169	0.88618	0.61408	-0.471155	0.072728	0.153333	0.239878	-0.417184	-0.450394	2.10663	0.283589	0.0956876	-0.236202	-0.139092	0.631604	0.118629	0.507427	-0.425403	-0.403204	0.140404	-0.0777477	-0.548938	-3.27721	0.00667218	1.17104	-2.0679	-2.13943	-0.723571	-0.803016	0.192637	0.0187388	-0.298195	-0.458688	-1.01574
ALDH5A1	-0.267979	0.0758154	-0.0899352	-0.193954	0.0185218	0.0225794	-0.145404	-1.15769	-1.15468	-1.28643	-0.0095334	-0.406964	0.167798	-0.0978582	-0.0158523	-1.14046	0.151536	0.109758	-0.0434126	0.180988	0.399734	0.401782	0.291524	-0.421034	0.156108	0.103703	0.19184	0.80952	0.351307	-0.626381	-0.109873	0.0392275	0.348163	-1.10516
TRIM46	0.0255507	0.693167	0.191819	0.778949	0.046368	0.249134	0.253343	0.919517	0.657072	1.53224	0.0177113	0.587505	0.413337	0.360212	-0.438697	0.297027	0.0192765	-0.169372	-0.0713256	0.342727	0.202209	-0.011464	-0.141058	0.149691	-0.0273903	0.0895354	0.983308	0.112651	0.397754	0.833559	0.0772686	-0.202833	-0.00575427	-1.04259
EMC8	-0.0862446	0.187625	0.205278	0.345218	0.230547	-0.0425995	0.155349	0.29155	0.376012	-0.299692	0.166094	-0.0775796	-0.00620625	0.138356	0.0804556	0.332528	0.190979	-2.5512	0.184899	-0.124695	-0.155598	-0.133739	0.043912	-0.137149	-0.0904593	-0.127284	0.213741	0.00675537	-0.265706	0.334564	-0.103747	-0.207251	-0.125136	1.46326
SBDSP1	0.453118	0.0879474	-0.303036	-0.0371738	0.0785969	-0.0839463	-0.196652	0.209663	0.382756	-0.5835	-0.0995544	0.242822	-0.0954743	0.157346	-0.115623	0.342718	0.0833779	-0.19206	-0.285351	0.173809	-0.27193	-0.166829	-0.44751	0.41934	-0.0167558	-0.0808542	0.412591	-0.23429	-0.190664	-0.620368	-0.156298	0.135065	-0.0490599	1.47124
ENO3	1.01037	0.987725	0.495585	0.747416	0.538906	0.592483	0.444727	0.569916	1.15934	1.52336	0.771329	1.12413	0.331874	0.716156	0.144411	0.834577	0.358062	2.41017	0.275749	0.16762	0.0806245	0.300037	0.171938	0.208448	0.123221	0.254519	0.320947	0.261534	0.567581	1.27334	0.204846	0.575361	0.383925	0.661683
WHAMMP2	0.846116	0.773618	0.559709	1.09289	0.621665	0.860567	0.611082	0.63508	0.492222	0.235822	0.501231	1.01779	0.434374	-0.23567	0.681776	0.316179	0.365634	0.184075	-0.121736	-0.224675	-0.67362	0.23152	0.475661	-0.00356664	-0.224422	-0.231886	0.953645	0.0426876	-0.0684191	-0.611758	-0.353104	-0.204139	0.0558288	1.159
SH3TC1	0.275328	-0.11897	-0.0145056	0.097538	-0.0291643	-0.0375297	-0.0308589	-0.00146333	0.00182788	-0.170081	0.0271924	-0.0698185	0.124942	0.0917608	-0.13588	-0.514627	-0.214593	-3.49846	-0.118246	-0.117074	0.168141	-0.164958	-0.295396	-0.240424	-0.0649073	-0.310064	0.0126798	-0.0249028	-0.182116	0.0533695	-0.243917	-0.199744	-0.0976718	-0.594636
RPL24	-0.253757	-0.356841	-0.305972	0.124358	-0.199825	-0.43428	-0.331799	-0.195324	-0.142353	-0.326408	-0.152949	-0.127818	-0.170556	-0.0235188	-0.150484	-0.630257	-0.138269	0.931323	0.0149087	0.0237455	-0.128667	-0.0313948	0.489784	0.00382189	-0.0875326	0.203208	0.311593	0.195889	0.169338	-0.198092	-0.0162272	0.0481397	-0.110055	1.24246
TOMM5	-1.08973	-0.386596	-0.188408	-0.14111	-0.0169057	-0.353257	-0.406548	-0.343161	-0.332036	-0.891696	-0.653276	-0.725084	-0.166383	-0.203855	-0.204862	-0.870672	-0.195896	0.0827984	0.132295	0.0291588	-0.163622	-0.200204	0.0204642	0.221332	0.194518	0.0563746	-0.147155	0.151918	-0.0190731	0.0111887	0.274538	-0.0843267	-0.30153	1.1299
LINC-PINT	1.08243	0.252885	-0.0528636	0.639276	0.0521485	0.439013	0.251253	0.808224	0.690122	0.615583	0.549108	0.600141	0.0308408	0.0994259	-0.422303	0.0982319	0.215479	0.349088	-0.254082	-0.125854	-0.784672	-0.301626	-0.393984	-0.73218	-0.344747	-0.277957	0.788044	-0.325137	-0.163673	0.151965	-0.563951	-0.0632648	-0.358736	1.39872
DPH2	-0.948114	-0.347731	-0.257086	-0.0732903	-0.173943	-0.605538	-0.377058	0.429093	0.227368	-1.37238	-0.242449	-0.703727	-0.351682	-0.154271	-0.375637	-0.450401	-0.136281	0.00309628	0.107951	-0.179281	-0.0610638	-0.0210358	0.0564511	0.2639	0.052347	0.378257	0.392837	0.512721	0.0626717	0.458529	-0.00856567	-0.0343755	0.0836928	1.63717
SRGAP2D	0.139527	0.277115	-0.0683066	0.376876	0.713816	0.675281	0.22141	0.827509	0.372629	1.24553	0.051967	0.500323	0.220072	0.495142	0.47892	-0.377031	0.526951	-2.44527	-0.854348	0.0635587	0.0461103	-0.150509	-0.852352	-0.144221	0.289067	-0.454866	-0.446575	-0.047657	-0.193434	-1.65757	-0.91332	-0.0680472	0.0757698	-0.985928
CMTR2	-0.289749	0.182141	0.165013	-0.449631	0.237002	0.285764	0.30018	-0.169197	0.15615	-0.0218172	-0.0931297	0.0065344	0.0496865	0.145135	0.221287	-0.00778345	0.320555	-4.03445	-0.079397	0.134552	-0.0525668	-0.0369812	-0.0257194	-0.0948243	-0.0561982	-0.0552271	-0.0267914	-0.0769863	-0.00966611	-1.61094	-0.120831	-0.0352157	0.0563277	-0.694974
LYN	-0.187155	-0.0433176	0.0523462	-0.374026	0.186034	0.0966567	0.1053	-0.00930911	-0.00177893	0.23106	0.0521827	0.143734	-0.0331013	0.0989766	0.136125	0.227238	0.0434929	-3.09621	-0.0868776	0.0256473	0.400571	0.0430209	-0.274154	-0.0428291	-0.130725	-0.0255211	-0.342702	0.0547672	0.0430778	-0.979856	-0.18302	-0.0863612	0.224195	-1.78703
OXCT1	-0.23285	-0.196485	-0.1424	-0.406285	-0.122271	-0.0197024	-0.0949331	-0.353225	-0.424904	-0.183119	-0.251703	-0.143784	-0.133797	-0.366374	-0.268275	0.502102	-0.352316	0.479443	0.0189323	0.247586	0.519499	0.238	0.619449	0.0398954	0.209396	0.464797	0.621528	0.343237	0.404918	-0.189128	0.0411095	0.285787	0.325493	-1.34249
CD40	-1.0427	-0.308018	-0.155553	0.0365517	0.363653	0.127659	0.16174	0.5664	0.745069	0.430623	0.118121	-0.217535	-0.125715	0.125806	0.0793142	0.226598	-0.0237805	0.487498	-0.0310061	-0.075998	-0.142315	-0.0707668	-0.897513	0.163389	-0.0335494	-0.273266	-0.315748	-0.342984	-0.317675	0.307074	0.0658531	-0.0408051	-0.0183907	0.61094
SLC2A1	-0.442707	-0.133023	-0.121654	-0.0983232	-0.397934	-0.664559	-0.00885649	1.11463	1.25425	-0.85861	-0.357621	3.90622	-0.607096	0.117976	-0.0878396	-0.852682	-0.417199	1.47955	-0.317776	0.033017	0.0526039	-0.454191	-1.43814	-0.0939217	0.521816	-1.19997	0.285871	-0.0389084	-0.804815	1.7615	0.335785	0.288459	-0.677125	0.563703
SLC2A3	0.71209	0.241335	0.207426	-0.31098	-0.150096	-0.437719	0.174922	0.232828	-0.0160576	1.26887	0.0390243	3.23756	-0.126436	0.357429	-0.142448	-0.422555	-0.294787	-0.738075	-0.445759	-0.0815003	-0.176693	-0.62004	-1.51189	-0.106281	-0.0687033	-1.16318	-0.307599	-0.146214	-1.02709	-1.87731	-0.432215	-0.105351	-0.304833	-0.654389
RAB11FIP3	0.679311	0.320123	0.240709	0.184899	0.164719	-0.0543289	0.387086	0.662206	0.393665	0.222609	0.300348	0.0217921	0.271041	0.324015	0.196737	0.40635	0.1383	-0.227373	-0.0896519	0.0910199	0.171092	0.0246645	0.379287	0.156645	-0.0635419	0.290493	0.762361	-0.131904	0.150693	0.676875	0.140271	-0.199491	0.0933829	1.45841
SLC39A10	-0.5395	-0.0521135	-0.0305647	-0.497849	-0.132521	0.0438109	-0.20733	-0.590682	-0.359699	-0.795299	-0.293884	-0.447957	0.053342	-0.59037	0.0251665	0.214841	-0.0636	-0.262965	0.116889	-0.0167394	0.0366627	-0.202762	-1.28748	0.24214	0.211015	-0.357555	-1.37956	-0.507227	-0.611136	0.95065	-0.211945	-0.128232	-0.239429	-1.60591
MIPEP	-1.17404	-0.178276	0.0839292	-0.109204	0.000362855	-0.233079	-0.287719	-0.376385	-0.465513	-1.08847	-0.166672	-0.581158	0.00745324	0.0106099	-0.0498434	-0.52492	-0.0264328	0.0399481	0.170183	-0.0212147	0.0558732	0.0266535	-0.605352	0.25195	0.0755426	-0.391245	-0.00183551	0.174429	-0.13827	0.369544	0.0125592	0.156679	-0.0281138	-1.40281
GRAP	0.381064	-0.250749	0.0511322	0.287361	0.0519123	-0.162635	-0.0877164	1.06086	0.917772	0.0910195	0.132573	-0.211202	-0.0211476	-0.151349	-0.161862	-0.0787241	0.133082	-1.71744	0.178278	-0.0678336	-0.444516	0.229839	0.550741	-0.0921378	-0.49879	0.345687	0.261923	0.00915368	0.134	1.30373	-0.0777586	0.0223846	0.0306712	0.749234
MVK	-0.953601	-0.333064	0.241778	-0.0543435	-0.185205	-0.296329	-0.493278	-1.1985	-0.980453	-0.717037	-0.306913	-0.749134	-0.225794	-0.262838	-0.286799	0.000627769	-0.810856	-1.63056	0.535043	0.0237246	0.107704	0.120908	0.428812	1.07647	0.0295281	0.409443	0.0782231	0.626323	0.327161	-0.00953597	0.291056	0.0603063	0.549199	0.240889
PSEN2	-0.305438	0.0761696	0.111995	0.190982	0.0312672	0.0203232	0.0701855	0.123765	-0.0845974	-0.32947	0.156543	-0.815901	-0.000211983	-0.168729	0.0444138	1.01812	0.0381578	-0.56423	0.0698662	-0.0532072	0.367502	0.135816	-1.05369	-0.12266	0.0109609	-0.2097	-0.127239	0.145663	-0.219847	0.248931	-0.0497024	0.0302948	0.0141054	-0.8076
ZNF160	0.513272	0.240298	0.134196	0.308543	0.160558	0.390876	0.257093	0.467549	0.386136	0.327024	0.247412	1.33201	0.293066	0.260884	0.0992235	0.00254038	0.19735	-1.78718	0.154961	0.238297	0.138393	0.128591	0.270139	0.0810629	0.0805287	0.190855	0.671279	0.124975	0.0491747	0.138226	-0.114087	0.367619	0.518779	0.850322
CEP170B	0.701056	0.191079	0.285228	0.0881576	0.252545	0.236795	0.282071	1.14097	1.12493	-0.0988226	0.363548	0.576641	0.0947284	0.588344	0.0940098	0.161576	0.177311	-0.102238	-0.0447417	-0.263338	0.365708	-0.275703	-1.12595	-0.325728	-0.328575	-0.6713	0.0700335	-0.374559	-0.623131	1.04742	-0.127539	-0.126171	0.0361202	3.42089
USP13	-0.298699	0.0566017	-0.192717	-0.0106038	0.331263	0.402993	0.0418551	-0.435783	-0.332146	-0.405398	-0.149438	-0.975727	-0.227069	-0.0495506	-0.276484	-0.867621	0.012222	-2.80171	-0.00326709	0.29959	0.0733261	0.196998	0.63776	0.122463	0.403454	0.606809	0.145276	0.566079	0.444578	-2.55298	0.254196	0.161026	0.409018	-1.61553
AKAP1	-0.297961	0.133036	0.220043	-0.0919483	0.125619	-0.0288584	0.103793	0.485471	0.46897	-0.130055	0.238219	-0.184733	0.0744339	0.382921	0.0372503	-0.0516485	-0.0928131	-2.29272	0.139972	0.0309226	0.00109019	-0.0933475	-0.217025	-0.0639708	0.0481097	-0.190105	0.411745	0.0810467	-0.223772	0.0882862	-0.16344	-0.0875284	0.113142	-1.90511
N6AMT1	-0.502004	-0.276419	0.137922	-0.283509	-0.119647	-0.0355477	-0.260836	-0.349333	-0.509367	-0.85755	-0.165804	-0.0766047	0.0555965	-0.351663	-0.484391	-0.264167	0.0545777	-0.357538	0.338578	0.098497	0.156461	0.136316	0.202736	0.393668	0.4439	0.476508	-0.252549	0.304052	0.130437	-0.522546	0.490792	0.526367	0.098849	-0.317738
ABCE1	-1.8458	-0.339723	-0.034794	-0.725172	-0.00904046	-0.0616241	-0.26106	-0.60245	-0.591908	-0.935625	-0.630327	-0.850881	-0.180692	-0.251183	-0.227017	-1.02538	-0.0375414	-1.98457	0.12145	0.126666	-0.297441	0.273186	-0.0670368	0.393996	0.268212	0.29451	-0.0994807	0.174167	0.289236	-2.00407	0.278124	0.0776027	0.121034	-0.886832
MPZ	-0.0151366	0.222952	0.0120151	-0.0887901	-0.248894	-0.0672853	-0.225304	-0.476034	-0.778864	0.438771	-0.126895	0.361536	0.20266	-0.650303	-0.648182	-0.658999	0.223766	-0.930652	-0.148681	-0.0362768	0.236823	0.373032	-0.159197	0.543792	0.216014	-0.00598256	-0.0422451	-0.0851775	-0.00531517	-0.409354	-0.0197272	-0.11169	0.0788031	0.819121
CWC22	0.20927	-0.0224994	0.0169802	-0.0587738	0.124962	0.129704	-0.0228614	0.107234	-0.0494588	-0.395716	-0.0919686	0.182876	-0.0979692	0.0533594	0.00960571	-0.332799	-0.0603745	-2.69113	-0.311344	-0.0403826	-0.161721	-0.0861201	0.0182071	-0.0677987	-0.0260523	-0.188761	0.0350403	-0.108907	-0.0707193	-1.15562	-0.292948	0.0346328	-0.218655	0.332153
B3GNT7	-0.431476	-0.248431	-0.247128	-0.034826	-0.343007	-0.214426	0.0883564	0.51501	0.302345	0.576968	-0.281316	-0.0307429	-0.293773	-0.0801539	-0.418908	-0.637616	-0.4031	-0.380238	-0.480944	-0.184185	-0.189933	-0.365648	-0.873968	0.000453985	-0.771356	-0.210703	-0.590764	-0.281143	-0.599721	1.49992	0.0880072	-0.554915	-0.315164	0.874756
PEPD	-0.575989	-0.0733214	0.0421191	0.0565011	-0.0217164	0.0666961	0.0937551	0.33641	0.197781	-0.806795	0.0293058	-0.55677	0.122795	0.0549012	-0.0215525	0.0523141	0.015576	1.31943	0.139158	0.00911335	0.0296729	0.0332683	0.450651	-0.179109	-0.209463	0.213698	0.425263	0.262632	0.240566	1.47392	-0.0284897	-0.0185328	-0.0535581	-0.0952277
LOC100862671	1.07051	0.281708	0.193088	0.443015	0.104365	0.34099	0.374788	0.0491475	0.201887	-0.163277	0.438144	0.152438	0.394728	0.368756	0.154819	0.383989	-0.184979	-0.00835467	-0.466217	-0.308865	0.0125281	-0.00150036	0.303864	0.240268	0.0854935	0.0987582	0.588714	0.0180778	0.0693853	0.390744	0.320821	-0.266322	0.143015	-0.352712
HSPH1	-0.774514	-0.10811	0.0344481	-0.38483	-0.0875123	-0.105977	-0.110301	-0.263467	-0.178395	-1.38839	-0.373641	-0.590132	-0.134065	-0.0526073	-0.0623872	-0.331041	-0.0651691	-1.84459	0.36849	0.0181675	-0.137372	0.0958557	0.370862	0.601569	0.358681	0.348494	0.229901	0.285162	-0.104899	-0.227784	0.418579	-0.0245412	0.0688901	4.7116
IFNAR1	-0.0131676	0.130121	0.134888	-0.345623	0.324588	0.442609	0.226221	0.0134802	0.171234	0.475956	-0.0318417	0.976803	0.0882092	0.257255	0.295939	-0.0595676	0.336247	-1.94304	0.0396647	0.042343	0.128383	0.0172437	-0.0469999	0.109235	0.133989	0.0552617	-0.119165	0.0146084	0.00999372	-0.519397	0.04711	-0.0105932	0.196093	-0.664923
LOC284454	0.858557	0.640866	0.488585	0.726898	0.341188	0.816595	0.252828	0.827954	0.562801	1.03918	0.565688	0.793166	-0.0479834	0.177782	-0.0613618	0.661079	0.32393	-0.903128	0.0363483	0.0855897	-0.118032	0.102116	0.00387814	-0.454704	-0.128384	0.365602	1.06746	0.320591	0.162948	0.68499	0.474962	0.636423	0.310711	1.64837
TLR10	1.10811	0.276906	0.325273	1.19305	0.179637	0.58309	0.59382	0.634276	0.418715	1.24618	0.826896	0.709225	0.694794	0.0894653	0.403601	-0.204959	0.326081	0.125511	-0.280221	-0.309807	-0.409988	-0.501649	-0.676332	-0.577199	-0.201637	-0.0244328	0.46703	-0.229919	0.216739	-0.519774	-0.263344	-0.148798	-0.147862	0.772742
FAM114A2	-0.532602	-0.118875	-0.0521245	-0.39037	-0.0751964	-0.012338	-0.20169	-0.249524	-0.393411	-0.243229	-0.0934627	-0.349435	-0.00395858	-0.356929	0.011005	-0.529544	0.053086	-2.72453	-0.266966	-0.058597	-0.117226	-0.167514	-0.261067	-0.0904267	-0.143182	-0.144653	-0.220927	-0.00993724	-0.227376	-0.673063	-0.17692	-0.100853	-0.0639067	0.172579
DHX16	0.236042	-0.00156455	0.0520575	0.378071	-0.109904	-0.109839	-0.0145813	0.385279	0.262095	-0.177951	0.0663897	0.0289142	0.0632623	0.00980746	-0.114851	0.0217034	-0.0367016	-0.683389	0.237663	0.303681	0.100781	0.172855	0.00115458	0.183945	0.29093	0.169403	0.274512	0.0994983	0.0453644	0.649963	0.221259	0.223031	-0.0667416	1.78072
PPFIA3	0.0644923	0.216712	0.335863	0.297013	0.314449	0.235078	0.420916	0.41022	0.149685	0.889004	-0.00194395	0.367943	-0.203988	0.239986	0.134552	0.174699	-0.241008	0.505693	0.0610039	-0.238865	-0.027185	-0.0146752	-0.174312	0.134175	-0.410451	-0.35757	-0.0721724	0.00518325	0.0912453	1.96486	-0.246471	-0.0388689	-0.00411374	0.812775
NUDT3	-0.192747	-0.0743186	-0.022976	0.265613	-0.0653305	-0.0122834	-0.318973	0.168081	-0.554306	-0.331572	0.184582	0.25837	-0.126899	-0.0427431	-0.301967	-0.227865	-0.166094	-0.713722	-0.16718	-0.106677	-0.23323	-0.215506	-0.326761	-0.509985	-0.242767	0.181136	0.128528	-0.659208	-0.277605	-1.40896	0.060872	-0.834373	-0.650556	-1.04033
PHF19	-0.682781	-0.293086	-0.219508	-0.274771	-0.149569	-0.302079	-0.512804	-0.654338	-0.769179	-1.0411	-0.46132	-0.516092	-0.305643	-0.637542	-0.47945	-0.445286	-0.502383	-0.140192	0.18948	0.0692763	0.209035	0.191488	0.225462	0.0480479	-0.0691976	-0.0173711	0.114979	-0.0969612	0.376904	0.269395	-0.136226	0.0122905	0.0865908	-0.47242
INO80B	1.00534	0.108088	0.835979	0.816612	0.242675	-0.427752	0.377256	1.50574	1.13035	-0.537889	0.620265	0.23466	0.0736526	0.743914	0.163337	-0.757942	-0.504378	-0.627487	0.871059	0.429519	-0.444624	0.461359	1.05509	0.162142	0.0950375	0.60491	1.13604	0.167724	1.12137	-0.254958	-0.358947	0.562326	-0.179556	3.16103
PIN4P1	1.26839	0.751651	0.784357	1.20002	0.862834	0.667273	0.320513	0.757543	0.456337	0.858195	0.854998	0.990031	0.447018	0.0911907	0.216721	0.186576	0.414599	1.31297	-0.0592488	-0.277105	-0.032589	-0.472785	0.674142	-0.322813	0.0201035	0.309341	1.23714	0.24898	0.392052	0.467739	0.131369	0.583025	0.162192	0.710549
RRP12	-1.42077	-0.220094	-0.0127334	-0.0619076	-0.27205	-0.259865	-0.240047	-0.170412	-0.105701	-1.29316	-0.374799	-0.744373	-0.236126	-0.174639	-0.239277	-1.3826	-0.298174	-1.44863	0.214836	0.106926	-0.109815	-0.150772	-0.90926	0.165635	0.189226	-0.522934	-0.452105	-0.0465005	-0.676785	0.186986	0.221907	0.0820843	-0.229366	1.289
ADAM15	-1.00494	-0.288728	-0.228771	-0.134042	-0.226772	-0.350383	-0.237277	0.130352	0.0953429	-0.523568	-0.185004	-0.46732	-0.20385	-0.273403	-0.231243	-0.848507	-0.185069	1.35881	0.089044	0.100023	0.0481557	0.0907254	-0.362985	-0.0929934	0.034665	-0.194027	-0.266895	-0.0108005	0.00385582	0.819116	0.219144	0.100552	-0.140165	0.321068
NDUFA3	-0.421717	-0.310283	-0.128891	0.368009	-0.16462	-0.371302	-0.367089	-0.123182	-0.0992356	-0.59641	-0.153775	-0.640788	-0.158846	-0.214725	-0.16812	-0.295072	-0.256041	1.17535	0.0501271	-0.209062	-0.0574945	-0.123681	-0.0785517	-0.0941137	-0.122392	-0.330545	-0.473419	0.0121741	-0.365064	0.738678	-0.0544163	-0.272255	-0.272946	-0.101285
ST3GAL1	1.3698	0.487754	0.28926	0.207915	0.525073	0.5044	0.602133	-0.0992198	-0.142422	-0.0878557	0.488548	0.421663	0.229327	0.396358	0.439787	1.41252	0.226221	-3.03433	-0.213911	0.0152022	-0.233014	-0.138803	-0.119895	-0.0312786	0.0491763	-0.255765	0.195055	-0.122545	-0.100011	-0.978465	-0.13511	-0.0124458	-0.111222	0.345087
TINAGL1	1.06953	0.663513	0.286385	0.622898	0.332285	0.510071	-0.0489934	-0.169346	0.134799	0.719412	0.421273	0.543007	0.373232	0.46118	0.101202	-0.0194819	0.459067	2.11179	-0.220902	-0.178282	1.09381	-0.61421	-0.264265	-0.249778	-0.180244	0.0560524	0.195284	-0.23804	0.210325	0.139889	-0.56306	0.0564051	0.317917	0.32545
FGGY	-0.157908	-0.189111	-0.129704	-0.0645984	-0.273865	-0.186373	-0.0221697	-0.964822	-0.990339	0.208899	0.127084	0.0988687	-0.0264162	-0.249989	-0.234878	-0.750804	0.187374	-0.656315	-0.165294	-0.341318	-0.303451	-0.196301	0.0612743	-0.307444	-0.181818	-0.409135	-0.0403827	-0.165408	-0.208842	-0.768985	-0.0514505	-0.0882129	-0.331871	-1.65638
NPC2	-0.20275	-0.113593	-0.0668099	0.194332	-0.00969763	-0.169871	-0.0623862	-0.0421356	0.0346418	-0.0130682	0.00604113	-0.103257	0.000862275	-0.125066	-0.00464606	-0.594277	-0.0448446	1.25533	0.39308	-0.0813713	0.148002	0.147909	0.596426	0.429137	0.103841	0.484678	-0.021815	0.176268	0.207517	0.738626	0.302648	-0.0325861	0.0486036	-0.553806
RPS6KA2	0.874538	0.484609	0.273266	0.0925112	-0.0210892	0.162181	0.311818	0.114312	0.00679296	-0.233764	0.306378	0.447133	0.31888	0.409863	0.256752	1.53131	0.185288	0.0365697	-0.525455	0.0296817	-0.213645	-0.081723	-0.73996	-0.456809	-0.206477	-0.852545	-0.0287814	-0.137089	-0.349712	-0.00427561	-0.56921	0.0279918	-0.15964	-0.449534
OTUB2	-0.723543	-0.280326	-0.0763446	-0.203658	-0.359783	-0.214885	-0.537755	-0.798893	-0.553668	0.169382	-0.248713	-1.00009	-0.350538	-0.523197	-0.27227	0.198609	-0.363625	-1.76852	0.0396964	-0.195988	-0.314979	-0.380572	-1.11525	0.0302409	-0.270496	-0.900726	-0.76053	-0.291073	-0.687157	0.0446895	-0.0758446	-0.162032	-0.477912	0.589457
BLM	-0.0536394	-0.177982	-0.0963988	-0.468275	-0.0337958	-0.328384	-0.860086	-1.67009	-1.2358	-0.435291	-0.666747	-0.373267	-0.580813	-0.695929	-0.362006	-0.405253	-0.329799	-1.08592	0.391102	0.0717718	0.00623451	0.611981	1.09642	0.392324	0.101696	0.495803	0.574294	0.744298	0.400246	-0.376859	-0.219139	-0.152137	0.648812	0.537341
ATE1	-0.313395	-0.0286521	-0.0665847	-0.638526	0.0263793	0.127033	-0.0330509	-0.259146	-0.0680721	-0.312958	-0.12078	-0.22686	-0.0873848	0.0892015	-0.0231712	-0.110939	-0.0445674	-3.21882	-0.10034	0.102525	0.0213264	-0.056148	-0.337677	0.072504	0.305086	-0.160406	-0.249321	-0.02584	-0.121873	-0.684237	-0.273399	0.0392863	0.0890325	-0.105031
NEU3	-0.317074	0.432657	0.30923	-0.59328	0.277134	0.440261	0.473885	0.133829	-0.00380071	-0.197432	0.398257	-0.428845	0.392962	0.392709	0.252549	-0.322794	0.203852	-2.41775	0.579564	0.218446	-0.0522094	0.514237	1.23128	0.533037	0.1816	0.863559	0.353879	0.460143	0.585985	-1.4131	0.591167	0.263208	0.389008	0.879776
TPRN	0.20168	-0.281417	0.0466746	0.205358	0.0551676	-0.0649814	-0.0839513	0.531612	0.571542	-1.50278	0.0753804	-0.677775	0.00292805	0.249211	-0.10675	0.259476	-0.312652	-2.0967	-0.0589498	-0.234304	0.486179	0.194833	-0.0170579	0.150219	0.079814	-0.275916	0.493049	-0.153361	-0.0765773	1.33231	-0.251094	-0.17011	-0.277307	0.831054
FGD6	-0.596067	0.247308	0.191074	-0.227253	0.215978	0.365966	0.22179	0.0959474	0.188468	0.152116	0.137821	-0.338088	0.134529	0.240004	0.145536	0.444236	0.34441	-3.771	-0.214253	0.0179567	0.0760165	0.214846	0.0956646	-0.13248	-0.232627	0.28697	-0.485598	0.0622278	0.268958	-2.26398	-0.176764	0.0864032	0.189161	-1.31337
TMPRSS11B	1.18796	0.86849	0.50198	0.922152	0.988347	1.12246	0.424325	0.736726	0.899326	0.705203	0.785657	0.770405	0.0504557	0.647472	0.446954	0.504246	0.386192	-1.18839	0.145636	0.303242	-0.541579	-0.0275051	-0.0846072	-0.22811	-0.417336	-0.0412135	0.46421	-0.0711385	-0.0809893	-0.337429	0.0872105	-0.212763	-0.128888	-0.477447
AAK1	-0.530762	0.192881	0.161355	0.0539817	0.0796232	0.321559	0.0743842	-0.303998	-0.277462	0.438533	0.129074	0.117456	0.0851804	0.192628	0.021676	-0.14769	0.20011	-3.07293	-0.0331361	0.0559397	0.203179	-0.0410734	-0.654276	-0.130263	0.0938811	-0.364316	-0.590676	0.0764566	-0.344908	-0.216289	-0.307372	-0.00965915	0.000890037	0.716304
SAA2	0.488592	0.928235	0.535991	0.551274	0.809367	1.2043	0.661733	0.761719	0.719135	0.884055	0.732294	0.860875	0.624016	0.143799	0.14806	-0.0562428	0.452386	-0.556523	-0.100793	-0.292214	-0.325092	-0.0398682	-0.139081	0.197451	0.130688	0.100013	0.315092	0.00632892	-0.0747523	1.31112	-0.292911	-0.188853	0.00218458	0.719029
USP10	-0.214632	-0.0347147	0.0780871	-0.241608	0.0636833	0.122257	0.0140871	0.300741	0.266694	-0.0564838	-0.0111565	-0.0274392	0.00242087	0.180432	0.109498	-0.296466	0.0488082	-2.65849	-0.138731	-0.037987	-0.0474239	-0.0633666	-0.111618	-0.0357515	0.0523037	-0.245035	-0.126012	0.114562	-0.183874	-0.350444	-0.0454285	0.0659968	-0.0146726	0.643693
DYRK2	-1.25617	0.0660401	0.245216	-0.32199	0.171717	0.139664	-0.0394778	-0.0789549	-0.0985811	-0.284882	-0.121835	-0.250508	0.0774549	0.177096	0.0894969	1.23557	0.192238	-3.40986	-0.39409	0.00258665	-0.0764092	-0.214766	-1.72943	-0.32813	0.0216216	-0.834456	-0.866314	-0.425593	-0.792949	-0.692809	-0.41994	-0.0113932	-0.110785	-1.06383
HIST2H2AA4	0.941645	0.0995231	-0.00787473	1.34203	0.414889	-0.129551	0.285552	2.70625	2.65048	-0.274403	0.0848082	0.922384	-0.00815621	0.112721	0.0772342	-0.128136	0.0445924	2.01589	0.330383	0.3224	0.344499	0.203008	-0.0453509	0.412053	0.00276492	0.422467	-0.288371	-0.245962	0.377238	2.26514	0.384332	-0.079817	0.242209	-0.441121
HNRNPD	-0.296452	-0.122011	-0.186527	0.208319	-0.120715	-0.0038359	-0.194013	-0.317997	-0.342295	-0.417232	-0.0666406	-0.0872015	-0.190589	-0.161438	-0.200148	-0.216603	-0.0914769	-1.2432	0.0379291	-0.00559986	-0.097706	-0.122133	-0.00380247	0.0593428	-0.159844	-0.150727	-0.0139446	-0.148824	-0.207695	-1.01577	-0.0991988	-0.0749803	-0.198045	-0.118142
SLX4	-0.155728	0.0619478	0.173922	-0.362163	0.0799466	-0.0141793	-0.105707	-0.277551	-0.22629	-0.550895	-0.100843	0.158672	-0.278496	0.00823315	-0.16338	0.0794941	-0.163225	-1.33146	0.37641	0.327577	0.330204	0.32096	0.275293	0.50041	0.415732	0.341893	0.812963	0.35877	0.370252	0.775687	0.608451	0.54913	0.4383	1.52373
LOC100130954	0.516751	0.482338	0.453941	1.32427	0.72361	0.909214	0.473281	0.399199	0.328977	0.308497	0.555583	0.398397	-0.00240684	-0.374119	-0.154011	-0.00407029	0.751173	1.23471	-0.0244523	0.402815	-0.387039	-0.000980558	0.350295	-0.114752	0.142527	0.363648	0.821092	0.298525	0.641663	-0.350813	-0.0179152	-0.134488	0.173933	0.757625
ADRM1	-0.388482	-0.191183	-0.0611725	0.0974134	-0.0714977	-0.223902	-0.110377	0.213125	0.0561245	-0.616409	0.0132964	-0.441524	-0.0993517	0.0384311	-0.224952	0.200547	-0.29904	-0.960355	0.156828	0.000486887	-0.0750427	0.0389313	-0.358466	0.0632736	0.0741058	-0.37877	0.0767485	-0.312672	-0.242619	0.841756	0.0744995	0.00505069	-0.19427	2.13677
GPAA1	-0.196454	-0.26499	-0.255786	0.0721501	-0.249254	-0.17142	-0.0775731	0.151255	0.111607	-0.697705	-0.0625859	-0.398166	-0.18808	-0.289205	-0.127402	-0.27314	-0.300954	1.48777	0.0503451	-0.182026	0.0686837	-0.0864745	0.0185461	0.00705971	-0.0261353	0.0834359	0.346319	-0.152654	0.067996	1.31326	0.0171719	-0.20031	-0.16272	0.323301
POM121C	0.325691	0.0557161	0.0399752	-0.187478	-0.0320726	0.0441913	0.0772816	0.585833	0.248154	-0.638774	0.0495452	0.248994	0.0121825	0.135006	-0.0021398	-0.293872	-0.121284	-2.0243	-0.155207	0.0988532	0.185086	-0.145644	0.0124145	0.249271	0.247752	-0.15987	0.45237	-0.0481618	-0.0318735	0.718188	0.212314	0.077465	-0.0871155	1.52639
CDK19	0.0574451	-0.0497802	-0.0818207	-0.313346	-0.0462994	0.105016	-0.141612	-0.504757	-0.495605	0.374835	-0.262852	0.328374	0.0332588	-0.208533	0.00159165	0.567191	-0.0764916	-2.35242	-0.271527	0.163868	-0.0569197	-0.163713	-0.236536	-0.0847167	0.0721236	-0.301185	-0.0838893	-0.116386	-0.109091	-0.382208	-0.188227	-0.0735856	-0.00776984	-1.31267
ZADH2	0.00601386	0.17521	0.076464	-0.0665846	0.12004	0.0414154	0.0778544	0.162606	0.109816	-0.50912	-0.0275554	0.0738497	0.0179491	0.232675	0.126701	-0.0444695	0.137375	-2.09879	-0.20741	-0.0294597	0.0844407	0.040746	0.0113239	-0.156886	0.0820867	-0.212098	0.188707	0.0704982	0.0447441	-0.416305	-0.19941	0.00937168	-0.00188348	-1.54915
MCTP2	0.0535911	0.0206812	-0.181893	0.116927	-0.210454	0.409137	-0.0555343	-0.167716	0.123339	0.75513	-0.187995	-0.0205468	-0.105166	-0.0815121	-0.396748	-0.485173	-0.00538802	0.597646	0.105731	-0.0660491	0.331758	0.448957	0.337139	-0.0490895	0.400898	0.330389	0.405762	0.188878	0.244855	-0.00540979	0.0546998	0.456005	0.594394	1.81909
IGFLR1	0.822859	-0.152912	-0.284779	0.317067	-0.126091	-0.143477	0.155457	-0.298788	-0.254846	-0.713009	0.104571	-0.102745	-0.0396759	-0.0727404	-0.116289	-0.870885	-0.24839	-0.125732	-0.0712657	-0.0212177	0.133721	-0.0613823	0.673463	-0.336528	-0.477711	0.296471	0.876804	0.100605	0.33762	-0.358194	-0.223352	-0.215044	0.0303741	-3.879
MYO1G	1.74331	0.587869	0.579203	0.824937	0.246771	0.792727	1.02268	1.52173	1.67246	2.90269	0.698991	1.91348	-0.169548	0.738151	0.194204	1.89215	-0.243207	-1.27083	0.00587465	-0.0605846	-0.0517854	0.0568263	-0.0252724	-0.0540606	-0.219188	-0.0163866	1.02184	-0.13402	0.115597	-0.0815408	0.146354	0.00877999	0.230618	-1.28104
ZNF358	1.45978	0.130146	0.0272433	0.554534	-0.0895055	-0.0252945	0.379931	0.28048	-0.0673566	0.163791	0.507243	0.0293145	0.172253	0.565834	0.325387	-0.080625	-0.0358881	-0.653164	0.152282	-0.115387	0.229169	0.0239392	0.845726	-0.40481	-0.586062	0.472938	0.698889	0.188136	0.501308	-0.458838	0.31911	-0.119113	-0.18091	0.700725
DIS3	-0.230409	-0.00112575	0.0146936	-0.33318	-0.03362	0.0967336	-0.00475097	-0.268954	-0.205806	-0.315975	-0.243811	0.0818984	0.045308	0.00956	-0.0834661	-0.376219	0.00945772	-3.37231	0.0355557	0.0408813	-0.0294566	0.0322725	0.149192	0.10408	0.169926	0.0473026	0.23716	0.128267	0.00399381	-0.855246	0.143863	0.145318	0.150844	0.249833
SLC44A1	2.06554	0.328841	0.0930022	-0.0906468	0.129146	0.278825	0.357146	0.145648	0.240684	0.921458	0.110337	0.636888	0.173022	0.232224	0.22032	1.50763	0.157632	-0.466278	-0.0862294	-0.0202272	-0.0332367	0.0979904	0.587369	0.0997298	0.154003	0.299976	0.17063	0.0749939	0.169945	-0.488636	-0.118857	-0.0112408	0.0668056	-0.465482
IKBKG	-0.0707891	0.0178067	0.0639661	0.204263	0.154136	-0.145429	0.0346891	0.164007	0.0934327	-0.318732	0.181595	-0.197453	-0.0142553	-0.168555	-0.0741736	0.340825	-0.0729628	0.025855	0.123745	-0.108481	-0.0132502	0.021155	0.0708172	-0.00272407	0.00714659	-0.0426614	0.0344171	-0.17638	-0.0509029	0.981288	0.154322	-0.163567	-0.135685	0.833437
NAE1	-0.739764	0.0999415	0.0158796	-0.331102	-0.0402319	0.0346239	0.123768	-0.787931	-0.600917	-0.187908	-0.336718	-0.343386	0.143925	0.147714	0.0056803	-0.288629	0.148601	-1.35081	-0.184227	-0.0958306	-0.0286185	-0.203206	-0.512575	-0.109867	0.0987428	-0.475062	-0.163935	-0.0945681	-0.487879	-1.94245	-0.266895	-0.034206	-0.134563	-0.0180283
RNF114	0.0728367	-0.103194	-0.161539	-0.0210863	-0.0351272	-0.0817816	0.0269346	0.251487	0.254182	-0.124564	-0.0797572	-0.1004	0.00626958	-0.0928814	-0.0395642	-0.13909	-0.00544297	-3.68403	-0.263882	-0.0401982	-0.0769955	-0.055904	0.0507123	-0.269435	-0.13055	-0.0226634	-0.175581	-0.114591	-0.0056566	-0.34198	-0.230832	-0.128169	-0.020877	-0.94184
INCA1	0.331697	0.411645	-0.235786	0.866477	0.147036	0.413678	0.246459	0.615428	0.881329	0.67568	0.500221	0.103002	0.187295	-0.0197519	0.082381	-0.255201	0.0221681	-0.0893835	0.126839	0.0382631	-0.0861532	-0.157777	0.0432592	-0.31988	-0.025711	0.0266573	0.688719	-0.227307	0.0252926	1.12806	-0.291149	-0.246396	0.249467	-0.287231
CD81	-1.09584	-0.282143	-0.19064	0.00705239	-0.12419	-0.155701	-0.0486037	0.219822	0.133341	-0.263867	0.180814	-0.0775842	-0.0469316	0.0485392	-0.03853	-0.897088	-0.102338	1.16785	0.0951661	-0.0310562	0.171112	0.124814	0.221164	-0.188448	-0.222234	0.174313	0.417219	0.281221	0.275121	0.612074	-0.0691215	-0.0839062	-0.014219	-1.20527
C7orf55	0.825682	0.150495	0.358996	1.17032	0.322629	0.485959	0.549748	0.562619	0.422609	0.164235	0.610434	0.387035	0.329819	0.356566	0.125609	-0.499609	0.228761	0.896315	0.230629	0.277359	-0.0425363	0.334877	0.325082	-0.192876	-0.215195	0.380624	1.15321	0.144593	0.0600086	0.755503	0.0479899	0.153816	0.143401	0.342494
LCP2	-0.0241794	-0.074127	-0.0384137	-0.45247	-0.0282226	-0.12473	-0.0146443	0.204642	0.13627	-0.258995	-0.0452284	-0.674967	-0.0999831	-0.091205	-0.000357902	-0.871431	-0.0263385	-3.94523	-0.0514462	0.100735	0.0791825	0.0753686	0.267407	0.00196719	0.115532	0.0169994	0.0787666	0.13453	0.169758	-0.645442	0.0335874	0.082854	0.116401	-0.427922
EEF1B2	-0.505108	-0.383686	-0.241135	-0.0495053	-0.192677	-0.493396	-0.45358	-0.616933	-0.555892	-0.689665	-0.302694	-0.315936	-0.195322	-0.0213503	-0.314132	-0.566882	-0.152547	1.09912	0.0245416	-0.0184576	-0.288484	-0.000827195	0.0628268	-0.0705816	-0.0895035	0.0849785	0.25423	0.206004	-0.0311109	-0.648783	-0.0602618	0.0423329	-0.206135	0.457312
LOC731424	0.559651	0.194879	0.228795	0.773399	0.151294	0.13221	0.115988	0.338334	0.592606	1.3283	0.0522768	-0.205478	0.0134473	-0.0283465	-0.3192	-0.439814	0.0993421	-2.37748	-0.939746	-0.517489	0.0290061	-0.585367	-2.66121	-0.547535	-0.434912	-1.60591	-1.32331	-0.618273	-1.72798	0.300033	-0.608903	-0.216292	-0.489926	-0.597689
ZNF24	-0.0272641	0.0564609	-0.02212	-0.389718	0.0359086	0.118587	0.0449454	0.104152	0.0692392	-0.383493	-0.0883663	-0.0438998	-0.0142987	0.134256	0.0645319	-0.359139	0.133935	-3.12393	-0.219743	0.0691139	0.117104	0.00103668	0.121325	0.0696339	0.220621	0.108143	0.112957	0.0489027	0.116328	-0.557291	-0.0238103	0.159025	0.0960629	0.0884154
AIF1	-1.25904	-0.511439	-0.419795	-0.0195336	-0.22328	-0.0373987	-0.337796	-1.53872	-1.31199	-0.496572	-0.159825	-0.00153911	-0.22714	-0.691014	-0.218854	-2.3753	-0.243624	-0.659872	-0.0252951	-0.228996	-0.0436452	-0.0836349	0.834453	-0.164821	-0.589063	0.545748	-0.644853	-0.0148856	0.266637	-0.819355	-0.237579	-0.320556	-0.185017	-3.4177
LOC374443	-0.0301147	-0.181801	-0.132808	-0.374539	-0.0580379	0.0616945	-0.547151	-0.293567	-0.483805	0.112496	-0.482228	-0.398635	-0.208003	-0.400708	-0.340338	-1.44019	-0.128295	-0.329068	-0.0583873	-0.115348	0.118089	0.0219554	-0.428006	0.100632	0.394155	-0.353181	-0.0207915	-0.0413538	-0.349092	-0.454875	-0.122476	-0.0793969	0.230835	-0.160083
IFI44	-1.00788	-0.42617	-0.282458	0.0364608	-0.194738	-0.0928875	-0.292991	0.165061	0.558784	-0.454899	-0.674709	-0.780559	-0.220758	-0.835626	-0.164401	-2.4645	-0.168727	-1.31388	0.0150799	-0.0876982	0.156538	0.0932475	0.411603	0.135025	-0.129312	0.33696	-0.351568	0.196188	0.207645	-1.19391	-0.070541	-0.0920045	0.0378297	0.480751
ZNF280B	-0.653966	-0.118749	-0.557139	-0.209132	-0.352398	-0.0344122	0.0131201	0.139954	-0.136423	-0.944019	-0.566945	-0.496993	-0.253174	0.190453	-0.0815149	-0.0668899	-0.266572	-1.4353	0.115567	-0.172748	0.19787	0.0843106	0.711276	-0.0393644	0.170581	0.393965	0.755897	0.356971	-0.0696394	-1.26273	0.0497499	0.141058	0.177494	1.97128
KIAA1598	-1.19441	-0.142511	0.0586503	-0.496761	-0.11842	-0.00266811	-0.222704	-0.37643	-0.414905	-0.584461	-0.330784	-0.773095	-0.095905	-0.33628	-0.112777	-0.493251	-0.0353582	-1.23657	-0.0100787	0.0392802	0.126099	0.0747563	-0.32743	-0.0335429	-0.224944	0.121381	-0.607149	-0.0336466	0.104633	-1.16515	-0.157777	-0.0231996	0.0712078	-0.996478
POFUT2	0.820283	0.427671	0.214772	0.36398	0.44598	0.0891581	0.283435	0.905536	0.716026	0.0964898	0.337649	0.424887	0.353519	0.358043	0.165349	0.0274493	0.149271	-0.812116	-0.0392307	-0.140541	0.133426	-0.0324435	0.283942	0.365413	0.081816	0.000929014	0.9012	0.0417704	0.164999	0.929061	-0.356648	0.0537939	0.210557	2.41249
SLC25A44	0.113037	0.0724379	0.072504	0.0617392	0.0926636	0.0151209	0.14789	0.465032	0.369694	0.0556001	0.17648	-0.312269	0.0914432	0.0690816	0.0227865	0.0174473	0.0317091	-1.24627	0.234686	0.00627509	0.163241	0.0702559	0.391861	0.353257	0.0432185	0.344967	0.327062	0.089183	0.094546	1.27882	0.335466	-0.0150606	0.115556	1.27046
RRAS2	0.384942	0.447658	0.221664	0.620028	0.354121	0.346467	0.884431	0.840869	0.568991	0.457039	0.29337	0.147885	0.108667	-0.0670477	0.107093	1.01615	0.492016	1.30065	-0.704977	-0.269165	-0.472538	-0.582914	-1.40103	-1.29821	-0.158565	-1.07231	-0.74993	-0.88898	-1.03889	0.242994	-0.658149	-0.230641	-0.220791	1.24403
ASTE1	-0.0905963	0.0786699	0.126968	-0.135069	0.192244	-0.303965	-0.128549	-0.198525	0.0350585	-0.673459	0.0866057	0.114481	-0.0401316	0.159321	0.0860423	-0.216492	-0.171047	-2.08593	-0.0582038	-0.0241975	-0.090891	-0.137086	0.0117213	-0.303231	-0.102011	-0.000335126	0.347983	0.0576958	-0.249294	-1.12008	-0.474674	-0.0234198	-0.0929983	-1.09179
SP110	-0.0922308	0.0464	0.134479	0.73673	0.186383	0.161617	-0.0153138	1.07681	1.08681	0.187097	0.0370328	-0.495492	0.0584203	-0.415006	0.0532384	-0.877543	0.280308	-1.98125	-0.0260177	-0.032006	0.0431478	0.0542518	0.203174	-0.0156643	-0.21295	0.0598308	-0.011969	0.0865659	0.0355769	-0.0763401	-0.207922	-0.0705703	0.0908894	-0.853537
HCG4B	0.439055	0.00208662	0.527769	0.295451	0.271694	0.715324	0.273157	1.42181	1.22462	0.23373	0.0148017	0.731651	0.0265067	-0.0286486	0.461221	0.785598	0.314544	-0.294556	-0.0276255	-0.221349	0.277514	0.23976	0.539286	-0.0579545	-0.0450661	0.0729546	0.511475	-0.660654	0.102543	0.668311	0.0805746	-0.279516	-0.0962575	0.109587
ADAMTS2	1.04732	0.670275	0.328966	0.80386	0.435365	0.968254	0.619788	1.0584	0.673717	1.00975	0.479966	1.23053	0.471527	0.45826	0.417096	1.41357	0.539082	0.185882	-0.140325	-0.0125928	0.00866807	0.227535	0.403685	-0.0020619	0.0758732	0.310508	-0.0285512	-0.113917	0.613226	-0.651752	0.186288	-0.0359442	0.0683036	-1.39226
C14orf80	-0.37043	-0.487715	-0.415426	-0.350539	-0.17519	0.0420658	-0.507544	-0.209717	-0.333669	-1.13622	-0.155355	-0.0167431	-0.211694	-0.519418	-0.365334	0.100971	-0.71547	-1.28739	-0.0891471	0.124989	0.0210723	-0.0193459	0.0983452	0.202384	-0.130034	0.0521276	0.778171	-0.292463	0.00201786	-0.0950764	0.00262158	-0.0587693	-0.514351	0.959452
SLC24A4	0.530939	0.443674	0.0827466	0.73562	-0.107916	0.452305	0.360218	0.289058	0.428574	1.02589	0.429395	0.601448	0.159136	-0.00924628	-0.161819	-0.727954	0.314622	0.618676	0.101285	0.448192	0.23295	0.253338	1.41679	-0.224007	0.197818	0.954968	1.22895	0.79387	0.706569	-0.534935	0.138924	-0.00825809	0.366675	-0.0179553
CDKN1A	0.197629	-0.203909	-0.115753	0.241581	-0.0632689	-0.206821	-0.00240267	1.3775	1.35715	0.920559	0.0126405	0.0783675	-0.000460126	0.324877	0.0518449	1.29331	-0.123813	-2.43663	0.0873079	0.0132795	-0.0242228	-0.23364	-0.43948	0.0797521	-0.181852	-0.132018	0.276979	-0.183611	-0.335227	0.927565	0.155545	-0.105293	-0.0209109	1.23063
MEX3D	0.649777	0.108562	0.394554	0.207867	0.123028	0.191801	-0.0740819	0.369775	0.433955	-0.208853	0.134605	0.540585	-0.0876858	0.311437	0.449087	1.10067	-0.0527315	-0.0374356	0.152483	0.216916	0.562088	0.0856542	-0.117697	-0.338419	-0.509754	-0.0650093	0.517249	-0.311182	-0.423406	1.41542	-0.349569	0.0236789	0.169359	-0.0626506
EIF1AD	0.0773176	0.10117	0.0996114	0.144968	0.294675	0.0924251	0.11586	0.225368	0.217643	-0.194843	0.0917701	0.00133544	0.137909	0.102973	-0.00542072	-0.0455418	-0.00887552	-1.34277	-0.0601857	0.0522002	0.0592932	0.0980681	0.0196455	0.116582	0.0369061	0.0836925	0.336361	-0.0659461	-0.0830772	0.731841	0.044207	0.0277061	0.0480879	1.63447
SLC22A18AS	0.827066	0.149656	0.25743	0.696918	-0.00325176	0.271522	0.418533	0.176818	0.132841	-0.197562	0.515121	-0.79603	0.0278805	0.27217	0.313271	0.154226	0.274296	-1.44454	-0.11247	0.0560086	-0.0865598	0.178232	0.272796	0.125245	-0.234066	-0.309576	-0.608268	0.134321	-0.0991814	-0.00841145	-0.023385	0.146713	-0.0812677	0.355674
ZNF334	0.215985	0.431402	-0.0534102	0.0477943	0.124713	0.592627	-0.114966	0.268758	0.707702	0.39803	-0.0678408	0.244512	-0.0834954	0.621353	0.456575	0.00631908	0.234116	-1.02739	0.0282611	-0.233671	-0.0560765	0.125051	-0.0965931	-0.195116	0.0782407	-0.0432784	0.719797	0.289421	0.223843	0.453883	0.0782211	0.0913633	0.094288	0.665576
HPS3	0.42052	0.243815	0.0117136	-0.280518	0.00966712	0.002749	0.137675	0.341253	0.353211	0.0155335	-0.0138798	0.430393	0.166713	0.318483	0.155671	1.57975	0.244788	-3.18815	-0.101841	0.0367266	-0.0779647	-0.0412274	0.296098	-0.0645095	0.151769	0.00129601	-0.0713564	0.0207271	-0.058525	-0.571355	-0.0780818	0.115596	-0.0362017	-0.660749
BRIP1	0.289283	0.483937	0.25957	0.835625	0.355732	0.67434	0.357782	-0.043086	-0.048644	0.17716	0.295796	0.499465	0.051936	-0.267842	-0.174974	-0.389503	0.245276	-0.796094	0.132636	0.0322853	-0.311723	0.483303	1.44489	-0.0892733	-0.0798074	1.11536	1.21807	0.0129371	0.794375	-0.906636	0.521427	0.285935	0.692451	0.0815063
FDPSP2	1.01437	0.86462	0.452266	1.4617	0.59468	1.0017	0.870394	0.6211	0.546026	0.675807	0.946296	1.06854	0.466598	0.221098	0.034134	0.370309	0.581525	0.863526	0.694278	0.0501467	-0.0178251	0.494826	0.396741	-0.560317	-0.351415	0.621381	1.61446	0.480313	0.677424	0.899749	0.339336	0.403814	0.815304	1.15143
RBPJ	-0.372386	0.053857	0.102533	-0.274572	0.162267	0.091346	0.0502296	-0.0553962	0.091589	0.671631	-0.448278	0.478977	-0.0957928	0.203002	0.0650401	-0.0720881	0.0583992	-3.37029	-0.145159	-0.135229	-0.265216	-0.137592	-0.362835	0.105721	0.113164	-0.194003	0.0324134	-0.0624639	-0.295618	-0.547412	-0.151491	-0.168358	-0.102055	-1.0304
ICA1	-0.119955	-0.126503	-0.0335053	-0.093404	0.203827	0.174513	-0.0266041	-0.714896	-0.901164	0.800372	0.17862	-0.236506	-0.0258131	-0.0882619	0.126186	-0.295427	0.0727625	-1.09171	-0.444767	0.0173118	0.125754	-0.096749	0.0451729	-0.246427	-0.176964	-0.176857	-0.0942656	0.0103062	0.0847901	-1.70076	-0.149462	-0.029166	0.016667	-0.645851
UBTD1	-0.473297	-0.0259798	-0.029843	0.18073	-0.121016	-0.225859	-0.00136149	-0.407802	-0.40555	-0.162603	-0.231342	-0.311076	-0.145577	-0.14812	-0.0716174	-0.254429	-0.108673	0.130654	0.0788388	-0.0319855	-0.338482	-0.18795	-0.996653	0.0999163	0.179934	-0.313906	-0.833895	-0.227902	-0.552964	0.618067	0.10393	-0.157597	-0.688763	0.340568
PABPC1L	-0.00467507	0.302499	0.0935287	0.540611	0.296523	0.402528	0.338352	0.265348	0.306669	0.72435	0.44667	0.265092	0.580383	0.263271	0.43907	-0.329534	0.467096	1.75961	0.317028	-0.0696433	0.0790069	0.248673	0.16973	-0.121654	-0.0520376	0.715706	0.376515	0.133701	0.718583	0.451214	0.360338	0.594273	0.754505	0.863508
ST3GAL6-AS1	-1.07564	-0.228601	-0.151093	-0.116807	-0.195217	-0.3171	-0.592872	-0.372932	-0.290149	-0.14831	-0.195231	-0.500613	-0.0705789	-0.481781	-0.115788	-0.015062	-0.00348676	1.11154	-0.290663	-0.258368	-0.722582	-0.164175	-1.76493	0.195686	0.0380442	-1.07958	-0.771193	-0.547244	-1.01376	0.130628	-0.044341	0.0641436	-0.564317	0.157269
AGAP3	0.333841	0.182406	0.293242	0.434421	0.350433	0.281867	0.324411	0.712236	0.622559	-0.255745	0.434918	0.0599245	0.127753	0.547635	0.301858	1.00634	0.263707	-0.729052	-0.105349	-0.0339566	-0.0725874	-0.0241341	-0.159997	-0.320963	-0.0885582	-0.209706	0.338542	-0.11609	-0.0560151	0.189401	-0.0972763	-0.0272382	-0.101614	-0.38934
SPIRE1	-0.0313032	0.276201	0.255316	-0.100563	0.061566	0.197058	0.215351	0.185199	0.108183	-0.137547	0.126145	0.000591924	0.154036	0.450376	0.227436	0.291617	0.223287	-3.20545	-0.426664	0.112202	0.00980765	-0.138605	-0.790271	-0.332183	0.183523	-0.650596	-0.418659	-0.0183591	-0.468008	-1.15519	-0.398241	0.0784912	-0.0866615	0.0450858
ZNF566	-0.185951	0.11056	0.0173593	0.212913	-0.143897	-0.0446589	0.0392807	-0.150473	-0.00534576	-0.294578	-0.133588	0.0255745	-0.0857442	-0.205868	-0.203809	-0.544008	-0.0611443	-2.22014	-0.431994	0.299591	0.0578809	-0.140137	0.200692	-0.14755	-0.100749	-0.308722	-0.0566424	-0.135611	-0.249695	-0.629383	-0.302059	0.226076	-0.0529001	0.0819347
SWI5	0.798802	-0.0974843	0.0146757	0.666907	-0.00325651	-0.0218666	0.0439741	0.188277	0.392361	-0.346025	0.639668	-0.0257125	0.406483	0.0976015	0.114267	0.23045	0.222382	0.161134	-0.209536	0.0300005	0.0721724	0.167884	-0.0357007	0.0573191	0.553089	-0.125209	0.696675	0.288676	0.140081	1.10917	0.0455817	-0.0189268	0.0831708	1.56695
EPHA1-AS1	0.669414	0.670434	0.480211	0.864901	0.0373029	0.721766	0.380863	0.724957	0.451786	1.6142	0.622161	0.514706	0.281021	0.160595	0.142106	0.864228	0.150366	0.0542157	0.14909	0.153579	0.248022	0.760702	0.645862	0.375557	0.521853	0.449625	0.985452	0.637061	0.924478	0.704265	0.242572	0.524425	0.259917	0.448255
MDM4	0.507251	0.584344	0.427834	0.492214	0.42378	0.551012	0.500836	0.127744	0.0617432	0.434059	0.394866	0.992503	0.373764	0.127366	0.07393	-0.498889	0.272862	-1.94554	-0.172436	0.079868	-0.379834	0.042178	-0.179745	-0.423527	-0.210276	0.0232781	0.472828	0.0502682	-0.155259	-0.797344	-0.379525	0.130004	0.207379	0.414197
NCAPG2	-0.90401	-0.373204	0.0385819	-0.564967	-0.109866	-0.221951	-0.632261	-1.14306	-1.17451	-1.64296	-0.561085	-0.729114	-0.244035	-0.637904	-0.474279	-0.876733	-0.292067	-1.48367	0.0309678	0.296248	0.0475328	0.0548052	0.475114	0.381696	-0.086566	0.427109	0.611072	0.25744	0.0842955	-0.168609	-0.0134796	0.0260035	0.202544	-0.660672
IGSF8	0.158587	0.0803575	0.0211819	0.225579	0.213035	0.0820456	0.148975	-0.0749465	0.0412591	-0.251021	0.417379	0.363733	0.0815633	0.275655	0.251078	0.493608	0.185236	1.23958	0.225415	0.141302	0.350476	0.171021	0.10682	0.325295	-0.155273	-0.0187123	-0.119601	0.128202	0.0151937	0.17184	0.169732	-0.16273	0.16774	0.929362
SNAI3-AS1	-0.367464	0.088531	0.0444312	0.0354722	-0.149174	0.300039	0.099696	-0.621356	-0.218872	0.312127	-0.0143031	-0.344498	0.162782	-0.107834	-0.0342246	-0.00693183	-0.212476	-0.158174	0.186646	-0.102467	-0.19928	-0.0238944	0.130794	0.230825	0.135888	0.00641213	-0.107997	0.219528	-0.30913	1.53841	0.122053	0.258133	0.249247	1.42365
VDAC1	-1.2502	-0.22759	-0.00229027	-0.361457	-0.128914	-0.189201	-0.228764	-0.22196	-0.332559	-0.677666	-0.306593	-0.344237	-0.156817	-0.0318971	-0.221039	-0.39043	-0.124001	0.204349	0.0416124	-0.0706773	-0.0551534	-0.0660093	-0.786867	0.138943	0.0703134	-0.526284	-0.325554	0.0783376	-0.400719	0.0788868	0.0161106	0.0357577	-0.0901668	0.297266
TSKU	-0.342874	-0.22231	0.224615	0.063102	0.284117	0.390886	0.493498	1.95195	1.84099	0.993318	0.630877	0.557178	-0.347091	1.12932	-0.0139549	2.03762	-0.032953	-0.950238	0.409586	0.253228	0.286891	0.376334	-0.564811	-0.119801	0.176528	0.00310681	1.38034	0.525318	-0.60947	2.23605	0.299089	0.634354	0.169875	2.43201
ALDH16A1	-0.299199	-0.0249703	0.0185279	0.153047	0.0535426	0.250466	-0.00481189	-0.345021	-0.466847	-1.52726	0.195305	-0.190714	-0.0320493	0.0269384	-0.0401982	0.302153	-4.30386e-05	0.0178126	0.235515	-0.0367703	-0.189924	0.0791268	-0.149315	0.241946	-0.197481	0.142088	0.0845615	-0.0865805	0.0235367	0.286767	0.408263	0.142384	0.0069233	0.174283
SLC1A4	-0.934247	-0.0407463	0.0295095	-0.114957	-0.248085	-0.181041	-0.294789	-0.195492	-0.276149	-0.285022	-0.371231	-0.636968	-0.144753	-0.487979	-0.160506	-1.24428	-0.153512	-0.430763	-0.281112	0.0128459	-0.180986	-0.268129	-3.05636	-0.216076	0.224589	-1.5293	-1.11535	-0.274665	-1.21128	0.288993	-0.110265	0.0352259	-0.585331	-2.50909
DDO	-1.10544	-0.216092	0.0167601	-0.286118	-0.247291	-0.0911897	-0.242852	0.203639	0.388587	-0.846409	-0.475382	-0.909866	-0.128392	-0.258966	-0.160896	-1.4752	0.0248255	-0.878775	-0.0785405	-0.465921	-0.231808	-0.00523303	0.403046	-0.154227	-0.208253	-0.0101464	0.158661	-0.0124089	0.12971	-0.551749	-0.156498	-0.0889955	-0.0455123	-0.276847
ALG12	0.311935	-0.021243	0.129667	-0.0994711	-0.0361382	0.0383458	0.190523	-0.0329092	-0.381163	-0.578294	0.235487	-0.12088	0.173433	0.0921453	-0.127768	-0.326264	-0.228503	-0.672233	0.403152	0.0173502	0.168198	0.325903	0.814018	0.467786	0.0561628	0.282617	0.878711	0.208655	0.377225	0.813222	0.303641	0.0856726	0.132423	1.64889
RNH1	-0.924081	-0.178293	-0.0929882	0.195472	-0.0826526	-0.161753	-0.0479635	0.180311	0.0713524	-1.14732	0.000700768	-0.473092	-0.124651	0.0509206	-0.143083	0.525495	-0.224858	0.666164	-0.0629435	-0.110104	-0.183156	-0.126866	-0.142615	-0.304186	-0.568673	-0.456619	0.363756	-0.260385	-0.0908037	0.357571	-0.280066	-0.127285	-0.210838	-0.556275
DST	-1.29576	0.212107	0.293809	-0.230467	0.29137	0.649376	0.119566	-0.23973	-0.349673	1.06413	0.15612	-0.383532	0.10472	-0.0448672	0.200676	-0.178687	0.38336	-1.17111	-0.0179776	0.0965591	0.103783	0.444568	0.995937	-0.221014	0.0212397	0.817983	0.16223	0.422876	0.684182	-2.4465	0.174668	0.297335	0.24692	0.644541
HESX1	0.155009	-0.105875	-0.0877154	0.281922	0.0648093	0.0667566	0.226939	0.888317	1.33618	0.127233	0.0211175	0.42089	-0.423167	-0.070452	-0.0957475	-0.139859	-0.0505126	-1.02067	-0.599255	-0.441592	-0.521912	-0.379352	0.285395	-0.240046	-0.737468	0.0449496	0.0502267	-0.330393	-0.137039	-2.01813	-0.537154	-0.275055	-0.460333	-1.5394
CHST7	1.05117	0.180045	0.0945625	0.27069	0.218622	-0.083051	0.0161677	0.762307	0.781295	-0.11798	0.0121582	-0.15158	-0.017448	0.399336	0.0916905	1.96107	0.0101945	-1.7783	-0.101968	0.0735463	0.012742	0.149765	0.271119	-2.40158e-06	0.231791	0.156196	0.529332	0.0261418	0.172392	0.186182	0.00176124	-0.0173876	-0.108679	-0.116584
SVIL	1.72032	0.0908316	0.243076	-0.234561	0.572313	0.48008	0.485181	0.669999	0.527348	0.133946	0.421176	0.306239	-0.0356858	0.335717	0.245315	2.36199	-0.117338	1.15085	0.0990481	0.138927	0.565757	0.0743652	0.496905	0.179856	-0.0375199	0.418236	0.980514	0.0593833	0.286056	1.3888	-0.0285358	0.309765	0.269906	3.22903
FCGR3B	0.0239536	-0.311571	-0.428013	-0.358563	-0.368329	-0.545338	-0.526013	-0.714604	-0.501564	0.922578	-0.493212	-0.217967	-0.182073	-0.320245	-0.486594	-1.48895	-0.430008	-2.00531	-0.161673	-0.744985	-0.0385862	-0.22132	-0.421527	-0.489374	-0.897055	-0.00213456	-2.04802	-1.111	-0.380099	-2.43336	-0.751234	-0.282268	-0.551465	-2.18419
LOC100130705	0.253866	1.04461	0.856227	1.01581	0.665639	1.02566	0.686965	2.09861	1.94737	0.115051	0.593416	0.426723	0.211767	0.767413	0.079001	1.26294	0.340956	3.02761	0.0406295	-0.507458	-0.688196	-0.316287	-0.481834	-0.420541	-0.577011	-0.490677	2.42486	-0.0407886	-0.145788	1.7354	0.185295	0.639991	-0.330079	1.84896
PHGDH	-0.0606017	0.304568	-0.134254	-0.517414	-0.226348	0.241134	-0.580571	1.12993	1.20779	-0.418485	-0.429317	0.385719	-0.70213	1.05149	-0.414992	4.97922	-0.478304	1.50447	-1.54934	-0.0961749	-0.0923239	-0.599604	-2.05444	-1.27942	-0.432328	-2.06874	-0.164068	-0.515151	-1.01777	-0.408923	-1.40208	0.26676	-0.535006	0.00168704
TNFAIP6	1.84768	0.0626121	0.333528	0.25487	1.847	1.29202	1.11252	2.01464	2.37685	2.00023	0.501608	0.409382	0.127664	0.781979	0.69535	0.258378	0.326768	-0.388874	-0.357805	0.0448148	-0.106671	0.130317	-1.18452	0.237638	0.782243	-0.29542	-0.50096	-0.826396	-0.40924	-0.806864	0.47395	-0.0876378	0.28631	-3.16767
MED15P9	1.0482	0.287658	0.584548	1.44512	0.528328	0.803873	0.956546	0.832948	0.793279	1.05377	0.609429	0.614024	0.690922	0.587173	0.443663	0.220138	0.460246	0.541197	0.224909	-0.441471	0.0372936	0.0589058	-0.524756	-0.11645	-0.212178	0.182168	0.638888	-0.00479351	0.334825	-0.0790555	0.239598	0.281587	0.321223	0.428328
WHAMMP1	2.254	1.05697	0.50374	0.468853	0.376816	0.93382	0.757207	0.292488	0.497071	1.03666	0.704196	0.952674	0.487871	0.459278	0.25088	0.821979	0.558199	0.0432875	0.547545	0.336628	0.181998	-0.354747	0.614353	-0.033017	0.238571	0.692918	1.212	0.309345	0.689511	-1.11119	0.182374	0.572584	1.04499	1.3594
LOC388242	0.0820857	0.264728	0.11129	0.308389	0.184012	0.192996	0.169297	-0.124036	0.467586	0.790716	0.104809	0.251038	0.137035	0.409949	0.10631	0.445564	-0.0653769	-0.38907	-0.276032	0.0540776	0.681878	-0.280801	0.00416701	-0.377036	0.617239	-0.412556	-0.256331	-0.191218	-0.199375	-0.284082	0.0453764	-0.239153	0.0376532	-0.33175
TOMM40L	-1.14573	-0.420402	-0.178651	-0.0766202	-0.264011	-0.385729	-0.465293	-0.36193	-0.456279	-0.738521	-0.295753	-0.976725	-0.190042	-0.646789	-0.308076	-1.37879	-0.304313	-0.579308	0.0450141	-0.144988	0.372148	0.0192484	-0.573536	0.409689	0.117186	-0.213556	-0.326609	0.244281	-0.081494	0.291634	0.169436	0.0514045	-0.0275857	0.895059
SLC15A3	-0.758723	-0.186626	-0.0934791	0.20446	-0.0716979	0.0187346	0.0306808	0.253945	0.143406	-0.948221	0.0810464	-0.407013	-0.139664	-0.0700362	0.00989124	0.095204	-0.20171	1.87995	0.197967	0.0767343	-0.126183	0.193931	-0.206917	0.215456	0.199364	-0.291047	0.217509	0.019055	-0.10307	1.21364	0.345412	0.0743619	-0.14788	-0.827027
MRPS27	-0.626981	-0.142655	-0.0130654	-0.247223	-0.176915	-0.118687	-0.215873	-0.603863	-0.415399	-0.90326	-0.300508	-0.278141	-0.0353765	-0.187584	-0.236415	-0.640082	-0.0289049	-3.11576	-0.00258436	-0.16703	-0.081095	0.104537	0.513365	0.0581994	-0.0753187	0.221788	0.62575	0.311554	0.29227	-0.392953	0.0194508	-0.150455	-0.0658684	0.997204
LOC100131094	1.2269	0.757905	0.970296	1.00584	0.875222	1.24774	0.757418	1.44312	1.01909	0.462044	1.1857	0.922876	0.554112	0.631688	0.501391	0.607797	0.949675	0.352593	0.709688	0.823395	0.450194	1.14386	1.28568	0.298937	0.372885	1.12605	2.09029	0.757152	1.2198	1.1836	1.08625	1.23792	1.15483	1.29247
PCNXL4	0.260187	0.162812	0.0612046	-0.495343	0.0186272	0.216644	0.140189	-0.295909	-0.170051	0.176882	-0.217267	0.352974	0.145161	0.155992	0.123243	0.182442	0.190389	-3.22839	-0.284338	-0.128494	0.0368456	-0.0646556	-0.367133	0.0979161	0.00753114	-0.180838	-0.15011	-0.212486	-0.148453	-1.82695	-0.237176	-0.0652593	-0.026822	-0.370375
PLEKHA2	0.0652412	0.236426	0.131067	-0.20142	0.0785342	0.208947	0.0736147	-0.0559597	0.0580619	-0.369173	-0.0358231	0.00884893	0.102941	0.0436708	0.0888957	-0.0623251	0.219407	-4.16572	-0.110014	0.0548957	0.0457699	0.116386	0.0974317	-0.0700051	-0.0415592	0.149047	-0.389054	0.0625291	0.076329	-0.988533	-0.20565	0.0125977	0.0216321	-1.41737
TESK1	1.03748	0.17404	0.0705448	0.338528	0.0650829	0.144897	0.1418	0.910031	0.792838	-0.071209	0.467612	0.298155	0.262256	0.439942	0.196151	0.17822	0.0254086	-1.12687	-0.00744822	0.0451462	0.0438565	0.018503	-0.545181	-0.254728	-0.413795	-0.199278	-0.355371	-0.20468	-0.0720543	0.725571	-0.075037	0.00862865	0.0783932	1.03588
VPS9D1-AS1	0.512428	0.30678	0.48544	0.629964	0.299613	0.1147	0.149172	0.341903	0.560683	0.609838	0.327403	0.119507	-0.056438	0.315819	0.0649988	0.311654	0.241509	-0.0443759	-0.182527	-0.354868	-0.271343	-0.163648	-0.134999	-0.502652	-0.184877	-0.243545	0.264569	-0.516211	-0.419719	0.767865	-0.298872	-0.107953	0.430322	0.175864
MAP3K7CL	1.85835	0.908898	0.682219	0.061301	0.705193	0.447257	0.145667	0.488518	0.360331	1.60341	0.301809	0.255029	0.470765	0.268848	0.6115	0.776907	0.721347	-2.60477	-0.280187	-0.345422	0.375561	-0.045227	-0.181132	-0.112649	-0.551723	0.505105	-1.27651	-0.452641	0.0813696	-1.04648	-0.224079	-0.350082	0.354725	-2.79207
VIM-AS1	0.2445	0.149024	0.254971	0.345729	0.0426091	0.167377	0.0920686	1.15591	1.46465	0.748377	0.17139	0.590182	0.222997	0.184718	-0.459395	-0.577545	0.257112	-1.21339	0.233005	0.0654227	-0.0616753	0.0968888	-0.653548	0.162845	0.0112499	-0.689403	0.15273	-0.330826	-0.393051	1.35386	0.057555	-0.114091	0.0329426	0.103717
NUBPL	-0.97261	-0.401885	-0.213376	-0.0550761	-0.372437	-0.0302177	-0.215961	-0.685748	-0.78895	-0.739445	-0.228693	-0.565429	-0.290298	-0.321225	-0.147797	-0.838887	-0.0850405	-0.507912	-0.102393	0.0086504	0.258443	0.186491	0.896605	0.0933154	-0.265055	0.456259	0.181345	0.387341	0.635944	-1.26779	-0.303099	0.100043	0.268565	-1.36486
ANKRD36	-0.439087	0.400616	0.389146	0.64468	0.4212	0.815269	0.244394	-0.370765	-0.573815	0.69606	0.342034	0.197946	0.119522	-0.17451	-0.236835	-0.370381	0.188907	0.304584	0.625824	0.275497	0.0904835	0.444011	0.724514	0.206963	0.179184	0.856393	1.3465	0.822581	0.431001	-0.474886	-0.0677698	0.5372	0.742102	0.307134
PIGL	0.517282	0.162441	0.343071	0.2483	0.225902	0.140185	0.341951	0.586578	0.732995	0.214662	1.01307	0.667936	-0.00408082	0.730563	0.124664	0.177454	0.129368	-0.430237	0.0113335	0.129382	-0.0152976	0.299526	-0.194455	-0.249464	0.197554	0.0468671	0.216228	0.396637	0.529228	0.688921	-0.223728	0.0114068	-0.0301721	0.780045
CAPN3	0.874516	0.628338	0.381396	0.621742	0.303027	0.571831	0.469339	1.21763	0.797952	0.58518	0.529575	0.764306	0.330848	0.336145	0.209491	-0.541176	0.188102	0.328598	-0.106785	-0.394944	-0.0268938	0.198648	0.875202	-0.126943	-0.225765	0.567189	1.29556	0.41101	0.674839	0.929727	0.255313	-0.0302428	0.329889	0.316591
BMS1P5	0.435061	1.02734	0.691271	0.511888	0.641857	1.05798	0.5504	0.375668	0.0441977	0.763854	0.65314	0.946905	0.518294	0.235502	0.128604	-0.169661	0.55802	-0.325156	0.0747052	0.156221	-0.226228	0.0917111	0.388268	-0.208432	-0.462748	0.25914	1.06651	0.146747	0.430011	-0.532836	0.247426	0.370444	0.510563	0.51267
LGALS1	-1.0465	-0.257371	-0.1346	0.257879	-0.180205	-0.321208	-0.176714	-0.496825	-0.570843	-0.488894	-0.0522108	-0.322659	-0.114094	-0.114216	-0.182858	-0.536619	-0.195177	1.15711	0.281529	-0.0922964	0.247511	-0.0299376	-0.0689328	0.278007	-0.00785387	-0.292605	-0.439977	0.196484	-0.129617	0.40729	0.0473493	-0.057245	-0.0380574	-1.59225
DENND2C	-0.177322	0.134608	0.168738	-0.112801	-0.0526805	0.470384	0.0739084	0.0425118	0.152282	0.974429	-0.166633	-0.503601	-0.0578939	-0.170001	-0.132103	0.194854	0.154529	-0.326645	-0.597944	-0.43463	-0.557344	-0.901429	-0.770834	-0.704303	-0.480686	-0.341553	-0.162822	-0.482784	-0.61581	-0.369202	-0.730659	-0.311058	-0.405862	0.186659
RPL32P3	1.0313	0.79357	0.511999	0.799599	0.744354	0.856373	0.534892	0.644336	0.573251	0.714196	0.958371	1.27556	0.486274	0.416173	0.424776	0.269646	0.529169	0.289839	-0.767417	-0.45038	-0.820799	-0.356761	-0.0601126	-0.298919	-0.392147	-0.318681	0.203851	-0.0586691	-0.0806361	-0.289129	-0.717109	-0.303817	-0.117747	1.03871
C5orf30	-1.04783	-0.31707	0.00144796	-0.458645	-0.131153	-0.339262	-0.249834	-0.554435	-0.475743	-0.455073	-0.600729	-0.272319	-0.0713308	-0.265998	-0.0844631	-0.711034	-0.0602098	-1.41482	-0.236255	0.287381	0.243024	-0.0517734	-0.0856651	0.0338192	0.565154	0.0845252	-0.392735	0.2982	0.175176	-1.3531	-0.274872	0.226137	0.385417	-0.232989
AGTRAP	0.219204	0.136997	0.103103	0.429869	0.644132	0.419237	0.69616	1.28735	1.09189	0.432386	0.666009	0.476402	0.0111651	0.507687	0.368966	0.58848	0.478974	-1.06797	0.048393	-0.102316	0.0730588	-0.00778455	0.330597	-0.290199	-0.200623	0.150443	0.524094	0.0752751	0.140444	0.641447	-0.0688209	-0.0164449	-0.109739	-0.134681
NCOA7	-1.00957	-0.202186	0.0491733	-0.226618	-0.0387491	0.0804316	-0.185215	0.290158	0.310568	0.60287	-0.217192	-0.485472	-0.0781223	0.135203	-0.0180322	-0.250465	0.126363	-2.39862	-0.363094	0.104777	-0.0188181	0.00035337	-0.112806	-0.186687	0.078898	-0.0390113	-0.161832	0.113852	-0.0537773	-1.1065	-0.262712	0.225702	0.0711445	-0.336238
RNF149	1.17075	0.132234	-0.0607376	0.00152546	-0.0867829	-0.175006	-0.191395	0.224714	0.400239	0.337578	-0.20882	0.0452683	-0.128412	-0.0999525	-0.0818551	0.469673	0.0131999	-2.04648	-0.380486	-0.154387	-0.0248288	-0.276477	-1.00102	-0.291665	-0.117139	-0.653015	-0.735322	-0.393239	-0.523671	-0.517082	-0.525352	-0.159294	-0.0414655	-0.718757
C9orf72	1.09358	0.34038	0.442228	-0.0228379	0.484995	0.734105	0.542259	0.68559	0.682218	0.980422	0.426058	0.186919	0.175668	0.501985	0.413802	0.185904	0.497109	-3.17528	-0.183153	-0.0688992	0.196325	-0.0353539	0.194429	-0.040659	-0.26013	0.424307	-0.156493	-0.0674199	0.264099	-2.43444	-0.274818	0.0271896	0.430724	-0.295885
LOC101927666	0.504731	0.478411	0.0322299	1.19587	0.203975	0.868702	0.304306	0.122964	-0.178937	0.408103	0.664583	0.945365	-0.0467715	-0.317894	-0.00145757	-0.117455	-0.0887876	0.558473	0.199523	0.00559963	-0.0528231	0.367295	-0.0504642	-0.244695	-0.0285982	0.402888	0.692538	0.538022	0.337735	0.62675	0.310982	0.109813	0.488119	0.363741
VAMP1	1.35902	1.16256	0.619584	0.598181	0.615555	0.795315	0.618394	1.01584	0.776635	1.48049	0.966992	1.15602	0.351164	0.63863	0.305378	0.861866	0.546042	1.62191	0.749775	0.253466	0.0164833	-0.044752	-0.588496	0.305294	0.785897	0.0960289	0.679606	0.151524	0.0108771	1.10812	0.817978	0.606971	0.169566	1.76871
NR4A2	2.8579	0.507484	0.00932189	0.268758	0.0976473	-0.155831	0.114328	0.985157	1.01723	0.730647	0.120823	1.13903	0.0965557	-0.0178774	-0.161848	-0.134634	-0.348852	0.208296	-0.211713	0.151995	0.0262686	0.444879	0.90419	0.564465	0.0810609	0.499114	0.469182	-0.322026	0.212937	2.7827	0.203924	0.176417	0.210716	1.34571
LDLRAD3	-0.106381	-0.397294	-0.208589	-0.601296	-0.569462	-0.464496	-0.331369	0.236477	0.0977838	-0.992609	-0.183294	-1.15263	-0.194662	-0.125729	-0.236807	-0.606152	-0.451479	0.015807	-0.596889	0.0849528	-0.391909	-0.0770968	0.649313	-0.548236	-0.301423	-0.190195	0.0299434	-0.230927	-0.123821	0.164131	-0.753993	-0.137478	-0.0109007	-0.477299
TMEM158	-0.862543	-0.201428	0.161613	0.252253	0.127517	-0.171933	0.245036	1.1649	1.05712	-0.703442	0.0347667	0.0577654	-0.0878245	0.46798	0.155489	1.49419	0.476932	0.551267	0.1411	0.0835804	0.0144182	-0.103324	-0.868152	0.383714	0.412404	-0.526875	-0.219567	-0.121592	-0.18334	1.59378	-0.00629148	-0.0599631	-0.0824572	-0.259882
C1orf127	-0.339581	0.131973	0.172189	0.444857	0.00575457	0.601597	-0.066118	-0.354451	-0.353072	-0.211068	0.476148	-0.772587	0.258095	-0.205637	-0.318811	-1.40816	-0.249706	-1.27509	-0.130589	-0.147686	0.058305	-0.0222742	0.557245	-0.368972	-0.365495	0.0786252	-0.55843	0.417856	0.132359	0.297825	-0.88443	-0.0503867	0.0389917	-0.994472
NCAPG	-3.35367	-0.556392	-0.330452	-1.33462	-0.355489	-0.492686	-1.26883	-3.02192	-3.46781	-2.65844	-1.56338	-2.49229	-0.833984	-2.69165	-1.36485	-3.78681	-1.04083	-0.0884099	-0.368613	-0.0397022	0.018004	0.553247	0.946916	0.04709	0.265303	-0.0890001	0.0506031	-0.0276411	0.273657	0.741574	0.104616	0.570162	0.499924	1.00858
MEX3B	-0.0134812	-0.239187	-0.118439	-0.218123	-0.0708982	0.0434559	-0.0489053	-0.0748657	-0.172076	-0.05855	0.143004	-0.459965	-0.329411	-0.303433	-0.00529775	1.23004	-0.239083	-0.82619	-0.00563291	-0.0738837	0.101069	-0.0734979	-0.0598222	-0.134055	-0.25382	0.158938	-0.3452	-0.151806	-0.15802	0.520446	0.13574	-0.0352673	0.265139	0.174131
CGGBP1	0.0599688	0.105018	0.0216381	-0.527958	0.051235	0.23301	0.0570779	-0.158422	-0.0235553	0.207772	-0.273614	-0.128645	-0.00434198	0.036112	0.0713472	-0.142398	0.156268	-3.33617	-0.356404	0.0681263	0.0349828	-0.186078	-0.545032	-0.202375	0.109216	-0.478088	-0.240661	-0.251708	-0.214461	-1.27325	-0.38945	-0.0408249	0.0992304	-0.552521
FAXDC2	0.880424	0.170305	-0.0617919	-0.112521	-0.329878	-0.106647	-0.390664	-0.651576	-0.954258	-0.23631	0.0938129	0.382251	0.25186	-0.739015	-0.0256479	-0.550323	0.047171	-2.28798	-0.178203	0.507706	0.759938	0.321693	1.47602	-0.531829	0.457916	0.37093	0.0130884	0.51448	0.672395	0.121997	-0.230596	-0.00492127	0.0370583	-1.84176
PALD1	-1.08308	-0.752127	-0.414802	-0.539921	-0.369407	-0.429262	-0.552299	-0.768427	-0.352699	1.67045	-0.428219	-0.786964	-0.674429	-0.673187	-0.529902	-1.42988	-0.286187	-0.704463	0.0182172	-0.160526	0.263848	-0.666852	1.23721	-0.633907	-0.820871	0.381573	-0.354768	0.124143	0.422898	0.179036	-0.204368	-0.265556	-0.59714	-0.51943
AXL	2.80127	0.338511	0.0563574	1.13081	0.25977	0.557523	0.107434	2.02653	1.92764	2.2285	0.608613	2.02616	0.189209	0.0292337	-0.0198517	-0.65436	0.597762	-1.16494	-0.113738	-0.0059619	-0.269913	-0.0657394	0.253712	-0.0547085	0.0849736	0.408657	-0.495577	-0.304962	0.224706	-0.964511	0.0488366	0.0356963	-0.26587	-2.20858
ULK1	1.55806	0.647296	0.37414	0.507633	0.378945	0.537987	0.503121	0.799178	0.68903	0.32821	0.564771	0.436538	0.332429	0.618601	0.403088	1.37681	0.136618	-2.04344	-0.320698	-0.112676	0.193214	-0.169483	-0.233262	-0.53438	-0.0468945	-0.536801	0.649824	-0.307716	-0.23246	0.857462	-0.317576	-0.333702	0.0964453	1.84065
SMARCC1	-0.482242	-0.138167	0.0165297	-0.20689	-0.139104	-0.0795104	-0.126463	-0.178745	-0.185428	-1.2295	-0.114306	-0.212132	-0.166486	-0.01377	-0.0690023	0.347599	-0.160115	-0.571588	0.00248301	0.0648662	-0.0978715	0.0855773	-0.0125465	-0.082085	0.203852	-0.0308317	0.402443	0.0938213	-0.0483376	-0.20386	-0.130106	-0.00263758	0.0902874	-0.46365
PTGES3	-0.52177	-0.156759	-0.132487	-0.455995	-0.0310893	0.0923305	-0.159928	-0.595162	-0.365014	-0.517888	-0.425434	0.0671692	-0.102621	-0.157261	-0.0377866	-0.366622	0.0177743	-2.20757	-0.0535081	-0.00304014	0.00568325	-0.0139181	-0.155555	0.250704	-0.0161478	-0.00665835	-0.165119	-0.0210468	-0.106184	-1.22003	-0.0165541	0.0395991	0.107494	0.613357
P2RX7	-1.24058	0.164493	0.350902	0.45062	0.279896	0.552988	0.048413	1.25029	1.16456	0.121609	0.407012	-0.0846701	0.131316	0.555665	0.0212281	1.45843	0.221243	-1.67795	-0.821566	0.00430685	0.0129255	0.00133096	-1.76026	-0.571626	-0.357901	-1.02929	-0.741616	-0.376278	-0.421777	-1.43706	-0.812427	-0.00138193	0.0130116	-1.59612
NUP50	0.906596	0.123798	-0.0332378	-0.162129	0.0703976	0.0714654	-0.0425564	0.280094	0.171418	-0.0366265	-0.0532188	0.217072	-0.0308138	-0.0912675	-0.0523226	-0.223674	0.066072	-3.65226	-0.354463	-0.0192663	-0.0328325	-0.0294041	-0.0981611	-0.0974676	0.0223783	-0.132108	-0.66738	-0.285728	-0.0750356	-0.607299	-0.233439	-0.101126	0.0213376	0.0189682
TPM3	-0.690445	-0.142496	-0.0743755	-0.190842	-0.152202	-0.101477	-0.195929	-0.619259	-0.562972	-0.338227	-0.268913	-0.398859	-0.145538	-0.347956	-0.183978	-0.257317	-0.146799	0.33499	-0.00377141	-0.0276672	0.103828	-0.14676	-0.462225	0.0959593	-0.0174915	-0.310434	-0.87405	-0.0155745	-0.334717	-0.095445	-0.0454538	-0.055744	-0.0117878	-0.0694124
HVCN1	0.532091	0.0579104	0.100699	0.0189611	0.137722	-0.0488653	0.305077	-0.58174	-0.440639	0.0219563	0.191586	-0.244065	0.135928	0.152775	0.0990328	-1.0764	0.202924	-3.54486	0.0849651	-0.13254	0.16375	0.0306779	0.719811	0.0433645	-0.363497	0.333923	0.442537	0.223903	0.370334	-1.22223	-0.126712	-0.187153	0.138963	-3.06476
WDR4	-0.759548	-0.0890957	0.143255	0.29038	0.151964	0.0962016	-0.23236	-0.19791	0.0339924	-1.14531	0.0701999	-0.471982	0.00535531	-0.185795	0.0857534	-0.442034	0.212165	-0.100945	0.167404	-0.128578	0.0223133	0.340538	-0.283007	0.380221	0.00139045	0.484085	0.672462	0.540961	0.214127	0.069365	0.290722	0.256429	-0.0906826	1.09371
TTC21A	0.774206	0.68066	0.263336	0.78872	0.0928089	0.518714	0.386011	0.90167	1.0653	0.673593	0.453988	0.739959	0.536636	0.215554	-0.0434397	0.163025	0.27659	-0.11144	0.331042	0.109675	0.464024	0.522743	0.474006	0.160625	0.23845	0.731071	0.891381	0.619723	0.447719	1.6235	0.358759	0.149397	0.585376	0.0831409
YAE1D1	0.0171584	-0.118349	-0.136897	0.120064	-0.15066	-0.259216	-0.380831	1.32803	0.998219	0.581121	-0.106379	-0.133817	-0.050948	-0.0825951	-0.304363	-0.210987	-0.349654	-2.68396	-0.316028	-0.0223898	-0.377459	-0.490773	-0.506383	-0.0916891	-0.126258	-0.447361	0.062458	-0.026544	-0.236408	-0.233859	-0.203823	-0.361122	-0.370267	0.777042
2020-03-09	0.478692	0.409744	0.410262	0.313602	0.336711	0.487134	0.0103297	0.94899	0.849422	1.33569	0.443676	0.418878	0.196441	0.566765	0.259323	0.424665	0.604357	-0.332658	0.292771	0.147252	0.189831	0.184665	-0.348384	0.338921	0.338329	-0.159147	0.571547	0.213186	-0.0882865	1.1601	0.509359	0.210255	0.368215	-0.796937
HOPX	-0.475432	-0.327823	0.0653138	0.268425	0.141659	0.0663848	-0.0354883	0.212315	0.26129	0.0638807	-0.376409	-0.0818836	-0.34152	0.0890086	-0.0478501	-0.897026	-0.0011925	1.03404	0.0522716	-0.350195	-0.385037	-0.584616	-2.41494	0.58119	2.14802	-1.73884	-1.08454	-1.08254	-1.54688	-0.787261	0.911876	-0.331334	-0.79416	-1.9638
NAMPT	1.91793	0.154508	-0.126211	0.0337091	-0.0379424	0.135416	0.103524	0.762684	0.958564	0.229725	-0.1632	0.477394	0.10096	0.173204	0.0828934	0.174514	-0.132206	-3.21846	-0.518503	0.0648978	-0.392948	-0.188576	-0.513991	-0.328643	0.101525	-0.531114	-0.216961	-0.393175	-0.446177	-0.56941	-0.158746	0.0387053	-0.0164946	-0.776997
ZNF3	0.30911	-0.0301138	-0.204601	-0.0196526	-0.130833	-0.0440394	-0.0602058	0.400073	0.108442	-0.394444	-0.0575574	0.095643	-0.108972	-0.0982548	0.0327674	0.204643	-0.169792	-1.52066	0.106659	0.0550858	0.14205	0.147896	0.644817	-0.0397617	0.140777	0.301402	0.721286	0.237769	0.335631	0.0584667	0.0550137	0.319888	-0.0435048	1.47518
SLC45A3	0.295354	-0.12762	0.0510336	-0.0815816	-0.011015	-0.0282421	-0.255259	-0.190491	-0.65164	-0.935759	-0.353067	-0.152448	-0.040652	-0.434183	-0.210515	-0.482302	0.0803048	0.921284	-0.186609	0.090093	0.269107	-0.688062	0.0606983	0.422217	0.639861	-0.0134845	-0.151629	0.259254	0.196762	1.70166	0.421012	0.106417	-0.053577	0.316885
NUDT4	-0.41815	-0.00913628	0.288349	0.281834	-0.190694	-0.0803873	-0.184414	-0.357742	0.25581	0.0185824	-0.444388	-0.312083	-0.104753	-0.000791484	-0.562054	-0.131582	0.123521	-1.95325	-0.19659	-0.402368	-0.334956	-0.316115	-0.627371	-0.710252	-0.42114	-0.869919	-1.03505	-0.261713	-0.612373	-0.335988	-0.588659	-0.650643	-0.880523	0.0606143
HECA	0.39185	0.141359	-0.0714625	-0.316247	0.116976	0.0844792	-0.0927988	0.0713838	0.123061	0.617681	-0.211743	-0.101842	-0.00163104	0.00445308	0.0526741	-0.234256	0.0867579	-2.77617	-0.425538	-0.0505257	0.00103249	-0.200636	-0.687675	-0.382197	0.0071931	-0.396532	-0.460852	-0.446606	-0.392936	-0.724853	-0.454889	-0.341582	-0.00815236	-0.837994
KCNJ1	-0.610139	0.545705	0.398729	0.245745	0.647316	0.587155	0.382038	-0.456633	-0.0795495	-0.450122	0.456953	-0.346739	0.39445	0.0316653	0.404422	-1.45071	0.539686	-0.802348	-0.18661	-0.462336	-0.290581	-0.20377	-1.47837	-0.255396	0.0624169	-1.06031	-0.804528	-0.585958	-0.643444	-0.5111	-0.382213	-0.277022	-0.402833	-1.02546
TMEM251	-0.383079	-0.0770872	-0.0175238	0.109634	-0.0730013	0.054986	-0.120856	0.183516	0.342146	-0.36388	-0.106373	-0.685047	-0.10639	0.0650087	0.00484986	-0.0442739	0.0718233	-2.47918	-0.266603	-0.107458	-0.407118	0.00493272	-0.596485	-0.189165	-0.261606	-0.40419	0.0635356	0.0985462	-0.332538	-1.04337	-0.16735	0.185021	-0.220598	-1.20224
PIK3C2B	0.238947	0.364559	0.077299	0.196871	0.00231549	0.0643168	0.0868253	-0.327501	0.450169	1.07077	0.127943	0.0935661	0.271072	0.130054	-0.052571	-0.437294	-0.336124	-0.705473	-0.360981	-0.294559	0.0463118	-0.0945792	-0.481319	0.0101853	0.102026	-0.459655	-0.250665	0.217106	-0.877353	0.771997	-0.326709	-0.246648	-0.358787	0.454978
HUS1	0.940784	0.503823	0.4077	0.542207	0.37082	0.468155	0.307031	0.429342	0.483558	0.0952222	0.32641	0.268091	0.329656	0.175906	0.246729	0.0158099	0.320778	-1.46154	0.00600508	-0.04542	-0.0616131	-0.141682	-0.217258	0.26527	-0.26205	-0.0045705	0.298788	-0.188961	-0.210129	-0.436085	0.064081	-0.0660788	-0.0455005	0.358266
SLC25A10	-0.564334	-0.358302	-0.424547	-0.131077	-0.358447	-0.219385	-0.230286	-1.27541	-0.699088	-1.54075	-0.625625	-0.700351	-0.149458	-0.343539	-0.176239	-1.0248	-0.554067	0.736687	0.156762	-0.264764	0.0413207	-0.313142	0.795517	-0.208578	-0.216247	0.216578	0.429042	0.20793	-0.121248	1.17703	-0.0786993	-0.596537	0.112561	0.502202
KIAA1958	0.274009	0.275965	0.360533	0.441736	-0.0150729	0.410211	-0.0872327	0.138356	0.29182	1.35538	0.34087	0.300547	0.147993	0.299471	0.183899	-0.221214	0.349688	-1.55895	0.101944	0.100886	0.389417	0.373712	0.579874	0.19697	0.287518	0.471628	0.339824	0.37525	0.321003	-0.434663	0.126864	0.224256	0.483394	-0.308233
HIST1H1C	1.42574	0.210864	-0.00202894	1.39823	-0.0194478	-0.334152	0.0478348	2.00483	2.06939	1.93998	0.247195	0.419036	0.10163	0.00981543	0.289836	-0.0703191	0.373495	0.902474	-0.0125686	0.190354	0.189554	-0.254581	-0.406918	-0.111718	-0.333141	-0.037127	-0.87317	-0.501192	-0.2274	2.0692	-0.0410038	-0.504512	-0.0102671	-0.857356
FOLR3	0.451421	0.353863	-0.279563	0.173999	0.067244	-0.521228	-0.151503	0.829769	0.686743	0.15613	-0.122469	-0.170328	-0.255645	0.0654756	-0.325706	0.427009	-0.10346	0.818737	-0.470933	-0.0681308	-0.26366	-0.610517	-0.0186326	-0.047859	-0.235422	-0.876786	0.681893	-0.289705	-0.268033	1.22088	-0.297751	-0.391021	-0.312289	1.44079
MYO1D	-0.197141	0.0665311	0.195436	-0.294469	-0.0522415	0.0553512	0.11619	-0.497518	-0.694084	0.426089	0.046629	-0.04628	0.0620362	0.10829	0.0593177	0.130629	-0.102331	1.49217	0.205755	0.0836167	0.173757	0.0973693	-0.741173	0.187581	0.318378	-0.409782	0.0876079	0.324051	-0.0844135	0.652171	0.253064	0.212754	-0.00236931	0.0449172
GPX4	0.405069	-0.180578	-0.0502341	0.347029	0.096021	-0.0374326	0.136517	0.618895	0.646512	-0.371439	0.275535	0.118381	-0.0378289	0.305284	0.0774216	0.889616	0.0841723	0.731418	-0.159175	-0.115258	-0.0987797	-0.0267735	0.177139	-0.42993	-0.182742	0.00896833	0.675615	0.0354071	0.0265966	0.577026	-0.157082	-0.0620868	-0.0621506	-0.628385
NOXA1	0.841718	-0.0452975	0.121623	0.461044	0.0653357	0.218928	0.372408	0.891896	0.882776	0.328087	0.587296	1.26673	0.178636	0.439339	-0.10635	-0.169272	-0.126829	-0.276375	0.317534	0.385988	0.205024	0.317386	0.996382	-0.168454	-0.747757	0.136014	0.663044	0.398823	0.300424	0.597023	-0.235359	0.0934979	-0.0383415	-0.047158
YPEL3	1.96771	0.561207	0.122669	0.756566	0.308588	0.291662	0.462523	0.167531	0.207942	0.381898	0.804944	1.00956	0.421023	0.422624	0.3243	0.0768114	0.143978	0.404953	-0.0425528	-0.11832	0.244525	0.0853402	0.902043	-0.524392	-0.168006	0.338449	1.00386	0.0847812	0.349422	0.421747	-0.0838516	-0.0550421	0.0238761	-0.642987
RNF26	-0.442488	-0.368952	-0.144825	-0.265329	-0.166966	-0.185056	-0.259887	-0.119378	-0.332821	-1.06824	-0.256182	-0.24531	-0.211977	-0.261467	-0.254242	-0.406069	-0.292803	-2.29989	-0.00869378	0.0890688	0.190487	0.105878	0.531068	0.160887	0.0491677	0.266892	0.887234	0.0984134	0.302061	0.373288	0.0304168	0.0816215	0.269017	1.13725
ACAA1	-0.0458817	-0.0684019	-0.0216906	0.27331	-0.0140831	-0.0656861	-0.00853435	0.192318	0.229093	-0.255144	0.0749091	-0.115405	0.045588	-0.284021	-0.0386747	-0.568103	-0.0246818	0.46513	0.148404	-0.134437	0.138711	0.0662528	0.0465974	-0.0462868	-0.153263	0.0922804	-0.15967	0.066793	0.0858	1.43905	0.0103121	0.00407174	0.1011	-0.467177
SLC35A1	-0.0928695	-0.119756	-0.178458	-0.457342	0.0253796	-0.209979	-0.0271452	-0.744102	-0.534729	0.24573	-0.240613	-0.0176604	0.0624597	-0.116418	-0.104678	-0.752108	-0.0978873	-2.42841	-0.00306513	0.138956	0.172293	0.131212	0.401501	0.00685672	0.0955897	0.254307	-0.0527907	0.200422	0.284218	-1.36795	-0.131339	0.0969838	0.208152	-1.78355
CACNB1	0.675245	0.418478	0.584623	0.382842	0.617028	0.38946	0.377022	0.523128	0.662068	1.76127	0.718813	0.8764	0.566329	0.449415	0.40997	1.17498	0.266234	-0.85754	-0.109264	-0.243185	0.293967	-0.0822119	-0.31223	-0.0784616	-0.315712	0.101071	0.278022	-0.558397	-0.159205	0.698222	-0.000480804	0.1095	0.318988	0.0453202
APPL2	-0.203027	0.0605266	-0.0399432	-0.198422	-0.0428779	-0.0165542	0.14589	-1.27714	-1.28218	0.0820364	0.088471	-0.0807293	0.0346462	-0.261792	0.0135744	-0.86251	-0.0627963	-2.0343	-0.0964919	0.103268	0.221493	-0.0441217	0.241883	-0.239757	0.142335	-0.120501	-0.355994	0.189776	0.0748334	-0.652177	-0.240128	0.0865986	-0.129781	0.272987
CCND2	-1.98398	-0.444623	-0.248775	-0.554591	-0.380859	-0.527014	-0.770219	-1.5385	-1.5364	-0.247479	-0.582786	-1.01398	-0.250884	-1.07761	-0.418315	-2.79951	-0.138005	1.25214	-0.295166	-0.150127	-0.440003	-0.464673	-2.34287	0.121911	0.7048	-0.592689	0.0527976	-0.555727	-0.985778	1.36351	-0.0474442	-0.261912	-0.329884	-1.9164
TIAM1	-0.175629	0.0135809	0.0979403	-0.31231	-0.0315803	0.0430149	0.0521698	-0.0374939	-0.0857409	-0.176814	-0.0634872	-0.0593313	0.0590284	0.0151348	0.0452758	0.324343	0.00629249	-3.08587	-0.245535	0.0233159	-0.429788	-0.384469	-1.28966	0.0195609	0.0991098	-0.653143	-0.556702	-0.458179	-0.620223	-0.0280031	-0.131681	-0.154028	-0.469488	-0.0181961
SERTAD3	-0.193487	-0.152357	-0.447016	-0.000420357	-0.0361709	-0.437147	-0.0690363	-0.0421147	-0.1429	-0.522549	-0.185808	-0.355685	-0.28732	-0.254522	-0.14766	-0.153011	-0.251313	-2.70183	-0.121866	0.0159558	-0.062346	-0.141886	-0.228521	-0.190999	-0.316467	-0.0849503	-0.474379	-0.287166	-0.331372	0.375175	-0.152673	-0.122451	-0.177784	0.303143
PCBP4	0.339368	0.0249067	-0.0303863	-0.120583	-0.0737459	-0.7631	-0.285488	0.14957	0.235433	0.789451	-0.0530727	-0.08942	0.0284065	0.240775	0.140715	-0.238155	-0.233057	1.16102	-0.449563	-0.472915	0.184197	-0.593394	-0.423822	-0.786333	-0.823942	-0.906266	-0.0736269	-0.577899	-0.218204	0.855393	-0.730221	0.107095	0.00485971	-0.14869
UBC	0.0926761	-0.112837	-0.142939	0.208619	-0.0660893	-0.0295018	0.00678301	0.505269	0.517139	-0.141035	0.0821763	0.0382333	-0.0319183	0.0612578	-0.0253598	0.333581	-0.0900524	-1.3544	-0.164803	0.0124312	-0.0132121	-0.0611625	-0.188381	-0.209007	-0.061155	-0.270031	-0.0852561	-0.0406024	-0.0768583	-0.0869525	-0.117967	-0.0998477	-0.0426479	3.24768
CCDC183-AS1	0.0301941	0.202993	0.2253	0.162838	0.149497	0.515884	0.219867	0.76967	0.53907	-0.319898	0.343023	1.00328	0.126565	-0.0340678	0.148485	-0.092811	0.168728	-0.121148	-0.310092	-0.0807415	0.173952	-0.0752716	-0.784129	0.0362366	-0.134595	-0.325126	0.543897	-0.270383	0.110498	0.735577	-0.0822264	0.0424948	0.15714	-0.528984
CNOT7	-0.37497	-0.0241097	-0.0485538	-0.354024	0.0128524	0.148398	0.0355824	-0.439838	-0.207722	-0.407831	-0.239474	0.0668127	0.0454426	-0.0870488	0.0382903	-0.547392	0.0529612	-1.79401	-0.204873	0.0789919	-0.0802096	-0.0611825	-0.0556882	-0.0095548	0.106905	-0.165824	0.00820136	0.0249727	-0.119118	-1.10705	-0.296273	-0.0104191	-0.00644568	-0.131681
CXorf40B	0.234405	-0.0948904	0.0346381	0.43344	0.124548	0.168953	0.14163	0.038539	0.160418	-0.441592	0.133441	-0.192579	0.0649972	0.0712562	0.191377	-0.134437	0.020825	-1.91535	-0.0670092	-0.0918788	-0.121582	0.164508	-0.166917	0.0618774	-0.106072	-0.0308435	0.249857	0.0356582	0.159576	0.258979	0.0893113	0.15718	-0.080913	1.9272
RASSF7	0.949563	0.61101	0.503634	1.15979	0.642471	0.184511	0.508268	0.855559	0.788188	0.591091	0.437923	1.31365	0.634192	0.689011	0.332774	0.79554	0.360216	-1.53388	-0.0550912	-0.430003	-0.22009	-0.399745	0.0421787	0.0663391	0.0209066	-0.406726	0.014604	-0.489624	-0.29421	1.35869	-0.207509	-0.187799	-0.175449	0.446715
ZBTB21	-1.02811	-0.0100849	0.108022	-0.532862	-0.0822817	-0.0517948	-0.184523	-0.0900755	-0.0203788	-0.0550868	-0.2299	-0.119176	-0.0287434	0.00998525	-0.0711835	0.754349	0.00721414	-3.20318	-0.482078	0.139895	-0.196691	-0.38637	-1.38515	-0.321098	-0.0847328	-0.6209	-0.230113	-0.446383	-0.585006	-0.913727	-0.352561	-0.00105753	-0.198971	0.16183
TRERF1	-0.562658	0.201307	0.156472	-0.378788	0.274684	0.308721	0.307156	0.391058	0.337054	0.390403	0.42683	0.551781	0.235533	0.475176	0.248449	0.371219	0.295775	-2.91609	0.356985	0.0562942	0.200285	0.0262863	0.518013	-0.0456736	0.232629	0.331327	0.654533	0.454654	0.531053	-0.0499892	0.028122	0.134035	0.264718	-3.87215
ST18	0.734484	0.560397	0.215727	-0.0891527	0.0863814	0.355303	0.0826351	0.522209	0.434998	-0.0266568	0.14013	1.14938	0.31601	0.240896	0.241794	1.04632	0.42554	-0.936906	0.208163	0.0415188	-0.112688	0.431801	0.372184	-0.120898	-0.00231466	0.0220311	0.59229	0.369667	0.250591	-0.145695	0.25471	0.355717	0.074761	-0.581733
ZBTB10	0.242027	-0.162594	-0.245581	-0.322526	0.282143	0.290139	0.0687944	0.364498	0.401468	-0.2022	-0.0715172	0.119672	-0.195621	0.0251216	0.273157	0.196361	0.107314	-2.89634	-0.30393	0.118944	-0.175359	0.149556	-0.189648	-0.0184378	0.113702	0.295443	0.243303	-0.321176	0.240593	-0.817856	0.0142999	0.052195	0.443516	-0.53339
MOB1B	-0.163023	0.217708	-0.0353343	-0.490905	0.195488	0.315171	-0.0101475	-0.161679	-0.0368246	0.00701417	-0.155333	-0.0936487	-0.0502111	-0.0709569	0.0956342	-0.237572	0.22997	-2.59896	-0.192312	0.110468	-0.0308939	-0.00140357	-0.138179	0.161608	0.170595	0.0644411	-0.527694	-0.116995	-0.0441295	-1.4222	-0.191689	-0.137679	0.166151	-0.783261
HIBADH	-0.18959	0.1593	0.0260368	-0.108538	0.175709	0.0799371	-0.063778	-0.371925	-0.46787	-0.255299	0.228625	0.146172	0.108996	-0.0287621	0.162365	0.0345232	0.143236	0.352687	-0.131445	-0.0391973	0.0740646	-0.0510121	0.274647	-0.208013	-0.209763	-0.0526001	0.0176227	-0.0772839	-0.0511854	-0.581427	-0.0984119	-0.177055	0.0341459	-1.76306
CKAP2	-0.778884	-0.171127	-0.131403	-0.808991	-0.159167	-0.111671	-0.413323	-1.38712	-1.31744	-0.803586	-0.594873	-0.605208	-0.232551	-0.756792	-0.32669	-1.18224	-0.155654	-3.66082	-0.121541	-0.054271	0.235628	-0.054049	0.477788	-0.0477589	0.0234077	0.0358152	0.365219	0.141607	0.225903	-0.758434	-0.170204	0.00249146	0.266738	0.323001
TSTD1	0.306504	0.156675	0.0999159	0.592796	0.3463	0.516877	0.464884	0.207701	0.903772	1.16338	0.331436	0.66458	0.305592	0.621788	0.454129	0.223556	0.349805	0.811387	0.105707	-0.176654	-0.0718455	-0.0859056	0.78139	0.054971	0.0759229	0.381028	0.618429	-0.133721	0.356307	0.343812	0.30394	0.17421	0.186167	-1.22909
TMEM176B	-0.622828	-0.0863735	-0.209049	-0.0782686	0.00776444	-0.0268478	0.170885	-0.216986	-0.218212	-0.430078	0.220189	-0.137815	-0.0215886	-0.175935	0.183627	-0.39576	0.0111891	-0.517753	0.129439	-0.104375	0.0483429	-0.0298296	0.439377	-0.0620564	-0.348746	0.434136	0.0510326	0.0106997	0.339775	0.714944	0.0312637	-0.0866935	0.00775617	-1.74606
IER3	1.91766	0.0379082	-0.272489	0.370415	0.0535368	-0.424837	0.121129	0.170025	0.090034	1.45597	-0.0559027	1.21729	-0.154091	0.0039677	-0.13849	-0.0604791	-0.44599	-2.9281	-0.0727587	0.0656496	-0.399915	-0.360055	-0.819734	-0.132203	0.288637	-0.421415	-0.30111	-0.489928	-0.910028	-0.331699	0.178805	-0.264625	-0.638168	-0.169502
SLC6A8	0.699088	0.0685561	0.0827661	0.458005	0.04159	0.0563651	0.142035	1.58078	1.46955	0.150428	0.11273	1.18279	0.149848	0.290025	0.212315	0.844368	-0.148425	1.99749	0.0115651	0.00961977	0.800579	-0.038948	-1.38381	-0.0197484	0.156644	-0.767816	-0.494188	-0.40843	-0.374059	2.74938	-0.019427	0.0648618	-0.163659	1.0737
GABARAPL2	0.0913325	0.0924127	0.109612	0.231882	0.200282	0.118146	0.0804704	0.095615	0.300558	0.189452	0.149106	-0.164066	0.100577	0.198826	0.159034	0.188683	0.221919	1.17627	0.044722	-0.00368878	0.113755	-0.0244822	-0.037309	0.183154	0.0807729	0.323734	0.14549	0.112928	0.0831648	0.669132	0.11342	-0.0499841	0.111432	0.518704
HSPBAP1	0.689536	0.363004	-0.0382423	0.340552	0.316612	0.304057	0.361174	0.326682	0.528899	0.0306993	0.408252	0.0930298	0.178641	0.487377	0.254572	0.0521106	0.229242	-2.55265	-0.272928	0.0100291	-0.116775	-0.153073	0.0590299	-0.627393	-0.198051	-0.129234	0.257943	0.00822957	-0.231964	-0.868124	-0.361492	0.00763125	-0.00155264	-1.25127
ITPA	-0.995544	-0.161725	-0.0881506	0.139771	-0.0851752	-0.0709222	-0.149722	0.0474434	-0.10924	-1.24099	0.0305737	-0.716083	-0.0979184	-0.235037	-0.124084	0.0442005	0.109891	0.324737	-0.00156729	-0.221283	-0.00230163	0.0335021	-0.154783	-0.0621914	-0.10216	0.0184457	0.220037	-0.0693666	-0.291358	0.520576	-0.18092	-0.124731	-0.204155	0.0874368
ZMIZ1	-0.117731	0.180656	0.28549	-0.307192	0.155956	0.119442	0.243484	0.514428	0.3102	-0.0413731	0.168816	0.806013	0.145581	0.376567	0.16006	1.12624	0.0998294	-1.84445	-0.0199736	0.0976279	-0.0214178	0.0650395	-0.269346	-0.0681508	0.346611	-0.238381	0.371947	0.107359	-0.149402	0.482316	0.0496217	0.125295	-0.0720012	-0.0399839
SCFD1	-0.757848	-0.176397	-0.0740813	-0.27041	-0.0674824	-0.0472602	-0.236197	-0.231395	-0.127692	-0.30733	-0.365934	-0.286346	-0.0677331	-0.223828	-0.116586	-0.18718	0.0677222	-0.686472	-0.093168	0.00734964	-0.00872025	-0.0657235	-0.316438	0.0360916	-0.0485201	-0.192527	-0.334817	-0.0179202	-0.235968	-1.05273	-0.116098	0.103691	0.0354455	-0.322921
RGS3	-1.1371	-0.249924	0.0375495	-0.0851059	-0.588275	0.181102	-0.115205	-0.383896	0.0596609	0.136297	-0.361409	-0.917094	-0.29563	-0.212158	-0.284967	-1.69447	0.109235	-3.199	-0.0376069	-0.0682956	0.157029	0.025368	-0.306802	-0.139185	-0.32535	-0.144014	-0.703502	-0.164872	-0.119565	-1.83021	-0.397612	-0.143511	0.0817214	-1.00295
NUMB	-0.488816	0.0723636	0.265069	-0.286718	0.0584245	0.0333689	0.0197716	-0.571596	-0.575991	0.135173	-0.114856	-0.197442	0.0984162	-0.109266	0.0746924	-0.717938	0.101345	-0.973406	-0.0350013	0.108636	-0.156408	-0.183669	-1.01181	0.129426	0.465342	-0.335268	-0.691181	-0.311483	-0.519014	-0.199513	0.130693	-0.0282988	-0.121249	-0.0741525
ZNF354C	0.745603	0.415701	0.815663	0.159038	0.689697	0.733112	0.696519	0.241853	0.23066	0.998527	0.478437	0.898713	0.753476	0.923637	0.565988	0.275655	0.776775	-1.42484	0.127078	0.420256	0.242993	0.343462	0.617447	0.220744	0.212983	0.39714	0.803483	0.378344	0.44665	-0.460537	0.273232	0.40816	0.50552	0.291601
SLC38A1	-0.420457	0.101238	0.331285	0.14285	0.169318	0.353974	-0.18862	1.57229	1.24279	2.48674	0.0492665	-0.0698659	-0.0167436	0.392146	-0.431687	-0.00716107	-0.198555	-0.541308	-0.835169	0.479404	0.269408	-0.515795	-1.90071	-0.198385	0.894787	-1.39632	-1.07458	-1.1566	-0.710936	1.61351	-0.426271	-0.180228	0.256503	-0.201589
CRLF3	0.423407	0.16872	0.0456317	-0.0134797	0.101416	0.202435	0.0127067	-0.187398	0.0288942	0.413995	0.252597	0.203383	0.153607	-0.149557	0.0618139	-0.461046	0.125054	-2.01772	-0.0606376	0.0380987	0.162314	0.0559647	0.342507	0.123374	-0.0638504	0.289714	-0.012907	0.173928	0.193873	-1.01216	-0.129484	0.130327	0.251694	-0.360885
DPY19L2P2	0.80243	0.769958	0.415006	0.35545	0.506229	0.779282	0.455531	0.932533	0.3123	0.696832	0.699924	0.601379	0.214278	-0.0583005	0.311719	-0.21342	0.382013	0.586707	0.210186	0.13572	0.116078	0.058636	0.307726	-0.159653	0.158875	0.040489	1.15065	0.0967408	0.704914	1.16534	0.128635	0.192727	0.536196	1.45537
ARHGEF9	-0.358446	-0.010396	-0.0158658	-0.256496	0.0418934	0.114204	0.0830876	-0.78959	-0.722128	-0.0777269	-0.135594	-0.487743	0.162256	-0.389991	-0.0934947	-0.749259	-0.157003	-0.239714	-0.219644	-0.212843	0.425539	0.243985	0.388526	0.321763	0.0730059	0.112622	0.482513	0.247764	0.301426	-0.350855	0.00283221	0.123777	0.160308	-1.12722
DUSP10	1.1273	0.419676	0.294409	0.356316	0.193747	0.243535	0.39586	0.895733	0.882918	-0.0369516	0.166707	0.565257	0.184482	0.310471	0.264563	1.11323	0.244509	-3.94518	-0.46182	-0.120951	-0.527572	-0.0208357	-0.212533	-0.508966	-0.245795	-0.0746698	-0.375809	-0.335726	-0.248356	-0.805037	-0.356934	-0.219881	-0.234915	-0.310428
CD79A	0.336062	0.173641	0.396685	0.490936	0.33594	0.11067	-0.0845257	0.838861	0.362414	-0.224852	-0.0201326	0.220803	0.478712	-0.407873	0.278568	-0.324246	0.367171	1.23712	-0.049232	-0.079747	-0.193794	-0.53935	-0.591126	-0.00676718	0.252897	-0.216889	-0.815519	-0.286176	-0.749843	1.50894	-0.0638383	-0.125026	-0.168113	0.665774
RAB34	1.32121	0.172962	0.0202925	0.415277	0.0571767	0.119903	0.277558	0.477751	0.393871	0.495591	0.178134	0.513896	0.0863802	0.368327	0.119954	-0.177758	-0.0779779	-0.736719	0.029222	-0.144347	-0.047136	-0.0995088	0.0542117	0.0229725	-0.0755865	-0.178094	0.283672	-0.287675	-0.0920783	0.174861	-0.0327507	-0.0932239	0.042065	0.608277
FAM72B	-1.0171	0.614397	-0.131331	-0.385025	-0.0926115	0.712375	-0.40306	0.231426	0.493751	0.04178	-0.817148	0.209411	0.195745	-0.0561141	0.0257701	-1.10867	0.146905	-1.60832	-1.00431	0.00313434	-0.373721	-0.47781	-0.463434	-0.299072	-0.995363	-0.595311	-0.585347	-0.38976	-0.731382	-0.585844	-0.442043	-0.392321	-0.147195	-1.53196
FAM135A	0.662926	0.234073	0.152641	-0.23346	0.238729	0.218417	0.340928	0.342846	0.468393	0.942691	-0.0465205	0.320398	0.0906013	0.212347	0.130076	-0.241747	0.270457	-1.60804	-0.276805	0.264018	0.240251	0.129135	0.0654355	-0.125531	0.226634	0.153427	0.229979	-0.0324614	0.13712	-1.39354	-0.0291918	0.218474	0.384805	-0.631973
THG1L	-0.40568	-0.117269	-0.0469808	0.0146154	0.232768	0.216611	-0.377353	-0.183977	-0.0602754	-1.18871	-0.218207	0.173479	-0.153094	0.298762	0.208969	-0.257564	0.154129	-0.856828	-0.536776	-0.274006	-0.463145	-0.293264	0.0273561	-0.523794	-0.174744	-0.0690479	0.419386	-0.0302665	-0.0739479	-1.39811	-0.180667	-0.141244	-0.0499004	0.698554
SLC9A4	1.49873	0.77313	0.413764	0.885316	1.0105	0.808861	0.582679	0.500332	0.354493	0.750879	0.898408	1.0162	0.0918369	0.0854178	-0.00845455	0.336487	0.623923	-0.655732	-0.468506	-0.00743874	-0.545264	-0.481687	0.84585	-0.189407	-0.15281	0.102769	0.599168	0.226636	0.235364	-0.263745	-0.13964	0.126344	-0.190562	0.130389
ANKRD20A9P	0.385324	0.679707	0.451305	0.885168	0.516327	0.715859	0.480626	0.412661	0.253193	0.879519	0.770564	0.578482	0.341044	-0.00230868	0.0357569	-0.312762	0.379175	-0.210046	0.125573	-0.0491145	-0.344748	0.0361059	0.241318	-0.26356	-0.262301	0.331351	1.13027	0.0542202	0.262064	0.309504	0.113461	0.183012	0.302631	0.681394
DENND4C	-0.642888	0.175167	0.175498	-0.345396	-0.0169326	0.22154	0.018565	-0.191679	-0.21174	0.116275	-0.0461846	0.235143	0.069183	0.176304	0.0925516	-0.69893	0.193137	-3.08195	0.108435	-0.0502101	0.0817364	0.133387	-0.28469	-0.019466	-0.0724395	-0.276375	-0.0787138	0.409401	-0.189427	-0.658295	0.0653918	0.313136	-0.0827566	-0.417796
SPRED2	-1.19577	-0.0414479	0.185513	-0.607825	-0.0205868	-0.137389	-0.453611	-0.477876	-0.447378	0.223227	-0.37392	-0.359499	-0.0265199	-0.138199	-0.0461367	-2.26853	-0.0553239	-1.5218	-0.36266	-0.0602253	0.168493	-0.494543	-1.93146	0.238752	0.880662	-0.954344	-0.403089	0.00239789	-1.25053	0.0150354	0.0683062	-0.0648324	-0.484899	-0.861902
COMT	-0.697484	-0.185501	-0.112091	0.0196481	-0.120213	-0.259828	-0.198964	0.0712333	-0.0834649	-0.534477	-0.0646331	-0.457627	-0.154109	-0.180958	-0.1305	0.0520238	-0.193776	1.12517	-0.0697826	-0.0042538	-0.014055	-0.173232	-0.103992	-0.196591	-0.23332	-0.063892	-0.0598816	-0.11914	0.0360832	0.263505	-0.0880156	-0.171307	-0.188895	-1.00798
JMJD4	-0.183848	-0.416274	-0.0709134	0.2878	-0.0527248	-0.390576	-0.27685	-0.442748	-0.10555	-0.802832	-0.0623037	-0.30825	-0.187909	-0.417459	-0.0136666	-0.121017	0.00263927	-2.16434	0.253959	0.183668	0.170005	0.0585182	0.0313863	0.145579	0.00278265	0.0105289	0.237145	0.0471396	0.274543	0.469953	0.425544	0.134205	-0.198861	1.93736
GIPC1	-0.58073	-0.215508	-0.188741	0.116732	-0.211544	-0.140647	-0.230315	-0.230431	-0.0637771	0.42644	-0.118143	-1.11998	-0.203084	-0.188627	-0.159783	0.375185	-0.272521	-0.490566	-0.0807554	0.0286459	0.0822585	-0.163287	-0.0296084	-0.270066	-0.263359	-0.0399003	0.176631	-0.214943	-0.0411301	0.747046	-0.079596	-0.0485097	0.103147	0.809092
RGS16	-1.86644	-0.284633	-0.174471	-0.11069	-0.455136	-0.649722	-0.322514	-0.632641	-0.785865	0.879842	-0.919275	-0.563982	-0.442653	-0.89381	-0.402942	-3.31896	-0.682613	-2.3287	0.0925368	-0.245679	-0.0919298	-0.288298	-0.615633	0.26399	1.51995	0.190631	-0.0645357	-0.0660833	-0.500585	2.40393	0.258206	-0.341426	-0.320186	-1.17901
ZYX	-0.443075	-0.0540062	-0.0340401	0.0316965	-0.153295	-0.110976	-0.0587942	-0.0314701	-0.220562	-0.0756571	0.00630024	-0.226931	0.0120766	0.00386309	-0.0253997	1.5131	-0.142053	-2.30296	0.0371351	0.050836	-0.0838428	0.016265	-0.240029	-0.110159	-0.0905548	-0.199252	-0.12973	-0.0450613	-0.138351	0.216296	0.120498	0.0480211	-0.210394	-1.02684
SIDT2	-0.613321	-0.0205134	-0.032085	-0.249016	-0.206769	0.056541	-0.049861	-0.134601	-0.339203	-1.00564	0.116901	-0.196504	0.0257785	-0.13458	0.021027	-0.295144	-0.225248	0.110295	0.24263	0.0934666	0.118115	0.529491	1.76541	0.241776	-0.388937	0.990262	1.06495	0.561422	1.04155	-0.37543	0.370439	0.230005	0.379052	-0.889524
VAMP8	-0.674744	-0.345539	-0.334791	0.125339	-0.295804	-0.380182	-0.305607	-0.463022	-0.267165	-1.06094	-0.173025	-0.58325	-0.17244	-0.32578	-0.124851	-0.366239	-0.0738894	0.331267	0.160881	-0.228368	-0.218716	-0.0736669	0.452916	0.14493	-0.33367	0.367365	-0.0368533	0.0601261	0.0566331	0.339032	0.106012	-0.240227	-0.244947	-1.60656
INPP5E	0.146871	0.0978344	0.248885	0.279394	0.40458	0.247882	0.242498	0.649272	0.438707	-0.816011	0.250569	-0.239887	0.0495185	0.271198	-0.0689572	0.164415	0.141437	-1.82752	0.0511358	0.205616	0.0777673	0.172024	0.14568	0.125726	0.0461102	-0.0235561	0.669999	0.277139	0.0901113	0.90454	0.29857	0.104215	0.319119	1.62933
AGAP1	0.0903995	0.0192812	0.321433	-0.0482796	0.210344	0.111629	0.210299	-0.124253	-0.151757	-0.544955	-0.327339	0.66787	-0.0871339	-0.00782098	-0.0169261	0.487186	-0.0846799	0.938359	-0.306458	0.00725514	0.0826213	-0.0551344	-0.0534537	-0.194919	-0.388438	-0.738939	-0.0567928	0.11259	-0.466593	-0.065586	-0.415085	-0.323611	-0.050105	-1.12423
MPEG1	-1.17884	-0.144136	-0.00909036	-0.552333	0.125201	0.0820161	0.128084	-1.13403	-1.04834	-0.330056	0.00979026	-0.265638	-0.0337014	-0.279553	0.0193007	-1.71805	-0.128044	-2.05484	-0.0686103	-0.163286	-0.23328	-0.0430955	1.26351	-0.118873	-0.696143	0.443501	0.268815	-0.0957516	0.512052	-2.75971	-0.251989	-0.213559	0.0739414	-3.85305
SLC16A3	0.138656	0.0044068	0.015608	0.282359	0.0744145	-0.112492	0.102751	0.32291	0.260548	0.0860523	0.252237	0.374827	-0.0301691	0.13278	0.0635097	-0.0216451	-0.0484923	0.0159972	0.187504	-0.0335133	0.0697196	-0.039898	-0.516451	0.111895	-0.0453381	-0.250517	-0.168449	-0.31858	-0.205314	1.05038	0.084476	-0.0948328	-0.115907	-1.56546
GOLGA7B	-1.43401	-0.0687223	0.103795	0.118402	-0.0436565	-0.274959	-0.394812	-1.13503	-1.00066	-0.316417	-0.76643	-1.21401	0.0564095	-0.622267	-0.23843	-2.94527	-0.195216	1.48384	0.411532	-0.311825	-0.371628	-0.0699757	-1.54242	-0.000185723	-0.0849206	-0.791769	-1.00486	-0.233515	-0.646083	1.73493	-0.187051	0.233514	-0.922684	0.523266
TMEM255B	1.94112	0.269525	0.26208	0.111913	0.172543	-0.15	0.0166184	0.00854698	-0.109161	-0.0653775	0.38022	-0.114862	0.0310916	0.0291978	-0.13951	0.709085	-0.30783	0.664809	0.121485	0.268874	0.10228	-0.186805	0.28511	0.0459657	0.00882669	0.170497	0.0538574	0.265285	-0.0403766	0.755132	-0.104071	0.189782	0.0416724	-0.18388
HABP4	-0.718269	-0.324651	-0.0703742	-0.169957	-0.0540846	-0.26054	-0.367306	-0.54572	-0.633447	0.107736	-0.480493	-0.25484	-0.119862	-0.538152	-0.273805	-0.0577614	-0.516455	-0.320591	-0.378235	-0.148013	-0.38189	-0.0464338	-1.0522	-0.270922	-0.130366	-0.854181	0.22734	-0.00169788	-0.531448	0.108337	-0.335353	0.157978	0.00276046	1.06814
TMEM223	-0.300735	-0.0901757	-0.137188	-0.0134889	0.355577	-0.258264	-0.0735564	0.280253	0.161323	-0.358233	0.110153	-0.26714	0.118417	0.317308	0.446046	-1.05787	-0.0945506	-0.684294	-0.20995	-0.170773	-0.365847	0.0318871	0.0666863	0.261305	-0.0571203	0.112119	0.243795	0.0465943	-0.0661773	0.0248047	-0.513814	-0.265503	-0.857558	-0.226287
UNC5A	-1.39792	0.309508	0.173917	0.741059	0.149795	0.409661	0.204481	-0.855492	-0.869433	-0.230111	0.480986	-0.385311	0.121534	-0.613134	-0.134513	-0.983085	0.259093	1.76295	0.854755	0.0761829	-0.375926	0.142863	-0.374509	0.344041	0.22058	0.81763	0.618409	-0.191222	0.316637	0.253353	0.568935	0.228633	0.0137604	-0.741878
PRELP	0.824115	1.07067	0.509383	1.69494	0.910481	1.20447	0.933282	0.944209	0.714932	1.02896	1.09112	0.836605	1.00023	0.533004	0.415916	0.100985	0.785207	0.358303	0.24705	-0.316735	0.0258219	-0.326043	-0.275607	-0.390281	-0.204754	0.439683	0.756571	0.177865	-0.220348	0.661827	-0.415417	-0.172031	0.175208	0.367731
TMEM70	-0.76136	-0.0776151	-0.0485388	-0.125001	-0.0980628	0.00854084	-0.0103884	-0.264368	0.0588751	-0.390427	-0.444479	-0.240754	-0.119368	0.224354	0.114113	0.132269	0.130603	-2.22488	-0.2517	-0.0226489	-0.196261	-0.11913	-1.17709	-0.184023	-0.114832	-0.712901	-0.724857	-0.0358386	-0.612143	-0.669304	-0.274821	-0.00295072	-0.173814	-0.376964
SLC18B1	-0.214942	0.389132	0.280081	0.20244	0.038916	0.288887	0.12607	-1.10127	-1.12775	-0.415717	0.0510487	-1.1897	0.174092	-0.484862	0.101909	-1.59703	0.473897	-1.14612	0.248821	-0.0532839	0.169967	0.234896	0.968308	-0.306523	-0.0404919	0.657824	-0.85772	0.653552	0.425591	0.372734	-0.188284	0.331084	0.227178	-0.522394
LOC100506258	0.721573	0.449678	0.498303	0.207758	0.187394	0.429214	0.28736	1.11687	1.20768	1.51381	0.435452	0.544979	0.44677	0.458986	0.157771	0.180195	0.284566	-1.28991	-0.273304	-0.123927	0.438552	0.237808	0.738276	-0.41376	-0.0498851	0.1542	0.96735	-0.0277933	0.710692	-0.54583	-0.475428	0.490791	-0.114887	0.204346
FAM21EP	0.308482	-0.16391	-0.106862	0.370362	-0.43132	-0.361255	0.348338	-0.106699	0.343706	-0.862388	0.0419513	0.263996	-0.18255	0.105327	-0.129897	-0.475431	-0.239273	-1.30545	-0.132215	0.28013	-0.223277	0.102643	0.114004	-0.27237	-0.0945852	0.319136	1.0939	0.00235239	0.568727	-0.568859	-0.0973923	0.0212645	0.499444	-1.00861
CCL15	0.231816	0.488984	0.969562	0.63724	2.70456	2.70047	2.28	1.12577	1.08468	2.22284	1.24948	1.19039	0.547276	1.90054	1.66349	2.29254	1.797	1.95408	0.633575	0.262126	0.476248	0.631162	0.853916	0.9998	0.697691	1.48115	-1.04094	0.421152	0.684551	0.767823	1.27181	0.3423	0.392277	-1.30128
SLC46A2	2.26003	0.132104	-0.383767	-0.469239	-0.483233	-0.171533	-0.539149	0.350514	0.119846	1.21133	-0.116996	0.816053	-0.0824915	-0.48941	-0.053747	0.345551	-0.197677	-1.17291	0.560825	0.0805198	0.0783895	0.403333	0.986171	0.318416	-0.233188	1.20466	0.4674	0.492838	1.12345	-0.203304	0.625988	0.210587	0.4856	-0.909358
ZNF260	-0.0204457	-0.0100843	-0.00434608	-0.0831787	0.00270062	0.16809	0.204408	-0.150729	-0.0649174	-0.0325436	-0.0282093	0.0995926	-0.120681	-0.0593327	0.000243928	-0.113249	0.164853	-2.21942	-0.571732	-0.00601021	-0.135524	-0.188221	-0.215487	-0.553569	0.00700788	-0.428623	-0.0133459	-0.260463	-0.273101	-1.32025	-0.714019	-0.140396	-0.0990022	-0.18166
TRIM54	-0.891952	-0.265632	0.0109459	0.395731	-0.0177055	-0.455794	-0.185506	-0.303309	-0.300744	0.168822	0.0598901	-0.666096	-0.0637418	-0.350325	-0.154974	-3.05708	0.315417	0.58798	-0.123302	-0.13612	0.0635959	-0.251687	-2.37785	0.15762	0.959464	-2.021	-0.757275	-1.47576	-0.951958	0.316614	0.374862	-0.0783139	-0.575804	0.883567
SLC9A3R2	0.313225	0.134125	-0.12644	0.334382	0.0694293	0.232802	0.012391	0.400938	0.191582	-0.578393	0.205293	0.0450731	0.0104211	0.0980496	0.149486	0.057668	-0.343631	1.32904	-0.291319	-0.0619648	-0.228036	-0.540963	-0.160094	0.0295955	-0.232904	-0.526378	-0.244126	-0.624604	-0.349593	0.482142	-0.666387	-0.892596	-0.441313	1.07246
HLA-DQB2	-0.202457	-0.786495	-0.563919	-0.163575	-0.668621	-0.434388	-0.467025	-1.07555	-0.798732	0.307913	-0.517656	0.0190982	-0.4782	-0.749993	-0.468932	-1.72569	-0.802106	-0.421063	0.294538	0.0203189	0.0864022	0.458003	0.889942	0.0364808	-0.181921	0.807457	0.362304	0.149004	0.487634	0.661583	-0.0568918	0.126677	0.312695	-0.88802
SCLT1	-0.335946	-0.130944	0.0111539	-0.147466	0.172008	0.00117527	0.0165333	0.0331692	0.262544	-0.454686	-0.132102	-0.400085	-0.115482	-0.212274	-0.0291199	-0.251647	0.163325	-2.35724	-0.0355565	-0.0382112	0.0175498	-0.0615769	0.638096	-0.119955	-0.208992	0.112709	-0.0996356	0.0338074	0.233027	-1.03661	-0.350285	-0.110487	0.0742632	-2.8608
CDK11A	0.891812	0.248512	0.188078	1.19092	0.315751	0.487204	0.229315	0.691343	0.686928	-0.302359	0.282902	0.332781	0.158637	0.428013	0.169455	-0.370116	0.0699716	0.62604	0.703924	0.526615	0.433725	0.394334	0.774558	0.315668	-0.00838554	0.542526	0.977296	0.142099	0.419145	1.16119	0.352212	0.400154	0.473159	1.50665
ANKRD39	-0.134242	0.161022	0.428585	0.796993	0.646299	0.121937	0.170319	-0.0725916	-0.450369	-0.232693	0.455128	0.0851575	0.346189	0.0549564	0.17137	0.164965	0.241495	0.223825	0.32188	0.0929758	0.39199	0.197581	0.229353	0.0416323	0.0342453	0.078919	0.0953047	-0.155079	-0.278772	-0.454472	-0.0808735	0.196986	0.0542444	3.00004
ANKRD49	-0.0151578	-0.40005	-0.214729	-0.107028	-0.207366	-0.151482	-0.105571	-0.00501666	-0.0171827	-0.225194	-0.487027	0.108577	-0.175743	-0.118539	-0.0690347	-0.335233	-0.283012	-2.87039	-0.15803	-0.24916	-0.198015	-0.0270786	-0.258374	-0.248656	-0.111787	-0.293556	-0.221468	-0.0733672	-0.172334	-0.851255	-0.27926	0.000717521	0.0382701	0.12336
CD52	-0.652708	-0.260547	-0.122912	0.454559	-0.147302	-0.473549	-0.396917	-0.0467424	0.0457848	-0.0536591	-0.0944686	-0.495398	-0.0821138	-0.426182	-0.242773	-0.814671	-0.173211	2.20343	0.471855	-0.0931527	-0.32088	-0.171988	-1.84084	0.295813	0.358041	-0.85702	-0.713768	-0.205592	-0.655569	2.48733	0.405972	-0.032331	-0.447883	-2.32292
LOC100129034	-0.160678	-0.0142151	0.0593339	-0.592898	0.131263	0.0958427	-0.031244	-0.260015	-0.412636	0.180844	0.0709992	-0.17504	0.0159434	-0.16683	0.0166443	-0.803315	-0.123907	-0.583966	-0.0455978	0.178016	0.228301	0.0174905	-0.659948	0.251595	0.706151	-0.400185	-0.308704	-0.00336187	-0.201652	0.466763	0.0593024	0.0951784	-0.000727066	-3.43338
NEFH	-0.837423	-0.0720682	-0.0604343	0.00903962	-0.218844	-0.302927	-0.315011	-0.104211	-0.175903	-0.405209	-0.0285798	-0.376756	-0.0353716	-0.512831	-0.170073	0.0681391	0.0988991	0.581376	0.267522	-0.117541	0.0234145	-0.099743	-0.643373	-0.0464384	-0.0726402	-0.63847	-0.50087	-0.0746125	-0.210302	1.23387	-0.0688498	0.00798557	-0.18808	0.871212
TMPRSS13	0.0427653	-0.457362	-0.596192	-0.051244	-0.528198	0.164123	-0.759102	0.456384	0.739579	1.49971	-0.170143	0.340922	0.0579367	-0.747375	-0.343036	-0.838872	-0.417293	-0.341042	0.117016	-0.135739	-0.0476477	-0.120913	-0.0264245	0.204026	-0.573053	0.00137414	0.278246	-0.323962	-0.143302	1.8232	-0.0672097	-0.460693	-0.210187	-0.898117
ABTB1	0.959324	0.507073	0.20848	0.606487	0.444014	0.320521	0.43829	0.434776	0.381161	0.342752	0.509339	0.409878	0.374389	0.178419	0.396852	1.34341	0.339681	-0.823088	-0.1322	-0.224205	0.0853892	-0.140286	0.214346	-0.291277	-0.1084	0.0367034	0.720257	-0.298733	0.0106957	0.645722	-0.133051	-0.335917	-0.14183	-0.106091
FAM198B	0.0217167	0.0557646	-0.0116738	-0.604822	0.0631632	0.0967784	-0.0140621	-0.685043	-0.497252	-0.626571	-0.299765	-0.618445	0.0011482	-0.152993	0.128233	-0.336598	0.174542	-2.50241	0.141524	0.0596618	-0.0336471	0.0146039	-0.2943	0.213202	0.145176	0.245311	-0.71759	0.00309075	-0.0657084	-0.901724	0.119902	-0.0429249	-0.0290814	-2.37768
USP27X-AS1	0.34444	0.353016	0.557054	0.511073	0.289631	0.269696	0.675079	0.16557	0.238403	0.425897	0.261541	0.314491	0.0162935	0.384003	0.479232	0.61126	0.149123	-0.991763	-0.216224	0.0919419	-0.0662925	0.268999	-0.199475	-0.241313	-0.043309	-0.0269971	0.0957075	-0.0451399	0.123616	0.190071	-0.468587	-0.139896	-0.141248	1.26261
FAM83B	-0.0220864	0.630316	0.477299	0.995476	0.197215	0.597314	0.495737	0.695933	0.723977	0.149888	0.503628	0.555254	0.323417	0.470622	0.181024	0.285355	0.396364	-0.604334	0.245966	-0.302353	0.166498	0.451903	0.240336	0.467962	-0.172926	0.260144	1.26465	0.293707	0.513611	0.543974	-0.00756629	0.314748	0.516534	0.315586
EEFSEC	-1.0683	-0.279682	0.0508536	-0.152944	-0.258912	-0.194773	-0.150759	-0.0228344	0.179271	-0.340043	0.0202871	-0.682925	-0.0752196	0.00333653	-0.0252004	-0.275913	-0.230069	-1.26321	-0.0308951	-0.0150233	0.25216	0.215624	0.107398	-0.100532	-0.151308	0.107317	0.0661745	0.178916	0.0489296	-0.646846	0.162293	-0.0984077	0.034174	-0.761108
FAM45B	-0.646351	-0.284293	0.682621	0.284122	-0.450516	0.15157	0.0364931	0.0625152	0.570046	-0.784584	-0.846172	0.111587	-0.586122	0.763937	0.145446	-0.175894	0.211752	-1.21296	-0.387482	0.121404	0.12651	0.0305402	-0.76397	0.492061	-0.0670762	-0.902968	-0.787919	-0.891913	-0.415268	-1.01	-0.353128	-0.620782	0.0940068	-1.08179
TEX30	-0.214186	-0.200804	0.201026	-0.00710306	-0.303348	-0.161212	-0.156795	0.474565	0.229884	-0.498101	-0.204672	-0.049246	-0.210176	-0.145319	-0.42343	-0.292973	0.0275684	-0.735259	-0.526286	-0.250543	-0.301091	-0.507227	-1.02341	-0.21638	0.317116	-0.300867	0.0852127	-0.344385	-0.527601	-0.687853	-0.375698	-0.401331	0.0142593	0.387586
KDM4A-AS1	0.696787	0.75163	0.694474	1.22913	0.740546	1.27378	0.893303	0.316953	0.136289	0.685607	0.829485	0.905266	0.786299	0.0336233	0.0804792	-0.269677	0.440676	-0.205548	-0.278805	0.107941	-0.137732	0.0490971	0.20856	-0.56019	0.200322	0.24039	0.975322	0.302005	0.156809	-0.0823678	0.0133558	-0.173602	0.333113	0.557697
ADI1	-0.0574274	-0.13803	-0.182561	-0.11034	-0.122326	0.0019025	-0.120477	-0.61613	-0.516642	-1.91513	-0.054448	-0.450424	-0.031659	-0.183964	-0.10035	-0.520049	0.025946	-0.0336795	0.0326306	0.0839062	0.230125	0.0094577	0.520876	0.0204327	0.170649	0.331727	-0.0629777	0.333422	0.197649	0.133033	0.0235873	-0.0526706	0.16785	0.179931
CCDC80	-0.138605	-0.268054	-0.0557199	-0.315528	-0.343018	0.282646	-0.322134	-0.585797	-0.421104	1.7979	-0.359253	-0.415501	-0.349104	-0.947888	-0.138588	-0.910172	-0.278073	1.5443	-0.305894	0.0908375	-0.426234	-0.379565	-0.635262	-0.0636313	-0.176449	-0.827945	-1.03657	-0.369346	-0.811578	-0.528243	-0.156421	-0.217836	-0.346672	1.13397
SHMT2	-0.574035	-0.243301	-0.23659	-0.0972034	-0.184291	-0.162294	-0.160186	-0.0739132	-0.214675	-0.430702	-0.182027	-0.21782	-0.214201	0.198702	-0.147712	0.329721	-0.335719	-0.586485	-0.713977	-0.0316226	-0.317324	-0.330055	-1.01502	-0.855729	-0.119966	-1.16023	-0.142064	-0.225595	-0.49923	-1.17784	-0.797396	-0.180789	-0.471307	-0.344614
APOL6	-0.113693	0.129373	0.0115997	0.154968	0.0491662	0.261847	-0.0148195	0.929883	1.01904	-0.0992831	-0.141009	-0.100166	-0.0457979	0.102277	-0.010764	0.797185	0.0642358	-2.74664	-0.349942	-0.0172466	-0.151223	-0.0594223	-0.104347	-0.131527	-0.144567	-0.150064	0.34489	-0.094778	-0.106314	-0.834786	-0.417715	-0.0447501	0.0553507	-1.02222
TRPM8	0.693312	0.381713	0.372862	0.614975	0.346276	0.648155	0.653181	0.407872	0.388974	0.581372	0.38395	0.16432	0.243696	0.0348809	0.515515	-0.100332	0.752223	-0.792823	-0.192147	-0.108079	-0.147833	-0.257272	-0.0793195	-0.860043	-0.458576	-0.0708749	0.152046	-0.063429	0.193817	-0.80458	0.0108725	0.021956	-0.45701	-0.486352
TFIP11	0.4185	0.160876	-0.0609197	0.102424	-0.103537	-0.092976	0.221947	0.616838	0.421653	-0.329862	0.14778	0.116333	0.124117	0.0910157	0.142373	0.208397	0.158454	-2.56476	0.198041	0.145241	-0.0558913	0.0882026	0.35001	0.151494	0.0812162	-0.0695646	0.471224	0.170264	0.073458	0.609229	0.216562	0.17232	0.0120888	1.29235
PROM2	0.387158	0.691308	0.320135	0.78793	0.0682639	0.388278	0.521062	0.359564	-0.135693	0.691421	0.35375	0.634379	0.0879054	-0.0204603	-0.277466	-0.427187	0.193653	-0.394108	0.607009	0.350118	-0.0543384	0.332619	0.75601	0.0662838	0.0443608	0.642152	1.15306	0.584365	0.568668	0.677689	0.60692	0.825761	0.553945	0.419141
LGALS2	-1.89945	-0.396951	-0.370009	-0.35486	-0.0242026	-0.151517	-0.206319	-0.70451	-0.948126	0.344738	-0.368901	-0.23456	-0.339985	-0.21836	-0.158225	0.844446	0.125008	-0.327921	-0.0755434	0.0264364	-0.236181	-0.149689	0.293832	0.0214954	0.230564	0.315126	-0.435903	-0.0690885	0.190852	-0.363994	0.067372	-0.18272	-0.211298	-4.16353
PRMT9	-0.313877	0.0759602	0.0223592	-0.335802	0.00793071	0.198843	-0.240645	0.184981	0.336404	0.116559	0.0156119	-0.125902	-0.205984	-0.150208	0.0349295	-0.328684	-0.0490641	-2.81823	-0.212191	-0.182224	-0.35385	-0.197515	-0.0863846	-0.0944907	-0.226749	-0.427903	0.00180501	0.0425757	-0.214314	-0.446221	-0.128602	-0.0618474	-0.125745	-0.35085
C21orf62	1.16483	1.41714	1.05508	1.8747	0.964299	1.40807	1.17429	0.985796	1.0772	1.34315	1.35739	1.24545	0.839726	0.744741	0.388954	0.635132	0.985585	0.645256	0.0594457	0.462432	-0.390125	0.51317	0.217326	-0.200063	-0.233951	0.781597	1.27744	0.749353	0.406379	0.152941	0.221787	0.41436	0.454896	1.05252
ALG10	-0.138252	0.254211	-0.115091	-0.634028	0.197583	0.280904	0.495459	-0.24101	-0.409735	-0.388662	0.0670247	0.198886	0.0224818	-0.188188	-0.00992652	-0.36966	0.0786268	-2.47025	-0.0900074	-0.0737533	-0.0448328	0.209811	-0.266791	0.186467	-0.0170942	-0.0134216	-0.0414811	0.142534	-0.392759	-1.6694	-0.452097	0.0497381	0.214375	-1.23171
CHAF1A	-0.106666	-0.172413	-0.00434972	0.048802	-0.000616282	0.073035	-0.136173	-0.392764	-0.0654749	-1.21765	-0.224601	-0.170981	-0.137424	-0.348248	-0.13889	-0.0615956	-0.246911	-1.75294	0.143019	-0.153868	-0.0582182	-0.072061	0.150471	0.0324257	0.215765	-0.452678	0.0622964	-0.03124	-0.0882773	1.17588	0.0977839	-0.105372	-0.219669	-0.266629
ZNF471	0.284964	0.532079	0.482212	0.696995	0.348548	0.970137	0.667891	0.554509	0.384168	0.852416	0.689248	0.854791	0.31173	0.164142	0.15247	0.171256	0.373147	-0.211979	0.449002	0.267641	0.159005	0.11218	0.431217	0.0531176	0.221241	0.38959	1.31207	0.471881	0.131943	0.282671	0.284042	0.232908	0.500005	0.844264
CHTF18	0.56113	0.157693	0.0100667	0.216561	0.00234382	0.050473	-0.180473	-0.539887	-1.07331	-1.49174	-0.143152	-0.155829	0.171932	-0.0908144	-0.297027	-0.372791	-0.0280175	0.586203	0.650416	0.641622	0.705627	0.712303	0.887858	0.45288	0.190613	0.629676	0.811928	0.269573	0.579783	0.547923	0.540705	0.630663	0.559641	0.863241
ERBB3	0.791812	0.357436	0.364807	0.769924	0.220866	0.327205	0.0798202	0.606646	0.498406	0.644618	0.5181	0.777421	0.60897	0.409501	0.165441	0.219827	0.740021	3.45166	0.196888	-0.166462	1.52148	0.35347	0.161799	0.332628	0.28379	0.127631	1.08015	0.0711733	0.420485	0.93963	0.260397	0.277585	0.662193	0.831054
INPP5F	0.082271	0.230741	0.170503	-0.065645	0.130219	0.492907	0.173207	0.655709	0.610246	0.881339	0.329109	0.458609	0.276789	0.369974	0.235361	1.08343	0.339379	-1.7466	-0.0643503	-0.0301843	-0.275692	-0.0118365	-0.410873	-0.220373	-0.210167	-0.237	0.0993461	-0.0350402	-0.11802	-0.113579	-0.0907591	0.227475	-0.00494657	-0.526866
DNAH17	2.89383	0.338468	-0.217607	0.500443	0.0584111	0.0714686	0.192497	0.334453	0.270387	0.315289	0.272926	0.728044	0.223923	-0.132038	-0.105749	-0.418681	-0.035723	1.42566	0.0401392	-0.0864129	-0.117023	0.323339	0.00815356	-0.152674	-0.148138	0.340248	0.99977	-0.18879	0.151617	1.51424	-0.239606	-0.0386036	-0.162245	2.38342
NCKIPSD	0.621617	0.347159	0.156387	0.387268	0.264576	-0.0976512	0.192454	0.484093	0.41945	0.575021	0.341058	0.633436	0.188075	0.401337	-0.0481365	0.933784	-0.000635231	-2.06695	0.0430378	0.0450732	0.031686	-0.075877	-0.299824	-0.0989116	-0.0563173	-0.365092	0.0569651	0.0453526	-0.0945107	-0.220311	-0.116442	-0.0290295	0.128341	-0.626938
HCST	-1.11506	-0.175944	-0.221512	0.527787	-0.305064	-0.289645	-0.310244	0.238447	0.0951883	0.433646	-0.28681	-0.173624	-0.179256	-0.330774	-0.225282	-1.15738	-0.256689	1.49602	0.199834	-0.0972257	0.28148	-0.104021	-0.288183	0.204466	0.0922351	-0.188693	-0.982074	0.124014	-0.304465	0.852371	0.293712	-0.0570749	-0.501408	-2.58096
ERV3-1	0.474275	0.448355	0.199425	-0.194233	0.119015	0.770386	0.0882458	0.225004	0.105064	1.03419	0.0752919	0.409074	-0.0354686	-0.102858	-0.0561469	0.20074	0.207945	0.813971	0.0779311	0.241755	-0.301249	0.119535	-0.148106	-0.0741068	-0.0341634	0.0490898	0.828286	-0.0201576	0.0569	1.17707	0.139399	0.24312	0.0380964	-0.252534
LST1	-1.77137	-0.457848	-0.275136	0.0562678	-0.0841025	-0.20539	-0.291116	-0.727776	-0.805851	-0.378946	-0.0116931	-0.744644	-0.236569	-0.357001	-0.0800124	-1.27908	-0.233056	-0.0830668	0.00036795	-0.112543	0.0137626	-0.194264	-0.119068	0.0817406	-0.0603998	0.091059	-0.444704	-0.0764202	-0.0170159	0.133972	-0.142395	-0.25457	-0.118646	-2.5733
CSPP1	0.0987191	0.391979	0.497534	0.636002	0.313937	0.607617	0.328274	0.173053	0.150641	-0.479639	0.255354	0.185023	0.371559	0.363901	0.270794	0.131934	0.428347	0.0644737	0.253857	-0.0482795	-0.0533305	0.0770157	0.563683	0.361586	-0.156424	0.256524	1.09256	0.188311	0.300072	-0.503111	0.129494	0.135953	0.0981139	0.745517
SCRN3	-0.742758	0.090899	-0.00963026	-0.397607	0.0421165	-0.0257671	0.0923582	-0.283908	-0.230673	0.0576559	-0.20826	7.8015e-05	-0.183704	-0.0523823	-0.102672	-0.538946	0.145202	-3.03088	0.0595451	0.0201424	0.139584	-0.0636994	-0.0825317	0.153547	0.129372	-0.0684636	0.0630865	0.293383	0.00149267	-1.21529	0.0473526	0.065499	0.283889	0.0477848
RBKS	-0.189251	0.287123	0.577209	0.136245	0.276862	0.216793	0.410249	0.971117	0.57649	0.41244	0.250265	0.313427	0.153784	0.214124	0.199547	0.379922	0.308617	-1.47703	-0.08627	-0.278137	0.0641624	-0.569407	-0.238167	-0.427757	-0.214828	-0.183505	-0.179938	0.0461235	-0.185887	1.04319	-0.652774	-0.176016	-0.36356	-0.303401
PCDHGB5	0.644606	0.458937	0.22597	0.0139935	0.996139	1.02354	0.302638	-0.139969	-0.236461	0.501898	0.097026	0.101968	0.419289	-0.1071	0.382187	0.23617	0.43376	-0.810743	-0.215749	0.323347	0.416091	0.161459	0.141328	-0.281599	-0.260032	-0.440491	-0.256445	0.0218271	-0.585751	0.0371819	-0.393219	-0.105834	-0.029262	-0.422349
NEK6	-0.697144	-0.137877	-0.00720365	-0.524473	0.0231667	-0.0940547	-0.109062	-0.362771	-0.444513	0.00496684	-0.0805158	-0.356397	-0.054969	-0.228535	0.0492104	-0.98292	-0.109147	-0.240692	0.0926784	0.182051	0.233653	0.0329614	-0.630783	0.412204	0.750293	-0.212773	-0.602335	0.0329611	-0.269456	0.583834	0.153533	0.10834	-0.0617892	-1.55295
SMC2	-0.727035	-0.411866	-0.336891	-0.331993	-0.323343	-0.314626	-0.656043	-1.24997	-1.0746	-2.75889	-0.625246	-0.402846	-0.337098	-0.600522	-0.4386	-1.09495	-0.331877	-1.65892	-0.021182	-0.0969866	-0.153529	-0.0179581	0.53007	-0.0914916	0.0427272	0.262187	0.521705	0.146582	0.195549	-1.16504	-0.0812819	-0.0738386	-0.0123701	-0.878099
RET	-0.258134	-0.0128776	-0.298053	0.648791	-0.115596	-0.729119	-0.163743	2.26235	2.25771	0.314753	-0.358784	0.331134	-0.620115	0.261745	-0.382223	-0.449707	-0.303793	-0.459787	-0.238746	0.188505	0.0175222	-0.17276	-0.407882	-0.459251	-0.0389001	-0.703631	-0.653553	0.0479939	-0.669899	0.717953	-0.327457	-0.435928	-0.349078	0.646591
NCOA5	-0.198463	-0.062655	0.0829544	-0.1912	0.198416	0.115558	-0.0899618	-0.116259	-0.149645	-0.514046	-0.0187388	-0.592495	-0.0421441	0.0207707	-0.022218	0.397349	-0.00265501	-3.07008	0.0229305	-0.158745	-0.104675	-0.165885	-0.314446	-0.0579926	-0.175404	0.111736	-0.169176	-0.35672	-0.148145	-0.192681	0.0156901	-0.103608	-0.308691	-0.130418
AFMID	1.73849	0.564542	0.284398	0.602811	0.0801859	0.153494	0.0168847	-0.365429	-0.413695	-0.280511	0.121115	0.794352	0.0614979	-0.221942	0.102117	-0.404566	0.0641551	-0.00544521	0.0886026	0.0702662	0.046171	0.302866	1.03347	-0.267508	-0.0654056	0.583227	0.299407	0.317006	0.619924	0.438304	-0.0878625	0.0701108	0.312727	-1.20347
RPL39L	-0.307748	-0.461535	0.310041	0.335806	0.41912	0.339967	-0.486437	0.876427	0.849924	1.03195	0.0702837	-0.632766	-0.394364	0.0249026	-0.0554987	0.436113	-0.102184	-1.2957	-0.398817	0.11515	-0.153115	-0.178597	-0.256771	-0.362075	-0.350759	-0.277896	0.596462	-0.350788	-0.369098	0.582356	-0.351165	-0.185398	-0.508083	0.654295
CACNA2D4	0.558914	0.129415	-0.220281	0.0780089	0.00350371	-0.346517	-0.108453	-0.0765182	-0.180707	-0.0957896	0.193938	0.346145	0.0969623	0.0661397	0.160254	-1.15879	-0.249927	-0.845323	-0.328604	-0.139533	0.0257834	-0.421197	-0.245226	-0.330933	-0.0971548	-0.887882	0.0912002	-0.0797334	-0.291054	-1.04116	-0.401707	-0.132518	-0.284519	-0.837266
ZNF641	-0.63813	-0.0384539	-0.161361	-0.196718	0.14639	0.129406	0.0385256	-0.13767	-0.216635	-0.279039	-0.000841092	-0.313749	-0.0750599	0.0366229	-0.0860383	-0.74487	-0.0698751	-3.19418	-0.0514414	0.0876218	0.382845	0.0570263	0.517677	0.0683279	-0.109742	0.33212	0.104104	0.233155	0.345089	-0.256961	-0.0477611	0.0771823	0.261823	-0.820375
TREM1	0.346547	-0.531263	-0.242521	-0.187815	-0.366677	-0.227607	-0.241005	0.171209	0.343082	2.30407	-0.361979	0.502537	-0.21944	-0.16512	-0.414727	-1.35119	-0.687799	1.07288	0.382475	0.0596582	0.535034	0.362619	0.245763	0.354662	0.0884135	0.0131047	-0.0365813	0.40802	-0.0488255	0.464278	0.254525	-0.0381657	0.0863089	0.447905
GRIN3B	-0.230804	0.0294121	-0.290164	0.143963	-0.21418	-0.220322	0.274231	0.326071	0.160345	0.385827	-0.0669135	0.476069	0.061015	0.0131327	-0.296005	0.445617	-0.263422	0.524112	0.225408	0.357755	0.193551	0.145144	0.399524	0.227155	-0.302912	0.206548	0.519639	0.0265796	0.398831	1.64764	-0.12757	0.115172	0.351381	-0.38984
DIAPH1	-1.16437	-0.0838256	-0.00502464	-0.391422	-0.0820014	0.0707715	-0.0654898	0.0495605	0.0151399	0.801199	-0.0561985	-0.280529	-0.0311136	-0.157769	-0.00530619	-0.734079	-0.274123	-0.678369	0.132362	0.00707888	0.0193101	-0.0492492	-0.519338	0.233983	0.0626188	-0.222601	-0.165033	-0.101527	-0.27195	-0.290412	0.131827	0.0202005	0.0505973	-0.408476
SYPL1	-0.217732	-0.0376522	-0.134213	-0.506691	0.0159245	0.0772904	-0.00984154	-0.339702	-0.186515	-0.248061	-0.264469	-0.00517995	0.118503	0.0628967	0.110683	-0.709182	0.123959	-0.567734	-0.283435	0.0137742	0.0951499	-0.0803031	-0.309618	0.0935703	-0.0410321	-0.378134	-0.0601071	-0.178459	-0.221277	-1.57701	-0.23031	-0.104976	0.0054286	-0.155654
CEP63	0.391532	0.293726	0.284621	0.460197	0.125983	0.137725	0.103083	0.133932	0.327573	0.248694	0.081868	0.17131	0.193899	0.367507	0.20842	1.09298	0.233401	-2.17897	-0.331528	0.0200949	-0.114765	-0.13976	0.191069	-0.144887	-0.168949	-0.136327	-0.150419	0.0887059	0.237006	-1.44306	-0.460979	-0.109376	0.0405881	0.0413843
CDK2AP1	-0.843433	-0.118741	-0.0855262	-0.154458	0.0680911	0.0838804	-0.191894	-0.499993	-0.378959	-0.386509	-0.378284	-1.03193	-0.124114	-0.507363	-0.0807184	-0.688541	0.0651643	-0.472579	-0.0493973	-0.111218	0.108601	-0.0430905	-0.363141	-0.133403	-0.214233	-0.0705176	-1.27545	-0.0931655	-0.0939099	-0.0122454	-0.304357	-0.354302	0.00357797	-1.92755
SYP	-1.06222	-0.389742	-0.253404	-0.0958472	-0.732766	-0.162168	-0.367901	-0.101826	-0.328827	0.748982	-0.041738	-0.375584	0.0922205	-0.495307	-0.277219	-0.0584316	-0.259926	2.68593	0.0937416	0.096556	-0.337631	-0.54527	-1.34529	0.266555	1.2827	-1.43848	-0.877993	-0.910787	-1.04726	0.805746	0.372823	-0.463254	-0.22444	-0.194187
TMEM135	-0.289237	-0.120273	-0.0515873	-0.538059	-0.267382	-0.0162936	-0.36014	-0.584056	-0.456315	-0.133243	-0.416217	-0.696093	-0.22979	-0.223438	-0.320253	-0.591859	0.138367	-0.756266	0.0474444	-0.0503653	-0.0817862	0.127585	0.437923	0.251184	-0.165244	0.41621	0.0716987	0.163507	0.279184	-1.15008	0.683698	0.453745	0.149922	-0.104359
IFNAR2	0.922028	0.224996	0.0464006	-0.0352232	0.239754	0.197942	0.246494	-0.349629	-0.0961769	0.900005	0.00868398	0.730326	0.126393	0.0348625	0.13228	0.183454	0.172439	-2.55789	-0.0603376	-0.105476	0.0916263	0.00983301	0.230024	-0.0710687	-0.0519259	0.120458	0.0477134	0.0365803	0.133779	-0.992442	-0.0678975	0.0141919	-0.00432937	-1.01568
MZT1	-0.649566	-0.551411	-0.195373	-0.344971	-0.303726	-0.118162	-0.354193	-0.194456	-0.495717	-1.1138	-0.506572	-0.327342	-0.265453	-0.243096	-0.0292065	-0.562843	-0.11356	-0.804301	-0.177902	-0.0984379	0.0524376	-0.121158	-0.364704	0.0860782	0.308927	-0.632077	-0.252793	-0.132683	-0.262622	-1.01915	-0.114245	-0.0325821	-0.145304	-0.120206
FBXO30	-0.322958	-0.0286145	0.0830299	-0.269908	0.237915	0.132496	0.119357	0.271739	0.379305	-0.265003	-0.176598	-0.56466	0.11455	0.116856	0.123803	-0.016194	0.0718809	-2.00452	-0.244952	0.160292	0.104057	-0.142192	-0.433273	0.145352	0.187252	-0.254952	-0.109595	-0.019039	-0.303468	-0.656443	0.139059	0.194683	0.105836	1.48198
C19orf40	0.728521	0.686507	0.793197	0.916207	0.479627	1.00513	0.694897	0.412443	0.0989802	-0.0675876	0.772684	0.852625	0.482083	0.210648	0.367374	0.499905	0.5993	-1.53572	0.133235	0.0568575	0.107901	-0.025952	0.443936	0.0982137	-0.0841591	-0.0449842	0.664453	0.075025	0.281807	-0.125492	0.214691	0.369738	-0.0473997	-0.0286421
LINC00970	1.08512	1.04769	0.674143	1.52568	0.873635	0.885212	1.13725	0.968999	0.52146	1.12815	1.11471	1.06112	0.827874	0.134889	0.143226	0.265861	0.719288	-0.26765	-0.305889	-0.0324154	-0.378836	-0.0367877	0.606984	-0.396744	-0.296442	0.291227	1.30437	0.325769	-0.222612	-0.156693	-0.438718	-0.057974	0.489157	0.244924
TACC2	-0.367886	0.0193849	-0.152366	0.10932	-0.126041	-0.31	-0.182925	-0.290188	-0.525027	-0.72834	-0.21287	-0.103656	-0.227413	-0.158385	0.0662387	0.684014	-0.0663774	2.1368	0.241827	0.354227	0.41683	0.138955	-0.761566	0.221768	0.680837	-0.403559	0.308613	0.181868	-0.280633	0.611829	0.610419	0.365467	0.175983	2.79159
PRICKLE2-AS3	0.626064	0.552425	0.812817	1.27127	0.466937	0.892635	0.715421	0.41843	0.292552	1.03699	0.408149	0.864684	0.295447	0.0407914	-0.27154	-0.0440476	0.288682	1.38496	0.552731	0.598007	0.0401088	0.461999	0.231664	0.153381	-0.60049	0.74013	1.56898	0.421385	0.609302	0.568344	0.443496	0.686842	0.777824	0.794196
NT5DC1	0.079358	-0.058224	-0.0409515	-0.35911	0.092196	0.214757	-0.142084	0.00202097	0.0358861	-0.799884	-0.141943	-0.411957	0.111375	-0.040726	0.107069	-1.23419	0.0891312	-1.70924	-0.0445052	0.110641	0.105879	0.139368	0.866725	-0.265087	0.1613	0.117702	0.32945	0.240721	0.597563	0.237906	-0.275174	-0.0265696	0.221056	-0.161795
TRAF3IP1	0.692852	0.476637	0.117196	0.819519	0.330586	0.160864	0.267505	0.0203928	0.314043	-0.226619	0.567971	0.477621	0.282275	0.258986	0.0406188	0.111758	0.323493	-0.740901	0.096706	-0.0999852	0.0805383	0.017724	0.157942	-0.0663228	-0.0302688	0.0664009	0.498693	-0.0901363	0.251364	0.281009	-0.0869671	0.0262331	0.119552	1.97224
NBPF9	1.16786	0.59752	0.194846	-0.418289	0.022077	0.50392	0.473138	-0.844997	0.18502	0.968694	0.204495	0.883296	0.248752	0.0563087	-0.0181947	-0.74536	-0.283547	-1.94331	-0.816258	0.422316	0.0241411	0.636278	0.757808	-0.241201	-0.469327	0.649469	0.989188	-0.209145	0.691788	-0.193947	-0.239888	0.296899	0.476946	0.570027
PRICKLE4	0.754496	0.0524777	0.0748648	0.11298	0.173525	0.0398804	0.0755868	0.725997	0.0856517	0.218557	0.270345	0.0375838	0.068324	-0.000697401	0.368917	-0.00876786	0.201287	-0.406029	0.241665	-0.398894	-0.0489193	-0.0606625	-0.0726576	-0.449092	-0.0714809	-0.120836	0.344831	-0.116368	0.138334	1.30084	0.119615	-0.25655	0.0528895	0.32094
FBXO5	-0.516963	-0.677217	-0.0370944	-0.865808	-0.430399	-0.162745	-0.223032	-0.948901	-0.632147	-1.39583	-0.46226	-0.923996	-0.708781	-0.771197	-0.739334	-1.42183	-0.509953	-1.6496	-0.702386	0.0952362	-0.0496022	0.353759	-0.0420253	-0.0723802	0.16635	-0.358863	0.014169	-0.122845	0.0592844	-0.0192573	-0.142556	0.0849736	0.0393247	-0.385682
ERAL1	-0.155859	-0.156452	0.0602214	0.0935603	-0.0601459	-0.112821	0.0935391	0.193454	0.0581619	-0.761503	-0.00204238	-0.1379	-0.0711051	-0.19273	-0.105235	-0.0703197	-0.149591	-2.72232	-0.11065	-0.117881	-0.0842456	-0.181509	-0.144468	-0.1359	-0.026224	-0.244729	-0.0169533	-0.030046	-0.0836771	0.0304157	0.185208	-0.161691	-0.349087	1.0393
LINC01205	0.439656	0.759797	0.0472559	1.07046	0.189135	-0.00809141	0.341934	0.123225	0.0749958	0.501799	0.517838	0.874055	0.26746	0.0191845	-0.315874	-0.19788	0.126836	1.50252	0.537972	0.295148	-0.00548487	-0.135571	-0.0303855	0.0810717	0.168686	0.866507	0.47291	0.652972	0.26433	0.841789	0.377337	0.477878	0.462623	0.692163
SIPA1L3	0.151265	0.139459	-0.119444	-0.441631	0.274942	0.133803	0.170174	0.175715	0.204593	-0.250557	0.243897	0.590624	0.13624	0.088545	0.0703473	1.45022	-0.144308	-1.22164	-0.0423527	0.0357312	0.382822	-0.0578811	-0.0848451	-0.271833	0.0107863	-0.117678	0.649398	0.082263	-0.125357	0.478816	-0.102024	0.00256271	0.0610334	-0.392333
GINS3	-0.475153	-0.164733	-0.286025	-0.239032	-0.392627	-0.274973	-0.329775	0.271328	0.440109	-0.841727	-0.408833	-0.204226	-0.403513	-0.400407	-0.557788	0.322858	-0.755842	-2.64924	0.103579	0.254382	-0.22319	-0.471859	-0.604425	0.292697	0.621219	-0.503184	-0.254374	-0.271516	-0.422377	0.781225	0.0196387	-0.166757	-0.00959017	1.9069
LDHA	-0.735084	-0.21479	-0.124815	-0.455885	-0.243933	-0.258187	-0.36951	-0.697987	-0.669293	-1.14906	-0.539596	1.46716	-0.207574	-0.463354	-0.231654	-0.597512	-0.245036	-0.835226	0.442032	-0.0469561	0.236888	-0.0198826	0.144328	0.471334	0.255432	-0.0768688	-0.21676	0.387316	-0.0248109	-0.397288	0.250888	0.00707498	0.0780273	-0.623405
DNASE1	1.15399	0.697577	0.803449	0.975383	0.50325	0.484826	0.447652	1.01756	0.963659	0.901526	0.757007	0.988195	0.565041	0.55947	0.348848	0.204758	0.465322	0.0129559	-0.019256	0.487575	0.276339	0.119022	0.224134	-0.0178045	-0.0803429	0.108434	0.570711	0.485619	0.0213867	0.833203	0.398807	0.416926	-0.236261	1.52533
IPO5	-0.801795	-0.15838	-0.0233485	-0.710552	-0.0711879	-0.11042	-0.196698	-0.512628	-0.526657	-1.20959	-0.292308	-0.564623	-0.0760986	-0.0600231	-0.0652272	-0.345893	-0.124619	-0.254085	0.0751092	0.0505171	-0.114815	0.0865607	0.302497	-0.0411009	0.021927	0.0759211	0.732727	0.155154	0.243538	-1.21938	-0.0393412	0.143226	0.0898043	-0.562656
ALDOC	-0.0589871	-0.355633	0.155362	0.0610721	-0.0440595	0.295599	-0.00580411	-0.370078	-0.317995	0.945151	-0.165248	2.99097	-0.315566	-0.151442	-0.0428169	0.042044	-0.654064	2.85462	0.435994	0.0426541	0.287612	0.427617	1.12771	0.719702	0.123251	0.564739	-0.0117716	0.45803	1.02736	0.525641	0.272762	0.440951	0.548695	1.53605
FADS2	-1.96898	-0.164483	0.390928	-0.157653	-0.141013	0.0095549	-0.212348	-1.93959	-2.04166	-0.213724	-0.295222	-0.906543	-0.243757	-0.580932	-0.219201	0.376409	-1.21449	1.50987	0.795095	0.188513	0.539965	0.603388	0.393885	1.19368	0.0648652	0.989887	-2.30124	0.863001	0.689809	-0.138143	-0.122059	0.4496	1.27525	-0.979577
LPCAT4	-0.312096	0.275773	0.1198	0.17774	0.0573092	-0.301484	0.175673	-0.251668	0.206606	0.144151	0.293395	-0.0735684	-0.00808714	0.106771	0.145516	0.126451	0.266095	-1.47085	0.26708	0.0680397	0.230023	0.151368	0.435636	0.00261587	0.0755487	0.302192	-0.156769	0.441447	0.288391	-0.538041	0.0762278	-0.00769697	0.154208	-2.05361
EHD1	-1.09161	-0.336605	0.340214	-0.115476	0.313186	-0.448805	-0.0842789	0.311207	0.161948	-0.567985	-0.157156	-0.770312	-0.0787047	0.0722521	-0.19569	-2.34569	-0.00373033	-0.890696	0.201569	0.0367163	0.215077	-0.129917	-0.154848	0.168103	0.357173	0.0928538	0.582582	-0.0807349	-0.29816	0.573176	0.323785	-0.148163	-0.0415591	-1.11419
ABCA7	1.10622	0.554901	0.302153	0.345884	0.140424	0.227282	0.388766	0.399794	0.0428969	1.1732	0.671474	-0.0990071	0.273331	0.147001	0.197977	-0.841	-0.0928186	-0.0982578	0.320234	0.145672	0.315994	0.452234	1.12914	-0.25325	0.0239026	0.658738	0.765021	0.333176	0.797054	1.83168	0.18282	0.209969	0.441303	0.131075
OSGIN1	-0.946405	-0.103735	0.355552	0.448856	0.426963	0.370102	0.511966	0.215245	0.115862	-1.52177	0.249105	-0.578895	0.162466	0.45302	0.0504552	-0.422782	0.118154	-0.620027	0.45288	0.419479	-0.0152999	0.479952	-0.217825	0.796207	0.0090706	0.310798	0.14817	0.503901	-0.241528	0.460382	0.346194	0.209731	0.379838	4.33718
ZFAND5	0.116462	0.0731174	0.0201375	-0.376108	0.0432567	0.18254	0.106495	0.0656677	0.185618	0.351272	-0.0223883	-0.171897	0.0219895	0.172202	0.114567	1.07396	0.129717	-3.287	-0.230116	0.0434808	-0.0285916	-0.16397	-0.57088	-0.287716	-0.0162946	-0.424814	-0.449741	-0.181914	-0.330168	-1.12707	-0.277148	0.011823	-0.0184839	0.465388
CD14	0.0323449	0.0204607	-0.117785	0.285578	0.00991314	-0.349373	0.0179791	-1.14808	-1.11699	-1.83786	0.0648572	-0.398318	0.0235124	-0.536657	0.117944	-3.95606	-0.0356262	-2.05582	-0.0208644	-0.0723491	0.302943	-0.102879	0.810171	-0.505103	-0.229991	0.635298	-0.287006	0.132791	0.347603	-0.89113	0.210291	-0.0367269	0.0179238	-6.00338
CCDC120	0.970969	0.564346	0.0378697	0.564414	0.133121	0.170729	0.148838	0.613654	0.33706	0.362069	0.23661	0.122949	0.15183	0.0583917	-0.0186261	-0.31711	-0.335401	0.786466	0.314894	0.33241	0.435721	0.435016	0.18845	-0.371881	-0.179581	-0.0960218	0.75765	0.309261	0.329741	1.27989	0.152491	0.192061	0.367642	1.23536
RFXANK	0.14913	-0.190681	0.173165	0.4124	0.114873	0.102389	-0.00935297	-0.128475	0.0392764	-0.333199	-0.0420862	-0.0306298	-0.112132	-0.117936	-0.143122	-0.0973759	0.00856325	-2.58958	-0.0707126	-0.12858	0.15167	-0.288034	0.0331501	-0.171534	-0.30173	-0.400396	-0.0988061	-0.121722	-0.114094	-0.0581043	-0.326104	-0.0494496	-0.318989	0.67262
ACAP3	0.312499	0.170168	0.15452	0.282227	0.275733	0.234348	0.149477	0.722057	0.683802	-0.349648	0.349435	-0.389499	-0.00306684	0.255261	-0.132612	0.424996	-0.0689672	0.368671	0.145216	-0.0109424	0.509438	0.44298	0.205769	-0.195881	0.173285	0.0784712	0.223603	0.218607	0.244106	1.16158	0.0669438	0.0759194	0.0165663	-0.0993355
CTU2	-0.517819	-0.223316	-0.0602472	-0.0382185	-0.0234966	-0.414622	-0.0459316	0.38051	0.262387	-0.363125	-0.0304458	-1.00022	-0.18772	0.129687	-0.154126	-0.0332614	-0.177306	-0.51347	0.509649	0.589283	0.428455	0.788212	0.734777	0.562314	0.274887	0.817786	1.40819	0.41725	0.591656	1.37238	0.620253	0.607523	0.85358	0.151015
ST8SIA4	1.221	0.0779895	-0.125884	-0.247648	-0.0256981	-0.145045	-0.0154957	-0.746469	-0.623096	0.552521	-0.259837	0.927474	0.0519986	-0.6419	0.0986929	-2.4013	0.0692482	-3.64986	-0.206129	-0.0505193	0.12926	-0.259148	0.178656	-0.106416	0.0274918	-0.0226676	-1.17975	-0.289534	-0.154265	-1.34754	-0.316789	-0.359028	0.00739422	-2.87133
FAM104B	-1.0493	-0.317231	-0.28548	-0.033772	-0.475014	-0.25252	-0.353879	-0.899064	-0.510243	-1.16568	-0.422515	-0.616872	-0.354347	-0.421651	-0.363858	-0.522817	-0.355243	-1.02463	-0.0954543	-0.0993501	0.140315	0.199509	0.525698	-0.0629075	0.0434731	0.358189	0.186589	0.465617	0.410852	-0.475347	0.0911977	0.209486	-0.0257669	-0.17915
LOC728554	-0.616117	-0.783409	-0.554915	0.244473	-0.225418	0.500461	-0.118537	0.36758	0.387091	-0.816184	-0.669551	-0.498726	-0.439137	0.0592795	-0.255375	-0.561848	-0.628746	-1.70852	0.247752	-0.356039	0.551353	0.171179	1.3676	0.200089	-0.0520399	0.313204	0.90975	0.716679	0.623259	0.699598	0.162669	0.171053	0.517066	1.31351
SYNGR1	-0.572633	-0.309879	-0.372879	-0.0617289	-0.158612	-0.762422	-0.372396	-0.515214	-0.467912	-0.137227	-0.298182	-0.870269	-0.156979	-0.534339	-0.470396	-1.6783	-0.186751	3.2774	0.0298266	-0.161196	0.185174	0.120626	-0.84478	0.234119	0.54853	-0.959045	-0.0562499	0.0603777	-0.139183	1.98349	0.516203	0.124092	-0.209028	0.272026
SMIM14	0.578147	0.261971	0.0531169	0.273836	0.11405	0.243029	0.236814	0.387302	0.435943	0.0869704	0.166275	-0.00955398	0.181529	0.0886638	0.119294	0.229519	0.398449	-0.458931	-0.367957	-0.178959	-0.209245	-0.214302	-0.459312	-0.177868	0.126545	-0.233971	-0.416931	-0.278816	-0.327507	-0.1895	-0.226442	-0.0878973	-0.00114459	-1.77501
SCAMP4	0.328715	0.0444983	-0.0500804	0.102963	-0.0975968	-0.167101	0.0296485	0.302893	0.159792	-0.126175	0.0949058	-0.116389	-0.122139	-0.0689256	-0.122307	-0.0992365	-0.224984	-0.134642	-0.00249636	0.00822806	-0.102007	0.0210729	-0.0214436	-0.00272097	-0.236523	0.044298	0.394623	-0.0134912	0.0201708	1.24606	-0.0535666	-0.1775	-0.17283	0.717191
SLC25A22	0.216851	0.213967	0.142041	0.169216	0.499934	0.142207	0.348482	-0.0833198	0.0983732	-0.140678	0.149872	-0.162707	0.143021	0.185687	0.199005	-0.49329	0.0871383	0.660403	0.0355865	0.0257073	-0.148807	-0.165557	-1.07936	-0.0114497	0.183512	-0.54897	-0.6207	-0.368513	-0.703594	0.298258	0.148682	0.00449142	-0.140822	0.749299
RLIM	-0.204962	0.0430184	0.112445	-0.220867	0.0604595	0.228534	-0.000987869	-0.0720336	-0.0296996	-0.244024	-0.213826	0.00208085	-0.00265098	0.046933	-0.0323487	-0.407585	0.109795	-2.47259	-0.020785	0.0508538	-0.0499477	0.0225455	0.116388	0.129912	0.124905	0.0475829	0.0907098	0.0266237	-0.133176	-1.35127	-0.186937	0.0844993	0.0934481	0.405744
GPR82	-0.353362	0.190041	-0.145166	0.528495	0.00124337	0.209575	-0.0143103	-0.790613	-0.796291	-0.360269	-0.100231	0.146354	0.142879	-0.659709	-0.0592893	-1.919	0.250887	-0.633397	0.429289	-0.061076	0.123132	0.0407454	1.43876	-0.280735	-1.05302	0.522409	1.32578	0.335791	0.641844	0.2056	0.232919	0.418204	0.00175532	0.644171
TIPRL	-0.307626	-0.17356	-0.0682551	-0.352772	-0.0562751	-0.077542	-0.16197	-0.336685	-0.0319808	-0.388599	-0.225621	-0.328158	-0.131477	0.126772	0.00947508	-0.30708	0.171429	-2.83013	-0.328753	-0.00814736	-0.0776939	-0.178374	-0.425952	-0.149288	-0.204081	-0.387121	-0.447935	0.0119741	-0.265737	-1.38791	-0.387272	-0.0344747	-0.0859909	-0.457254
ALKBH8	-1.27565	-0.274274	-0.0164618	-0.43322	0.0953439	0.295388	0.151166	-0.182931	-0.162255	-0.908433	-0.226305	-0.659834	-0.142583	0.0380267	-0.0321952	-0.265145	-0.117131	-2.56951	-0.0800176	0.00691355	-0.0364089	0.0579421	-0.0181195	-0.276132	0.189845	0.140116	0.106468	0.114749	0.211332	-1.96392	-0.1452	-0.0644135	0.183696	-0.165755
TMEM180	1.02767	0.526426	0.309992	0.471751	0.243798	0.378938	0.48521	0.61687	0.548314	0.504066	0.568732	0.215887	0.20868	0.25234	0.233753	0.743186	0.329623	-0.924108	0.080803	-0.0877534	-0.232567	0.0277672	0.612835	0.0660494	-0.176159	0.299268	0.319512	0.16703	0.258966	-0.766435	-0.0456744	-0.104464	0.0778973	-0.435234
TRIM26	0.101452	0.0379178	-0.00060587	0.0946786	-0.00620587	0.123396	0.0261957	0.44168	0.356647	-0.154275	0.12655	-0.0289365	-0.0387683	0.0463776	-0.000784354	0.149301	-0.168892	-3.9022	-0.137388	0.0424319	-0.00528452	-0.050748	-0.0550711	-0.234051	-0.23255	-0.241489	-0.00956367	-0.195533	-0.226573	0.285961	-0.207311	-0.0638057	0.0112708	1.02651
TRIM38	0.86272	0.268157	0.0257734	0.441409	0.0645106	0.303991	0.178866	0.78729	0.875221	0.306759	0.183101	0.307565	0.0975755	0.0863158	0.0757278	0.158429	0.180869	-2.6944	-0.192552	0.0425778	-0.0643645	0.0697202	0.410212	-0.192653	-0.100179	0.172629	0.0389432	-0.00915411	0.103329	-0.705733	-0.180158	-0.136173	0.00662456	-0.322491
RPS29	-0.522568	-0.396222	-0.396943	0.287886	-0.212126	-0.545423	-0.393501	-0.0791967	-0.0608229	-0.339455	-0.126116	-0.146484	-0.124673	-0.0806999	-0.12127	-0.635077	-0.267076	1.12617	0.101046	-0.110463	-0.0745008	0.0926773	0.481075	-0.239919	-0.227906	0.18095	0.296786	0.110819	0.245251	-0.106308	-0.0802361	-0.138712	-0.288829	0.369453
JADE2	0.32238	0.172311	-0.0936067	0.144712	0.108172	0.0948045	0.233843	0.81905	0.768342	-1.49748	0.344578	0.150252	0.130775	0.219971	0.0775059	-0.823929	-0.12858	-3.56811	-0.100307	0.045853	0.195127	0.185199	0.201544	-0.237087	-0.021697	-0.0237694	0.363021	0.140273	0.22717	-4.88869e-05	-0.0856162	0.0372984	0.166086	-0.818007
VAMP4	0.0719431	0.22356	0.126817	-0.291643	0.120129	0.223093	0.197028	-0.515205	-0.532034	0.209929	-0.126703	0.111233	-0.111389	0.0417545	0.235688	-0.946632	0.26089	-1.47343	-0.455641	-0.109839	-0.0838419	-0.199729	-0.196022	-0.128726	0.122949	-0.457281	0.00827994	-0.218496	-0.281945	-1.4916	-0.2538	-0.139827	0.180764	-0.456755
RHBDF1	-0.768275	0.451324	0.705008	0.417563	0.225889	0.253981	0.438973	0.386874	0.354697	-0.465935	0.135418	0.20175	0.417809	0.262644	0.426071	0.185091	0.161192	1.59266	0.104035	-0.211194	-0.309917	0.305115	-1.35176	0.320172	0.806161	-0.481872	0.16353	0.0630614	-0.469123	2.59503	0.623292	0.297047	-0.13751	1.54834
IQGAP3	-1.04351	-0.125306	-0.0791603	-0.267562	-0.191372	-0.1894	-0.468285	-1.82643	-1.96593	-0.342957	-0.578167	-1.60679	-0.193907	-1.47108	-0.570463	-2.7069	-0.454952	0.156211	0.478447	0.513412	-0.0981452	0.104553	-1.47551	0.328907	0.473116	-0.612269	-0.840439	0.00170727	-0.477343	0.76437	0.268538	0.160453	-0.181414	0.820692
AFAP1	-0.269252	-0.390002	-0.0904516	-1.03681	-0.129608	0.0353191	-0.207347	-0.730099	-0.715804	0.107666	-0.533291	-0.00675786	-0.3812	-0.283208	-0.580961	-0.188121	-0.389512	-2.52622	-0.0707503	0.0154862	0.240186	-0.0882926	-0.743271	-0.101433	0.483386	-0.388304	-0.180909	-0.216056	0.0188931	0.265748	-0.271391	-0.0217264	0.284729	-1.83672
ACOX3	-0.244096	0.00185016	-0.104895	-0.145125	-0.248924	-0.219194	-0.0942186	-0.151987	-0.244442	-1.1318	-0.0660028	-0.221383	-0.0180549	-0.166905	-0.0141171	-0.215272	-0.0885704	-0.0533888	0.320414	0.0321339	-0.266457	0.121371	-0.107098	0.213597	0.154124	0.00500075	-0.0148286	0.360638	-0.0827203	0.140282	0.327687	0.265075	0.0117643	0.51126
ALOX12	0.1699	0.618231	0.211404	0.674467	0.64884	0.828672	0.182016	0.975474	0.804382	0.433547	0.554942	0.8349	0.181722	0.390284	0.254916	0.0251551	0.315077	0.0427696	-0.094834	0.154437	-0.53865	-0.284188	0.114901	-0.254186	-0.112849	0.0407185	0.994	0.173868	0.124705	1.50049	0.0184507	0.243014	-0.0623748	0.146832
MTMR6	-0.274964	-0.0634496	-0.051781	-0.909235	-0.107499	0.0673116	-0.178099	-0.491022	-0.457361	-0.170167	-0.466236	-0.340044	-0.0948149	-0.217737	-0.0655729	-0.983224	-0.0824686	-3.63651	-0.0563564	0.0418409	0.122331	-0.07764	-0.416614	0.0800757	0.120981	-0.287785	-0.701814	-0.0889625	-0.136085	-1.16562	-0.0820947	0.0341405	0.0784689	-0.183452
LOC155060	0.347127	0.587402	0.483277	0.645073	0.662578	0.855325	0.875285	0.309893	0.183489	0.971525	0.993446	1.08071	0.401118	0.107732	0.424917	-0.0238117	0.519624	0.889696	-0.0226787	-0.564121	0.0658939	0.0194369	0.293919	-0.125535	-0.459004	0.487939	0.512333	-0.294793	0.43302	0.318692	-0.167552	-0.282635	-0.108556	-0.252767
ZFP41	0.374355	0.176002	0.0892982	0.129314	0.131699	0.183964	0.0241468	0.730557	0.652466	-0.475226	0.000652701	-0.176166	0.00710278	0.347961	-0.00599323	0.366622	-0.24628	-0.896108	0.037487	-0.0848778	0.423897	0.0139023	0.140288	0.298311	-0.306821	-0.218685	0.606166	0.0547581	0.175903	0.392141	0.103751	0.0741324	-0.0110316	1.54699
PATE2	0.662418	0.38445	0.216886	0.626028	0.221851	0.336745	0.58532	0.20404	-0.400163	0.88896	0.426825	0.312723	0.10401	-0.257032	0.112528	0.323758	-0.0275638	-0.786761	0.0483403	0.0651399	0.0428094	-0.258285	0.440468	0.229683	-0.0639807	-0.252946	0.214967	0.175677	-0.237809	0.129447	0.229316	-0.161109	0.0351595	0.182419
PCMTD2	0.376654	0.202518	-0.0271107	-0.257629	0.288435	0.395749	0.251161	-0.047481	-0.232254	-0.345574	0.096545	0.337789	0.246235	0.169525	0.204021	-0.116117	0.292628	-2.3066	-0.213554	-0.0460985	0.18283	0.0844436	0.253876	-0.25228	0.0261548	0.158285	0.230586	0.0820872	0.208337	-0.899691	-0.0852634	-0.0838632	0.128176	-1.7687
ACADM	-1.17043	-0.316032	-0.177742	-0.557536	-0.208902	-0.093579	-0.35444	-0.599304	-0.487252	-0.683307	-0.338706	-0.796363	0.00351621	-0.584545	-0.189554	-1.11152	0.0423279	0.115101	0.0301041	-0.0940016	0.136885	0.0688852	-0.797199	0.201998	-0.120296	-0.31366	-0.978647	0.0581039	-0.354066	-0.071455	-0.0168591	-0.00920676	-0.0389929	-1.62124
C17orf97	-0.801185	-0.441387	-0.38302	-0.456478	-0.160533	-0.369679	-0.764154	-0.42125	-0.72008	-0.772586	-0.372384	-0.593262	-0.343015	-0.716579	-0.242809	-0.060316	-0.548251	-2.11787	0.0707079	0.289248	0.323575	-0.128019	-0.311182	0.260757	0.350496	-0.0215391	0.0493524	0.0204867	0.165048	-0.301689	0.0776777	-0.234994	0.0323122	0.0199993
LOC101928053	0.972733	0.87032	0.186116	1.22566	0.239436	0.567044	0.514308	0.48818	0.487484	0.744899	0.486608	0.623897	0.347013	-0.0986969	-0.203942	0.0664752	0.472346	0.756092	0.165015	0.0388263	-0.0191409	0.589536	0.302434	-0.615326	-0.323749	0.731805	0.860851	0.130612	0.152665	0.510918	0.0666336	0.232624	0.0564681	0.23101
ARL16	0.43294	0.124344	-0.0355532	0.670867	0.0134454	0.117554	0.0525649	0.214162	0.2819	-0.208389	0.232202	0.194227	-0.10284	0.0568113	0.0975872	-0.455055	0.0192269	0.214332	0.342061	-0.0401129	0.155273	0.204978	0.343856	0.32554	0.252313	0.46322	0.65795	0.190615	0.191213	0.896761	0.218145	0.304628	0.0194004	2.16802
OTUD3	0.666464	0.565088	0.406137	0.266655	0.37902	0.633276	0.300854	-0.0552148	0.227391	-0.0620912	0.479047	0.595268	0.273659	-0.0730544	0.12913	-0.636944	0.27642	1.28773	0.561014	0.512163	0.290232	0.461309	0.505315	0.159932	0.331252	0.702074	1.16872	0.469466	0.587833	0.902583	0.308526	0.537362	0.221244	2.06475
TMEM45B	-0.374009	-0.334657	0.167701	0.28144	0.0229957	-0.197855	-0.275969	-0.308946	-0.459207	1.41698	-0.234793	-0.600969	-0.195204	-0.612316	-0.116333	-1.61705	-0.522753	1.15282	0.0647699	-0.0489091	0.442948	-0.147442	-0.521502	-0.152377	0.356989	0.133497	0.437757	-0.246396	-0.328307	0.150238	-0.0743319	-0.0780888	-0.149067	-0.401879
FAF1	-1.02105	-0.235857	-0.170115	-0.149092	-0.15012	-0.0757776	-0.203104	-0.263677	-0.310004	-0.374252	-0.166487	-0.361501	-0.186024	0.0827251	-0.0753598	-0.489604	-0.110107	0.0817314	-0.0680797	0.0974115	0.0171522	-0.0420251	-0.0200516	-0.218853	-0.169963	-0.327098	-0.0323612	0.212861	-0.0146354	-0.830571	-0.227921	0.212359	0.000436603	0.549744
DEK	-0.501684	-0.148505	-0.149625	-0.0279718	-0.0666375	0.0170936	-0.309438	-0.577663	-0.29806	-0.112634	-0.463319	-0.0979488	-0.19768	-0.270955	-0.177003	-0.497599	-0.0118385	-1.43857	-0.331804	-0.0557521	-0.140834	-0.0922045	-0.538935	-0.111884	0.116852	-0.257483	-0.39778	-0.198222	-0.374034	-1.60724	-0.376354	-0.150575	-0.0607379	-1.54377
NELFA	0.0872432	0.0521966	-0.159841	0.0416746	0.0690993	-0.0358908	0.0751965	0.198309	0.25462	-0.423172	0.0571463	0.0740851	-0.0530296	-0.0302945	0.00219878	-0.0369024	-0.102985	-2.78819	0.0319322	-0.0296472	0.0790497	0.110657	0.565433	-0.191021	0.132375	0.0914455	0.337857	0.156193	0.123476	-0.355096	0.0935701	0.0501988	0.0503692	0.778829
PXMP2	-0.629576	-0.466384	-0.364817	-0.158762	-0.454626	-0.163671	-0.0650306	-0.907899	-0.711664	-1.32604	-0.132921	-0.0869715	-0.188251	-0.397053	-0.200381	-0.485813	-0.191215	1.05161	0.621942	0.12272	0.278578	0.100195	0.348126	0.416094	0.300397	0.212516	0.925146	0.428343	0.238731	0.673767	0.0287949	0.107841	0.313289	0.0437829
SIGLEC15	-0.191318	0.127786	0.271962	0.225728	0.078589	-0.0412868	0.172545	0.176509	0.00393281	-0.279614	0.195024	0.044915	0.148678	0.585245	0.18794	1.23834	0.0610934	2.06455	0.168922	-0.0468298	-0.300536	-0.0361731	0.618069	-0.115517	0.273777	-0.0883424	1.01054	0.267289	0.0438929	1.14989	0.227095	0.187851	-0.475914	-0.964158
ATP13A1	-0.187381	0.0286882	-0.0293644	0.0686317	0.0513789	0.0759054	0.0564166	0.594042	0.318499	-0.612764	0.121368	-0.0691027	-0.054526	0.0187773	-0.0607027	-0.134222	-0.107013	0.861672	0.219152	0.0645767	0.236324	0.193378	0.282873	-0.041586	-0.00811311	0.108682	0.274393	0.206234	0.251006	0.977784	0.189009	0.115299	0.0668002	0.367532
UBXN8	-1.35389	-0.571757	-0.382664	-0.485262	-0.374554	-0.295974	-0.583749	-0.846131	-0.619747	-1.07389	-0.929506	-1.02269	-0.660528	-0.630818	-0.351023	-0.907985	-0.251333	0.538071	-0.0672803	-0.0139564	-0.00836944	0.034022	-0.329381	0.140284	-0.00586594	-0.00454209	0.0653421	0.0301601	0.0511764	-0.218574	0.158497	0.115332	0.0427427	-0.213186
NRSN1	1.21411	0.438615	0.73417	1.32701	0.479073	0.652961	0.713036	0.682888	0.381644	1.24088	0.894015	1.03207	0.509637	0.243569	0.358606	0.451873	0.553196	1.27072	0.825581	0.0546359	0.948528	0.216438	0.467172	0.165869	0.00583661	0.598547	1.22525	0.491647	0.732482	1.07777	0.311182	0.51072	0.619208	1.30885
HIPK1-AS1	0.237951	0.130909	-0.0569842	0.904383	-0.190388	0.126243	0.0658472	-0.0680511	-0.15168	-0.117385	0.175993	0.13106	0.0444829	-0.269112	-0.0976741	-0.452815	-0.0267072	-1.41116	0.082408	-0.0713272	0.0246757	0.107235	0.366727	-0.165712	-0.314238	0.0364276	0.0663457	-0.0258327	0.239411	-0.165763	-0.114979	-0.0574759	0.00860952	-1.23426
ATP6V0B	0.111119	-0.0500195	-0.0609693	0.234319	0.0128375	-0.0322309	0.106181	0.153044	0.119773	-0.578427	0.109045	-0.396843	-0.0300431	0.051649	-0.0126549	0.153732	-0.0378302	1.67717	-0.0259386	-0.203026	0.0216239	-0.14095	-0.526367	-0.106308	-0.115706	-0.367408	-0.147812	-0.0769401	-0.373073	0.464895	0.00716911	0.000670155	-0.214469	0.270433
RASGEF1A	0.432091	0.305115	0.449759	0.379308	0.171312	0.102231	0.260409	0.789058	1.35984	1.66903	0.114986	0.86665	-0.236791	0.563751	0.00154688	0.28038	-0.339453	1.50796	0.146153	0.0820073	-0.0645607	-0.108741	0.0974071	0.219732	-0.367195	0.421069	1.17993	0.770687	0.263563	1.12485	-0.396473	-0.139594	-0.12367	1.32568
LPCAT1	0.0542909	0.00638299	-0.0376419	-0.0966637	-0.274727	-0.262376	-0.0580828	-0.239811	-0.2965	-0.998562	-0.0413228	0.48548	-0.0965597	-0.205521	-0.219198	-0.601842	0.0715136	0.624195	0.459274	0.220418	0.247355	0.452873	2.04718	0.22289	0.294437	1.03688	0.222845	0.409968	0.960653	0.467945	0.832744	-0.0338014	0.400457	1.7631
ATP9A	-0.835458	-0.0350868	0.322237	-0.389332	-0.0687349	-0.010381	-0.138354	-0.119063	-0.272739	0.00763398	-0.330484	-0.474319	0.115967	-0.137202	-0.126886	-1.37104	-0.0584952	1.86298	-0.140054	-0.319945	-0.144265	-0.520596	-1.65523	-0.505792	0.384129	-1.47272	-0.47625	-0.399292	-1.0014	2.27749	-0.357313	-0.344012	-0.329267	1.49531
CCT7	-0.623031	-0.243869	-0.0971965	-0.0741738	-0.095864	-0.168616	-0.275205	-0.180093	-0.0565059	-0.653937	-0.22011	-0.523604	-0.0792835	-0.168541	-0.0706941	-0.360787	-0.229757	0.665976	0.201451	0.122356	0.124736	-0.0121043	0.125407	0.185142	0.033084	0.0115331	0.183641	0.118793	0.057854	0.134945	0.167523	0.0720859	-0.0306874	1.82494
GOLPH3L	0.529497	0.221195	0.0167183	-0.0332094	0.0196396	0.324643	0.0564586	-0.103727	-0.0886043	0.470129	0.120558	0.256001	0.0739698	0.116474	0.0427347	-0.690827	0.167224	0.581781	0.0561534	0.0905997	0.0861054	0.174586	0.853067	-0.409144	-0.0262655	0.82815	1.11331	0.545448	0.810435	-0.410624	0.458357	0.353586	0.772394	2.15482
FAM203A	-0.953142	0.0482066	-0.051942	0.0334202	0.0605626	-0.0371589	0.0418911	0.161444	-0.154641	-1.0169	0.0445587	-0.956491	-0.0579194	-0.134282	-0.0258707	-0.501091	-0.105241	-2.04674	-0.17194	0.0104455	0.0639397	0.0455931	-0.00750175	-0.0913076	-0.141209	-0.330483	0.159079	0.0843834	-0.0909572	-0.298676	-0.043999	-0.162152	-0.244019	0.161889
OMA1	-0.845379	-0.0223407	-0.138058	-0.501606	-0.117786	0.114042	-0.0196893	-0.437587	-0.305772	-0.836234	-0.287791	-0.0880419	-0.0767797	-0.192726	0.0327164	-0.707878	0.271723	-1.99399	0.100031	-0.258022	0.0536081	0.130917	0.70039	0.228097	0.0462771	0.452237	0.419298	0.32743	0.407811	-1.04018	0.136128	0.0934264	0.34358	-2.75699
ADAM28	0.722249	0.218222	0.0665406	-0.310818	0.332174	0.236328	0.213318	-1.03318	-0.747441	1.42037	0.209731	0.967848	0.27319	-0.0844364	0.234855	-0.253339	0.240502	-1.05059	-0.057411	0.0910597	-0.0495207	-0.290483	0.350505	-0.224137	-0.00306171	0.290149	0.143637	-0.10131	0.260716	-0.530591	0.00102897	-0.186042	0.0991884	-2.44289
ORC5	-0.274053	0.0630305	0.0809713	-0.0608085	0.223089	0.117687	-0.0814244	-0.253137	0.13193	-0.529026	-0.229799	0.354112	0.0950126	0.0535663	0.253212	-0.624101	0.201681	-1.92443	-0.135642	-0.0934301	0.00385309	-0.126597	-0.246705	-0.145291	0.213751	-0.34563	-0.0635363	0.167485	-0.304611	-1.41563	-0.252902	0.0690481	-0.232405	-0.243079
POMZP3	0.671265	0.373784	0.404575	0.569248	0.0975963	0.525098	0.327229	0.71423	0.484867	0.14919	0.356137	0.14898	0.418325	0.0306793	0.419475	-0.0105041	0.209081	-0.107914	0.25296	0.145218	0.146244	0.410222	0.82762	-0.0280284	-0.267292	0.0919214	0.612439	-0.0564316	0.606696	1.52109	0.263595	-0.00316942	0.0567398	1.04912
ACKR2	0.631901	0.573348	0.273531	0.806368	0.387631	0.164053	0.385021	0.261813	-0.0110598	0.641224	0.4929	0.182326	-0.0627741	0.196948	-0.138671	-1.25574	0.206939	0.245657	-0.00943072	-0.0536514	0.123913	0.225947	0.291919	0.026785	-0.092545	0.38356	0.579949	0.016538	0.00481333	1.03333	-0.0924786	0.152195	-0.0469681	0.638924
MAP3K10	0.91792	0.29062	0.185504	0.392358	0.345973	0.477583	0.414609	1.03926	0.465296	0.317362	0.161122	-0.251233	0.125987	0.163729	-0.0570173	0.780008	-0.307534	0.692238	-0.136234	0.068332	0.241195	-0.240453	-0.428946	-0.18559	-0.24449	-0.63181	0.587357	-0.435493	-0.220369	1.44558	-0.159783	-0.123028	-0.603823	1.43952
TBC1D2	0.552645	0.261855	0.220481	0.201228	-0.00267413	0.148845	0.214522	1.28839	1.00078	-0.62662	0.295601	-0.263872	0.101223	0.398733	0.0651323	0.596398	0.0659952	-0.609365	0.172878	0.00776583	-0.229429	0.253375	0.164256	-0.130048	-0.306469	-0.0894437	0.825776	0.324335	0.0982765	1.3102	0.133972	0.163894	-0.293939	0.620876
POLR3D	-0.499305	-0.49495	0.0458224	0.246257	-0.0811853	-0.28868	-0.0857781	0.266648	0.2592	-0.958774	-0.169419	-0.400197	-0.0127334	0.0960913	-0.261145	-0.253371	0.0999345	-2.47754	-0.0353111	0.0397831	-0.300099	0.0863108	-0.288144	-0.17913	-0.0579014	-0.129584	0.428607	-0.0507718	0.0672073	-0.666694	0.02002	0.0368052	-0.053487	0.744849
PPP1R3E	0.580373	0.701026	0.361093	0.43324	0.51633	0.991731	0.450866	0.599399	0.472367	0.592469	0.784595	0.941643	0.442575	0.576325	0.340497	0.086998	0.354233	-0.206599	-0.342412	-0.567591	-0.247082	0.08411	0.505081	-0.492341	-0.764565	0.522496	1.18077	0.0439039	0.608426	-0.485409	0.135693	0.0875347	0.0442131	-0.292159
LINC00346	0.372974	0.378994	0.191355	0.763409	0.404262	0.977903	0.40069	0.96402	0.79355	0.785691	0.271072	0.655701	0.327217	-0.187235	0.0192028	1.40136	0.250788	-0.543758	0.191471	0.10485	-0.178886	0.336114	0.142529	-0.139014	0.473115	-0.0847143	0.940952	0.451009	-0.086443	0.748875	0.206919	-0.0672967	0.563071	1.92701
TM4SF19	-1.86467	-0.149502	0.108034	-0.242189	-0.164731	-0.320956	-0.371162	-1.16237	-1.15779	-0.111837	-0.440981	-0.686638	-0.149302	-0.481708	-0.238342	-0.223663	-0.289832	2.27909	-0.107643	-0.15983	-0.715931	-0.0965213	-5.23569	0.197489	0.214801	-1.31719	-2.16782	-0.586586	-1.4738	0.709895	-0.016322	0.142116	-1.09063	-1.50794
KIAA0556	0.0058254	0.154941	0.0518294	-0.274394	0.0336235	0.0381435	0.158556	0.117137	0.0915885	-0.647378	0.173716	0.16011	0.0352209	-0.0295808	-0.00731911	0.225251	-0.0208402	-0.24377	0.27422	0.114411	0.411827	0.395203	0.850539	0.500991	0.23227	0.623822	0.786317	0.426357	0.497301	0.985625	0.462018	0.261686	0.371345	1.91166
RPLP1	-0.176031	-0.32364	-0.307195	0.277777	-0.174146	-0.418056	-0.296313	-0.193234	-0.266617	-0.382622	-0.0844072	-0.213297	-0.17007	-0.136688	-0.290034	-0.469648	-0.329723	1.58296	0.0698718	0.00171429	-0.0934187	0.0839407	0.379372	-0.111024	-0.150343	0.0996755	0.21606	0.152355	-0.0158665	-0.0455577	-0.0525553	-0.158908	-0.155846	1.16631
ALDH3A2	-0.57612	0.133503	0.176877	-0.110102	0.0650944	0.120629	0.322918	0.332025	0.386402	-0.0450295	0.161138	-0.253122	0.167181	0.4133	0.161214	0.65941	0.287294	-1.56876	-0.00103151	0.0139344	0.0299634	-0.0386346	0.0219306	0.076375	0.0965106	0.0910607	-0.145153	0.312304	-0.0884807	0.252828	-0.0278582	0.0126846	0.011435	-1.17513
DUSP14	-0.132421	-0.154998	-0.192757	-0.154298	-0.223373	-0.133066	-0.126659	0.38101	0.312952	-0.126396	-0.208056	-0.61393	-0.138212	-0.0975094	-0.28203	0.597324	-0.161671	-1.66533	-0.0529168	-0.0310422	-0.31685	-0.558252	-1.28254	0.092342	1.10333	-0.704333	-0.995093	-0.755141	-0.602108	1.03995	0.0421319	-0.210463	-0.581515	1.40069
TRIM47	-2.41874	-0.265702	0.0454283	-0.15666	0.133881	0.0268112	-0.00687389	-0.0568285	-0.20635	-1.0284	-0.00684996	-1.11539	-0.302716	0.0201013	-0.0454295	-0.887027	-0.148244	-4.45612	0.00136761	-0.155128	0.165504	-0.0788375	-0.661642	-0.234283	-0.0464668	-0.573913	0.582479	0.0998585	-0.233801	0.580566	-0.123088	-0.0519443	0.0332442	-0.112181
HEXIM2	0.10582	-0.541207	-0.264329	0.106906	-0.0940268	-0.552176	-0.761879	0.388051	0.253873	-0.622809	-0.129587	0.296275	0.100395	-0.183747	-0.218873	-1.31136	-0.260663	-1.70675	0.045918	-0.168122	-0.110194	0.166652	0.365291	-0.468954	0.148429	-0.202546	-0.038568	0.342574	-0.00638451	0.245543	-0.567556	-0.441265	0.0377229	-0.6567
MAP4K4	0.666066	-0.0359672	0.117419	0.213637	-0.0414258	0.00292291	-0.123398	0.880036	0.788618	0.468997	-0.0566445	-0.0775914	-0.0206253	0.322362	-0.0729752	1.3564	-0.0274514	-1.25442	-0.118336	-0.0234906	-0.00488909	-0.000321455	-0.32646	-0.284258	0.0242103	-0.282975	0.347317	0.0351619	-0.196897	1.40908	-0.365298	-0.0777338	-0.0997481	0.629569
TLE1	-0.404682	-0.0989363	-0.104423	-0.0809106	-0.0422089	-0.318775	0.120663	0.581143	0.326969	-0.296943	-0.130536	0.105408	-0.0756121	0.267718	0.177236	2.30708	-0.283633	-0.567065	-0.139222	0.200637	-0.350226	0.312529	-0.550018	0.0307305	0.427505	0.0897272	0.716558	-0.174709	0.198395	0.0813784	0.175978	0.262176	0.216277	0.321632
PLTP	-1.36777	-0.203202	-0.285343	-0.0428085	-0.147174	-0.195458	-0.166995	0.405693	0.171135	0.374483	0.226573	0.361515	0.0524816	0.00118263	-0.00373571	-1.20048	0.355992	1.74358	0.166347	0.205049	0.121251	0.541939	0.886374	-0.208032	0.313422	0.971623	0.215005	0.660333	0.885089	0.96412	0.748509	0.364905	0.00278694	-0.604712
DNAH1	0.640575	0.588313	0.425962	0.188224	0.543345	0.890036	0.580913	0.437691	0.191369	0.130066	0.719241	0.827984	0.622839	0.180639	0.257506	-0.0896093	0.202428	-0.284639	0.0753612	0.318824	0.0143025	0.176314	0.844459	0.0315487	-0.279408	1.0207	1.31102	0.0342129	1.14006	1.35219	0.143245	0.288171	0.37714	0.932551
RFX1	-0.30563	0.182941	-0.226358	0.108046	-0.0180606	0.0216211	-0.149385	0.446071	0.190285	-1.24934	0.168312	0.0227025	0.0106504	0.092701	-0.105899	0.0826811	-0.184763	-1.18273	0.0785246	-0.0903386	-0.129393	-0.0810458	0.171714	-0.493531	-0.233017	-0.225417	0.325335	-0.0792257	0.0715233	0.871761	0.0181963	-0.0106792	-0.231315	0.625402
NAPA	-0.0947853	-0.0138724	-0.0771901	0.180501	-0.0263958	-0.00534016	-0.0226164	0.8485	0.636661	-0.444945	0.0251149	-0.427797	-0.121227	-0.117476	-0.066065	0.143082	-0.197716	1.10589	-0.0443834	-0.106909	-0.0541433	-0.159644	-0.359597	-0.146231	-0.189024	-0.3552	0.0763004	-0.104523	-0.196352	1.11831	0.039572	-0.100495	-0.116515	0.42836
MADD	0.257731	0.49616	0.411211	0.0966886	0.53072	0.546254	0.483317	0.66103	0.388785	0.254125	0.607984	-0.055841	0.224636	0.364121	0.206897	1.11146	0.595884	-1.18056	0.420409	0.146359	-0.232188	0.412781	-0.0788091	0.374195	0.471545	0.795355	0.394873	0.0946409	0.56436	0.490934	0.973371	0.615142	0.323844	0.254657
RPP14	-0.514731	-0.230842	-0.205941	0.0177101	-0.115015	-0.23097	-0.251138	-0.616249	-0.372296	-0.983902	-0.306368	-0.430004	-0.190354	-0.358379	-0.203151	-0.348948	-0.178281	-3.26752	0.00363622	-0.0150795	0.00851661	-0.00969298	-0.145692	0.0488039	0.0481991	-0.145232	-0.170121	0.103056	-0.174474	-0.637012	-0.242467	-0.110977	-0.0101008	0.635056
NFAT5	0.337351	0.447854	0.434517	-0.295527	0.329582	0.589277	0.351734	0.633541	0.403042	0.964219	0.204526	0.543353	0.309573	0.31697	0.190452	-0.716215	0.298026	-0.869799	-0.290633	0.164441	-0.0603387	-0.210908	-1.20447	-0.0575748	0.42609	-0.446067	-0.00924509	-0.242332	-0.444622	-0.203625	0.0435078	0.191826	0.284197	0.766536
GRB10	0.87958	0.125815	-0.176126	-0.0020132	-0.322334	-0.0720544	0.0570001	1.14881	1.25117	0.302799	-0.163569	-0.435519	-0.263106	0.754534	-0.177167	2.28003	-0.0568336	-2.17281	-1.4693	-0.0431337	-0.205128	-0.781938	-1.80202	-1.08034	-0.264455	-1.5875	-0.162642	-0.493146	-0.736619	-1.15755	-1.46529	-0.173086	-0.0773098	0.591442
PLEK2	-0.293598	-0.121601	-0.211302	-0.0495142	-0.314865	-0.451547	-0.412697	-1.0258	-0.678615	0.790208	-0.319994	-0.297539	-0.144303	-0.558914	-0.326847	1.02138	-0.1097	-1.61424	0.0959079	-0.224391	-0.0354841	-0.0424966	-0.318124	0.0730168	-0.0427617	0.15103	-0.412286	-0.361489	-0.190695	-0.795926	-0.0442645	-0.0607403	-0.168972	-0.207872
SLC38A2	0.940289	0.388415	0.113082	-0.431683	0.0583436	0.0979474	0.0704909	0.1293	0.324438	0.448818	-0.203716	0.339883	0.0728964	0.375044	0.125646	0.932618	0.326887	-3.695	-0.589971	-0.0120625	-0.196461	-0.287418	-1.9175	-0.487417	0.162204	-1.14417	-0.600407	-0.430784	-0.696241	-1.88512	-0.432878	0.0067885	-0.121706	-1.35883
TLR8	1.17396	0.232671	-0.043501	-0.525	0.0294258	0.0917179	0.00347718	-0.788291	-0.592921	0.203157	-0.101533	0.239483	0.198757	0.0148528	0.136775	-0.700414	0.170026	-2.68037	0.297047	0.126826	0.476533	0.06937	0.245149	0.164262	-0.198576	0.44776	0.639645	0.24254	0.41529	-1.56196	0.0631605	-0.0644856	0.6591	-5.19066
ACTN4	0.218274	-0.00963773	0.0251978	0.0101945	-0.0721896	-0.0944166	0.0258571	0.301562	0.192945	0.0709622	0.013937	-0.0492201	-0.0921768	-0.172889	-0.0742727	0.474577	-0.163135	1.14528	0.253175	0.0322322	0.176888	0.0497425	-0.00891866	0.22531	0.0203437	0.0510127	0.160575	-0.000482415	0.0832316	1.30182	0.194919	-0.0212367	0.140548	0.902278
KLF16	-0.569856	-0.382947	-0.197293	-0.0574118	-0.309427	-0.412162	-0.228165	0.240795	0.154979	-1.00475	-0.182523	-0.296654	-0.218939	-0.0246768	-0.183732	-0.441706	-0.337096	-2.10461	-0.413574	0.0284174	-0.198861	-0.13828	-0.728079	-0.715023	-0.411949	-0.623831	-0.452114	-0.486459	-0.446356	-0.0730449	-0.47206	-0.270865	-0.379269	-1.54055
PODXL	-1.06663	-0.165744	0.048134	-0.427631	-0.184267	-0.476363	-0.235469	-0.746	-1.22835	-0.737923	-0.144523	-1.4085	-0.0917824	-0.909669	-0.324575	-1.68468	-0.204578	1.70019	-0.38557	-0.314206	0.0823787	-0.287978	-0.267773	-0.345879	-0.472154	-0.0829853	-0.345245	-0.457527	0.0319948	0.431257	-0.846521	-0.149681	-0.145557	0.220098
HSPA2	-0.106224	0.288844	-0.147944	0.218651	0.0459475	0.224485	-0.0510933	0.787001	1.2674	1.85199	0.156615	0.761936	-0.239226	0.137078	0.187142	0.422415	-0.193487	2.63251	0.0921012	-0.0221439	-0.176333	0.0626821	0.118196	0.403778	0.0381213	0.0850153	-0.633874	-0.10596	-0.0591795	1.8724	0.670523	0.0468223	-0.00806862	0.561291
KSR1	1.21384	-0.091569	-0.140078	-0.202199	0.462291	0.0742163	0.533976	0.390408	0.348091	1.43888	0.348228	0.278234	-0.0505717	0.0182198	0.279045	0.308357	-0.179478	0.712247	-0.300863	0.488441	0.224934	0.263864	0.801083	0.0956731	0.274617	0.758317	0.446318	-0.0134327	0.674998	0.313965	0.231469	0.0156371	0.564756	0.730733
N4BP1	0.329513	-0.01686	-0.175529	-0.183247	0.0912242	-0.0787247	0.137734	0.310789	0.420389	0.510259	0.039315	0.109826	0.018849	0.132039	0.0292654	-0.184847	-0.109474	-3.79798	-0.106042	0.0231725	-0.112884	-0.0989507	-0.347931	-0.0654904	-0.010478	0.0136241	0.156499	-0.079785	-0.180294	-0.370321	-0.0758119	0.0260432	0.0845032	-1.14859
PPAP2A	-0.236516	-1.14551	-0.70939	-0.564829	-0.271572	-0.352826	-0.43732	0.539742	0.175869	0.00374278	-0.387513	-1.00099	-0.375558	-0.528904	-0.278195	-0.153002	-0.518667	-1.36824	-0.197794	-0.171528	0.123357	-0.106991	0.517104	-0.160007	0.235816	-0.143931	0.104086	-0.680021	-0.0271485	-0.937481	-0.169757	-0.318389	-0.0114688	0.601451
CD300E	6.55974	0.575681	0.0514892	0.42568	0.265083	-0.123402	0.626955	-0.476908	-0.560408	2.26182	0.156263	0.662244	0.276299	-0.286506	0.0835053	-1.09702	-0.515517	-1.56056	0.151219	-0.52552	1.29574	-1.57909	-0.339724	0.583218	-0.146339	-1.0321	-2.80173	-1.1138	-0.783868	-3.35953	-0.780529	-0.496439	-0.159795	-3.61945
C1QC	-2.35482	-0.428861	-0.277408	-0.106319	-0.143861	-0.286064	-0.236482	-0.252582	-0.306148	-0.357387	-0.0409771	-0.266224	-0.155061	-0.337384	-0.121321	-0.914225	-0.200272	0.237907	0.107992	-0.0638979	-0.0487584	0.205119	1.0006	-0.147752	-0.553575	0.848152	-0.154704	0.161191	0.629547	-0.409462	0.063259	-0.0868597	-0.0180978	-1.74994
ANKRD24	-0.165859	0.0162334	-0.117853	0.159806	0.265374	0.810279	-0.196532	0.994486	0.810091	0.397564	-0.149407	0.990676	0.201778	0.184502	0.00154688	-0.0603876	-0.0912419	0.587032	0.468724	0.736209	0.741693	0.832908	1.16531	0.347445	0.345939	0.812133	1.32676	0.47447	1.44739	0.95522	0.794648	0.752974	0.646815	-0.501732
GPR162	1.5704	0.432078	0.149668	0.487188	0.569697	0.573687	0.602796	0.0423164	0.272145	0.472983	0.931773	0.700381	0.516877	0.550633	0.510144	2.00966	0.282026	-1.9554	-0.241818	-0.0506657	-0.133707	-0.468289	-0.668335	-0.39626	-0.170547	-0.241815	0.12379	-0.618905	-0.436462	-1.10701	-0.468549	-0.384712	-0.0409712	-0.491954
DAND5	1.51114	1.11264	0.731639	1.72618	0.879035	1.27609	1.22851	0.676269	0.992707	1.33929	1.16705	1.35722	0.614341	0.578411	0.548346	0.309737	0.693985	0.797989	0.152907	-0.0948955	-0.603997	0.136362	0.116329	-0.703656	-0.5365	0.152776	0.5529	-0.0655104	-0.134056	-0.478711	-0.700432	-0.121901	0.0195669	0.92051
S100A4	-0.481645	-0.145264	-0.105942	0.464071	-0.234181	-0.542256	-0.208152	-0.282253	-0.211123	0.630877	-0.171971	-0.485409	-0.175647	-0.142357	-0.281965	-1.09358	-0.312373	0.0585557	0.930074	-0.193696	0.273284	-0.0310577	0.584809	0.870626	0.560257	0.127858	-0.610843	0.420612	-0.275014	0.895172	0.517161	-0.276351	0.0226426	-3.35741
CDC14C	-0.291587	-0.117124	-0.345745	-0.107051	-0.0457229	0.151357	-0.0451337	-0.0321446	-0.415337	0.204551	-0.231163	0.413384	-0.204888	-0.600311	-0.734657	-0.147986	-0.497332	0.912733	0.0454236	0.30698	0.218126	0.213826	0.230029	-0.290683	-0.155611	0.404009	0.379185	0.141615	0.282741	0.112275	-0.402307	0.274809	0.289035	0.537653
ZER1	0.412179	0.256484	0.020595	0.0696725	0.146359	0.171233	0.220683	0.495573	0.327894	-0.368456	0.286444	0.324481	0.164682	0.190573	0.123866	0.151054	-0.0764082	-1.11801	0.162166	0.165528	0.354989	0.0586026	0.507958	0.0435681	0.105435	0.216819	0.630808	0.277751	0.326958	0.997204	-0.0198693	0.0176942	0.123371	1.00877
ASL	-0.810526	-0.121079	-0.181967	0.0376598	-0.241103	-0.326889	-0.321415	-0.737178	-0.816682	-1.35213	-0.0295352	-0.268427	-0.0638018	-0.292825	-0.315303	-0.422508	-0.363531	0.527326	0.0170581	0.0196076	-0.111381	-0.0777214	0.403158	-0.0796619	-0.211997	-0.140356	0.278228	0.277621	-0.0891561	-0.235369	-0.0500958	0.0509478	-0.0294924	0.079302
VEZT	-0.426517	-0.160373	-0.0204914	-0.362062	0.0226528	-0.123982	-0.122597	-0.0811718	-0.0471396	0.301817	-0.183688	-0.166077	-0.183828	-0.0886888	-0.1009	-0.105539	-0.0208527	-0.770041	-0.0608659	0.154025	0.120663	-0.0865908	-0.343674	0.164749	-0.0663277	0.00117734	-0.307712	-0.126813	-0.0654358	-1.08753	-0.0710984	0.117979	0.144902	1.86991
P4HA2	-0.398893	0.065315	-0.282746	-0.0343517	-0.0610054	0.0773491	-0.0865103	0.544818	0.297744	0.681253	0.119432	0.491825	-0.188315	0.19245	-0.138463	1.08525	-0.104982	0.486896	-0.179513	-0.0225035	0.25471	-0.165766	-0.659369	-0.0120088	-0.266266	-0.438655	-0.0434586	-0.0538847	-0.500651	0.925306	-0.159318	-0.138335	-0.0737345	3.0574
CASD1	-0.174347	0.171982	0.187426	-0.476517	0.0267083	0.426477	-0.00870214	-0.558927	-0.163339	0.0306887	-0.341694	-0.481036	0.273889	-0.0719152	0.284476	-0.386382	0.536651	-1.06197	0.203453	0.323541	0.556318	0.175463	0.635134	0.34397	0.35462	0.411373	0.359158	0.258092	0.269161	-2.02236	0.210901	0.279457	0.335813	-0.726402
METRNL	1.57224	-0.136771	-0.1465	0.377548	-0.15462	-0.377417	0.0164975	0.0368162	-0.0283844	-0.271581	0.0427314	0.435034	-0.139761	-0.0532722	-0.124138	-0.612408	-0.212337	-1.92047	-0.249222	-0.11557	0.153327	-0.291873	-0.795184	-0.264561	-0.168547	-0.573981	-0.0643009	-0.217614	-0.721396	0.48697	-0.298731	-0.0186725	-0.582846	0.0740318
HIVEP3	-2.5793	-0.0891322	0.189633	-0.598011	-0.167733	-0.282035	-0.236585	-0.747988	-0.696891	0.772645	-0.651197	-0.475702	-0.245301	-0.665351	-0.0975458	-3.22995	-0.272011	-1.56814	0.469147	0.240498	0.238888	0.196692	-0.705272	0.733891	1.23437	0.14771	-0.853184	0.298665	-0.486638	1.53908	0.397532	0.105676	0.0582824	-0.996491
RRM2B	0.320518	0.205362	-0.0426765	-0.19536	0.0757421	0.2024	0.0539163	0.847479	0.965715	0.26664	-0.127745	0.33801	0.177873	0.138907	0.21987	0.560473	0.228928	-2.55766	-0.221477	0.0570067	0.0356918	-0.000106153	-0.0662966	-0.058124	-0.0127917	0.0996817	0.234379	-0.157543	-0.0236542	-0.558311	-0.171276	0.00260488	0.218275	-0.476375
POLR2C	0.329955	-0.132247	-0.0353858	0.022987	-0.0587981	-0.0813334	-0.0762843	0.202581	0.233845	-0.652286	0.0206722	-0.0594356	-0.00867169	0.23738	-0.0610871	-0.0994121	-0.11687	-0.536112	-0.133403	-0.0200725	-0.0659264	-0.0721514	0.181668	0.0733533	-0.0480796	-0.103513	0.37784	0.153122	-0.105464	0.244447	-0.0279477	-0.0101486	-0.126067	2.27741
NUDC	-0.263245	-0.0783713	-0.109201	0.349505	-0.0914877	-0.242258	-0.042595	-0.111178	-0.135779	-0.818107	-0.0616832	-0.170222	-0.120485	-0.0883219	-0.154699	-0.234454	-0.0953193	-1.03117	0.537458	0.065071	-0.0397226	0.090181	0.721668	0.377726	-0.0764093	0.270677	0.540928	0.117413	0.194125	0.272036	0.269345	0.145142	0.0880886	3.01249
CDC25B	-0.0473967	0.113338	0.1045	0.118105	0.14983	0.106018	-0.0701445	0.720508	0.492968	-0.654922	0.0748249	-0.636085	-0.0065382	-0.194374	-0.139527	0.0659351	-0.0662153	-0.898447	0.0906882	0.0544187	-0.084593	0.00340096	0.497765	0.0247193	-0.317927	0.531483	0.0970622	-0.0538973	0.276541	1.99387	0.0584782	-0.214925	0.329217	-0.208499
MT1X	-0.509825	0.179735	-0.154062	-0.058843	0.386075	-0.560472	-0.0291687	-0.875334	-0.706176	2.41565	0.126613	-0.646344	-0.260914	0.343493	0.249763	-3.11432	0.771766	-5.63516	0.0701873	-0.351892	-0.0314154	0.0676945	0.776249	-0.282023	-0.568339	0.150456	-1.58876	-0.236306	0.453813	-4.6731	0.209941	-0.47001	-0.489894	-3.90532
SASH1	-0.77117	-0.167061	-0.0537579	-0.316061	0.252517	0.0388527	-0.0756192	0.0858608	0.000216506	0.316293	-0.145985	-0.473549	-0.11133	0.0502949	-0.0873309	-0.369906	-0.190283	-2.7764	-0.0936534	-0.0288651	0.0882457	-0.439786	-0.137277	-0.240151	-0.194693	-0.0601813	0.498863	-0.134669	-0.0522959	-1.31521	-0.274061	-0.106647	0.235005	-2.15192
HIF1A	1.50727	0.24824	0.0125624	-0.617656	-0.0377164	-0.0854445	0.041603	-0.184562	-0.156996	0.329938	0.0236314	-1.18567	0.0691291	-0.0825185	0.142502	-1.87711	0.0693082	-1.5617	-0.0328661	0.18212	0.233938	-0.000674516	0.335338	0.176075	0.379602	-0.0245044	-0.430122	0.148672	-0.122738	-0.423621	0.219303	0.177241	0.0450454	-0.493645
GPR180	-0.531301	-0.00227434	0.34454	-0.410868	0.204198	-0.0408481	0.132644	-0.293952	-0.136745	0.480872	-0.451716	-0.243809	-0.10425	-0.0645585	0.230838	-0.809716	-0.00837511	-1.47724	0.120943	0.162845	0.156381	0.133434	0.176522	0.373785	0.534827	0.341364	0.256736	0.356878	0.408905	-1.86017	0.0728568	0.0891465	0.284643	0.480305
OST4	-0.0555608	-0.20884	-0.13112	0.308466	-0.0500527	-0.160279	-0.150947	0.155511	0.267983	-0.397038	-0.0189	-0.163675	-0.0693993	-0.0192512	-0.06933	-0.408813	-0.0788956	1.93175	0.597797	-0.0948116	-0.0944504	0.0860062	0.658597	0.671536	0.0347259	0.551833	-0.0892695	0.246494	0.048692	0.949527	0.498354	-0.0567885	-0.174616	1.16654
PFKL	-0.449792	-0.0718213	-0.0419273	0.0178886	0.0962249	0.00405932	0.091004	0.119441	0.0563223	-0.825343	0.145152	0.261454	-0.0293369	-0.00337275	-0.0176202	0.42413	-0.141272	1.16261	0.247609	0.143973	0.107863	0.180059	0.251224	-0.021337	-0.0760826	0.0809015	0.519749	0.144757	0.309782	0.945483	0.17591	0.0754041	0.0428626	-0.261781
OSBPL11	-0.12938	0.0951711	0.128907	-0.55132	-0.0200386	0.0703074	-0.0619656	-0.445369	-0.394975	-0.455092	-0.126256	-0.305642	-0.0809758	-0.0265681	-0.074172	-0.0500068	-0.0258453	-3.53681	-0.223203	-0.0282276	-0.180541	-0.0774977	-0.177311	-0.0796743	-0.073197	-0.164522	-0.607286	-0.190697	-0.157671	-0.854584	-0.179494	-0.0273832	-0.0763141	-0.347154
CKS1B	-1.33667	-0.504079	-0.529948	-0.295213	-0.287034	-0.584112	-1.25374	-0.850725	-0.652465	-1.85537	-0.829508	-1.0219	-0.675221	-0.863074	-0.923157	-1.80395	-0.644472	0.380636	-0.110261	-0.351991	-0.537519	-0.172552	-0.799109	-0.231889	-0.252363	-0.0162053	-0.409534	-0.281618	-0.50148	-0.499144	-0.238343	-0.355115	-0.824912	-1.3708
TPM2	0.417975	0.0245614	-0.147987	0.41234	-0.0917552	-0.167163	-0.421316	-0.160414	-0.479422	0.169223	0.11771	0.360253	-0.239064	-0.540154	-0.266439	0.460381	-0.364727	2.77716	0.171275	-0.441215	-0.600019	-0.0699344	0.276668	-0.396912	-0.547177	0.313791	0.126343	-0.0886312	0.604797	0.424056	-0.0883165	-0.132334	0.161262	-0.934789
LHPP	-0.0640391	-0.211775	-0.449696	-0.0137855	-0.0040585	-0.218188	0.15487	-0.691913	-0.388471	-0.940781	-0.257634	0.306346	-0.17328	0.114206	-0.210186	-1.31012	-0.00994843	-0.304194	-0.0932639	-0.303016	-0.136549	-0.322549	0.435358	-0.6719	-0.408541	-0.154724	-0.0115794	0.0949671	0.241809	-0.048888	-0.265432	-0.414293	0.0264968	-1.56885
KIF23	-1.5737	-0.651232	-0.514947	-0.899163	-0.426518	-0.561534	-1.1318	-2.17279	-2.65455	-2.02688	-0.812132	-1.93374	-0.761247	-1.58119	-1.16822	-2.29154	-0.871387	0.244429	0.293115	-0.0175611	-0.224713	0.0840579	0.550075	-0.00299253	0.064329	0.769668	0.243587	0.431109	0.226565	0.0227334	-0.0964623	0.23978	0.094343	1.42046
PLK3	-0.610131	0.207921	0.23775	0.114948	0.22191	0.102315	0.247173	1.08353	0.931209	-0.131491	-0.136143	-0.255216	-0.0250994	0.178314	0.242469	-0.585598	0.328978	-0.967106	0.085479	0.0476191	-0.0222131	0.0479536	-1.49449	0.329835	0.615659	-0.383497	0.104548	-0.182043	-0.628515	1.05233	0.450354	0.329266	-0.246897	0.435626
COLQ	-0.225506	-0.0243738	-0.0460203	8.63456e-05	-0.0966396	0.284387	-0.078712	0.684068	0.175323	1.05279	-0.133165	-0.217172	-0.0273785	-0.584213	0.183058	-1.32421	-0.557635	1.81262	0.16514	-0.189659	-0.470058	-0.149053	-0.517289	-0.0373452	-0.280175	-0.626003	0.770399	0.0527918	-0.814835	2.72429	-0.596734	0.027254	-0.510888	-0.104947
RPL30	-0.0782284	-0.33585	-0.27628	0.20485	-0.108476	-0.318626	-0.311858	-0.230941	-0.145863	-0.562477	-0.192429	-0.0319653	-0.0914671	-0.0145391	-0.11783	-0.649647	-0.134255	1.39343	-0.08084	-0.052805	-0.145035	0.0118308	0.574182	-0.114861	-0.222654	0.189766	0.371092	0.153592	0.251651	-0.487036	-0.224741	-0.0108282	-0.194775	0.92928
TSPO	-0.413594	-0.0624389	0.138645	0.474964	0.169682	-0.29776	0.137779	0.115299	0.146359	-0.607335	0.185874	-0.593271	-0.0224036	0.159976	0.0510351	0.281227	0.0718239	1.64285	0.298346	-0.223701	0.0506381	0.0569177	-0.00316412	0.0874118	-0.146768	0.0372033	0.244638	0.126122	0.0273907	1.06151	0.205762	-0.0162115	-0.0863084	-0.171747
HLA-F	0.605701	0.0185575	-0.113317	0.0279323	0.34864	0.175674	0.253949	1.04414	1.08018	-0.0322895	0.451002	0.602834	0.157706	0.345325	0.205765	0.237668	0.18516	1.03967	-0.160685	-0.0772744	-0.239082	0.0802425	0.657792	-0.330664	-0.269082	0.306673	0.721293	-0.191127	0.13559	0.377109	-0.0329426	-0.142886	-0.10598	-0.37708
RIOK2	-0.303856	0.114366	0.0914342	-0.152466	0.0242297	0.0289529	0.0406758	-0.0138949	0.0273559	-0.502724	-0.194415	-0.0493111	0.056853	0.154485	0.00615237	-0.561758	0.203314	-2.87931	0.00451453	-0.149904	-0.153265	-0.050904	0.186835	-0.0236545	0.00954001	-0.0631491	-0.085342	0.0854895	-0.0827857	-1.51266	-0.19357	-0.00688187	0.108172	0.187907
LINC01247	0.675839	0.543481	0.753664	0.891381	0.413451	0.0626045	0.457556	0.286279	0.418051	0.752323	0.336545	0.888534	0.364986	0.530108	0.216335	-0.0986186	0.472919	0.862818	0.382359	0.561545	0.422137	0.569596	0.675389	0.387227	0.0648955	0.470622	0.432463	0.817494	0.468881	0.578873	0.810532	0.59475	0.265367	0.732083
KLHL24	0.71777	0.298814	0.114219	-0.199285	0.247866	0.334403	0.229722	0.417678	0.442912	0.138072	0.117967	0.280265	0.217999	0.285227	0.183274	0.831614	0.303522	-3.19783	-0.350134	-0.0853318	0.0151332	0.0158029	0.022136	-0.330123	-0.0403319	-0.0786723	0.179289	-0.131842	-0.0171886	-0.250662	-0.400255	-0.0983937	0.238194	-0.0426348
RAPGEF3	-0.252633	0.141897	-0.0055926	0.227973	0.0150927	0.0533404	0.14738	-0.508159	-0.402546	-1.11816	0.215585	-0.71386	0.0978569	-0.0746091	-0.105217	-1.78083	-0.0372271	0.332778	0.618287	0.366444	0.0140585	0.612964	0.278676	0.176093	0.269877	0.121585	0.0734034	0.63177	0.556579	0.62417	-0.0576112	0.179431	0.00603656	0.740777
COL18A1	0.703552	-0.033498	-0.0748343	0.162433	0.03845	0.107155	-0.0265044	0.2068	0.120643	-0.0738788	0.33433	0.146395	0.130398	0.132436	0.203223	0.795697	0.296622	1.18848	0.00682361	-0.29445	0.0749205	-0.0918336	0.261334	-0.248965	-0.00756829	0.1728	0.735035	-0.0416623	-0.0769066	0.450726	-0.250975	-0.452746	-0.526207	0.098128
LAS1L	-0.803123	-0.123589	-0.111322	-0.00296833	0.0642238	-0.144402	-0.107989	-0.0825207	-0.196707	-1.0854	-0.0596163	-0.323985	-0.0562255	-0.149134	-0.223927	0.0427991	-0.0153617	1.01158	0.336543	0.0938722	0.0400096	0.140239	0.657353	0.157278	0.066182	0.50367	0.685419	0.199741	0.117409	0.212135	0.162568	0.0620782	0.0951558	1.12936
DNAJC9-AS1	0.815447	0.629453	0.924011	1.03246	0.88387	0.948016	0.875425	0.761487	0.558685	0.232353	1.25773	0.451437	0.402957	0.295993	0.35047	0.375793	0.485676	0.48452	0.378554	0.469723	0.223425	0.364877	0.526671	0.108616	0.147351	0.757658	1.02829	0.304582	0.3653	0.668269	0.240977	0.114591	0.760651	0.941591
ZNF862	0.672124	0.329393	-0.0839977	0.00176346	0.0212856	0.388314	0.203961	0.130546	0.0943462	0.457949	0.517396	0.160534	0.270174	0.0165735	-0.0222359	-0.216193	-0.0233892	-0.879549	0.468214	0.0535131	0.0914503	-0.0254819	0.400411	-0.114888	0.168688	0.074508	1.06989	0.275251	0.484505	0.839611	0.22944	-0.124317	0.166174	-0.954822
TGFBR2	0.682454	0.0619916	-0.146469	-0.552782	-0.122925	-0.199479	-0.0105652	-0.84541	-0.807949	0.0500135	-0.0883401	0.519156	0.0509667	-0.102252	-0.052607	-1.24195	-0.18406	-1.72617	0.0770403	0.0270067	0.401017	-0.140634	0.646232	-0.091774	-0.0212308	0.223125	-0.115383	0.0385797	0.283496	-1.12297	-0.330816	-0.169216	0.0811059	-1.95277
RAB1B	0.174849	-0.125607	-0.060325	0.0808034	-0.139786	-0.223009	-0.0288042	-0.00432166	-0.105759	-0.46999	-0.00590632	-0.278481	-0.0386276	-0.13924	-0.113448	-0.0822722	-0.193859	0.97755	0.19598	0.0329605	0.163067	0.0227876	0.340078	0.0721977	-0.231579	0.259012	0.134683	-0.169631	0.23915	0.817041	0.286057	-0.112621	0.160909	0.499767
GADD45B	0.951739	0.51101	0.149354	0.426704	0.296557	0.473291	0.425626	0.851381	1.15159	-0.0879071	0.486711	0.373662	0.284356	0.4524	0.472152	-0.331031	0.416653	-2.54457	-0.261343	0.123715	-0.105612	0.386137	0.90429	0.537331	0.113076	0.412416	1.06017	0.534584	0.597966	0.894898	0.0869294	0.179913	0.225138	0.12557
CSTA	0.190783	-0.184233	-0.333242	0.122796	0.164711	-0.0180681	-0.262672	0.442538	0.680685	1.04491	-0.20008	-0.206179	0.0333411	0.0224342	0.144053	0.0108789	0.0772269	0.599083	0.125908	-0.130053	-0.10504	0.0167868	0.824871	0.0730551	0.421776	0.130617	0.123968	-0.00430285	0.0740195	-0.0262235	0.374088	-0.301119	-0.178915	-2.09872
UBAP1	0.43936	0.0330161	0.0175856	0.0685123	0.00140099	-0.0357367	0.013318	0.42213	0.363169	0.191854	0.0993865	0.0350052	-0.00400426	0.0621705	-0.0306238	-0.01103	-0.0154604	-0.511985	-0.388148	0.0939459	-0.167002	-0.218736	-0.996462	-0.355369	-0.0667381	-0.697557	-0.351279	-0.352917	-0.559518	0.23938	-0.107664	0.026235	-0.301405	1.09369
SLC27A4	-0.72823	-0.257792	0.0114758	-0.113597	-0.218261	-0.30569	-0.185342	0.0644094	-0.107672	-1.27196	-0.234644	-1.13836	-0.287749	-0.0818473	-0.326309	-0.0574095	-0.395732	0.192817	0.343678	0.131093	0.215088	0.0820477	0.00513513	0.0252343	0.227614	-0.0477639	0.440833	0.264375	0.00783194	0.679454	0.277864	0.0487458	0.136767	0.755102
CCNB1	-1.4475	-0.424198	-0.147322	-0.482565	0.115071	-0.4393	-0.450406	-1.3099	-1.38773	-3.24826	-0.597538	-1.12532	-0.354039	-1.16455	-0.638741	-2.4878	-0.269208	-0.507101	0.087043	0.377168	-0.0956722	0.153271	0.718322	0.422937	-0.113016	0.0928005	0.232449	0.591103	-0.00946169	2.11484	0.452807	0.0997525	0.182202	1.65439
NAA50	-0.80517	0.0394096	0.0630522	-0.505477	0.0370404	0.0998225	-0.137586	-0.190438	-0.107407	-0.428725	-0.508887	-0.375643	-0.0705472	-0.0661296	0.0538659	-0.327403	0.150373	-1.75874	-0.329566	-0.0205777	-0.321008	-0.303806	-1.02343	-0.0885341	0.192952	-0.505707	-0.439077	-0.27313	-0.640563	-0.953416	-0.228228	-0.0332408	-0.240385	0.792896
FXYD6	0.0976088	0.199963	0.235232	0.941739	-0.0653395	0.280753	0.261157	1.66413	1.58732	0.594232	0.00730061	-0.698232	0.276326	-0.0360608	0.218757	0.0639651	0.295122	1.30817	0.649122	0.112688	0.0313903	0.416756	1.03909	0.356935	0.213147	0.247368	0.51499	0.818885	0.159811	2.55736	0.465226	0.0309536	0.111555	0.0917425
HP09025	0.675745	0.817863	0.459279	1.3833	0.507941	0.980494	0.501683	0.430011	0.201991	0.930702	0.742895	0.766989	0.295956	0.0524586	0.184936	0.18697	0.566507	0.401576	-0.116071	0.235183	-0.183118	0.118282	0.215341	-0.299243	0.00996027	0.453276	0.915394	0.209028	0.25991	0.420907	-0.222588	0.0948627	0.278812	0.727429
LEMD3	0.0128812	-0.0389408	0.0572822	-0.540276	0.136834	0.306612	0.0317308	-0.0548997	-0.020665	0.181109	-0.0732175	-0.0280723	0.0432018	0.118602	-0.0161288	-0.110274	0.135317	-2.74037	0.0398761	0.175358	0.187321	-0.00504854	0.089839	0.3797	0.258131	-0.000191412	0.164041	0.0606491	0.0226649	0.302181	0.209774	0.0634075	0.215893	0.359862
PLEK	-1.13952	-0.168675	0.0253158	-0.312543	0.0131604	-0.111315	-0.154913	-0.474086	-0.393848	-0.35074	-0.305809	-0.68809	-0.0799292	-0.422473	-0.0474892	-1.61729	-0.0232667	-1.817	0.182376	0.08029	0.125019	0.140867	-0.516072	0.388034	0.35852	0.101543	-0.893475	0.0127671	-0.1343	-0.372693	0.432863	0.0337217	0.0187195	-0.936256
NOL8	-0.422633	-0.0480628	0.0223776	-0.00756134	0.0666884	-0.101977	0.0156003	0.0143203	0.0328428	-0.784991	-0.156005	-0.194109	-0.0598998	-0.146194	-0.0406171	-0.396889	-0.0434834	-2.9414	-0.112184	0.0203461	-0.107824	-0.0166213	0.207667	-0.0343171	-0.213248	0.00649038	0.209249	0.193662	0.114235	-1.06235	-0.0552561	0.00538167	0.00279744	0.131386
ANAPC2	0.236882	0.210798	0.062865	0.315595	0.342071	0.198441	0.237985	0.536323	0.385124	-0.822932	0.410098	0.142493	0.082599	0.0822551	0.0349468	0.167894	-0.169735	0.327728	0.377896	0.0198109	0.08842	0.0544534	0.611837	0.189083	-0.117551	0.15952	0.710771	-0.0856	0.422012	1.17492	0.330572	-0.0637985	-0.104372	1.34367
PSMD3	-0.234733	-0.0848453	0.0587859	0.00129186	-0.0397302	-0.0958103	-0.00195526	-0.142812	-0.101396	-0.4709	-0.0134775	-0.350528	-0.0779535	0.0542375	-0.0580511	-0.252797	-0.118893	-0.738949	0.248477	-0.0202885	-0.00610652	0.0160246	-0.102241	0.171993	-0.065458	-0.0876435	-0.127063	0.0499442	-0.0358375	0.755994	0.21128	0.0333288	-0.125172	2.26893
LDLR	-1.35684	0.0238989	0.382682	0.0501435	-0.0845969	0.120613	-0.014582	-1.12355	-1.02201	-0.485104	-0.252218	-0.333156	-0.275864	-0.3415	-0.205295	1.04389	-1.27258	1.32911	0.477141	-0.0207632	-0.450228	0.29042	-0.200889	1.26987	-0.255148	0.637899	-1.29893	-0.116496	-0.0479961	0.731439	0.0425476	0.144155	0.896387	1.87484
AKAP11	-0.563629	0.0190612	-0.0363138	-0.866012	0.118379	0.179041	0.10285	-0.47982	-0.389895	-0.26831	-0.00768396	0.209423	0.109032	0.263925	0.0486575	-0.0405821	-0.00374361	-2.21756	0.0208848	0.126562	0.0906416	0.0742244	0.537213	-0.0813005	-0.115056	0.303224	0.75207	0.193051	0.369656	-1.62041	-0.153542	0.0939052	0.324927	-0.89119
DDOST	-0.250146	-0.247844	-0.0625825	0.041394	-0.12974	-0.191528	-0.229142	0.0866845	0.0929215	-0.522165	-0.0895508	-0.221477	-0.102353	-0.123895	-0.153519	-0.532902	-0.152147	1.30477	0.0774619	0.00808008	0.000437553	0.0153224	-0.0141829	0.0748024	0.0786042	0.0847472	0.0124581	0.14787	0.0616387	1.20623	0.116444	-0.00998771	-0.195895	0.680941
DRG2	0.178066	0.159221	0.205762	0.124461	0.175862	-0.0305709	0.147095	0.167502	-0.286536	-0.546235	0.234715	-0.0686353	-0.0237179	0.0911423	0.103726	0.122207	-0.156811	0.118878	0.0990563	-0.0186031	-0.193986	0.0572325	0.290453	0.157826	0.115903	0.032399	0.182978	0.17134	-0.0618307	0.314175	0.119962	0.0802212	-0.147292	1.44839
STAG2	-0.0142387	0.0195663	-0.0624134	-0.504439	-0.060298	0.185286	-0.0467529	-0.226774	-0.132993	-0.632205	-0.357794	0.0753183	-0.0257672	-0.0411743	0.0206427	0.130436	0.00166566	-1.65342	-0.269811	0.0312433	-0.0760555	-0.097628	-0.728537	-0.0616312	0.142819	-0.44872	-0.547271	-0.298827	-0.468412	-1.07082	-0.239612	-0.0409798	-0.0155273	-1.19129
JMJD6	0.444762	-0.0167468	0.117684	0.48792	0.193334	0.0963335	0.36262	0.272754	0.0312434	0.188901	0.310148	0.155519	0.0912691	0.0433448	-0.0373652	0.174959	-0.0112842	0.57051	0.192782	-0.165802	-0.176811	-0.20053	0.0809516	-0.0174344	-0.087868	0.152049	0.200676	-0.0928788	-0.350211	0.167642	0.0985564	-0.0489987	-0.212564	2.18052
DOCK3	-0.773867	0.521113	0.351995	-0.0983442	0.271985	0.316508	0.051229	-0.281366	-0.606464	0.854869	0.186517	-0.0418518	0.0619934	0.00548646	-0.0174418	-0.772914	0.247347	2.75116	0.21529	0.450921	-0.187817	0.0402125	-2.04859	0.209925	0.72671	-1.17403	-0.543536	-0.170865	-0.421047	1.78549	0.446896	0.581328	0.107238	-0.602882
ANKRD50	0.100908	0.252035	0.139778	-0.414595	0.132179	0.244105	0.116273	-0.358949	-0.696508	0.221821	-0.183702	-0.044691	0.112802	0.111557	0.12993	0.184256	0.171256	-2.41311	0.196282	0.202011	0.321802	0.281602	0.187952	0.110615	0.294845	0.0159596	-0.37065	0.0647183	0.0568893	-1.67091	0.171173	0.220074	0.343764	1.5423
RDH10	0.577661	0.482218	0.28758	0.252145	0.0823262	0.260916	0.197381	0.228122	0.0819519	-0.4113	-0.0845055	-0.419986	-0.0588642	0.221983	0.113038	0.0322829	0.380912	-0.350558	0.00910506	0.362845	0.00777459	0.00836691	-0.182707	-0.11028	0.304514	-0.146115	0.440488	-0.139381	0.077777	1.44094	-0.115107	0.0310909	0.0555991	0.986592
SLC26A6	2.26899	0.312074	0.0622993	0.55715	-0.0441711	0.124076	0.291206	0.994903	0.987278	0.908831	0.375626	0.620981	0.0754202	0.210372	0.0872051	1.16483	-0.277297	-1.83513	0.150426	0.352507	0.169708	0.0510334	0.231022	0.0622446	0.331385	-0.165595	0.496545	0.24157	0.0531651	0.713646	-0.26012	0.186404	0.386698	1.02059
SIGLEC10	-1.28576	-0.195778	-0.133483	-0.413324	0.188224	0.554468	0.148604	-0.367211	-0.415342	1.28181	0.353954	0.340102	-0.208302	-0.337204	0.0774718	0.266746	0.173612	-2.0477	0.0615597	-0.0212832	0.262087	-0.027312	0.832202	-0.390847	-0.265431	0.746431	-0.821979	0.209018	0.684883	-1.61422	-0.146879	-0.125293	0.106374	-1.10021
SMCO4	-0.475452	-0.0680812	-0.130847	0.16639	0.0183533	-0.0304642	-0.00312778	0.288683	0.536177	0.412872	-0.105383	-0.497994	-0.101636	0.0519127	0.0216892	0.0503274	0.149647	-0.15367	0.0204639	-0.161653	0.0531048	0.192397	0.372205	0.0506052	-0.227004	0.468029	-0.260054	-0.170234	0.240004	-0.139407	-0.000244322	-0.106822	-0.013544	-2.28566
ARHGAP4	-1.17093	-0.168427	-0.0663812	0.0225838	-0.103544	-0.167263	-0.315007	-1.22926	-1.28271	-0.910316	-0.0933901	-0.982044	-0.147011	-0.490331	-0.246656	-1.82911	-0.293538	-0.737185	0.185394	-0.0582412	0.349103	-0.0090174	0.669442	-0.194725	-0.307269	0.293368	-0.482772	0.0930251	0.450774	-0.12035	-0.202646	0.00814278	0.0498541	-2.05619
PAPLN	2.51728	1.00245	0.644054	1.02674	0.432062	0.783918	0.709177	1.42144	1.13192	1.65975	0.583548	1.08863	0.526381	0.402008	0.173614	2.95195	0.634106	-0.543532	-0.0971841	-0.276858	-0.17827	0.0261026	-0.00776906	-0.31818	-0.0841056	-0.00434784	0.696627	-0.246702	-0.123229	0.263976	0.00703466	0.168111	-0.00190493	0.186855
RGAG4	0.0389379	0.217605	0.090411	0.202716	0.212874	0.51456	0.286134	0.945291	0.696838	1.36104	0.295691	-0.493775	0.225615	0.129015	0.285657	-0.184716	-0.13957	-1.32345	0.119311	0.169947	0.0502174	0.000448037	-0.0653297	-0.186987	-0.475824	0.0092459	0.426941	-0.353582	0.128742	0.891166	-0.214997	-0.225254	0.397353	-0.43922
OPN3	0.536353	-0.190953	-0.057424	-0.444687	0.0507804	-0.302783	0.0054133	0.345011	0.410257	-0.194651	-0.117818	0.252282	-0.015223	0.147831	-0.190876	1.25223	-0.0312185	-0.479726	0.507189	0.110591	0.316376	-0.179798	-0.059398	0.265284	0.344076	-0.0787882	0.0551035	0.23659	-0.0200938	0.261942	0.119627	-0.301066	0.00299761	-2.12552
RAB27A	0.761848	0.563632	0.268855	0.842326	0.312663	0.674651	0.520883	0.207383	0.440083	0.905765	0.209209	0.498982	0.142598	0.429681	0.243489	0.234894	0.280255	-1.01757	-0.426654	0.00296385	-0.0499999	-0.248068	-0.309598	-0.272478	-0.0189346	-0.426931	0.0474064	-0.062426	-0.0242711	0.16041	-0.389758	-0.0320865	-0.1291	-0.397169
ZNHIT6	-0.445356	-0.0539856	0.0663916	0.224022	0.098168	-0.0836734	-0.18494	-0.391805	-0.175046	-0.546891	-0.321871	-0.00649511	-0.0783799	-0.00879715	-0.109472	-0.266038	-0.0503939	-2.73182	-0.145832	-0.118631	-0.310323	-0.235973	-0.152809	-0.196958	-0.310637	-0.388012	0.15181	-0.126155	-0.484997	-2.60916	-0.305634	-0.210277	-0.180489	-0.349659
UNC45A	0.190115	0.101004	0.0836849	0.310274	0.00952658	0.0798754	0.140587	0.335226	0.178079	-0.0854611	0.26217	-0.0769824	0.252182	0.118456	0.0891895	0.277855	-0.0489197	0.326729	0.131609	0.0118606	0.0674983	0.0228021	0.265779	0.0467931	-0.132175	-0.114352	0.423104	0.105576	-0.00478461	0.700511	0.0937982	0.0361199	-0.0432056	1.58728
RHNO1	-0.17127	-0.127968	-0.212354	-0.0185928	0.0230567	0.0297525	-0.093734	-0.382273	-0.324378	-1.15439	0.0702053	-0.343008	-0.166113	-0.0854389	-0.0590387	-0.692249	-0.162022	-1.71008	-0.100551	0.143677	-0.191181	-0.0415822	0.300435	-0.00785765	-0.0378077	0.00870886	0.413286	0.273793	0.158861	-0.965989	-0.170748	0.00572597	0.33096	0.797588
C5	0.0760567	0.125613	0.0877683	-0.336923	0.0679046	0.247256	-0.516417	-1.10578	-0.800245	-0.0540853	0.00262158	-0.428749	0.0193472	-0.5905	-0.0418	-0.348542	-0.110469	-2.00085	0.0572924	0.0476917	-0.478064	-0.191098	-1.41712	-0.0953428	-0.219162	-0.543686	-0.780349	-0.169996	-0.0180997	-1.41655	-0.0861834	-0.13747	0.0463657	-2.47356
MAPRE3	-0.123501	0.0582134	-0.0928486	0.141068	-0.0236014	0.134381	0.0612887	0.229948	0.0436891	0.89914	0.0850635	-0.309481	0.0580703	0.325613	-0.0144897	-0.229087	-0.00589926	1.34147	0.14234	0.00811251	0.149273	0.0071188	-0.340763	0.263899	0.268631	-0.486784	0.0533464	-0.200046	-0.00110196	0.827118	0.00171119	0.116658	-0.18377	3.33523
CAPN15	-0.0815048	-0.0219648	0.198448	0.105712	0.197755	-0.219814	0.266001	0.149108	0.288437	-0.795042	0.080369	0.0187998	-0.043469	0.0761502	-0.0373712	0.20464	-0.187206	-1.17481	0.147802	0.080406	0.165801	0.0102328	-0.059087	-0.0630388	0.168924	-0.035421	0.381625	0.00200234	0.141846	1.02769	0.263052	0.0652906	0.0551943	1.4151
GSDMA	-2.44374	-0.447779	-0.471468	-0.365319	-0.53171	-0.106327	-0.6057	-2.32675	-2.45298	-0.895706	-0.329083	-0.903396	-0.257856	-1.18378	-0.417669	-2.76693	-0.481149	0.418465	0.355423	-0.247505	0.0254974	0.173286	0.464874	0.0671103	-0.377864	0.805763	0.504877	0.553207	0.6912	0.06103	-0.320479	-0.160404	0.187209	0.662084
GRM6	0.871546	0.421316	0.35176	0.888971	0.413567	0.871351	0.296075	0.588771	0.223108	0.418321	0.855805	0.800791	0.355429	-0.204777	-0.132386	-0.122089	0.614045	0.34169	0.285149	0.10335	-0.23611	-0.0847887	0.347584	0.00109567	-0.0231958	0.700748	1.24017	0.583454	0.366015	0.724021	0.671311	0.329234	0.332904	1.33166
ENKD1	0.63632	0.121692	-0.35416	0.314923	0.0557201	0.283909	-0.144193	0.0146784	0.280404	-1.1768	0.26643	0.313464	0.161667	0.199048	-0.00527639	0.189776	0.0457685	-0.639444	-0.348368	-0.116945	-0.0815221	-0.317843	-0.0642976	-0.543646	-0.300348	-0.0828449	0.774261	-0.0110656	-0.289392	0.291623	-0.180281	0.0813064	0.135717	0.491091
STYXL1	-0.585269	-0.233843	-0.175612	0.0650121	-0.228339	-0.172037	-0.283774	-0.0475901	-0.0877024	-0.281209	-0.047277	-0.263658	-0.281173	-0.227125	-0.195725	-0.0626665	-0.174027	-0.703291	-0.100871	-0.310595	-0.0976834	-0.34676	-0.482586	0.0543376	0.0845747	-0.601612	-0.20602	-0.0368164	-0.413486	1.02596	-0.160034	-0.145068	-0.364539	0.880221
HMGN2P46	0.335766	0.365219	0.794547	0.971348	0.754283	0.927428	0.597752	1.25243	1.74426	1.14426	0.819873	0.980846	0.35996	0.820071	0.489026	1.07689	0.711914	0.473742	0.0668115	0.0790915	-0.197716	0.309901	-0.463664	0.0225025	0.641199	-0.349866	1.2823	0.11554	-0.0608072	0.126726	0.520548	0.61318	0.339772	-0.476742
PHF3	0.236692	0.111936	0.0980763	-0.150213	0.118873	0.184656	0.0939747	0.267237	0.317395	0.456053	-0.0493742	0.532155	0.105869	0.198974	0.116337	-0.209048	0.0234636	-3.0136	-0.37413	-0.00285899	-0.0851782	-0.0961694	0.00362792	-0.402945	0.00613793	-0.201406	0.149967	-0.133385	-0.0610799	-1.13635	-0.378986	-0.0358145	0.0773864	-0.131194
PM20D2	0.684004	0.468391	0.321889	0.76889	0.456393	0.405013	0.418058	0.44205	0.133959	1.16808	0.242404	0.648341	0.0447502	0.0488209	-0.0470829	0.30837	-0.0141956	-0.0990165	0.31636	-0.00553146	0.0345263	0.635063	-0.0254674	0.344698	0.461227	0.156312	0.813823	-0.105086	0.345474	1.22584	0.571185	0.512018	0.539659	0.418537
ATN1	0.786261	0.259016	0.070556	0.272125	0.201698	0.12017	0.197835	1.1714	0.836318	0.0893296	0.391273	0.332759	0.148058	0.530539	0.180323	0.206969	-0.0311874	-0.136212	-0.142726	0.0985667	-0.0188404	-0.0869067	-0.706096	-0.202578	0.0626628	-0.42751	0.143339	-0.390365	-0.331823	0.913176	0.0340137	0.0410647	-0.0925784	0.152321
HSD17B7P2	0.420285	0.504454	0.716845	0.201944	0.436279	0.0611723	0.16279	-0.0811384	-0.153736	0.732727	0.586893	0.169918	0.0764624	-0.179482	-0.0125974	-0.463217	0.208383	-0.586074	0.440057	0.601587	0.0996944	-0.365402	0.654934	0.330407	-0.576077	0.251198	0.989548	0.522888	0.293107	0.50583	-0.69827	-0.373076	0.710275	1.24587
MLKL	-0.0199481	0.0253026	0.0861843	-0.112635	-0.0675778	-0.0945338	0.0740201	0.00417914	-0.106812	-0.526551	-0.0670902	-0.466442	-0.105441	-0.0652072	-0.0705794	-0.00480747	-0.16723	-2.19755	0.0155214	0.0138121	-0.114893	0.0140879	0.411077	0.157747	0.177708	0.0654925	0.380321	0.209154	-0.144729	0.698928	0.223108	0.106198	0.101227	1.79914
SGK223	-0.577327	-0.202697	-0.230352	-0.246676	-0.304437	-0.366192	-0.241808	-0.103754	-0.129741	-0.364286	-0.198394	-0.454827	-0.127546	-0.37342	-0.341356	0.176641	-0.516378	-1.95076	-0.0589116	-0.125607	0.54896	-0.234855	-0.223042	-0.155749	-0.287065	-0.202334	-0.0405716	0.107165	-0.248352	1.4741	-0.296831	-0.299639	-0.432466	0.10879
AIMP2	-1.65332	-0.423452	-0.172993	-0.272885	-0.146968	-0.202808	-0.365413	-0.248978	-0.426317	-1.17261	-0.698399	-0.926223	-0.176618	-0.267291	-0.496328	-0.222969	-0.759776	-2.25198	0.0699375	-0.284579	-0.173496	0.217543	0.26402	0.394207	-0.37819	0.0301645	0.370213	0.246194	0.0286204	-0.443281	0.146485	0.336164	0.00686423	-0.587837
FAM3C	0.384572	-0.0427104	-0.0244865	-0.0925754	0.371835	0.518833	0.202407	0.14593	0.134275	0.526861	0.105957	0.075835	0.126158	0.362324	0.198077	1.18753	0.304672	0.0993552	-0.150817	-0.100641	-0.0985792	-0.220217	-0.440204	0.0281928	0.024576	-0.304681	0.406407	-0.138708	-0.102372	-0.83838	-0.117656	-0.189082	0.0610832	-0.50056
PREX1	0.650762	0.119603	-0.0658462	-0.185727	-0.000366677	-0.110739	0.135641	-0.298453	-0.476983	0.246523	0.175013	0.390549	0.0539122	-0.000696403	0.082001	-1.59414	-0.0650913	-1.46561	0.0456613	0.134436	0.366157	0.143813	0.532972	-0.204071	-0.192698	0.340445	0.0987564	0.112565	0.425459	-0.895055	0.018233	0.0331703	0.196383	-1.66613
LINC00092	0.792996	0.366941	0.188678	1.21043	0.0603065	0.579938	0.692153	-0.474269	-0.187456	0.378444	0.595855	0.536719	-0.314593	0.129348	0.0799714	-0.0599179	0.598054	-0.38348	0.262035	0.022206	-0.119068	-0.00693846	0.36114	0.0434156	-0.141953	0.341461	0.236833	-0.0845523	0.0899063	0.224549	0.229617	-0.28505	-0.176122	0.211569
LZIC	-0.519223	-0.149339	0.193134	-0.199792	0.0972422	0.024688	-0.129274	-0.0955765	-0.00320697	-0.680955	-0.145615	-0.172464	-0.0104041	-0.025832	-0.205477	-0.419288	0.0780062	-2.65848	-0.156341	0.0742197	0.101845	-0.122349	-0.0272286	0.0784626	0.23572	-0.221453	0.192153	0.339632	0.0428686	-0.529267	-0.187744	0.150269	0.069697	0.0860139
RGS1	-0.684637	-0.163091	0.00562552	-0.151827	-0.243845	-0.422165	-0.342953	-1.05619	-0.789731	0.791341	-0.817652	0.158645	-0.257523	-0.566677	-0.182811	-5.45451	0.091992	-3.48472	0.0142521	0.0113949	-0.991297	-0.606089	-1.15847	0.430313	0.91048	-0.858305	-2.00779	-0.405962	-1.47812	-1.66195	0.707363	0.0362374	-1.48569	0.792854
NAIP	-0.604731	-0.0278148	-0.23332	-0.611178	-0.183832	-0.0555421	-0.0930169	-1.75611	-1.67148	-0.771391	-0.288188	0.0820428	-0.135515	-0.620528	-0.159143	-2.0574	-0.18264	-2.47223	0.221155	-0.167385	-0.0707274	0.216036	2.0357	0.0932448	-0.825797	0.98374	-0.290543	0.622534	0.869262	-0.188395	-0.226047	-0.0562033	-0.00538724	-1.62752
ZNF286B	0.172355	-0.570113	-0.363113	0.10373	-0.0239288	-0.387862	-0.216526	-0.0322731	-0.0606982	0.578915	0.0370413	-0.47071	0.132746	0.0891061	-0.865673	-1.11987	0.237304	1.09137	0.109868	-0.078008	0.284102	0.104645	-0.0982605	0.0592311	0.0463593	0.164781	0.117494	0.74229	-0.130152	-0.590203	0.352358	-0.229758	0.400325	0.128088
ZNF618	-0.673017	-0.0969766	-0.0260749	-0.179366	-0.060328	0.0535291	-0.237216	0.460305	0.209283	-0.0417042	0.0716638	-0.494288	-0.0917194	0.137743	0.083637	-0.00494608	0.0559223	-2.7252	-0.0823859	-0.0324097	-0.144358	0.0635254	-0.149303	-0.115748	0.0349245	-0.0550913	-0.215487	-0.114356	-0.039128	-0.675098	-0.0696053	-0.0475791	0.0329686	-2.27662
EIF3B	-0.65514	-0.141426	-0.203762	0.0595744	-0.107856	-0.150287	-0.119766	0.103027	-0.025729	-1.02216	-0.119741	-0.213342	-0.129128	-0.122629	-0.13272	-0.370973	-0.217868	0.163945	0.337227	0.0737699	-0.00400618	0.155544	0.453102	0.315873	0.0526675	0.25695	0.56989	0.347002	0.248227	1.13069	0.297866	0.0144884	-0.0630189	1.86458
MAN1C1	-0.900882	-0.0124182	-0.386135	-0.496338	-0.436433	-0.190428	-0.260591	-0.988292	-1.34604	-0.236698	-0.375298	-0.622725	-0.520572	-1.04279	-0.25371	-2.11766	-0.38297	-0.741542	-0.0172936	0.164063	0.214793	0.394913	0.276189	0.0865958	-0.110821	0.00407963	0.0934837	0.0638965	0.258952	0.933462	0.00865542	0.165609	0.0584516	-1.78469
ARRB1	-0.352242	-0.029179	-0.0282048	-0.310702	-0.0311477	0.0137546	-0.0902916	-0.328592	-0.388802	-0.183631	-0.0184061	-0.329658	-0.00633081	-0.0737161	0.0169144	-0.210045	-0.0505179	-2.12366	0.302805	0.119172	0.20724	0.282331	0.36985	0.273353	0.355597	0.372484	-0.35394	0.12048	0.452361	-0.302696	0.316903	0.116741	0.337987	-2.42933
PRKXP1	0.369179	0.594525	0.345425	0.408203	0.306457	1.03778	0.345122	0.0277155	0.112175	0.19074	0.346923	0.258423	0.277974	0.24905	-0.0865428	-0.917862	0.230316	0.0425045	0.272612	0.0372165	-0.457094	0.320636	0.409621	0.06004	-0.2023	0.573358	1.24049	0.44067	0.530734	1.58401	0.149003	0.110798	0.434458	0.796427
SLC25A42	0.223548	-0.119437	-0.0985076	-0.382972	-0.259599	0.212437	-0.177594	0.21464	0.465971	0.469915	-0.156162	0.214362	-0.0153707	0.132689	-0.0524946	-0.316318	-0.240681	0.00811988	0.167864	-0.134475	0.150334	0.200326	0.409289	0.0341969	-0.111926	0.254754	0.416017	0.403258	0.471389	1.15133	0.0591803	-0.149572	0.0336805	0.456705
NCF1	0.249812	0.011878	0.0300076	0.239174	0.7582	0.348213	0.799594	1.62477	1.82761	-0.274774	0.647858	1.62924	0.245053	0.665731	0.450569	-1.22788	0.214337	-2.5092	0.0283052	0.137691	0.463728	-0.164434	-0.374616	0.0101825	0.118956	-0.118742	0.99522	-0.119281	0.183184	0.880647	-0.0780487	-0.0537117	0.546801	-1.67805
EHD2	0.534538	-0.0352007	0.199507	0.0374466	-0.0323286	-0.0292125	0.0721802	0.944081	0.637806	0.638234	0.110287	0.546165	0.0183341	0.217177	-0.129154	1.0438	-0.406311	2.2548	0.0362597	0.282712	-0.341536	-0.257716	-0.135511	-0.0857453	0.322912	0.212332	1.04475	0.202346	0.126408	0.178741	0.551141	0.145286	0.151989	0.905157
RPL18A	-0.269628	-0.301007	-0.149587	0.26688	-0.0775972	-0.399116	-0.226651	0.114917	0.0294167	-0.442973	-0.10505	-0.0190297	-0.14256	0.0739984	-0.0964415	-0.43774	-0.11934	1.90289	-0.0832998	-0.099734	-0.244978	0.107038	0.618959	-0.325259	-0.182482	0.316317	0.665208	0.122701	0.36347	0.287631	-0.0475431	-0.0642934	-0.156086	1.05726
SMIM8	-0.200066	-0.296069	0.00488481	-0.434391	-0.0945224	-0.13731	-0.283662	-0.310593	-0.345606	-0.106017	-0.18791	-0.218386	-0.142156	-0.0499644	-0.10917	-0.539513	-0.0591051	-1.95185	-0.271403	-0.200442	-0.370209	-0.508689	-0.103828	-0.121802	0.10325	-0.183372	-0.560991	-0.202854	0.0281608	-1.26741	-0.0784307	-0.166179	-0.29197	-0.863444
IQGAP2	0.20522	0.340659	0.166869	-0.0198205	0.0343596	0.231392	0.320772	0.00985825	0.0338049	-0.147819	0.140392	0.538202	0.129113	0.293736	0.191586	0.906833	0.0975083	-1.64289	0.0280553	-0.0223223	-0.152606	-0.133398	0.124644	0.0916893	0.157428	-0.284636	0.118874	0.107746	-0.344557	-0.484872	-0.00268239	-0.017	-0.153038	-2.46921
SGPP2	-0.845735	-0.165563	0.765864	-0.175155	1.58944	1.28151	0.933029	1.51037	1.50508	0.586582	0.805988	-0.547708	0.111385	1.22891	0.695056	1.47511	0.337328	0.631783	0.455192	0.221116	0.0476571	0.465766	-0.385038	0.590705	1.25423	0.550712	1.25987	0.607722	-0.377472	2.32941	0.503506	-0.0232692	0.283514	2.94494
TSEN15	-0.995924	-0.125641	-0.119235	-0.661408	-0.192208	-0.0945568	-0.177628	-0.760022	-0.306257	-0.299094	-0.286365	-1.02597	-0.262676	-0.117051	-0.227323	-0.28195	-0.105191	-2.02222	-0.488452	0.137851	0.0575152	-0.0436948	-0.177058	-0.421822	-0.131234	-0.428424	-0.449301	0.137291	-0.374001	-2.98016	-0.596585	0.0217291	-0.0934659	-0.230383
VSIG10L	0.285074	0.174172	0.390411	-0.431759	0.054154	0.331407	0.230643	-0.100748	-0.319891	1.07678	0.36013	-0.215034	0.196746	0.113793	-0.0633239	0.0105971	0.217201	-0.560617	-0.189691	-0.280263	-0.35425	-0.0624674	0.0193248	-0.00462418	0.0221668	0.42192	0.692247	0.211945	0.314678	0.347423	-0.0969231	-0.0681293	0.0923216	1.21723
HEG1	-0.0364469	0.398419	0.327779	-0.161011	-0.0245372	0.555718	0.290418	1.09227	1.03262	1.02774	0.117755	-0.246246	0.104676	0.739431	0.179697	0.875555	0.0924512	-0.858095	0.200251	0.0323912	0.312871	-0.131606	-0.0775331	0.353373	0.13937	-0.245474	-0.622332	0.109447	-0.310654	-1.26147	0.246099	0.0324317	0.081093	1.11784
UQCC2	-1.06863	-0.257777	0.144497	0.133279	0.0979925	-0.18825	-0.12935	0.0598148	0.120616	-1.10575	-0.15606	-0.756209	-0.108435	0.245693	-0.00595355	-0.567698	0.0770042	-0.115535	-0.0730934	-0.129703	0.0448957	-0.499129	-0.173298	-0.385426	-0.313037	-0.0976768	-0.424548	-0.123732	-0.126899	-0.791012	-0.105227	-0.081742	-0.396449	-0.708088
ZNF624	-0.539175	-0.161351	0.180231	-0.28559	0.155085	0.151033	0.0391075	-0.338812	-0.153244	-0.357096	-0.141654	0.180135	0.136737	0.0758342	0.144528	-0.285438	0.310312	-3.51342	-0.308017	-0.137023	-0.15049	-0.254676	-0.279417	-0.294137	-0.266371	-0.331275	0.121863	-0.266136	-0.248115	-1.66605	-0.67436	-0.0140224	-0.158497	-0.969178
MPLKIP	0.125433	0.0184269	-0.0128984	0.291542	0.314247	0.0983867	0.238561	0.85956	0.901719	-0.227297	0.0973966	-0.00926377	0.0599819	0.531926	0.0909844	0.0142644	0.101606	-2.27861	-0.354383	0.0413779	-0.431463	-0.083278	-0.182594	-0.167814	-0.0958938	-0.535348	-0.122258	-0.160562	-0.166047	-0.0976279	-0.378645	-0.306303	-0.240243	-0.237346
PDE7A	0.570399	0.589362	0.305418	0.548448	0.421376	0.521729	0.634897	0.676181	0.72066	0.594212	0.508168	0.244836	0.377427	0.586773	0.229301	1.18739	0.690471	-0.395224	-0.0575669	0.131713	-0.143536	-0.0302324	0.0281034	-0.129517	-0.131114	0.0704174	0.0305121	0.353506	0.0622148	-0.80256	-0.0437671	0.157553	0.132556	-0.322635
KLF3	0.197287	0.0197875	0.0731605	-0.462729	0.0411831	-0.00956307	-0.25557	-0.181409	-0.0974944	0.345257	-0.146924	-0.401397	0.0278066	-0.1317	0.0348022	0.274238	0.128812	-2.18916	-0.242547	-0.105769	0.373825	0.200142	0.480867	-0.0862631	-0.256624	0.49744	-0.0974535	0.11485	0.377118	-0.936092	-0.353568	0.0332541	0.390254	-1.05997
PTS	-0.369454	0.0309963	0.0238214	0.0161469	0.144144	0.00444134	0.157651	-0.271874	-0.457058	-0.394181	-0.277837	-0.251047	-0.121096	-0.145205	0.119038	-0.231981	-0.02914	0.354872	-0.156661	0.019412	0.0772699	-0.358167	-1.05138	0.0136232	0.164828	-0.894181	-0.208701	-0.169627	-0.322637	-0.542022	0.0696001	-0.0831938	-0.452602	0.735305
ZNF100	-0.103595	0.1471	-0.174892	-0.301118	0.0632141	0.0377761	0.0487312	-0.149579	-0.0820848	-0.598864	-0.163302	-0.0674565	-0.11459	-0.197398	-0.08995	-0.615414	-0.0242491	-2.60098	-0.0221928	0.0684435	0.0254524	0.0510483	0.11971	0.10643	0.41687	0.126541	-0.146263	0.0426669	0.07932	-0.750414	0.0912377	0.0947445	0.203602	0.314826
LOC101928303	0.224931	0.466897	0.067776	1.38881	0.611881	0.343515	0.439264	-0.142181	0.106476	0.934123	0.712861	0.239036	0.179418	-0.244448	-0.04885	-0.311178	0.449076	0.373829	0.25823	-0.429095	0.179901	0.0972634	0.349031	-0.0209589	-0.273543	0.834631	0.646787	0.186235	0.511155	0.345879	0.168973	0.722747	0.783761	0.11557
UBA52	-0.0108085	-0.169216	-0.193232	0.37082	-0.0915097	-0.320072	-0.236597	0.0262628	-0.0490126	-0.353308	-0.0551936	-0.0106456	-0.0632308	-0.00110748	-0.0375427	-0.332552	-0.275629	1.53004	0.109584	0.00628992	0.00171832	0.0636358	0.452159	-0.0328751	-0.139277	0.0909129	0.386125	0.156496	0.23595	0.583518	0.0421751	-0.0707678	-0.0639998	1.14439
SLFN11	-0.748701	-0.139856	-0.0266671	-0.588307	-0.220444	-0.0203683	-0.206668	-0.436819	-0.453273	0.897156	-0.251364	-0.415259	-0.254536	-0.323701	-0.243949	-2.11933	-0.26179	-2.88257	-0.113779	-0.236022	0.182071	0.08865	-0.264926	0.189832	-0.39259	0.0649182	-0.41807	-0.00658787	-0.0415689	-0.667573	-0.25815	0.0395148	0.170688	-0.553675
DOHH	-0.671331	-0.418815	-0.411689	-0.0961037	-0.442682	-0.530495	-0.50164	-0.0882343	-0.235681	-1.34154	-0.229123	-0.935748	-0.563426	-0.365756	-0.37684	-0.496741	-0.383113	-0.775911	0.101735	0.331105	-0.106733	-0.064706	-0.150139	-0.0165464	-0.00390079	-0.268842	0.333511	-0.244366	-0.0579964	1.07509	-0.128196	-0.0959457	-0.307022	2.05438
CLIP1	-0.0529085	0.0948519	0.00281615	-0.0841561	-0.0551604	0.0732015	0.0371706	0.297291	0.2592	-0.362741	-0.098476	-0.103502	-0.120511	0.125563	-0.0535615	0.894981	-0.0102456	-1.26223	-0.193994	-0.0466883	-0.118073	-0.174588	-0.497828	-0.0921981	-0.0913452	-0.294189	-0.0781947	-0.168335	-0.339452	0.0622575	-0.205568	0.00697979	-0.0794554	0.297083
PALLD	0.326505	0.143422	0.101082	-0.224021	-0.251789	-0.0925223	0.0408651	0.64146	0.5529	1.05002	0.0291322	0.104933	-0.121442	0.102028	0.180466	4.72921	0.0160917	-0.386922	0.333849	0.0531095	-0.161888	0.299716	0.551233	0.53602	0.121351	0.49681	0.502534	0.0155387	0.226494	0.972089	0.494605	0.47987	-0.107574	2.97427
CCDC59	0.357491	-0.135997	-0.103145	0.444128	0.0518344	-0.117812	-0.296084	0.270132	0.524581	-0.420411	-0.0199307	0.247387	-0.145474	0.227932	0.109966	-0.0199144	-0.0406603	-3.81118	-0.319635	0.100021	-0.102658	-0.123976	-0.155429	-0.445789	0.0238446	-0.433344	0.0922417	0.0049795	-0.347581	-1.38212	-0.444111	0.0306745	-0.369534	0.707488
GGCT	-1.66048	-0.33622	-0.203899	-0.110238	-0.143047	-0.279788	-0.373298	-0.754071	-0.512557	-0.855498	-0.459089	-0.945605	-0.218879	-0.295385	-0.283955	-1.04321	-0.177132	-0.632494	-0.121423	-0.069191	-0.115426	-0.156347	-0.491902	-0.121341	-0.0746255	-0.353295	-0.127261	0.212724	-0.305034	-0.839153	-0.265438	-0.13435	-0.334653	-0.500416
ACP5	0.523801	0.120116	0.15196	0.564764	0.015745	-0.170396	0.36364	0.85039	0.865182	-0.44543	0.321841	0.243321	0.153484	0.567736	0.147097	1.65151	0.064105	0.314619	-0.0242965	-0.193167	-0.498993	-0.184039	0.335751	-0.461251	-0.53534	0.140704	1.40157	-0.00488946	0.101391	1.11853	-0.25173	-0.0733361	-0.293978	-2.18691
CTNNAL1	-1.32254	-0.69511	-0.722516	-0.446823	-0.608284	-0.663386	-0.769864	0.250838	0.192249	0.0452757	-0.35529	0.0541747	-0.496551	-0.331266	-0.385649	0.40192	-0.505223	0.170403	-0.498111	-0.113097	-0.390035	-0.769181	-2.02172	0.189268	0.315091	-1.27018	-1.1883	-0.994253	-1.43622	2.02412	0.0414022	-0.186805	-0.354709	0.442804
KIAA2013	0.35711	-0.0501208	-0.126679	0.258694	-0.0312366	-0.25605	0.0261901	0.538676	0.410939	-0.564165	0.062016	0.12665	-0.0576509	0.0966453	-0.134014	-0.033035	-0.220219	-0.462886	0.103259	-0.0141588	0.221887	0.0492837	0.473145	-0.0634814	0.0280366	0.178295	0.509545	0.132814	0.386948	1.05973	-0.00311657	-0.151785	-0.0818209	0.084166
FLNA	-0.839072	0.0449336	0.0583804	-0.349799	-0.124573	0.024429	0.025384	0.0221554	-0.260001	-0.143441	-0.0274464	-0.0278889	-0.0703532	-0.00176975	0.00764576	1.62732	-0.20175	0.58418	0.422745	0.329722	0.355818	0.130072	-0.22079	0.429329	0.327012	0.0199149	0.372253	0.0286173	0.305614	0.246338	0.498514	0.343112	0.231676	-0.0444118
CMTM6	-0.115129	0.0430777	0.0209347	-0.272517	0.136915	0.166958	0.0715345	-0.327782	-0.0846235	0.4252	-0.239172	-0.211688	0.00270306	-0.132128	0.128186	0.231661	0.249901	-1.79516	-0.0116834	-0.0154743	-0.077893	-0.0494796	-0.320632	0.251751	0.20779	0.0305646	-0.417544	-0.152696	-0.268905	-0.386269	0.162578	-0.0813263	0.0325588	-2.05844
MBOAT7	0.528964	0.0129449	-0.0201978	0.345749	-0.0752641	-0.147732	0.0869946	0.515424	0.486022	0.0635128	0.0401967	0.113284	0.00645638	0.0853619	-0.0689358	0.69355	-0.204568	0.990036	0.287886	0.262658	0.226712	0.179556	0.473498	0.135463	-0.0457947	0.245623	0.261703	0.0555495	0.363688	1.54904	0.307381	0.124254	0.293526	1.92944
BBS10	-0.680926	-0.0170877	-0.0403126	-0.841808	0.00129704	0.104158	0.110642	-0.257836	-0.0507128	0.156162	-0.328653	0.0371225	-0.057453	-0.238514	0.130482	-0.622673	0.0850744	-3.99097	-0.293286	0.0260195	-0.0173698	-0.312794	-0.69488	-0.273901	-0.0393468	-0.548213	0.138385	-0.150326	-0.545582	-1.3215	-0.306003	-0.115088	0.0584337	-2.67017
TRMT2A	-0.397379	-0.0758066	0.0963763	0.204555	-0.00453666	-0.0539036	0.130266	0.265923	0.111654	-0.969026	0.00876566	-0.380334	0.0134203	0.0343462	0.0109406	-0.35822	-0.0983953	-0.154199	0.181015	0.0584091	-0.0181357	0.0179853	0.102249	0.032314	-0.136112	-0.0611925	0.527092	-0.0206042	0.0175966	0.181002	0.191614	0.0634611	-0.118248	1.69574
NPHP4	0.46173	0.311334	0.022047	-0.0820558	0.127314	-0.175626	0.328068	-0.0207518	-0.281185	-0.513035	0.370976	0.463562	0.357539	-0.0514992	0.0906256	0.207138	0.177226	-1.24347	0.383247	0.35507	0.648306	0.773026	1.08701	0.378703	0.289202	0.720239	1.4123	0.705847	0.960192	0.479713	0.464909	0.462197	0.566319	0.50089
DHRS4-AS1	-0.203036	-0.014945	-0.108575	-0.00433776	0.0186636	-0.0821367	-0.184525	0.014687	-0.283999	0.103244	0.0429725	0.0651269	0.0383394	-0.0563782	-0.0176019	-0.201529	0.00705128	-1.32348	-0.195253	-0.132133	0.00089893	0.0390927	-0.32108	-0.0810757	0.13703	0.145715	0.178536	-0.0273521	-0.104687	-0.72658	0.00390166	-0.0713726	-0.299307	-1.21707
FOPNL	-0.152945	-0.0684888	0.0165849	-0.408534	0.114794	0.133884	0.0983527	-0.433289	-0.227291	-0.851571	-0.0341117	-0.119618	-0.0459453	0.297889	0.00102863	0.106255	0.100007	-1.85496	-0.175761	0.0358285	0.0526496	-0.156863	-0.167312	0.0428223	0.0449696	-0.159814	-0.240897	0.0849817	-0.0250357	-1.06146	-0.2161	-0.198607	0.0301238	0.542478
FHDC1	1.06205	0.742668	0.251245	0.685883	0.999548	0.843186	0.390716	0.408805	0.200909	0.639871	0.581505	0.185469	0.377177	-0.00103029	0.172058	0.214116	-0.0038797	1.57566	0.113242	0.151953	0.42671	0.0606948	0.223218	0.24938	0.246403	0.322814	0.877505	0.309455	-0.0963114	1.57049	0.27912	0.441456	0.390701	0.122541
DYNLL2	-0.00431734	0.154893	0.20377	0.234075	0.169388	-0.0197798	0.00604367	0.157147	0.106374	0.158489	0.0414885	-0.351569	0.0740558	0.0554649	0.108943	-0.455217	0.0929259	-0.0126461	-0.110213	-0.0645071	-0.0236215	-0.0654423	-0.00418214	-0.153371	-0.245829	-0.236835	-0.0452413	-0.238299	-0.137069	-0.683995	-0.484017	-0.271414	-0.276923	2.70197
SERF1B	0.565645	0.210111	0.756241	0.780183	0.129236	-0.152327	-0.0562702	0.789735	-0.641585	-0.74109	0.020707	-0.436154	0.00115284	-1.52457	0.458634	0.740119	0.799882	-0.264171	-0.196368	0.274098	0.049887	0.0630103	-0.100794	-0.149827	-0.860331	-0.648157	-1.14177	-0.534664	-0.242001	0.00305953	-1.86001	-0.0280333	-0.639142	-0.0882776
MAP4K2	0.522982	0.209356	0.123194	0.0200857	0.0736227	-0.120067	0.125236	0.321831	0.112363	0.808992	0.152683	0.101229	0.0514474	0.252584	0.00463973	-0.0907824	-0.214067	0.44057	0.187032	0.043297	0.147099	-0.108053	-0.461578	-0.238246	0.0601052	-0.264575	0.0929138	0.114563	-0.0339117	0.997839	-0.0608649	-0.110481	-0.0415319	0.0397549
MAGED1	-0.8627	-0.303866	-0.384641	-0.404462	-0.408087	-0.255626	-0.392382	-0.579835	-0.608883	0.49373	-0.22601	-0.843655	-0.223751	-0.302304	-0.268701	-1.09211	-0.339883	1.11391	0.284603	-0.0461351	0.334078	-0.0307487	0.188769	0.225971	-0.0238526	0.0186909	0.274703	0.290622	0.25559	0.484742	0.106742	0.029498	0.123334	-0.0678504
IST1	0.291457	0.0638481	-0.0650181	-0.0115357	0.0281504	0.0656642	0.0819437	0.242027	0.260617	0.330559	0.118176	0.178999	0.00623685	0.0533593	0.0813146	0.450762	0.0237548	-3.23387	-0.0802959	0.0705535	-0.0093062	-0.0152125	0.0192504	-0.173511	-0.0219401	-0.0732548	0.0703474	0.00822869	0.0268566	-0.20378	-0.115757	0.00279776	0.0492874	0.212585
RAB12	-0.276893	-0.1625	-0.192904	-0.173283	-0.0529738	0.0906485	-0.0806668	0.1413	0.211058	0.215708	-0.0793335	-0.0109568	-0.0725875	0.170555	-0.00348626	0.14231	0.0247748	-2.6989	-0.286385	-0.0856141	-0.136328	-0.0278249	-0.270902	-0.262141	0.00301338	-0.287093	-0.083369	-0.134242	-0.0135537	-0.843772	-0.281373	-0.0915216	0.145892	-0.451564
TXNDC5	-0.222728	-0.704723	0.015511	-0.636198	-0.349329	-1.11575	-0.750286	-1.08922	-0.508344	-2.08322	-0.345569	-1.09345	-0.56248	0.0387513	-0.919811	-2.07579	-0.648715	2.26811	0.501726	-0.881566	-1.61067	-1.20275	-0.515369	0.192092	-2.01286	0.272231	0.357817	-0.206191	0.226934	0.828424	-0.461353	0.156493	-0.341106	1.54668
TTC14	0.339735	0.704034	0.345568	0.449702	0.738623	0.587794	0.361959	0.276571	0.246687	0.527643	0.543777	0.916643	0.435523	0.30999	0.397253	0.0412273	0.463212	-1.08242	-0.21275	-0.0972693	0.0426163	0.0555791	0.131001	-0.139809	0.114655	0.284412	0.781698	0.0522121	0.461972	-0.414982	0.045591	0.204032	0.350626	0.109606
FABP5	-0.572574	-0.153891	-0.181507	0.185875	-0.247494	-0.408448	-0.36818	-0.70639	-0.569339	-0.351978	-0.334078	-0.608498	-0.0900428	-0.403877	-0.148306	0.564048	0.0192449	-0.144189	0.196475	-0.149035	-0.418417	-0.0940569	-2.06122	0.123212	-0.198253	-0.413033	-1.50976	0.208497	-0.836069	1.00933	0.0898888	-0.173631	-0.642056	0.9351
NRIP1	-0.25486	0.0342549	0.102273	-0.755625	0.00879525	0.283363	0.0670682	0.125295	0.0848221	0.358124	-0.103598	-0.453734	0.00460379	0.109585	0.100415	-0.559551	0.12352	-4.29743	-0.342831	0.0757242	0.0936625	0.0134023	-0.214794	-0.35584	-0.0118377	-0.0828773	-0.0109551	-0.0582697	0.141475	-0.79618	-0.246745	0.0893925	0.110476	-0.0754503
CHMP6	0.107409	0.0649879	0.0497976	0.402119	-0.0528563	0.102332	-0.18902	0.23021	0.351632	-0.538993	0.0879501	-0.00983947	0.0838501	-0.0705078	0.115792	0.0869647	0.0288488	-1.13459	-0.12147	0.0661865	-0.0193887	-0.23867	-0.0158276	-0.031347	-0.298121	0.00295702	0.271397	-0.0623143	-0.0612463	0.908521	0.00625961	0.0915967	-0.360208	1.49162
HHLA2	0.262815	0.412573	0.213393	1.27632	0.000718355	0.526513	0.283384	0.481744	-0.0920209	0.756291	0.420334	0.669849	0.0777094	-0.323735	-0.0848561	-0.32233	0.222745	-0.123015	0.276646	-0.153197	0.649257	0.202303	-0.0161586	0.0120563	-0.046733	0.338293	0.808578	0.372346	0.489794	0.807319	-0.301925	0.188365	0.237545	1.65516
CNST	-0.345054	0.0103627	0.0798465	-0.312365	0.21474	0.170872	-0.0968235	0.314857	0.33498	0.365802	-0.0441429	-0.321901	0.0997196	0.00808746	0.104652	0.0385247	0.25148	-3.46354	-0.312635	-0.0379939	-0.0613374	-0.149386	-0.700049	-0.436182	-0.0416361	-0.94206	-0.28433	-0.259711	-0.570205	-0.60947	-0.431406	0.0423904	-0.145177	1.31931
OTUD5	0.540508	0.139106	-0.0833558	0.236486	0.0108225	0.09532	0.197351	0.592048	0.480736	0.362026	0.204641	0.276344	0.102858	0.0796321	0.163901	0.436965	0.100642	-0.518402	-0.0585651	0.100951	0.0296238	-0.096503	0.00792293	-0.157593	-0.0188945	-0.175767	0.299065	-0.0973549	0.0779296	1.01023	-0.0380182	-0.118785	-0.0114301	0.882123
INF2	-0.425286	0.0866881	0.128527	0.20814	0.12845	0.0775994	0.178782	0.419874	0.178623	-0.495412	0.177784	1.15408	0.0340412	0.0679475	-0.0167113	0.6182	-0.0999416	-0.0302619	0.281718	0.033772	0.0662865	0.152362	0.375156	0.14559	-0.104872	0.145976	0.831991	-0.019419	0.318321	1.77734	0.123767	0.121147	0.204553	0.531793
ZNF140	0.21454	-0.0289417	-0.091235	-0.195194	0.258168	0.310506	0.174671	0.100272	0.235489	-0.325346	0.120273	0.194148	-0.0161608	0.207116	0.438803	0.229796	0.250411	-2.44886	-0.412987	-0.100069	-0.169936	-0.26801	-0.50239	-0.220636	-0.131312	-0.60451	-0.0393446	-0.220112	-0.271228	-0.623156	-0.463867	0.0639168	-0.105439	-0.0515941
NBPF8	1.47765	0.519298	0.582323	0.424303	0.835872	0.7426	0.57284	0.561947	0.50666	0.935096	0.685351	0.730325	0.473335	0.667125	0.383487	0.188369	0.600474	-1.77739	0.315865	-0.038404	-0.209333	0.227679	0.577844	0.0570131	-0.0305522	0.67695	0.176588	0.279777	0.525624	-0.776214	0.300907	0.0808539	0.160543	-0.236965
SLC25A37	0.00290797	0.114211	0.196299	0.444436	0.0298002	0.55377	0.355096	0.569994	0.878333	1.41381	0.0297829	-0.121512	-0.093871	0.0519916	0.0290465	-0.364128	0.0352815	0.0426558	-0.578276	0.0353881	0.146916	0.273859	0.741615	-0.69921	0.138991	0.262621	0.807693	0.334385	0.22179	0.0369391	0.123733	0.251805	0.427829	0.498155
FBXO11	-0.11654	0.0522323	0.00307165	-0.459715	0.100373	0.203449	0.0680912	-0.373295	-0.21391	0.102263	-0.249549	0.172708	0.0571233	0.00870937	-0.0436971	-0.142802	0.0439271	-1.37578	-0.0491801	0.0378468	-0.0662459	-0.188673	-0.458798	-0.264345	-0.0484713	-0.122115	-0.270768	-0.118271	-0.136806	-1.17144	-0.281644	0.0747935	0.0713422	-0.351965
GALNT12	-2.00654	-0.38298	-0.281536	-0.295636	-0.218605	-0.269062	-0.485293	-0.686597	-0.775322	-0.412627	-0.209854	-0.697935	-0.141101	-0.967705	-0.225279	-3.11692	-0.0799852	1.43255	-0.0261671	0.0488137	0.358995	0.118937	-1.22744	-0.23259	-0.166324	-0.748743	-1.13578	0.398078	-0.198591	1.8737	-0.0376656	0.24362	-0.497486	-0.855166
CLCN4	0.899089	-0.585278	-0.137205	-0.700763	-0.132712	0.595767	-0.0507315	0.234229	0.0184265	0.654779	0.00298211	-0.487863	-0.168458	0.118496	0.248007	0.487765	-0.00961944	-1.46153	0.407049	0.0295396	0.334211	-0.841329	0.664618	0.147766	-0.980965	-0.0374589	0.801261	0.319892	0.189631	-1.37494	0.0312631	-0.172632	-0.114854	-0.608499
XPOT	-0.440183	-0.143926	-0.0293567	-0.79085	-0.0434882	0.0921524	-0.093359	-0.102507	-0.144812	-0.463828	-0.243577	-0.240201	-0.0798864	0.625083	-0.121889	0.897481	0.0152688	-2.48583	-0.902789	0.0715396	-0.198755	-0.345168	-1.43467	-0.902876	-0.0691957	-1.19205	-0.0978616	-0.221052	-0.643553	-2.45861	-0.946721	-0.064617	-0.261784	-0.103314
TGIF2-C20orf24	0.725683	-0.532975	1.40917	0.464705	1.82207	0.601428	1.79472	2.62589	0.946538	2.41056	0.360217	1.02342	1.25842	0.641282	0.970277	0.885005	1.19135	-2.73606	-1.14039	0.439038	-1.24024	-1.34077	-0.999898	0.536329	-0.54071	0.455821	-1.25419	-0.45054	-0.824137	0.0679766	-1.25919	-0.623287	-0.486501	-0.829843
ZNF154	0.494662	0.583097	0.645532	1.15383	0.496707	0.68112	0.829667	0.526571	0.412874	0.849533	0.75155	0.896778	0.545152	0.237815	0.0169352	0.2708	0.133628	-0.606329	0.197364	0.361503	0.00644518	0.15849	0.405301	-0.301128	-0.299159	0.658657	1.01758	0.33156	0.318705	0.887479	0.0978036	0.296782	0.680219	0.914228
HMGB1	-0.487557	-0.366607	-0.284541	0.0231048	-0.0963285	-0.285651	-0.376458	-0.522917	-0.3613	-1.47325	-0.335677	-0.628074	-0.227656	-0.323958	-0.276404	-0.600793	-0.103948	0.298456	-0.0732986	-0.0390701	-0.142211	-0.00506288	0.217318	0.0748403	-0.0682784	0.230082	-0.174556	0.0288248	0.0114485	-1.34585	-0.0538061	-0.077523	0.00983789	-1.53794
RHBDD1	-0.839334	-0.202973	-0.00298362	-0.445789	-0.0902822	0.184103	-0.139825	-0.132611	-0.219658	-0.602927	-0.280229	0.0201893	-0.0356719	0.0414992	-0.031143	0.0687999	-0.0110067	-2.65182	-0.361174	-0.114206	-0.0751407	-0.0904336	-0.22073	-0.304961	-0.185762	-0.300297	-0.126154	-0.0582756	0.0373753	-1.22974	-0.361775	-0.0481319	0.0322782	-1.21099
EMC6	-0.0997798	-0.257741	-0.131005	0.0586989	-0.0962044	-0.447556	-0.311785	0.331824	0.376555	-0.965909	0.0603927	-0.288424	0.114554	0.160884	-0.0528594	-0.2076	-0.126913	0.580237	0.149852	0.111917	0.124082	-0.0245413	0.316486	0.128712	0.0326506	0.084051	0.379571	0.194486	0.185547	0.812548	0.243116	0.105084	-0.277551	1.41038
PTPN7	-1.19518	-0.255239	-0.073234	0.0174118	-0.10924	-0.110082	-0.252205	-0.669274	-0.760422	-0.159422	-0.208183	-0.800525	-0.200421	-0.586636	-0.150782	-2.79895	-0.278351	-1.34744	0.241237	0.0765972	0.086552	-0.242229	-1.392	0.366038	0.205173	-0.469964	-0.692014	-0.165526	-0.592639	1.12765	0.278086	-0.116402	-0.2514	0.436333
NFKBID	0.139876	0.51535	0.344568	0.408994	0.279323	0.254946	0.283653	0.741959	0.402188	0.717579	0.432282	0.344148	0.206114	-0.0206379	-0.135634	-0.315129	0.0508767	-0.368057	0.442707	0.125765	-0.0394674	0.226239	-0.763015	0.0458416	0.219589	0.0753098	0.191848	-0.0806282	-0.497976	2.35118	0.555231	0.437231	0.24573	-0.73649
COX20	-1.0246	0.208281	0.166827	0.092369	0.0829527	0.282094	-0.238301	-0.202859	-0.453357	0.324762	-0.2639	0.0551761	-0.182223	-0.363815	0.173917	0.269116	-0.129933	-0.317858	-0.413005	-0.215062	-0.196373	-0.519535	-0.988919	-0.144734	-0.000731192	-0.621971	-0.655556	-0.398625	-0.63052	-1.08286	-0.200366	-0.327539	-0.34859	-2.0965
PARD6G	0.862917	0.843413	0.475854	1.53932	0.492743	1.37643	0.768015	0.900611	0.6155	0.877889	0.796427	0.895059	0.703915	0.551192	0.135651	0.108643	0.582625	1.4654	0.96586	0.351218	0.307091	0.735586	0.839877	0.500945	0.42534	0.630452	1.53631	1.04101	0.551919	1.38308	0.0544677	0.727352	0.855021	1.34103
LRPAP1	0.387563	0.219192	0.153585	0.466251	0.151168	0.114995	0.370524	0.764295	0.739185	-0.254138	0.349181	0.631969	0.151499	0.438747	0.220939	-0.173067	0.228103	1.06657	0.0359645	0.0373868	-0.106282	-0.0146913	0.487999	-0.102798	-0.145545	0.166774	0.67011	0.0679966	0.189149	1.30352	0.0224289	-0.0679484	-0.0351095	0.818364
GXYLT1	-0.158348	0.0341673	-0.108105	-0.339448	-0.10283	0.104998	-0.0714278	-0.490465	-0.431737	0.347918	-0.28863	-0.0896772	0.00780614	0.0849671	-0.154086	-0.339533	0.17103	-1.8772	-0.111892	-0.0950088	0.0120263	-0.128925	-0.629948	0.0174979	0.13897	-0.232163	-0.272699	-0.234513	-0.142321	-1.27193	-0.195266	-0.0416528	0.0325406	-0.593362
DEGS1	-0.27102	-0.0162427	-0.0439779	-0.105276	0.0180054	-0.107019	0.0191082	-0.495028	-0.276417	-0.162702	-0.0488406	-0.0365289	0.0258526	-0.0836347	-0.0645714	-0.737541	0.0878548	-1.1879	0.0768272	-0.0447847	0.0591836	-0.183629	0.491672	-0.0251393	-0.189182	0.290951	-0.138297	0.157894	0.0502281	-1.7414	-0.064109	-0.0701924	0.0106597	-0.648545
PUS7	-0.965281	-0.0613524	0.0753631	-0.497432	0.105463	-0.191714	-0.341288	-0.208652	-0.299333	-1.7377	-0.201422	-0.757216	0.0764369	-0.0175954	-0.486074	-0.670868	-0.0478605	-1.36802	0.141383	0.241336	-0.164874	0.0929562	0.195563	0.151995	-0.255142	-0.315669	0.566319	0.351704	0.0348912	-1.45104	0.0474899	0.161933	0.0559573	1.35229
MESTIT1	-0.243326	0.573453	0.283301	0.590851	-0.107322	0.131266	-0.19187	0.363322	-0.125741	0.352507	0.283001	0.522623	0.204851	-0.029818	-0.21276	0.167303	-0.0955534	0.946678	0.208296	-0.271529	-0.652781	0.292342	-0.265939	-0.054095	-0.217233	-0.00289493	0.115675	-0.122227	-0.390127	-0.181125	-0.657647	0.0926956	-0.162331	-0.672009
LOC729732	0.746297	0.837639	0.591504	0.780081	0.577941	1.14876	0.66991	0.873187	0.488019	1.10218	0.423238	0.698367	0.216361	0.143191	0.230433	-0.0391194	0.212628	1.53814	0.46642	0.445987	0.330477	0.268475	-0.0670563	0.143152	0.329932	0.567019	1.28967	0.639889	0.384303	0.657111	0.315428	0.719196	0.729718	-0.0292298
PGM1	-0.578111	-0.182931	-0.216651	-0.101243	-0.0906992	-0.370508	-0.525833	-0.386729	-0.552537	-0.0247201	-0.308366	0.709414	-0.144134	-0.06788	-0.31419	-1.6247	-0.231598	1.54902	0.119961	-0.218183	-0.115008	-0.0122858	0.371675	-0.151897	-0.3086	0.173853	0.119301	0.462944	-0.0758473	-0.524178	-0.202499	-0.119915	0.145018	1.02794
KCNK13	-1.04662	-0.109346	0.172812	-0.0344544	0.160771	-0.196919	-0.213736	-0.193326	-0.0332356	-0.403236	-0.0370838	0.155539	0.0460506	-0.347832	0.112792	-1.62696	0.0967871	-3.89771	0.0356036	-0.0325119	0.400187	-0.215774	-1.03999	0.0539316	-0.0185121	-0.468122	-0.757617	-0.0476221	-0.961467	0.229289	0.0254201	-0.156199	-0.131269	-0.166345
MCL1	0.604372	0.00207494	-0.1648	-0.24858	-0.0153732	-0.0551482	-0.0865379	-0.0365235	0.118538	0.314804	-0.256451	0.194036	-0.153819	-0.275637	-0.045151	-0.313374	-0.00614377	-4.33273	-0.25784	-0.0502133	-0.0486489	-0.108333	0.151277	-0.0253413	0.0594153	-0.0146104	-0.198764	-0.175607	-0.00792916	-1.16119	-0.11242	-0.0630544	0.0358706	-0.902404
LOC101928600	0.599417	0.792557	0.577465	0.842786	0.536937	0.963408	0.596203	0.274401	0.358098	0.788716	0.599896	0.91684	0.349486	0.137926	-0.0647718	-0.134976	0.389662	-0.649346	0.561273	0.464567	0.455494	0.843862	1.00186	0.117514	0.0828667	0.885525	1.58822	0.823369	0.687593	1.25122	1.10406	0.702962	0.538614	0.939019
TMEM57	-0.338087	0.0661322	0.0511124	-0.0401392	0.0530023	0.184379	0.0673307	-0.166722	-0.212405	0.343065	0.028026	-0.178128	0.0993213	-0.00849206	0.0878333	0.310092	-0.0459061	-1.3152	-0.0817204	0.0758223	0.118648	-0.0673553	0.011503	-0.0189708	0.0627811	-0.0817469	0.0768871	0.0697067	-0.00673829	-0.455051	0.0131868	-0.0355074	0.251091	2.28562
POLR2F	0.47812	0.39128	0.150897	0.715069	0.175314	-0.0419538	0.279274	0.344927	0.464976	-0.673897	0.388369	0.151653	0.223829	0.192839	0.169432	0.418341	0.0932113	1.13977	-0.0286899	-0.0657874	-0.182462	-0.152824	0.0594378	0.0602756	-0.0679716	-0.261677	0.301761	-0.11606	-0.0674624	0.3761	0.00749577	-0.192136	-0.47847	0.523524
SCG3	0.0594182	-0.354964	-0.0448026	0.0891477	0.0972594	0.365198	-0.0690391	0.271242	0.16796	0.529069	0.170492	0.286292	-0.492917	-0.258297	-0.26978	-0.267772	0.0941065	-0.815988	-0.198597	0.127665	-0.00427144	0.0942008	0.496369	-0.00477839	-0.0237588	-0.0822258	0.362353	-0.00155607	-0.0717642	0.0522434	0.137415	0.0515611	0.283517	-1.17236
DOT1L	-1.23646	0.180003	0.2899	-0.113435	0.0494295	0.141878	0.0591729	-0.0624253	-0.199966	-0.160259	-0.00384013	-0.229524	-0.0551812	-0.225485	-0.0531757	-0.28451	-0.0267607	0.302479	0.145965	0.187498	-0.169741	-0.110447	-1.74258	0.450216	0.665786	-0.506507	-0.131202	-0.476857	-0.673609	0.995669	0.556843	0.180463	-0.206101	0.188126
PHAX	0.0207878	-0.00878736	0.0671694	0.506625	0.0756548	0.0337182	-0.0585941	0.307884	0.413974	-0.125928	0.00684926	-0.0217808	-0.0919026	-0.012324	-0.0567678	0.0815697	0.0369931	-2.73235	-0.202574	-0.0643355	-0.0840352	-0.124434	-0.199018	-0.103081	0.106048	-0.188485	0.201873	-0.0124229	-0.348921	0.150941	-0.231349	-0.0377407	-0.158958	0.366054
COL5A2	-0.257784	0.150819	0.142178	0.0320801	-0.0396719	0.181481	-0.128374	0.097284	0.0555334	0.791344	0.154174	-0.169556	-0.177554	0.113149	0.0627623	-0.00454089	0.0310482	2.14232	-0.365621	0.128586	-0.450525	0.121532	-0.0546215	0.284512	0.328107	-0.300266	0.137698	-0.0512279	-0.282003	-0.594665	-0.0976279	-0.00114031	0.37925	1.53992
TGIF2	0.431204	0.243425	0.200711	0.0570654	0.491248	0.473105	0.187291	0.334314	0.438852	0.359268	0.17885	0.102287	0.0682485	-0.0808438	0.242056	0.554223	0.230816	-2.95556	-0.197439	-0.0883723	-0.150992	-0.0194021	-0.227284	-0.0210474	0.0415954	-0.0849529	-0.18093	-0.279746	-0.0852835	0.386639	-0.0755989	-0.207625	-0.223865	-1.44195
EDF1	0.0604593	-0.0384001	0.0047543	0.551407	0.174031	-0.08451	-0.0184059	0.292654	0.377216	-0.510595	0.144753	-0.0023344	-0.0111315	0.124087	0.0262873	0.393057	0.0806411	1.10394	0.0906851	0.0685031	-0.0796362	-0.0280429	-0.0787411	0.01092	0.040503	-0.152124	0.246438	-0.104462	-0.117474	1.07763	0.0260629	-0.103826	-0.176961	0.583769
WWP2	-0.0752182	-0.0315257	0.0564876	-0.170369	-0.0498853	0.0333387	0.0410468	0.149315	-0.0463722	-0.259539	0.0850153	-0.0617111	0.0371664	-0.024885	0.0490539	0.34863	-0.0864439	-1.17667	0.0808402	0.132214	0.0565165	-0.00733901	0.0218191	0.0234289	-0.024339	-0.329519	0.167895	0.0604263	-0.116118	0.996144	-0.000374342	0.106808	-0.00884771	0.402176
LAPTM4A	0.440077	-0.0391755	-0.193583	-0.164192	-0.147764	-0.253666	-0.0955967	-0.570194	-0.400538	-0.242777	-0.114019	0.120539	0.0322166	-0.10699	0.0035621	-0.210455	0.000883071	-0.163668	-0.0495444	-0.0505814	0.01883	-0.103224	0.0538519	-0.0207846	-0.160681	-0.0742209	-0.30908	-0.157349	-0.018258	-1.0977	-0.101977	-0.125491	-0.0905194	-0.0506719
MRPL21	-0.811694	-0.414434	-0.229027	-0.053221	-0.269862	-0.591263	-0.499039	-0.571383	-0.163785	-0.782185	-0.406376	-0.477696	-0.375122	-0.332635	-0.306199	-0.558328	-0.39077	-1.46693	0.288067	0.115141	0.178496	0.206258	-0.00198216	0.19817	0.0314949	0.0501322	0.0967748	0.522121	-0.119131	0.0298622	0.134522	0.145431	0.0511399	1.51204
ACRBP	-0.84434	-0.112807	-0.107986	-0.398457	-0.149382	-0.372683	-0.262935	-0.320181	0.14061	0.0810263	-0.0163066	-0.0488842	0.0866746	-0.339477	-0.15761	-1.18943	-0.226658	-0.279161	0.0639814	0.274372	0.234983	0.336104	1.16067	-0.126386	-0.473743	0.712837	0.419696	0.346517	0.852232	-1.16987	0.109155	0.0274027	0.398696	-0.956527
MEF2C	-0.896135	-0.374139	-0.423584	-0.292484	-0.35264	-0.235621	-0.703238	-1.70182	-1.66035	-0.0795899	-0.606247	-1.24012	-0.257701	-0.833284	-0.294792	-2.0487	-0.300397	-2.83063	-0.237668	-0.0889898	0.0992768	0.0398509	0.109283	-0.321956	-0.0321229	-0.0870854	-0.965816	0.0499326	-0.0664067	-2.19277	-0.530902	-0.200664	-0.0501491	-2.08638
RPGRIP1L	-0.815536	-0.0586707	-0.0885546	-0.266045	-0.231431	0.10917	0.220627	0.00154756	-0.021414	-0.157054	-0.336953	0.183743	-0.0674353	0.0437792	-0.31916	0.0614943	0.0815708	-0.0605156	-0.392106	-0.479376	0.10818	-0.1826	0.915085	-0.345977	-0.0692392	0.402809	0.706199	0.205217	-0.0576831	-0.669697	-0.102474	-0.243461	-0.14058	0.852477
IMP3	0.0730663	-0.0546855	-0.000199672	0.458985	0.117923	0.0698272	0.0532323	0.209631	0.378003	-0.901672	0.295793	-0.0172763	0.126668	0.161518	0.161275	-0.293112	0.0374863	-2.54185	-0.230954	-0.198318	-0.164161	-0.0046561	0.286831	-0.225623	0.0351563	-0.145334	0.0250095	0.221822	0.108264	-0.154663	-0.297464	-0.133572	-0.270678	-1.10993
DAD1	-0.546212	-0.152689	-0.131847	0.0670658	-0.117396	-0.185598	-0.209261	-0.344347	-0.208876	-0.215044	-0.337732	-0.400774	-0.113316	0.00821336	-0.103536	-0.428012	-0.137285	1.30313	0.439951	-0.0914309	0.0503632	0.0574448	0.340775	0.512674	0.145765	0.237136	0.382441	0.206941	-0.0365798	0.811252	0.399241	0.120089	-0.0337306	0.961092
MTRNR2L10	0.561849	0.213439	0.187671	0.655501	0.160542	0.190865	0.353097	0.588945	0.392422	0.281408	0.202578	0.517432	0.0669645	-0.057794	0.0752133	0.192589	-0.223056	3.21144	0.241642	0.0436731	0.47388	0.312332	0.536339	0.214655	0.360514	0.402408	0.828252	0.478126	0.201086	1.40325	0.562131	0.449314	0.115706	0.448294
BCOR	-1.04181	-0.0634784	-0.157965	-0.592774	0.0131803	-0.0855859	-0.0491938	0.211298	0.151373	0.654546	0.0940352	0.298823	-0.061131	0.0434917	-0.181395	-1.14056	-0.235933	-2.61046	-0.234563	0.119179	0.159067	0.0289983	-0.505156	-0.349037	0.188221	-0.503853	0.124507	-0.0627213	-0.0882072	-0.281071	-0.190973	0.0750061	0.169789	-1.91503
PPM1M	-0.68155	-0.0620503	-0.0429466	0.145224	0.022105	0.0406597	-0.0263955	-0.383707	-0.394954	0.11787	0.193736	0.0635472	0.0392269	0.00668167	-0.0371681	-0.389441	-0.121833	-0.701817	-0.116524	-0.0205583	0.105826	-0.084661	-0.0749223	-0.184651	-0.12165	-0.312937	-0.0475006	0.0584693	0.0207054	0.0335839	-0.237775	-0.0802583	-0.0529185	-1.78807
IFI35	-0.437101	-0.0880875	-0.0236281	0.612818	0.155655	0.230431	0.047111	1.23234	1.15819	-0.324158	-0.178643	-0.263335	-0.129518	-0.312178	-0.11408	0.04898	0.275226	-1.15304	-0.15398	-0.130309	-0.121363	-0.125658	-0.270703	-0.338653	-0.412221	-0.277289	-0.0222262	-0.132264	-0.21454	0.479004	-0.318659	-0.0835718	-0.0989768	0.261097
TNFAIP8L2-SCNM1	-0.0127875	-0.231384	-0.214112	0.191818	-0.247136	-0.219171	-0.0891961	-1.39862	-1.40362	-0.957204	-0.165858	-0.765059	-0.196608	-0.95976	-0.720501	-2.86181	-0.806736	-1.08134	0.62996	0.66403	0.644183	-0.0515108	0.918847	0.697082	-1.76629	0.908626	0.889722	0.378901	-0.988609	1.57733	0.64327	-0.430178	1.35715	1.6061
FLT1	-1.21942	-0.0595073	-0.0402187	-0.175493	-0.327617	-0.126919	-0.393655	-0.484298	-0.524341	-0.644276	-0.431093	0.238935	-0.15188	-0.704593	-0.546006	-2.43795	-0.439847	0.725384	0.319392	-0.0194978	0.0896538	-0.0123286	-1.14076	-0.0217321	-0.463244	-0.503309	-1.30852	0.137779	-0.957686	0.0984573	-0.381695	-0.239766	-0.0446848	-0.754004
KIAA0195	1.02491	0.273697	0.188483	0.146927	0.0941902	0.130531	0.266973	0.123153	-0.0922646	0.108943	0.335318	0.249468	0.0567073	0.186002	0.0336154	0.148748	-0.0510069	0.15895	0.100306	0.121659	0.198238	0.23411	0.598216	0.0223217	-0.0437039	0.131124	0.58265	0.0718806	0.206193	0.612854	0.348541	0.0783008	0.141499	0.725553
CCDC91	-0.0425297	-0.0711696	-0.301798	-0.0712049	0.0297739	0.093423	-0.134222	-0.31839	-0.0426699	-0.549411	-0.183499	-0.37096	-0.179893	-0.0349752	0.0944584	0.0491872	0.207115	-1.62429	-0.47098	-0.132393	-0.117963	-0.18799	-0.250541	-0.166207	-0.219458	-0.462958	-0.203294	-0.265372	-0.127178	-1.20771	-0.647898	-0.289124	-0.129182	-0.318553
CLDN1	-2.25757	-1.21668	-1.19174	-1.95136	-0.823328	-0.874514	-1.64687	-1.47771	-1.67479	-1.06928	-1.69212	-2.11044	-1.51742	-1.43685	-1.56705	-1.93592	-1.32593	-1.33678	-0.758163	-0.0622941	-0.230562	-0.318182	-1.6363	-0.77669	0.387165	-1.24167	-0.568032	-0.887157	-0.972919	0.183906	-0.753452	0.164266	-0.730389	-0.366326
PCYT2	-0.716975	-0.232409	-0.0438664	0.117024	-0.0958408	-0.322159	-0.0712172	-0.556648	-0.437616	-1.43138	-0.237004	-0.39612	-0.189492	-0.166209	-0.200946	0.0447895	-0.451461	1.22648	0.322524	0.123837	0.24426	0.386881	0.708975	0.563314	0.10753	0.355584	0.932886	0.643313	0.316467	1.02557	0.320909	0.231323	0.355145	0.0200782
CBR4	-0.0167839	0.330675	-0.0102356	0.0716253	0.202197	0.339573	-0.00197066	-0.0314492	0.169624	-0.0270863	-0.0438754	-0.197297	-0.00742264	7.66765e-05	0.0944374	-0.377913	0.202489	-2.63779	-0.163043	-0.0853749	-0.173058	-0.130685	-0.120738	-0.167813	0.0634099	-0.290397	-0.196273	0.119451	-0.108341	-0.309801	-0.122686	-0.0683906	-0.193417	-2.13129
LPAR2	1.14703	0.456027	0.412287	0.802538	0.394647	0.719461	0.696683	0.356946	0.295696	-0.0921093	0.696076	0.72287	0.0584232	0.495731	0.171277	0.303678	0.239863	1.77785	-0.667397	-0.334618	-0.177753	-0.160567	-0.230541	-0.0887698	-0.384475	0.0108804	0.387182	-0.156016	0.275097	0.792068	-0.203691	-0.309937	-0.0260348	1.12487
NBAS	-0.435813	-0.0792922	-0.122579	-0.387772	-0.189296	-0.137141	-0.0442608	-0.225464	-0.540126	-1.00102	-0.127665	-0.0267949	0.00998297	0.144428	-0.0756047	-0.292381	-0.226824	-2.54857	0.151819	0.0402901	0.0145966	0.0169789	0.719628	-0.0819637	0.119636	0.167644	0.578089	0.314086	0.483629	-0.634981	0.106935	0.225935	0.15034	1.50448
ZBTB41	-0.179394	0.261213	0.126575	-0.743744	-0.00639049	0.36301	0.205126	-0.107237	0.156061	-0.322891	-0.235777	0.289649	0.0367685	0.162731	0.17751	-0.231421	0.381791	-2.70342	-0.212955	0.0810503	-0.0118983	-0.0621249	-0.187656	0.130124	0.221656	-0.0176878	0.0740695	-0.0202041	-0.0536894	-1.45763	-0.293574	-0.00105964	0.145597	0.232528
SETD6	0.0681777	0.036817	-0.282644	0.330115	0.126735	-0.24832	0.0892937	0.0635768	0.16891	-1.10903	-0.274375	-0.331677	-0.275856	-0.63273	0.101997	0.0126821	-0.0376577	-0.736187	-0.259171	-0.238083	-0.203816	0.0289986	0.0198078	-0.148714	0.00371412	-0.376039	0.859451	0.164356	-0.355445	0.550941	-0.378329	-0.133005	0.169667	1.37693
ALOX5	0.470772	0.0236458	-0.104002	-0.0210723	0.197891	0.0758455	0.198909	0.784447	0.883528	1.84945	0.328391	1.00119	0.046098	0.209934	0.141203	-1.51998	0.028031	-0.476007	-0.0559478	-0.186737	0.436566	-0.240636	0.995359	-0.591904	-0.649332	0.618721	1.15798	0.292072	0.468771	1.0422	-0.539433	-0.141614	0.118137	-2.84531
MIR600HG	-0.0774724	0.630442	0.534534	0.268977	0.43689	0.598795	0.641206	0.609768	0.6646	1.33462	0.600707	0.522963	0.413583	0.54568	0.362793	0.864421	0.199975	1.14919	-0.103832	-0.0844254	-0.460651	-0.0815315	-0.266747	0.0855728	0.127983	0.175555	0.44852	0.0616466	0.298471	1.0056	0.444722	0.171927	-0.023373	0.229008
DDX26B	0.145579	0.302803	-0.0815748	-0.09494	-0.0456805	0.0853864	0.0739436	0.144659	0.110441	0.136628	0.0154461	0.193521	0.10624	-0.304644	-0.0727944	-1.26006	-0.0328893	-1.02795	-0.115564	0.0099387	0.0921172	-0.199742	-0.424482	-0.564312	-0.0643354	-0.123439	-0.319976	0.00141719	-0.317775	-0.868557	-0.112103	-0.0534292	0.334765	-1.55331
LINC01087	0.0569208	0.411901	0.115666	0.238116	-0.0743626	0.486647	0.362644	0.145947	0.225446	0.207309	0.372043	0.164975	-0.0425682	0.128549	-0.554105	-0.229697	0.376152	-0.522149	-0.0247723	0.077368	-0.230967	0.0557452	0.0775851	-0.16353	0.0185965	0.141469	0.49819	0.108705	0.539216	-0.183209	0.683953	0.326107	0.398182	0.934218
LOC101928847	0.668555	0.267879	0.11392	0.814074	-0.210324	0.683343	0.611072	-0.154273	0.0392639	0.798585	0.427025	0.239668	0.269401	0.00500846	0.0140981	0.279841	0.116296	0.637817	0.00872074	-0.387745	-0.554596	-0.465778	-0.220164	-0.864478	-0.566535	-0.0913072	-0.0497833	-0.214138	-0.0982229	-0.248536	-0.48854	-0.1328	-0.437651	-0.116096
EIF1AX	-0.71118	-0.111775	-0.0596953	-0.233911	0.0332442	-0.047235	-0.175931	-0.532669	-0.312873	-0.709214	-0.34089	-0.506702	-0.0898466	-0.210318	0.0313016	-0.671765	0.144891	-1.13827	-0.237073	-0.0350742	-0.128314	-0.126985	-0.351142	0.0907777	-0.137006	-0.0713543	-0.201574	-0.244228	-0.065517	-1.55451	-0.238755	-0.156623	-0.0532003	-0.736644
ABHD5	2.15216	0.375799	0.233412	0.126688	0.177862	0.173821	0.362415	1.2845	1.36307	0.0860239	0.238523	0.787915	0.232559	0.699198	0.272483	0.828293	0.476535	-1.99289	-0.0558738	0.0924696	-0.204925	-0.0447591	0.349645	-0.163556	-0.0546239	0.161167	0.454667	-0.24315	0.174764	0.702948	-0.0813653	0.146709	0.219885	0.0243888
GSN-AS1	-0.392501	0.208401	0.156467	0.504196	0.256395	0.724739	0.342364	-0.179632	-0.489957	0.878412	0.480654	0.541378	-0.0274905	-0.228424	-0.189828	-0.547374	0.145904	-1.0877	0.594914	0.119408	-0.0840444	0.238476	-0.22317	-0.247673	0.0941473	0.245298	0.55908	0.364285	0.134415	-0.0248368	0.251444	0.218368	-0.124087	-0.434917
STX18	-0.16013	-0.160634	0.0423369	-0.0521883	-0.0902907	-0.125152	-0.021652	0.0838609	0.190206	-0.65916	0.0088817	-0.392428	0.0354192	0.161223	-0.0693071	0.055083	-0.0487185	-1.72431	-0.131809	-0.113753	-0.130471	-0.0546319	-0.148221	-0.132919	-0.249735	-0.173864	0.0200226	0.00279982	-0.293226	-0.0696963	-0.171341	-0.152287	-0.191117	1.74209
TPX2	-2.91983	-0.635778	-0.46218	-0.701241	-0.26318	-0.474723	-1.65656	-3.43644	-3.17392	-3.91899	-1.33858	-2.63319	-1.17286	-2.37612	-1.44682	-3.34381	-1.03017	-0.408504	0.621285	0.0148119	0.290192	0.1099	0.374819	0.347443	0.699214	0.373801	-0.242695	0.305729	0.123521	1.15138	0.259191	-0.0525892	-0.0416805	1.39677
HTR7	-0.182281	0.0421227	-0.0983944	-0.0695749	0.328172	0.188987	0.195063	-0.51461	-0.677435	0.468528	0.17193	-0.15136	0.218261	0.0368979	0.246865	-1.27123	0.303173	-1.33799	0.0546907	-0.313117	0.54391	-0.551628	0.742866	0.0760738	-0.243644	0.354483	0.139522	-0.21644	0.394318	0.124686	-0.236302	-0.299944	0.169449	0.250752
ZNF532	0.965105	0.247609	0.145156	-0.125272	0.213066	0.411448	-0.147778	0.221436	0.212161	-0.475765	0.170292	-0.240706	-0.00550685	0.157265	-0.127251	-0.499357	0.0109482	-0.458153	-0.392915	-0.249908	0.0902285	-0.329539	-0.483032	-0.2906	-0.0299255	-0.417813	-0.542245	-0.172281	-0.231931	-0.0398889	-0.103676	-0.0695279	-0.189371	-0.314852
CSNK1E	0.678822	0.083234	0.204325	0.451525	0.189316	0.0509304	0.187593	0.570702	0.358272	0.573347	0.211007	0.177914	0.205343	0.280303	-0.0259717	1.24273	0.0373313	0.397374	-0.0447336	-0.216042	-0.00283368	-0.296271	-0.387078	-0.321517	-0.291614	-0.407432	0.368697	-0.363837	-0.359287	0.378658	-0.367294	0.140309	-0.206154	0.144772
ZBTB40	1.03907	0.391998	0.339911	0.0942906	0.288019	0.312677	0.361208	0.727984	0.480737	0.134426	0.479535	0.372633	0.309823	0.370741	0.204411	-0.134596	0.144964	-0.98597	-0.185161	0.070066	-0.108573	-0.104223	-0.239241	-0.208092	-0.120651	-0.180119	0.0932902	0.00390753	-0.0709957	0.603714	-0.15487	0.0633316	-0.0151132	1.50866
LRCH1	-1.17228	-0.00899309	0.0625855	-0.382813	0.114968	-0.0496685	-0.109275	-0.408469	-0.491179	-0.203409	-0.239294	-0.357329	-0.0976437	0.124965	-0.0195956	-0.981465	0.105964	-2.63192	-0.0923376	0.0945171	0.127252	0.0384875	-0.749204	-0.160045	0.136318	-0.126476	-0.0555148	-0.0959005	-0.0430535	-0.857372	0.0126357	0.00686092	0.110321	-1.3388
CCL28	0.579115	0.67727	0.589895	1.33906	0.0512567	0.926536	0.608728	0.881431	0.522874	0.906044	1.01022	0.726851	0.568637	0.400182	-0.00410115	0.229245	0.436315	-0.127408	0.487053	0.470505	0.463559	0.760884	0.866577	0.366547	0.440303	0.389199	1.13246	0.526278	0.415634	0.64815	0.536621	0.771102	0.366636	1.4271
SMC6	-0.369946	-0.0573185	0.0702184	-0.127093	-0.0382728	0.149829	-0.0463211	-0.355186	-0.124401	-0.346893	-0.257	-0.487965	-0.0740109	-0.0175682	-0.187685	0.00830596	0.0319539	-1.99129	-0.40775	-0.243625	-0.19442	-0.11948	-0.186069	-0.180024	-0.255446	-0.212025	0.0449438	0.0518359	-0.135039	-1.79823	-0.375275	-0.164461	-0.187133	-1.66991
DPEP2	0.812485	0.338429	0.0707526	0.752073	-0.11341	-0.409556	0.184759	-0.0124008	0.063895	-0.694758	0.400914	0.264503	0.395985	0.159338	0.264956	-0.432612	0.111104	-0.399067	-0.131234	-0.226252	0.0865739	-0.0630071	1.14405	-0.714976	-0.267682	0.432465	0.913937	0.173573	0.64374	0.938453	-0.278522	0.080589	-0.224866	-2.2154
MYO5C	1.40448	0.57191	0.496103	0.920823	0.70622	0.589571	0.22034	1.04301	0.758834	0.774535	0.814087	0.378443	0.671187	0.386832	0.119966	0.937613	0.289825	2.18292	0.129931	0.182809	0.242756	0.414791	-0.240463	0.643317	-0.332538	0.416775	0.547921	-0.101279	0.500259	-0.0468404	-0.267071	-0.0653637	0.393973	1.87939
B3GALNT1	-0.178141	0.294019	0.327927	0.0441291	-0.123633	0.285554	0.122627	0.446362	0.345089	0.0103406	-0.0350942	0.126261	0.0196145	0.166493	0.188643	-0.66579	0.297052	-0.0838415	0.357132	0.0954788	0.116529	-0.215651	1.26247	-0.546428	0.293602	-0.153727	0.820874	0.559229	0.402418	-0.151228	-0.0968044	0.217377	0.428042	-0.53442
PPID	-0.18567	-0.039902	0.00586699	0.156373	0.0845318	0.139528	0.048184	0.140526	0.234445	-0.0686959	-0.0521807	-0.193963	-0.0903152	-0.0966855	0.0257864	-0.00303127	-0.0619818	-0.2266	-0.111113	0.117022	-0.111895	-0.0101667	-0.185914	-0.0138272	0.0861921	-0.140108	0.392965	0.151882	-0.191942	0.214667	-0.097864	0.190451	0.0765294	1.51754
MTUS1	0.683308	0.0980893	-0.161134	-0.458889	-0.442273	-0.130851	-0.174856	0.0315391	-0.139817	0.370603	-0.55895	-0.467012	-0.0301488	-0.286002	-0.202387	-0.368093	-0.0630934	-0.541723	-0.254067	-0.349337	0.123225	-0.276657	-0.869352	-0.143	0.198865	-0.938125	-0.854485	-0.147745	-0.503821	0.537937	-0.4287	-0.230881	-0.385622	-1.49481
ZNF266	0.797368	0.263826	0.177133	0.129548	0.245097	0.234881	0.206842	-0.0119603	-0.178237	-0.0150775	0.283134	0.345059	0.186796	-0.0238572	0.168841	-0.230951	0.104083	-3.75021	-0.136929	0.182365	0.12268	-0.0587672	0.252738	-0.253974	0.0505652	0.0736087	0.404147	0.151456	0.160157	-0.0724077	-0.14191	0.109978	0.167959	0.944735
CLEC10A	-2.46385	-0.798785	-0.751897	-0.660494	0.00776572	-0.350494	-0.211112	-0.337032	-0.255861	-0.288929	-0.321036	0.175321	-0.318951	-0.646961	-0.0220536	-3.29805	-0.0124474	-0.511987	0.111219	-0.422572	-0.653379	-0.361687	0.456162	-0.0194044	-1.02472	0.701249	0.627458	-0.386531	0.246686	0.66924	-0.150202	-0.356611	-0.0886411	-2.16005
TTC32	-0.540997	-0.583982	-0.159624	-0.211967	-0.385481	-0.19193	-0.406403	0.0326055	-0.312626	-0.976039	-0.754513	-0.569651	-0.103732	-0.457056	-0.596901	-0.609687	-0.270247	-0.531942	-0.274342	-0.303999	-0.179325	-0.0449387	0.0285734	-0.0194252	-0.101617	-0.167275	-0.19902	-0.146485	-0.179318	0.309247	0.192538	-0.0311012	0.677763	0.398814
AK9	1.03969	0.101909	0.129965	0.614724	-0.0160149	0.428387	-0.120551	0.658308	0.934428	0.476985	0.181721	0.502269	0.104632	0.121875	-0.313368	0.0624477	0.20737	-0.212015	0.272761	-0.320454	0.169413	-0.3436	-0.151797	-0.187204	0.232519	-0.292084	0.325506	-0.0205503	-0.534981	1.04284	0.00571616	0.16162	0.505347	0.423899
RPH3AL	0.552909	0.494611	0.3781	0.797678	0.34762	0.618787	-0.0923938	0.612124	0.549517	0.0360758	0.254686	0.508455	0.173003	-0.0163107	-0.468185	-0.181337	0.438294	1.29346	0.254415	0.686804	0.321307	0.127544	0.55589	0.295023	0.702454	0.289602	0.911304	0.452686	0.0816478	1.23458	0.520753	0.396762	0.379638	0.28378
SLC5A6	-0.177358	0.00624002	-0.0117192	-0.222802	0.1038	0.0874574	-0.0272381	0.150739	0.0153487	-1.55811	0.226044	-0.430237	0.00363932	0.0179772	-0.15307	-0.144069	-0.0949852	-0.0531824	0.147232	0.0897938	0.0589361	-0.0499674	-0.130274	0.074396	0.093707	-0.153064	0.443478	0.231213	0.145854	0.661912	0.175283	0.13604	0.102775	-0.303027
ACTG2	-0.74238	-0.338434	0.0184229	-0.467478	-0.135167	-0.202989	-0.53572	-0.952004	-0.750251	-0.37162	-0.334784	-0.544869	-0.193134	-0.636276	-0.644818	0.751866	-0.5639	3.61467	-0.198411	0.120672	-0.0844655	-0.00994036	0.0373342	-0.0277805	-0.5647	0.0754831	-0.44391	-0.265144	0.224613	-0.361147	-0.145232	0.520506	-0.465035	-1.21358
LRMP	0.0568605	-0.0344226	-0.091315	-0.142688	-0.384519	-0.134318	-0.236357	-0.25441	-0.183587	0.074482	-0.259477	-0.191254	0.0883804	-0.260187	0.0706538	-1.29673	-0.00777223	-3.15658	-0.206283	0.0247612	0.255553	0.203895	0.449796	-0.226701	0.264997	-0.0995988	-0.660281	0.360058	0.316881	-0.727283	-0.339254	-0.0549731	0.193508	-1.50769
APOBEC3D	0.860741	0.718654	0.595119	1.34066	0.399179	0.843822	0.312573	0.896939	0.799643	0.848492	0.987025	0.484365	0.157746	0.289595	0.0560324	-0.0179453	0.401829	-0.633231	-0.18141	0.0743684	-0.130381	0.0817237	0.093796	-0.0336792	-0.241373	0.235012	0.246094	0.020935	0.190271	0.881236	-0.207963	-0.0218347	0.122082	-0.530793
PRNP	0.0490413	0.126105	-0.122481	-0.185049	-0.0794693	0.0132722	0.019194	-0.208449	-0.198791	-0.502689	-0.0440057	-0.171912	0.0604717	-0.0692157	0.0473982	-1.21576	0.172506	0.234637	-0.1855	0.00771624	0.100335	-0.00020558	0.470344	-0.0484537	-0.154512	0.209884	-0.148351	0.0856915	0.263878	-0.669476	-0.220277	-0.0131584	0.014827	1.12307
TXNRD3	-1.01118	-0.136337	-0.274195	-0.417902	0.093247	-0.0362697	-0.010529	-1.06473	-0.76816	-0.178646	0.231061	-0.762096	0.0256278	-0.268637	-0.0809086	0.0618088	-0.104298	-1.23863	0.153298	0.00989007	-0.206598	0.0174005	-0.808119	-0.137076	-0.127744	-0.621492	-0.192042	0.0465353	-0.375239	-0.790968	-0.155621	-0.240568	-0.0559739	-2.1322
PRKAR1B	-0.186444	0.198171	-0.0267034	0.744273	0.263797	0.0601528	0.145373	1.47466	1.14905	-0.210072	0.283664	0.0808397	0.230727	0.253304	0.294944	-0.325474	0.189406	0.174921	-0.539007	-0.196677	-0.418309	-0.248897	-1.54471	-0.409342	-0.810206	-1.11975	-0.31854	-1.00404	-0.892768	1.50827	-0.896108	-0.518547	-0.871613	-0.13977
ARHGEF26-AS1	0.445142	0.816582	0.586555	0.877941	0.486034	0.97918	0.66395	0.457405	0.281532	1.21327	0.634728	0.960484	0.698785	0.0677081	0.0267596	0.0654798	0.831082	-1.56535	0.149695	0.159943	-0.646934	0.302696	0.106015	-0.400393	-0.3703	0.485381	0.881424	0.447195	0.374291	-0.355343	-0.0877379	0.104912	0.301355	1.02625
CTSH	-1.50543	-0.366292	-0.0777774	-0.0439568	0.0926694	-0.0142978	-0.0137043	0.458432	0.597624	-0.00656278	0.0776949	-0.0496321	-0.172255	0.194811	0.00570332	-0.323094	0.162163	1.28738	0.0138127	-0.0957178	-0.0455665	0.124583	0.421209	-0.116087	-0.0650979	0.422064	0.112381	0.244657	0.185742	-0.0551158	0.0842991	-0.054484	-0.133556	-1.99399
MRPL52	-0.598247	-0.209441	-0.249235	0.244559	-0.0620109	-0.178088	-0.249267	0.456174	0.28303	-0.0800732	-0.188792	-0.600106	-0.33455	-0.0832741	-0.202498	-0.239464	-0.134722	0.0803826	0.272098	-0.16201	-0.175843	-0.192881	-0.196773	0.120795	-0.00940421	0.0744778	-0.0274029	0.267223	-0.252497	1.4103	0.0578939	-0.0121072	-0.135584	0.592591
GPRIN1	0.281809	0.367698	0.294652	0.223435	-0.234341	0.624866	0.490636	-0.103858	0.0599211	0.927235	0.261059	0.0160107	0.0435331	-0.079794	0.270925	1.00345	0.281389	-1.75409	-0.264377	-0.426965	-0.797917	-0.484028	-1.16476	-0.463961	-0.0117727	-1.06004	-0.816482	-0.818414	-1.10407	1.19828	-0.294801	-0.24854	-0.34843	1.1222
AGRN	-0.0869117	0.021649	0.030943	-0.0290143	0.102373	0.122904	0.172645	0.844209	0.754705	-0.499412	0.230778	0.106102	-0.0317574	0.000494601	0.0703818	0.0168651	0.00947391	1.20268	0.473187	0.136047	0.511033	0.288023	0.95528	0.22442	0.289633	0.552941	0.8441	0.244924	0.643734	1.44524	0.379775	0.149325	0.409751	-1.45874
P2RX5	0.859698	0.14563	0.0871503	0.375473	-0.102068	0.218239	-0.0184995	0.418531	0.0511593	0.0756551	-0.638685	0.22243	0.103912	-0.137137	-0.156156	-0.42067	-0.281279	-0.186815	-0.141969	-0.140897	-0.401916	0.128262	0.776564	-0.0353411	0.0931357	0.0423167	-0.760255	0.110971	0.372428	1.59241	-0.33984	-0.377458	-0.0779348	-1.34388
CD4	-0.991513	-0.235164	-0.277266	-0.331155	-0.257982	-0.208157	-0.263288	-0.344705	-0.523591	-0.418372	-0.156312	-0.0745223	-0.0770796	-0.350979	-0.0816659	-1.27683	-0.230368	-0.0604156	0.260923	0.0576924	0.324161	0.135626	1.09758	-0.0665106	-0.091671	0.548349	-0.665791	0.398342	0.623234	-0.620317	0.0634402	-0.0644463	0.100233	-2.08816
VCL	-0.956827	-0.0720204	0.0628108	-0.504995	-0.179261	-0.0198955	-0.211181	-0.381934	-0.640745	1.08906	-0.291716	-0.525854	-0.129071	-0.449314	-0.235624	1.58116	-0.324047	-1.5882	0.230128	0.0540694	-0.0254077	0.0441198	0.337462	0.328099	-0.222365	0.42212	0.0312653	0.178488	0.157605	-0.451241	0.182509	0.102087	0.202726	-1.02474
ABCF2	-0.0059827	0.0844719	0.00918605	-0.00600267	0.11577	0.0834686	0.124253	0.21598	0.154092	-0.832096	-0.00640553	-0.514796	0.0632481	-0.0526566	0.127525	-0.0883611	-0.0668229	0.460196	0.239709	0.0485819	0.10959	0.0660396	0.29592	0.268191	-0.0107399	0.0761171	0.469643	0.161858	0.114312	0.195749	0.176575	0.0480558	-0.0815703	1.78519
BCAT1	-0.717044	-0.0151707	0.0613836	-0.408165	-0.199121	0.0283098	-0.261875	-0.529197	-0.457262	-0.654611	-0.566729	-0.488123	-0.207516	-0.313841	-0.226054	0.275194	0.0977118	-0.703175	-0.14027	0.108616	0.190993	0.0294608	-0.627507	-0.00805492	0.416257	-0.341904	-0.584938	-0.113929	-0.136374	-1.42989	-0.0214049	0.102847	0.0168857	-0.705535
FANCL	0.635456	0.0163733	-0.282519	-0.81003	0.0258006	0.225425	-0.470892	0.167913	0.322494	0.313	-0.301201	0.0661021	-0.0437906	-0.464613	-0.163799	-0.191079	-0.103507	-1.52566	-0.449863	-0.0367475	-0.244328	-0.359678	-0.0285333	-0.165107	-0.0826051	-0.148499	-0.117014	-0.235069	0.297559	-1.99101	-0.212432	-0.445533	-0.00304057	-0.426436
RPL41	0.114322	-0.240087	-0.194369	0.25286	-0.102272	-0.378569	-0.299807	-0.0465444	0.0712763	-0.519282	-0.0683448	0.054367	-0.0987635	0.0611334	-0.0830884	-0.525669	-0.0895946	1.25339	-0.0429568	-0.0748661	-0.145343	-0.0178745	0.317529	-0.206271	-0.236345	-0.0530374	0.0924886	-0.0365769	0.00180023	-0.0516968	-0.1082	-0.193833	-0.223975	-0.185786
TRMT5	-0.586307	0.0296164	0.0463859	-0.125894	0.0304263	-0.128421	-0.0942069	0.131664	0.246337	-0.688973	-0.229615	-1.01703	-0.00325479	-0.0325912	0.00321482	-0.251493	0.0508149	-3.1744	-0.173701	-0.0397851	-0.202649	0.00284874	-0.345632	-0.0298624	-0.142124	-0.172079	-0.290402	0.137465	-0.274818	-0.0237884	-0.0197516	0.125061	-0.235853	0.438607
ZNF614	0.0138856	0.176531	-0.171802	-0.329534	0.373937	0.136435	-0.00391674	-0.326574	-0.304713	-0.032018	-0.208616	-0.109945	0.254214	-0.0548823	0.219574	-0.0914531	0.124354	-3.01958	-0.303665	-0.27822	-0.361139	0.0142227	-0.111274	-0.230106	0.0984969	-0.32804	-0.0766904	-0.0440268	-0.279024	-1.38319	-0.212838	-0.0721157	-0.082597	-0.411292
ROR1-AS1	-0.466828	0.401996	0.266609	0.0336126	0.048992	0.52477	0.0621837	-0.202064	-0.157379	0.336175	-0.0828877	0.0634245	0.280924	-0.147417	-0.219873	-0.61952	-0.0124689	0.980764	0.678351	0.388142	0.0255609	0.462084	0.748664	-0.0155905	0.238571	0.826601	1.45611	0.49777	0.553041	0.528165	0.350713	0.733175	0.436539	1.26057
C5orf28	-0.178213	-0.242418	-0.134864	-0.34264	-0.25177	-0.412374	-0.314366	-0.11734	-0.364689	-0.527911	-0.221623	-0.510243	-0.215147	-0.129234	-0.241417	-0.465716	-0.14248	-1.44979	-0.445843	0.307991	0.158076	-0.149895	-0.860986	0.196433	0.236255	-0.451411	0.0649378	0.137737	-0.0662087	-1.27236	-0.0652663	0.205149	-0.00542902	-0.267211
ANO10	-0.0462707	0.16976	0.379656	0.0283156	0.403588	0.219258	0.249718	-0.0906458	-0.0529565	0.516229	0.118318	-0.151431	0.236643	0.264317	0.230281	0.876363	0.345205	-0.45381	0.241692	-0.0209305	0.312341	0.0816282	0.672005	-0.00352284	-0.0778082	0.450646	-0.0378563	0.330797	0.360128	-0.320007	0.0377852	-0.000676705	0.396236	0.488779
NUDT5	-0.502723	-0.300867	-0.19924	-0.108035	-0.24094	-0.400228	-0.337916	-0.0619264	-0.134472	-0.0304461	-0.182304	-0.52356	-0.174441	-0.239657	-0.298214	-0.0443406	-0.282157	-2.50427	-0.174002	-0.239388	-0.295566	-0.409088	-0.744453	-0.147915	0.0263365	-0.670166	-0.529177	-0.161545	-0.615593	0.612842	-0.266934	-0.287096	-0.321053	0.463036
CRY2	0.903353	0.325903	0.297321	0.0432174	0.107515	0.234255	0.0636688	0.799499	0.702873	0.207638	0.460084	0.640894	0.0842196	0.173448	0.204386	0.307846	0.0961417	1.80988	-0.128254	0.268924	0.186567	0.0625286	0.314226	0.0887321	-0.057157	0.161419	0.8682	0.171252	0.256491	0.905291	0.0443358	0.198776	0.0661457	3.06079
CCNYL1	-0.417386	0.0461269	0.127673	-0.259727	0.22903	0.382785	0.158446	0.0156463	0.23899	0.257816	-0.0959104	-0.144413	-0.034769	0.228433	0.180327	0.877661	0.305337	-1.36531	0.0135525	-0.0863067	-0.156289	0.147271	0.0569607	0.166481	-0.108831	0.208994	-0.222599	0.124827	0.0607859	-0.43314	-0.0410694	0.143913	-0.0232566	-0.513982
TMEM213	0.370597	0.694608	0.097321	0.673803	-0.226174	0.103003	0.157742	-0.0518817	0.418241	0.0311867	0.394891	0.124617	-0.276743	0.184235	-0.122301	-0.43826	-0.352447	1.37545	-0.0260894	-0.113197	0.0643484	0.271758	-0.120782	0.0311543	0.178901	0.208773	0.675806	0.0233348	-0.0617296	-0.38518	0.114726	-0.144292	0.105583	0.264742
SAMD10	-0.0991043	-0.186492	-0.0265673	0.0598465	0.360975	-0.650538	0.142083	-0.0799719	0.104027	-0.41525	0.616339	-0.0940547	0.1681	0.0157696	-0.118505	-0.397613	-0.448233	-0.258448	-0.15325	0.434023	-0.0551313	0.00334567	0.462571	0.0495041	0.387231	-0.276162	-0.0499403	0.161126	0.373923	1.57036	0.35971	0.174322	0.447021	-0.75808
CEP135	0.207439	0.189601	0.161809	-0.202532	0.158682	0.268054	-0.039465	-0.179667	0.000687837	-0.394827	-0.0406612	0.235641	0.0716479	0.0857682	0.00119581	0.147521	0.136178	-1.70495	-0.362781	0.0869385	-0.2654	-0.10968	-0.432766	-0.267003	-0.024533	-0.202896	0.169102	-0.273342	-0.0923271	-1.25667	-0.305354	-0.118224	-0.00687812	0.222425
SNX30	0.462651	0.107265	0.0157087	-0.375372	0.00810254	0.165334	0.0181874	0.141794	0.157181	0.288367	0.0400365	0.178065	0.0337411	0.229407	0.0674858	0.362306	0.154042	-2.53421	0.124503	0.0351132	0.00782436	0.248568	0.457869	0.122934	0.1947	0.368268	0.346667	0.235234	0.29685	-0.453187	-0.00925731	0.147446	0.0846625	-1.28352
RGL1	-0.79068	-0.097886	0.152723	-0.356763	0.330215	0.154024	0.16361	0.197985	0.265028	0.2104	-0.0504373	-0.118868	0.00758388	0.215768	0.0878419	-0.868039	0.0285837	-4.23132	0.0381274	-0.0871442	-0.183498	-0.0657222	0.504331	0.0295999	-0.32949	0.337571	-0.00946433	0.176088	0.14151	-0.906198	-0.0854739	-0.136279	0.205836	-1.3242
BAG3	-0.773361	-0.15406	0.0881683	0.047211	-0.0425376	0.00414487	-0.0993475	0.693514	0.568572	0.0593403	-0.0683542	-0.30429	-0.112814	0.0379881	-0.0345443	0.303709	-0.125496	-1.38436	0.133131	0.192659	-0.185374	0.0062776	-1.09941	0.0740636	0.242762	-0.41544	-0.385536	-0.0203897	-0.750571	2.2281	0.417429	0.316009	-0.258696	5.90546
STARD9	0.5776	0.609488	0.625153	0.0884264	0.315689	0.644602	0.650028	0.62788	0.540853	1.87525	0.87027	0.674784	0.350565	0.864872	0.41393	0.640096	0.300875	-0.418872	0.0594891	0.0949799	-0.442851	-0.542971	0.0922507	-0.27005	-0.41961	-0.214171	1.27451	0.372327	-0.277228	-0.29309	-0.164065	0.201465	0.338707	0.141049
SRM	-1.14217	-0.194436	0.0149654	-0.0182194	-0.146063	-0.211406	-0.218515	-0.714081	-0.771712	-1.88863	-0.222366	-0.909705	-0.191536	-0.177551	-0.180049	-0.87061	-0.348006	1.27901	0.0792453	-0.0601039	-0.135466	0.177526	0.246812	0.122716	0.0211809	0.114808	0.555887	0.377208	0.291293	-0.231144	0.164128	-0.0537573	-0.161359	0.192137
TRIP10	0.865912	0.165861	0.241312	0.507917	0.401405	0.493836	0.285598	0.987503	1.03902	0.942269	0.368862	0.4499	0.0148586	0.462939	0.139926	0.74865	0.160004	-0.600907	-0.249207	-0.115063	-0.0365858	-0.250912	-0.50956	-0.39182	-0.205462	-0.468089	0.54637	-0.266925	-0.460504	2.05775	-0.119323	-0.135087	-0.112962	0.586701
TGM2	2.3188	-0.196982	-0.325025	-0.429083	-0.516517	-0.508675	-0.24819	0.05557	-0.151102	0.171138	-0.0104298	-0.692119	-0.285564	-0.433288	-0.190738	0.0245894	-0.269753	1.47155	0.307962	0.0249328	0.0401872	-0.0747312	-1.41215	0.390724	0.726603	-0.58839	-1.33581	-0.257071	-0.708527	1.68083	0.661824	0.255069	-0.403695	-2.37977
ALKBH7	0.214589	-0.299349	-0.0419265	0.396441	-0.139135	-0.139925	0.0096504	-0.0441498	-0.127523	-1.04171	-0.00842067	-0.255192	-0.250911	0.227177	-0.17144	-0.257593	-0.130834	-0.574414	0.00530619	0.173815	0.143351	0.0394722	0.340165	-0.21765	-0.0746628	-0.00024444	0.440206	0.193274	0.0833893	-0.380591	-0.0540103	-0.0575166	-0.31967	0.382242
LOC284379	0.508322	0.804395	0.582342	0.983189	0.279566	1.15946	0.159862	-0.362324	0.441579	0.413421	0.624751	0.691061	0.264521	0.0246793	0.0976037	-0.657192	0.28087	1.27101	0.295292	0.0318721	0.139866	0.410572	0.870877	-0.00679419	0.458857	0.352884	1.66975	0.50995	0.955295	0.609588	0.681726	0.97533	0.801274	1.31078
MIOS	-0.609964	-0.278001	-0.143068	-0.381458	-0.121189	-0.0902934	-0.419539	-0.914249	-0.838637	-0.21009	-0.433115	-0.297822	-0.215011	-0.189684	-0.235402	-1.0661	-0.258817	-2.3267	-0.182509	-0.0633295	0.0113748	-0.210625	-0.224206	-0.182729	-0.154661	-0.156468	-0.00805942	0.0473449	-0.152424	-1.34942	-0.326978	-0.0594493	-0.229259	-0.544347
IKZF1	0.257022	0.0148329	0.0125711	-0.533107	0.113946	0.0343227	0.101012	-0.183062	-0.147063	-0.105424	-0.0386127	0.194422	-0.0383335	0.221935	0.103974	-0.590492	0.00238971	-3.87724	0.0256242	-0.0150857	0.444127	0.140655	0.457339	-0.145098	-0.0450709	0.0515572	-0.471303	0.338403	0.167726	-0.716983	-0.231531	-0.0126608	0.118187	-2.47827
SFI1	0.558042	0.659121	0.475269	0.493456	0.445795	0.47533	0.587564	0.825871	0.463903	-0.263482	0.620824	0.735988	0.22018	0.458041	0.344143	0.965692	0.313807	0.559726	-0.0574213	-0.293009	-0.361349	0.0827926	0.494418	-0.179849	-0.060871	-0.000593373	0.809763	0.160189	-0.130886	0.407826	0.237675	-0.18607	-0.154157	0.123556
MINPP1	-0.0270269	-0.058182	-0.0492914	-0.423974	-0.00858119	0.0693953	-0.0673947	-0.158904	-0.00657677	0.209181	-0.219117	-0.447766	-0.16249	-0.128843	-0.0533284	-0.247047	0.0489988	-2.46485	0.185909	-0.109306	0.273969	-0.0998343	-0.155508	0.24812	0.655103	-0.27867	0.493105	0.175288	-0.0831152	-0.19991	0.265114	0.0615408	0.0657391	0.256723
GPR68	-1.32434	-0.0902491	0.0366807	0.000962669	0.487321	0.0503468	0.520892	0.665271	0.59402	-0.0806688	0.390251	0.738874	0.133655	0.615149	0.157702	1.27586	0.0324429	-3.6901	0.124455	-0.00751721	-0.0635238	-0.62393	-0.727044	0.0217711	0.261129	-0.469595	1.32498	0.0332449	-0.440027	0.474812	-0.22466	-0.438895	-0.0170621	-2.35628
PTCD2	-0.984335	-0.16803	0.0082083	-0.451369	-0.262538	-0.153483	-0.447633	-0.524762	-0.345118	-0.85046	-0.524848	-0.228354	-0.287271	-0.543262	-0.419397	-1.04682	-0.277373	-1.45353	0.0462902	-0.028478	0.0646485	-0.0586508	-0.152808	0.311147	0.130333	-0.0563578	0.268316	0.383326	-0.266881	-1.3555	-0.124966	0.26369	0.119191	0.528783
ZNF473	0.0181865	-0.15976	-0.09267	0.0477341	-0.00845436	0.0899587	-0.0387867	-0.0944634	-0.107312	-0.409945	0.0987558	0.348322	0.0329011	0.00269661	0.100009	0.0884011	-0.289753	-2.32419	-0.298675	-0.163079	-0.160537	-0.377062	-0.0506482	0.0751855	-0.309541	-0.618238	0.19072	-0.115639	-0.228411	-0.79515	-0.35255	-0.0769253	-0.198863	1.51665
C16orf54	-0.274729	0.140998	0.218452	-0.0211767	0.128394	0.242924	0.151048	0.37252	0.209857	-0.0477162	0.156569	-0.250781	0.036606	3.51129e-05	0.0105762	-0.796533	0.105417	-3.36012	0.278981	-0.218713	0.324299	-0.000390444	0.805196	0.0915402	-0.0899713	0.46115	-0.193351	0.640565	0.193383	0.433796	0.109948	0.0374173	-0.204334	1.50231
RRS1	-1.25826	-0.55271	-0.280095	0.106146	-0.184492	-0.871016	-0.648995	-0.308934	-0.649442	-1.75865	-0.664467	-1.33607	-0.661523	-0.622731	-0.512235	-1.07402	-0.591857	-2.07634	-0.342423	-0.117317	-0.527229	-0.360434	-0.226669	-0.188333	-0.208195	-0.516478	0.0876463	-0.132018	-0.285757	-1.17223	-0.16372	-0.293683	-0.645977	-0.340912
CSF2RB	-0.312681	-0.103037	-0.0664396	-0.659744	0.426789	0.374406	0.265923	0.616704	0.580457	0.298122	0.0529731	-0.18062	-0.0932087	0.190796	0.218969	-0.808708	0.0598882	-1.30403	-0.0962382	-0.0372385	0.0541711	0.138582	0.240617	0.0862349	0.133196	0.353129	0.357134	-0.192825	0.191567	-0.0325574	0.260814	0.0874281	0.237171	-3.6338
KIAA1462	0.304172	0.486485	0.323285	0.282617	0.411292	0.345213	0.133693	0.84372	0.809998	0.115075	0.212681	0.119065	0.359497	0.314162	0.405624	2.92617	0.305171	-0.164775	0.0264115	0.393158	-0.36003	0.143912	-0.905743	0.364317	0.524674	0.34924	1.04995	-0.0484359	-0.186515	-0.491583	0.72687	0.207056	0.311496	1.42519
NANP	-1.35238	-0.0396681	0.223547	-0.335113	-0.0552931	0.0128085	-0.0296251	-0.201163	0.00437773	-0.43903	0.0111057	-0.570616	-0.0133074	0.215796	0.032988	0.0228625	0.201477	-3.07034	-0.0245901	0.0424216	-0.120419	-0.0939877	-0.31593	-0.104806	0.0151435	-0.297417	-0.051007	0.174861	-0.188112	-0.755592	0.162013	0.0528067	-0.116208	-1.29982
HERC6	0.0513867	0.0127359	0.0984836	0.383907	0.162333	0.340354	0.014308	1.29375	1.37264	-1.0387	-0.171329	-0.14074	0.0136527	-0.133857	0.186568	-0.179806	0.48936	-1.71716	-0.30567	-0.159555	0.153564	-0.0916364	-0.0958297	-0.119229	0.132569	0.0250214	-0.469104	-0.0554609	-0.137495	1.33646	-0.21587	-0.0122447	0.0420436	-0.648018
SDHAP3	-0.201024	0.936771	0.557962	0.295898	0.0998024	0.408329	0.264777	0.340615	0.295761	0.119283	0.259412	0.663087	0.0821096	0.0332011	0.0787082	0.23046	-0.0628252	0.533206	0.162968	0.0266662	0.215407	0.233874	0.61123	-0.0635919	-0.176944	0.173206	0.834006	0.223292	0.294412	0.772232	0.148438	0.0103014	-0.21119	0.411302
RAD51	-1.16745	0.0236734	-0.309019	-0.212062	-0.255939	-0.0157795	-0.610156	-0.897847	-0.842793	-1.55964	-0.51763	-0.802925	-0.338143	-0.503651	-0.562598	-0.76526	-0.314369	-1.35809	-0.0343284	0.030704	0.300056	-0.335709	-0.874541	0.0349251	-0.10806	-0.012623	-0.0814057	0.131356	0.0835913	-0.0836222	0.61482	0.0449394	-0.0927615	-0.130918
USP53	0.0910652	0.199987	-0.0153301	-0.188486	0.164044	-0.15667	0.173322	-0.192487	-0.00417154	1.77108	-0.215832	-0.319389	-0.00334474	-0.0174692	0.0960596	-0.737417	-0.16997	-1.49805	-0.0704108	0.155898	-0.0648142	-0.0204668	-0.104406	-0.0320583	0.299769	0.0585069	0.444498	-0.22176	-0.391896	0.220956	-0.112452	0.115648	0.306084	1.94567
CREB5	-0.486832	-0.390146	-0.330662	-1.06377	-0.601462	-0.863463	-0.94101	-0.252741	-0.294136	-0.168823	-0.47392	-1.09892	-0.987022	-0.598387	-1.04829	-0.0898308	-0.644356	-0.301495	-0.571399	0.0661257	-0.29707	-0.577536	-0.1168	-0.593708	-0.889764	-0.895019	0.887159	-0.417381	-0.141311	-1.25546	-0.734142	0.00122743	-0.132297	0.295175
PLEKHA5	0.781452	0.284935	-0.210268	0.41665	-0.065603	0.22136	-0.0295915	-0.152563	-0.189991	0.819289	0.0209261	-0.234071	-0.0871203	-0.299616	-0.173003	0.579037	0.0874237	1.18109	0.166785	0.52755	0.142415	0.520045	0.362732	0.301673	-0.298749	0.53002	1.016	0.634609	0.529758	0.53292	0.262177	0.590392	0.323169	1.20883
GSTP1	-0.318465	-0.0780529	-0.205227	0.228098	-0.0220919	-0.0132083	0.0568964	-0.0592232	-0.167879	-1.2702	0.132256	-0.220111	-0.0549642	0.0367009	-0.0599327	0.522008	-0.108521	0.49595	0.32049	0.0802668	0.149721	0.277195	1.19097	0.103577	-0.1171	0.88543	0.628525	0.422887	0.662859	0.199236	0.20736	0.0609993	0.22016	1.01733
CCDC149	0.495897	-0.0646369	-0.0943672	0.209531	-0.253724	-0.0831825	-0.0443049	-0.459885	-0.441106	-0.42124	-0.0544052	-1.31963	0.126537	0.149809	-0.189052	-1.17999	-0.19227	-2.99696	-0.240117	-0.112039	0.215758	-0.0272784	-0.305603	-0.608147	-0.130054	-0.476577	-0.619222	0.037487	-0.268972	0.674356	-0.66049	-0.00851359	-0.0557319	0.873172
ST3GAL5	-0.339372	-0.0209688	0.00861533	-0.15408	-0.11125	-0.0677296	-0.0702358	-0.256365	-0.107368	-0.451242	-0.134013	-0.482228	-0.100985	-0.0547747	-0.076367	0.462422	-0.0749836	-2.52547	-0.0563462	-0.0520681	-0.133732	-0.0430931	-0.934502	0.125045	-0.0814712	-0.267236	-0.672798	-0.04393	-0.350867	-0.312321	-0.14397	-0.0933783	-0.130897	-2.66643
ITGB7	-0.185912	0.378431	0.288798	0.178515	0.00889425	-0.0575444	0.393116	1.03059	1.11657	2.28916	0.314829	1.03338	0.275835	0.325421	0.421396	-0.644442	-0.116866	-0.137739	0.165872	-0.0799949	0.0232686	-0.496478	-1.7418	0.0876945	0.0285219	-1.42233	-0.651405	-0.00113311	-0.721274	1.02192	0.141235	-0.0829717	-0.191363	-2.22746
LOC100653515	0.834025	0.868431	0.437879	1.20139	0.133026	0.376337	0.718638	0.730744	0.0326624	0.721243	0.832797	0.819682	0.53551	-0.257127	-0.194308	0.173269	0.222657	0.364029	0.255549	0.175103	-0.259901	0.182171	0.134158	-0.232957	-0.266518	-0.0461713	0.618677	0.0165517	0.254918	0.918445	0.106259	0.262567	0.0456707	0.103026
ZNF800	-0.461749	0.051855	-0.0476468	-0.793773	0.132588	0.146064	-0.128703	-0.334766	-0.263129	-0.0887157	-0.326108	-0.209345	-0.0517607	-0.0673488	0.0619899	-0.31629	-0.0854183	-2.56808	-0.309564	0.0747632	-0.15602	-0.09804	-0.407954	-0.119607	0.237241	-0.0995444	-0.0610526	-0.209119	-0.11894	-1.04933	-0.193202	0.0356577	0.234574	-0.179147
PRKCI	0.080515	0.243214	-0.00346388	-0.307716	0.179783	0.381126	0.035812	0.0980266	0.0524354	0.243691	-0.238475	0.0829641	0.0839622	0.0066303	0.0668248	0.108663	0.257067	-1.41341	-0.376788	-0.0561686	-0.0616199	-0.25362	-0.372247	-0.303999	-0.0950267	-0.28249	-0.251191	-0.227751	-0.386507	-1.31977	-0.41875	-0.0371048	-0.0593566	-0.467106
SNRNP70	0.353964	0.126691	0.209757	0.599907	0.153365	0.0964652	0.154449	0.0890666	-0.0238333	-0.261306	0.307876	0.0661014	0.112796	-0.0273821	0.0268522	-0.00785876	-0.0675521	0.48802	0.336626	0.0442903	-0.0377682	0.213964	0.32675	0.196541	-0.046742	0.150428	0.372047	-0.0492877	0.31201	0.521513	0.240519	0.13159	0.0324283	1.45317
DMWD	-0.0338519	0.187473	0.458339	0.344436	0.410851	0.433884	-0.0353568	1.0594	0.973507	0.541215	0.475629	0.129225	-0.0494142	0.112061	0.104754	-0.957064	0.334694	0.835557	-0.380636	0.35363	0.363204	-0.268658	-1.16888	-0.535399	0.392572	-0.604249	-0.00550283	-0.660464	-0.268146	2.1697	-0.0948632	-0.188459	0.168478	-1.05398
EMX2OS	0.604955	0.845243	0.513853	1.05521	0.349575	0.584114	0.566405	0.363383	0.505999	0.781857	1.03162	0.935311	0.444928	0.342239	0.225481	0.122549	0.749415	-0.0340114	0.195961	-0.5217	-0.425155	0.163935	0.367795	-0.471934	-0.406194	-0.204981	0.982062	-0.207241	0.282401	0.333424	0.00194344	0.0563978	0.143118	0.558749
IQSEC2	1.13971	0.299711	0.00625683	-0.10644	0.00361744	0.137958	0.0512554	0.143103	0.0176991	0.285022	0.350641	0.461574	0.248162	0.143405	0.255831	0.460531	-0.0189989	-0.182815	0.349093	0.203756	0.257091	0.321465	0.819132	0.226036	0.11824	0.504111	0.398335	0.11709	0.665806	0.886708	0.40798	0.0734956	0.342678	0.364546
PNP	-0.439281	-0.22226	0.0480759	0.142495	-0.131779	-0.153416	-0.303943	-0.159189	-0.104161	-0.193097	-0.332139	-0.669163	-0.0820212	-0.536618	-0.221233	-1.69252	-0.252853	0.0248659	0.223571	-0.0871289	0.0817826	-0.131261	-1.01274	0.553909	0.423306	-0.045199	-0.673234	-0.2374	-0.693842	0.845438	0.47018	-0.00250667	-0.159643	0.866364
RBM12	-0.440301	-0.0602136	0.0537063	-0.424557	0.0508362	0.0640819	-0.0493263	-0.175089	-0.134235	-0.46084	-0.20508	-0.205722	0.0682735	-0.0921847	-0.0262715	-0.0506193	-0.0576227	-1.53967	0.210268	-0.0350051	0.0146499	0.15071	0.507851	0.280521	0.0100086	0.495341	0.577606	0.212081	0.148654	-0.132715	0.252294	0.138557	0.049481	1.48038
LYSMD4	0.588513	0.290144	0.439348	0.354542	0.148793	0.211608	0.448661	0.151841	0.23588	0.383835	0.496118	0.258807	0.30312	0.204993	0.0247148	0.755671	0.0249241	-2.03593	0.0851082	-0.283557	-0.12046	-0.238815	0.215373	-0.0310282	-0.434334	-0.263486	0.781571	-0.108818	-0.251543	0.0474093	-0.209841	-0.188845	0.411135	1.4605
SGSM2	0.978833	0.380598	0.201559	0.367587	0.190462	0.255538	0.30573	0.0811377	-0.245198	-0.310021	0.400557	0.114521	0.234393	0.00274171	0.160032	-0.108255	0.174973	-0.246491	0.166068	0.181003	0.241449	0.190343	0.579489	-0.0304005	0.0586602	0.203941	0.597125	0.169717	0.436899	0.247034	0.359096	-0.0335742	0.0801448	0.249967
CDC37	-0.330488	-0.0534347	-0.0124313	0.183786	-0.0132621	-0.132949	-0.0327971	-0.0402305	-0.100878	0.0737126	0.0482835	-0.140682	-0.0291156	-0.106484	-0.0429569	0.557245	-0.142203	1.16363	0.280894	0.0482019	-0.0657765	-0.0379158	-0.485062	0.258133	0.17766	-0.234037	-0.198458	-0.238843	-0.256764	1.45494	0.173188	-0.0134243	-0.138739	2.18441
ARL13B	-0.243615	-0.243175	-0.206921	-0.236763	-0.0825311	-0.230241	-0.09093	-0.701175	-0.546484	-0.0513165	-0.342111	-0.503242	-0.170422	-0.215406	-0.480689	0.00754936	-0.24404	-2.14902	-0.201987	-0.0222219	0.0362191	-0.0875434	0.0424679	0.0210753	0.00828191	-0.0518084	0.244792	-0.0151664	0.0143918	-2.24746	-0.283864	-0.112386	0.112322	-1.00602
WDR75	-0.859336	-0.293156	-0.134406	-0.57875	-0.0633828	-0.0902394	-0.219767	-0.177523	-0.202544	-0.73729	-0.301183	-0.361589	-0.323774	-0.274917	-0.210816	-0.672062	-0.272303	-2.38108	-0.0284444	0.158013	-0.092537	0.157863	0.637504	0.288267	0.015353	0.0850683	0.425415	0.282442	0.212883	-2.54014	0.051336	0.186654	0.111313	-0.433116
PDK2	0.0329981	-0.0783677	-0.2608	-0.0477155	-0.243721	-0.123185	-0.147115	-0.724333	-0.985913	-0.403297	-0.0718852	-0.411509	0.01057	-0.621025	-0.17347	-0.803432	-0.187846	0.0557727	0.181566	0.147305	0.501402	0.00628783	0.546809	0.0752007	0.104883	-0.116367	0.35905	0.0101547	0.188861	0.723752	-0.129402	-0.0239655	0.226863	0.253306
CPNE8	-0.34433	0.0547373	-0.00200611	-0.422414	0.0458993	0.214191	0.0218905	0.167891	0.239948	-0.576929	-0.168621	-0.352575	0.0568056	0.0695793	-0.144733	-0.637249	0.106365	-2.64713	-0.201507	0.00531234	-0.0435352	-0.0249551	0.0676081	-0.118365	-0.0766485	0.017862	0.0938979	-0.0169483	0.299889	-1.34888	-0.263529	0.0427787	0.179843	-0.844102
BAI1	2.58574	0.665311	0.397877	0.222758	0.452741	0.603475	0.372101	0.833513	0.706066	0.394039	0.585589	1.1593	0.337109	-0.0834688	0.381599	0.00955575	0.127151	1.68046	0.275568	0.198482	0.783781	0.284497	0.508191	0.524135	0.317283	0.356866	0.92945	-0.185401	0.618082	1.68896	0.446545	0.466546	0.230956	0.970049
ZGLP1	-0.153687	-0.0966515	-0.506495	0.199658	-0.387872	-0.119274	-0.709943	-0.465038	-0.479284	-0.27715	-0.0980119	0.714354	-0.0310898	-0.506089	-0.594181	-0.805422	-0.127478	0.98066	0.176123	0.245438	0.289943	0.663922	-0.168401	0.0836009	-0.0151578	0.226039	0.536135	0.516702	0.204412	0.70795	0.0656008	0.0826995	0.380324	-0.411286
ATHL1	1.74122	0.673202	0.51433	0.918179	0.817963	0.808651	0.363636	0.142915	-0.3357	0.28049	0.961775	0.446072	0.46732	0.052153	0.352047	1.31662	0.192432	0.707899	0.192084	-0.278626	0.0065335	0.28373	1.22325	-0.417477	-0.944293	0.756615	1.12958	0.123739	0.815568	-0.770703	-0.32463	0.463617	0.241051	-0.139056
LIFR-AS1	0.360975	0.671901	0.560876	0.708564	0.907008	0.992972	0.810044	1.04317	0.777856	0.977616	0.420436	0.800104	0.659851	0.515224	-0.210661	0.230293	0.685273	-0.472331	0.292094	0.156245	-0.163144	0.668554	-0.0483776	0.29989	0.302687	0.341042	0.89041	0.144891	0.437147	1.13225	0.620617	0.0528555	0.13017	0.515362
ZNF680	-0.277986	-0.0166824	0.0137388	-0.293532	0.285997	0.194675	-0.0833151	-0.104266	-0.148932	-0.0901407	-0.142013	0.592578	0.178246	-0.236969	0.0387248	-0.259579	0.135661	-2.22227	-0.272875	0.123781	-0.328183	-0.182856	-0.0665617	-0.335302	-0.0538241	-0.306763	-0.375024	-0.10673	-0.00783495	-1.55878	-0.29122	-0.243349	-0.160536	-0.406406
GSTM1	-0.443966	-0.248979	-0.012485	0.0231972	-0.180388	-0.110903	-0.195709	-0.320653	-0.435036	-0.670743	0.111095	-0.2014	-0.127565	-0.174381	-0.129898	-0.138553	-0.280936	1.19923	0.255418	-0.260337	0.0559505	0.0571279	1.15366	-0.152688	-0.29204	0.50553	-0.272117	0.610164	0.269158	0.613813	-0.108625	-0.0583688	0.00136437	-0.396079
SH2B3	0.176945	0.0664824	0.0663532	-0.362427	0.0911323	-0.105168	0.0112504	-0.430039	-0.360156	-0.226991	-0.0301702	-0.117823	0.0365756	-0.174293	0.0189856	-0.0314555	-0.0804632	-3.46309	0.0440997	-0.00105411	0.152763	-0.00972322	0.760013	0.150295	-0.191126	0.362806	0.16897	-0.0491217	0.143865	-0.411253	0.214137	-0.0598713	-0.028326	-0.305417
GLTSCR1L	0.136991	0.256526	0.201579	-0.443618	0.167388	0.269455	0.162653	0.173	0.159494	0.227098	0.130558	0.524925	0.202393	0.348254	0.267671	0.34686	0.0491628	-3.06664	-0.345309	0.0169237	0.142218	-0.0108284	-0.312964	-0.479941	-0.170891	-0.136304	-0.0237682	-0.143129	-0.00280169	-0.93415	-0.407803	0.0511111	0.152411	-1.59249
USP2	-1.9077	0.00563481	0.131588	-0.251302	-0.0702496	-0.342848	-0.134331	-1.00433	-0.933186	-0.687999	-0.184756	-0.912004	-0.13894	-0.354465	-0.120367	-3.07283	0.0335954	-3.22861	-0.142959	-0.0109518	-0.4195	-0.56506	-4.81416	-0.0870708	0.46787	-1.67455	-2.40381	-0.958087	-1.46023	-0.9287	0.0566626	-0.267869	-1.12343	-1.18714
POMT2	0.261449	0.145447	0.227944	0.21586	0.235386	0.223328	0.395722	0.668993	0.516199	-0.541964	0.1784	-0.0891258	-0.051649	0.501694	0.195904	0.308935	0.00076425	0.479243	0.370859	0.184116	0.0222448	-0.0397463	-0.173993	0.125524	-0.00893969	-0.0820293	0.431941	0.0619334	-0.0860056	0.585446	0.355531	-0.0244787	0.103062	2.28142
APOL3	0.715333	0.167762	0.136797	0.550453	1.31692	0.712418	0.676919	1.77247	2.08718	0.596463	0.608779	0.859347	0.168874	0.682219	0.580835	-0.208717	0.850231	-5.05619	-0.0200234	0.0430878	-0.0973838	0.269732	0.671137	-0.00270408	-0.346256	0.565092	-0.0896358	-0.176009	0.514753	-1.42862	-0.0280041	-0.213305	0.213673	-2.94619
C11orf1	-0.537229	-0.20339	0.126128	-0.0197189	-0.118167	-0.111793	-0.266603	-0.0932852	0.183464	-0.532296	-0.157925	-0.357073	0.205644	0.0503657	-0.0980778	-1.54423	-0.117937	-0.265508	-0.216873	-0.111102	-0.0327965	-0.173396	-0.382179	0.200067	-0.172688	0.142533	0.360596	0.0687936	-0.154542	-0.242322	0.0290791	-0.0694627	-0.332606	-0.772663
CAMK1	-1.66616	-0.53743	-0.231993	-0.0406506	-0.20269	-0.283108	-0.382256	-1.15436	-1.06893	-0.155728	-0.317107	0.170098	-0.151141	-0.593434	-0.372939	-1.64831	-0.441665	0.142692	0.28263	0.0318064	0.209904	-0.0921031	-1.82584	0.212836	0.057454	-0.767563	-1.92271	0.0826606	-0.92862	1.05938	-0.0929187	-0.248309	-0.363526	-1.91264
RPS4X	0.0578014	-0.218757	-0.226762	0.148493	-0.13275	-0.313848	-0.205826	-0.429697	-0.421641	-0.296269	-0.104538	0.0244893	-0.0880139	0.0915551	-0.0561998	-0.396502	-0.091804	1.35145	0.0068102	-0.00977111	-0.0937004	0.0530252	0.685141	-0.188807	-0.0606236	0.401042	0.621151	0.316915	0.336377	-0.571166	-0.0023242	0.164896	-0.0226481	0.746098
CBLB	0.321301	0.401825	0.326923	-0.352928	0.0876132	0.297113	0.102421	-0.104618	-0.217544	-0.107938	-0.0694369	-0.166052	0.0419856	0.0388589	0.0322089	0.0356727	-0.0422711	-2.31283	-0.264888	0.0432313	-0.405786	-0.275251	-2.2794	-0.169807	0.156671	-1.13839	-1.60433	-0.538394	-0.941972	-0.842788	-0.16696	0.0178183	-0.31416	-0.989805
PPP1CC	-0.512879	-0.00167265	-0.146037	-0.380237	0.0378853	0.202274	-0.109942	-0.676974	-0.55037	-0.381354	-0.282461	0.0717034	0.0437992	0.0207536	0.0513045	-0.577795	0.044721	-1.72005	-0.172381	-0.0641964	-0.0349785	-0.0253355	0.355475	-0.191477	-0.186413	0.0452796	0.127658	0.0735874	0.150753	-1.39243	-0.337572	-0.208056	-0.0068641	-1.91158
HN1L	-1.1841	-0.198589	-0.0478231	-0.21898	-0.175712	-0.211423	-0.429725	-0.205079	-0.357909	-1.09392	-0.33838	-0.44945	-0.172216	-0.258861	-0.428745	-0.22066	-0.382486	-1.59441	-0.157207	-0.143466	-0.372383	-0.0672215	-0.536686	-0.145521	-0.116679	-0.365949	0.180205	-0.082402	-0.371667	-0.860683	-0.366852	-0.222029	-0.312722	0.569105
APOBEC3B	-1.8925	-0.732566	-0.669608	-0.711266	-0.560092	-0.0472415	-1.16835	-0.694617	-0.517744	-1.48999	-1.04696	-1.9113	-1.19332	-1.44046	-1.53525	-2.00497	-0.926552	0.499845	0.342098	-0.10815	-0.0053891	0.498412	-0.805556	0.52551	0.230368	-0.0304789	-1.47116	0.0832922	-0.478975	1.95253	0.587395	0.219231	-0.0375718	-0.750591
RNF13	0.231215	0.197363	0.0620353	-0.393876	-0.00330666	0.194983	0.179216	-0.123294	-0.038778	-0.158377	-0.0104137	-0.127339	0.0812924	0.296264	0.132127	0.251463	0.360007	-0.681828	-0.444496	-0.00968293	-0.158787	-0.173951	-0.698097	-0.45313	-0.129598	-0.633216	-0.356477	-0.255722	-0.34556	-1.34143	-0.36359	-0.0223794	-0.0551547	-1.12509
HIVEP1	1.26231	0.54483	0.325591	-0.498961	0.516654	0.478164	0.556421	0.854141	0.565667	0.836717	0.35278	0.650935	0.251463	0.632066	0.282491	0.802038	0.0789234	-2.23741	-0.180748	0.227404	0.0364887	0.0965236	-0.111468	-0.208631	0.335415	-0.151919	0.074058	-0.0946931	-0.242428	-0.855588	0.00086254	0.232264	0.182873	-2.08403
F2RL2	0.455903	0.495179	-0.474287	0.663219	0.0488332	0.13317	0.406263	0.712956	0.17802	0.694564	0.164942	0.491818	0.302412	0.169497	-0.50854	0.160306	-0.0457931	0.0904096	0.245281	-0.0888896	-0.264198	0.395917	0.0359091	0.0653721	0.287997	0.648134	0.816088	0.33217	0.210694	0.269647	-0.501049	-0.0783777	0.286309	3.00871
LRRC57	0.300445	0.2821	0.178973	0.883812	0.211296	0.356896	0.41732	0.56708	0.419007	0.445245	0.22441	0.328949	0.00402287	0.0873094	-0.0762235	0.644085	0.070202	-0.474929	-0.183071	0.175895	0.146822	0.0167788	0.0729845	-0.149666	0.00696948	0.0779781	0.773627	0.00376448	0.289549	0.128149	-0.0984474	0.0577098	0.250956	0.455743
BLOC1S4	-0.217535	-0.267598	-0.0972407	0.27281	-0.138503	-0.268957	-0.116703	0.38484	0.490171	-0.430428	-0.064561	-0.121931	-0.422461	-0.202288	-0.219175	-0.381289	-0.126352	-1.14785	-0.180503	-0.0582525	-0.0305163	-0.162373	-0.254836	-0.377597	-0.0113184	-0.422748	-0.318487	-0.285744	-0.217433	0.646977	-0.213797	-0.168827	-0.0513756	-1.19077
SPG20	-0.0374473	-0.0280266	0.00688278	-0.163082	0.0973887	0.0992013	-0.110467	0.448485	0.537891	-0.151972	-0.0433598	-0.246146	0.0223447	0.190084	0.0895394	0.156145	0.0388744	-3.33923	-0.149762	-0.0686853	-0.371526	-0.00682268	0.0183228	-0.0273907	-0.162687	0.0626857	0.345248	-0.121008	-0.0441921	-1.22863	-0.208741	0.0621891	-0.0951566	0.88901
ZNF793	0.926667	0.723468	0.209219	1.43455	0.313446	0.743765	0.612054	0.513428	0.251943	0.809855	0.720869	0.969665	0.0374103	-0.00384802	-0.0970891	-0.0533893	0.251061	-0.315996	0.195038	-0.0799168	-0.382293	0.250995	0.519774	-0.170231	-0.512831	0.615233	1.19779	-0.0198604	0.316369	0.508031	0.318075	0.200741	0.178828	1.12828
PATZ1	-0.394584	-0.240836	0.0562636	-0.0906913	-0.0546772	0.015053	-0.0253595	0.184747	0.0358024	-1.29628	-0.028735	-0.111391	-0.0544276	-0.0273021	0.0353636	-0.176728	-0.0913497	-0.628367	0.219465	0.197407	0.336756	0.294858	0.991896	-0.0939691	0.055772	0.467104	0.578297	0.42736	0.697154	-1.15466	0.249582	0.0671039	0.154458	-0.177864
RBM5-AS1	1.0555	0.836109	0.736904	0.16917	0.739522	0.631054	0.446421	0.357955	0.283661	0.39745	0.710101	1.15715	0.494365	0.359367	0.293669	-0.308127	0.517673	-0.322466	0.541951	0.699944	0.193092	0.143835	0.664429	-0.148972	0.170933	0.93982	1.60969	0.676905	0.97771	0.602222	0.242996	0.537828	0.96046	0.859271
FAM83H	-0.0231907	0.0148202	0.0615613	0.141127	0.0463507	0.192673	0.166253	0.375853	0.353549	-0.34047	0.104742	-0.136762	0.0374598	-0.191538	-0.0441552	0.190793	0.0165281	-0.120101	0.0927825	0.0861387	0.267378	-0.144111	0.0379735	0.180175	-0.0304451	-0.0418025	0.562257	-0.168161	-0.231305	1.51505	0.135746	-0.00324285	-0.0268566	1.04231
PSMB7	0.0519471	-0.0974665	-0.0841929	0.226364	0.0217184	-0.0391461	-0.166454	0.136044	0.251157	-0.508052	-0.0097902	-0.246805	-0.0182944	0.0789221	-0.0887471	-0.129793	-0.0172521	-0.373128	0.0823231	-0.00066304	-0.181206	-0.0316847	0.138683	0.182383	-0.109774	-0.0378818	-0.0442283	0.0510769	-0.0591921	0.315646	0.122219	-0.00794276	-0.0996505	2.58847
ITGA5	0.274378	0.152657	0.195574	-0.0211994	-0.0594241	-0.0145919	0.0748686	0.512175	0.440576	1.05888	-0.0980747	0.244599	-0.0578372	0.158472	0.103265	0.278106	0.127949	0.0655453	0.051821	0.11771	-0.0724417	-0.180628	-0.91109	0.34362	0.898646	-0.63225	-0.0522272	-0.194073	-0.472256	-0.0714298	0.335161	0.107828	-0.198521	1.19539
PPP2R5C	1.36821	0.156335	-0.100046	-0.104566	-0.0359009	0.109509	0.0600309	-0.512852	-0.368215	-0.253282	-0.0623582	0.257209	0.163806	-0.0239498	0.110942	-0.251957	-0.0958113	-1.55106	-0.126132	-0.0830744	0.0331263	-0.137289	0.253227	-0.0939269	-0.215188	-0.0536755	-0.113065	0.00630574	-0.0521454	-0.856552	-0.276818	-0.277813	-0.00602618	-0.545115
GTF2F1	0.0218295	-0.253012	-0.227831	0.207302	-0.17425	-0.295593	-0.362327	-0.16448	-0.291399	-1.23753	-0.306262	-0.280916	-0.135874	-0.202073	-0.195512	-0.644088	-0.354266	-1.8586	0.0323794	-0.0655773	0.00716204	-0.00767333	0.390035	-0.0254891	-0.225984	0.0260708	-0.0142276	-0.111909	-0.0168697	1.01697	-0.0395623	-0.119123	-0.0740706	2.12559
CYB5R3	0.340351	0.127617	0.0440327	0.389547	0.0014638	0.0238856	0.132426	0.343549	0.210167	-0.145721	0.189514	0.0847123	-0.0372566	0.0155511	-0.0636536	0.403114	-0.164449	1.82588	0.351541	0.124778	0.175364	0.171923	0.375813	0.336353	0.128287	0.24561	0.819741	0.218976	0.310322	1.25008	0.420895	0.141773	0.152152	0.78742
KBTBD12	1.04934	0.550216	0.0896133	1.7626	0.120457	1.3256	0.750467	0.543617	0.227379	0.882037	1.0602	0.860642	0.453341	-0.0205312	-0.499156	-0.114375	0.69276	0.0169739	-0.573909	-0.152347	-0.1624	0.0320305	-0.860383	-0.515655	-0.528926	-0.0818119	0.284578	-0.100271	-0.397886	-0.755993	-0.450209	0.0326845	-0.127135	0.147199
ELOVL5	-1.50903	-0.261924	0.0728729	-0.418778	-0.102906	-4.86524e-06	-0.338727	-0.769107	-0.688804	0.17874	-0.435753	-0.816525	-0.259178	-0.229793	-0.078564	-1.00053	-0.0370671	0.50214	0.0134437	0.080343	0.0613356	0.201791	0.0393255	0.338108	0.12282	0.0556126	-0.389382	0.364873	0.163842	-1.14551	0.191808	0.196215	0.268496	0.696407
PLAG1	-0.365697	-0.0784395	-0.31631	-0.644485	-0.15869	-0.210343	0.122675	-0.429484	-0.664475	1.05717	-0.435726	0.423103	-0.490389	-0.389544	-0.0215709	-0.590529	-0.538162	-0.940401	-0.162138	-0.403422	0.0404016	-0.668082	0.02814	-0.346069	0.165234	-0.14431	-0.054338	-0.132	-0.342927	0.0694315	-0.450694	-0.153006	-0.320661	0.336366
AARS2	-0.0253889	-0.0289435	-0.280442	0.327653	-0.0359913	0.218738	-0.0970086	-0.0527128	0.0278792	-0.145298	0.126287	0.00935182	-0.122015	-0.0725112	-0.264437	-0.108875	0.0391137	-1.93828	0.524116	-0.174913	0.0525658	0.358482	0.234669	0.385812	0.445746	0.17128	0.443405	0.337817	0.283624	0.116955	0.547279	0.187075	0.278807	1.40197
SSSCA1	-0.422994	0.0576222	0.295299	0.406906	0.303483	0.265797	0.117747	0.63554	0.245511	-0.286153	0.0683356	-0.084924	0.144203	0.292159	0.168594	0.0527156	0.219293	-1.03063	-0.0723294	-0.0540266	0.0541591	-0.165908	-0.0164113	0.149613	-0.485596	-0.420361	0.621841	0.0887256	0.0147764	0.634963	0.107919	-0.331255	-0.372183	2.00574
PCF11	-0.0361235	0.110391	0.072423	-0.157126	0.0744207	0.207747	-0.00420154	-0.397284	-0.401715	-0.0918391	0.102661	-0.128926	0.0815902	0.0557712	-0.0293636	-0.198556	0.137554	-1.98654	-0.141308	-0.0446353	-0.0311726	0.0241436	-0.0804331	-0.0808292	0.145579	-0.024583	-0.0333216	0.0580128	-0.112568	-0.928169	-0.222805	0.0918064	0.0239043	-1.22421
MN1	1.00375	-0.0909357	-0.300555	-0.010994	0.195212	-0.0183594	0.15215	0.519732	0.599526	-0.284747	-0.222891	0.0588691	-0.0313698	-0.0629331	-0.0570244	-0.389486	0.148468	-1.67971	-0.236791	0.0263497	-0.32371	0.355464	-0.755048	-0.122251	0.465526	0.401082	-0.257454	-0.510151	-0.14445	-1.05908	0.401876	-0.116399	0.159672	-1.28406
NOTCH2	0.548264	0.398185	0.354929	-0.414528	0.33329	0.516384	0.377116	0.638162	0.500994	0.923642	0.331378	0.594302	0.268651	0.446751	0.364883	-0.236705	0.437687	-2.8888	0.117125	0.160781	-0.019502	0.294307	0.673888	-0.0588735	-0.0884872	0.620387	0.24866	0.306169	0.610444	-0.995772	0.105398	0.245128	0.501241	-1.09152
TRIM11	0.428685	0.140417	0.19584	0.501551	0.13667	0.133213	0.0727404	0.708005	0.677309	-0.0407946	0.303284	0.0756729	0.167275	0.284558	-0.0281838	0.440808	0.209999	-2.61034	0.266224	-0.0240666	-0.0186771	0.15318	0.446159	0.0160523	-0.12471	0.084963	0.541878	0.148431	0.218257	0.522181	0.228415	0.00851287	0.307726	1.12648
ERF	0.211054	-0.251312	-0.353901	0.00272332	-0.222468	-0.285535	-0.175811	0.584607	0.499842	-0.0584006	-0.0679608	-0.195181	-0.247928	-0.0691883	-0.2898	-0.498562	-0.349076	-2.1305	-0.430522	0.0214661	-0.0872921	-0.303888	-0.508821	-0.570903	-0.326632	-0.496928	-0.522811	-0.546735	-0.415307	0.328746	-0.226069	-0.261245	-0.250532	-1.82643
SERP1	-0.346245	-0.127564	-0.143499	-0.362869	-0.0576218	0.051489	-0.0834841	-0.497356	-0.306871	-0.241906	-0.381236	-0.10907	-0.0836864	-0.0179133	0.0387685	-0.752235	0.0717342	-2.12703	-0.188304	-0.00342761	0.0651829	-0.0164096	0.391991	-0.113414	-0.00545609	0.14455	-0.00978509	-0.0785303	0.160682	-1.06216	-0.132161	-0.0284745	-0.0164976	0.1141
FAM117A	1.31365	0.38541	0.149816	0.323052	0.151935	-0.169782	0.22166	0.511205	0.234557	0.886315	0.299591	0.961769	-0.0143597	-0.0816991	0.36095	0.623473	0.247947	0.92344	0.269749	-0.0260246	-0.0371106	-0.150457	1.05155	0.153758	0.068724	0.265731	0.235124	0.110443	0.565629	2.17206	-0.0182261	-0.130526	0.0858794	1.48039
RASSF2	0.312081	0.0797125	0.0608208	-0.399105	0.372852	0.191903	0.206969	0.0494083	0.0645555	0.350412	0.0280896	0.53175	0.0849421	0.00754168	0.111882	1.11301	0.113495	-1.16111	0.305135	0.0668616	-0.0760198	0.255813	1.34011	0.210658	-0.000740605	0.876353	0.544903	0.451507	0.538507	1.2899	0.113618	-0.162114	0.0650837	-0.645581
HSPE1	-1.51402	-0.544763	-0.184706	-0.0837818	-0.129832	-0.315285	-0.421383	-0.528463	-0.315213	-1.17998	-0.405191	-0.757272	-0.231764	-0.376128	-0.261754	-0.838802	-0.268576	-0.335996	0.54154	-0.0301146	-0.0473908	0.0971894	0.634668	0.663891	-0.0272558	0.433119	0.198665	0.51296	0.122176	-0.240725	0.19957	-0.0491693	-0.162697	3.23245
OLFML2A	0.572407	0.528815	0.490481	0.775818	0.062572	0.76403	0.0709452	0.316408	0.204419	0.585297	0.606333	0.559669	-0.151605	-0.15436	0.00278101	-0.0588375	0.0927247	-0.604545	0.42627	-0.193459	0.0647845	0.525334	0.816497	-0.0298023	-0.216289	0.8693	0.76322	0.339809	0.743785	0.449209	0.647179	0.149388	0.340358	0.316121
G6PD	-1.17557	-0.0338574	-0.0227289	-0.0154879	-0.172377	-0.0915892	-0.0282095	-0.0855475	-0.256201	-0.470005	0.0381126	-0.358221	0.0120174	-0.113399	-0.00505109	0.971561	-0.232063	1.18309	0.752969	0.114075	0.202878	0.210829	-0.299568	0.766326	0.238936	0.0480672	0.150997	0.293791	0.0366711	1.73368	0.682628	0.210155	0.191621	-0.343848
P2RY11	-1.18993	-0.369674	-0.345771	0.284793	-0.522349	-0.436648	-0.274719	-0.360422	-0.315767	-0.719809	0.0464827	0.145475	-0.30801	0.0145386	-0.312556	-1.32321	-0.20192	0.088762	-0.170663	-0.189908	-0.394233	0.0370765	-0.0504264	-2.02665	-0.436626	-0.149521	-0.620591	-0.116147	-0.559105	0.239974	-0.778736	-0.189353	-0.800654	-1.5763
CSNK1G1	-0.17047	0.0727511	0.0475453	-0.00914741	-0.0193211	0.133141	0.0146436	0.428336	0.499196	-0.158351	-0.0688884	0.10065	0.0410172	0.0965566	-0.0477376	1.05989	-0.0657481	-1.14021	-0.143842	-0.0390222	-0.0782676	0.030657	-0.286064	0.00899852	0.113167	-0.135503	-0.0151245	-0.00748007	-0.106497	-0.0322444	-0.174067	0.0777596	0.0895483	0.838439
MRC2	-1.11144	0.0686438	0.258271	0.21942	-0.0306708	-0.105326	0.0863212	0.495761	0.264609	0.884721	0.285619	-0.0495643	0.149873	0.290601	0.117515	-2.60159	0.161244	-0.461321	-0.0338239	-0.0643833	0.118626	0.0546714	-0.134045	-0.264505	-0.475338	-0.107048	-0.208345	0.111674	0.131793	-0.140668	-0.200408	-0.0539145	-0.108792	-3.30362
GSTTP2	0.245993	1.00097	0.724017	1.49392	0.8303	0.945776	1.03728	0.48176	0.366589	0.789863	0.522274	0.885637	0.557946	0.22183	0.123632	-0.0373176	0.681628	0.746291	0.712639	-0.168642	-0.127079	0.0761481	0.150709	-0.13755	0.101336	0.0985981	0.762978	0.299025	0.463671	0.520045	0.554829	0.174245	0.489864	0.506358
SMPD3	-0.00824946	-0.167391	0.0394918	0.342726	0.278556	0.306001	0.406538	0.72046	0.36688	0.197673	0.209178	-0.160357	0.173056	0.0232559	0.326925	-0.730648	0.326182	-0.557955	-0.197524	-0.113216	0.958311	0.364724	0.0713953	-0.765811	-0.793087	0.41465	-1.0543	0.0582965	0.348943	2.00398	-0.210994	-0.408452	0.287169	-1.57726
TLR7	-2.25157	-0.251287	-0.0662617	0.129494	-0.0974171	0.0943831	-0.384132	-0.391154	-0.368511	0.915565	-0.266155	-1.05216	0.118596	-0.337984	-0.0666635	-2.68426	-0.161589	-2.35358	-0.286075	-0.26952	0.629482	0.105251	0.439663	-0.893426	-1.09274	0.829874	0.325492	-0.000165176	0.770242	-0.13372	-0.576558	-0.394573	0.686479	-3.126
DECR1	-0.423155	-0.171957	-0.138056	0.0172164	-0.111301	-0.117557	-0.20549	-0.190537	-0.0106341	0.0185446	-0.191136	-0.533114	0.0300594	-0.320985	-0.036251	-0.581961	-0.0160324	-0.0760364	0.0702141	0.00630278	-0.0230276	-0.0569193	-0.549465	0.071921	-0.0848223	-0.297412	-0.741889	-0.0857302	-0.1843	-0.200467	-0.023257	-0.0395785	0.0626828	-1.39881
IGFBP6	-0.306146	-0.175742	-0.389569	-0.2124	-0.491083	-0.665729	-0.457163	-0.107198	0.0593834	-0.652056	-0.238486	-0.28191	-0.188076	-0.119234	-0.315473	-0.0614258	-0.310652	1.59489	0.358738	0.0925431	-0.21537	-0.237767	-1.70882	0.404917	1.00451	-1.41048	-0.525958	-0.677027	-0.716186	1.70199	0.323166	-0.339868	-0.14272	-0.602682
CEACAM5	0.810741	0.525085	-0.0656993	1.32735	0.643272	0.662591	0.492649	0.260496	0.680008	0.696538	0.562077	0.771067	-0.140023	0.563043	-0.222405	0.0693552	0.173147	0.677323	0.0952386	-0.619146	1.70433	-0.0750008	0.098798	-0.163383	-0.501557	0.0718403	0.5575	-0.00784654	0.0324775	-0.609836	-0.305778	0.146564	-0.165429	0.311102
KCNAB1	0.565822	0.849592	0.441348	-0.180721	0.859872	0.713077	0.91483	0.520918	0.206351	0.669176	0.547433	0.017435	0.339087	0.877244	0.876099	-0.630561	1.07949	0.279028	0.286354	0.126031	-0.419166	0.311708	1.01346	-0.0786731	-0.192354	0.0210636	-0.0572592	0.298528	0.313779	-0.000495156	0.190131	-0.148397	-0.214316	-0.17826
CRELD2	-1.28168	-0.485219	-0.136277	0.103242	-0.136673	-0.214156	-0.104087	-0.667745	-0.60759	-0.955902	0.00549918	-0.855718	-0.297785	-0.59177	-0.311713	-0.82836	-0.334003	0.671703	0.562471	0.0280446	0.0672049	0.10595	0.633683	0.358288	0.107769	0.78885	0.752038	0.273183	0.294769	1.01308	0.378272	0.0290426	0.0276046	1.92377
SLC46A3	-0.00553907	0.0860061	-0.105582	-0.376039	-0.115412	0.045232	-0.0846636	-1.33409	-1.14555	-0.613378	-0.192383	-0.546535	0.0702378	-0.182075	0.0353313	0.0849014	0.113261	-2.31478	-0.190279	0.0948503	0.399767	0.28081	1.18098	-0.397888	-0.377598	0.737838	-0.0072873	0.279091	0.800363	-1.73482	-0.230603	0.0300924	0.320951	-0.725407
OVOL1	-0.417246	-0.48026	-0.269441	0.704236	0.0922245	-0.228339	0.0847576	1.61223	1.55981	0.281401	-0.122531	0.134024	-0.351486	-0.153369	-0.170512	-1.46946	0.00682327	-1.02468	-0.438853	-0.310091	-1.06078	-0.541999	-2.42048	-0.395734	-0.606229	-1.1175	-0.421258	-0.948343	-1.16924	4.31899	0.126585	0.0342778	-0.690786	-1.55149
C15orf48	-0.937751	-0.187436	0.00844049	0.191523	0.34915	0.171189	0.33095	0.783342	1.05386	1.18148	0.215812	0.398876	-0.0586229	0.154991	0.114828	0.765346	0.495102	1.11771	0.046151	0.00839976	-0.154258	0.0253308	-0.642545	0.443591	0.77172	-0.0705901	0.118758	-0.108675	-0.410004	0.828626	0.615417	0.171033	-0.152805	-1.06764
GGT5	-0.641604	-0.468128	-0.158198	-0.797773	1.41835	1.01944	0.813993	-0.62206	0.129923	1.14627	0.269283	1.17047	-0.790567	0.0912204	0.525624	0.245095	0.137007	1.18162	-0.0631342	-0.272743	-0.0560049	-0.307964	1.23309	-0.0181828	0.112844	-0.159841	1.32906	0.408081	-0.377904	0.822164	-0.0761039	-0.231058	-0.142514	-0.116843
AHSA2	0.739237	0.766824	0.444837	0.501638	0.364334	0.669664	0.446095	0.189687	0.125589	0.193326	0.740487	0.573572	0.415433	0.181202	0.00753393	-0.035587	0.486199	2.00016	0.426124	0.140285	0.0674672	0.00710819	0.539481	-0.158031	-0.175585	0.559645	1.49381	0.35026	0.516593	0.841596	0.621896	0.525367	0.664521	1.41861
COX7A2	-0.54811	-0.157255	-0.186802	0.228398	-0.077394	-0.321864	-0.138138	-0.197488	-0.148833	-0.314671	-0.107537	-0.303478	-0.158209	-0.172003	-0.0176352	-0.382821	0.048395	1.17358	0.394263	-0.159657	-0.0182605	-0.0779784	-0.255514	0.414422	-0.00918523	-0.0750701	-0.344671	0.117149	-0.184809	0.268995	0.267855	-0.10186	-0.189651	-0.0916361
CRYBG3	-0.363789	0.125182	0.174691	-0.736001	0.165896	0.228667	0.153499	-0.326819	-0.366522	-0.0560408	-0.138334	0.0658402	0.0390637	0.00862974	0.100344	-0.257904	0.0314621	-2.89998	0.116587	0.329706	0.184551	0.218626	0.264866	0.253819	0.284604	0.298266	0.296862	0.264109	0.333649	-0.55166	0.380266	0.207903	0.474647	-0.7817
LOC100506710	-0.332095	0.0306627	0.0588112	-0.454253	0.181636	0.294619	0.0842535	0.418809	0.453868	-0.0943253	-0.0674649	0.130428	0.0907576	0.173118	0.0955043	0.363588	0.0855357	-2.28966	-0.316878	0.11191	0.0757322	-0.00873772	-0.20074	-0.0579087	0.249007	-0.0975755	0.400727	-0.0319536	-0.0691713	-1.13929	-0.198281	0.142038	0.295278	-0.664172
FCN1	-1.70323	-0.167	-0.369286	-0.0129993	0.225377	-0.275776	0.114924	-0.209096	-0.324541	-0.535743	-0.25525	0.122915	-0.0206547	-0.377278	0.247942	-1.59448	0.101949	0.931825	0.749386	-0.226189	-0.122382	-0.222491	1.49036	0.228843	-0.399306	0.606047	-0.345499	-0.731287	0.498339	0.506897	0.261314	0.0192574	-0.361843	-0.70773
C3orf33	0.304393	0.572161	0.43364	1.25766	0.387044	0.658621	0.438811	0.109913	0.15494	0.638423	0.336802	0.497143	0.113112	0.0314138	0.0187011	-0.175888	0.315361	0.55074	0.509806	0.447581	0.236565	0.445387	0.327443	0.216889	0.206018	0.116494	0.251036	0.6586	0.196923	0.27197	0.393229	0.322446	0.353041	1.57314
C10orf32-ASMT	2.08961	1.43062	1.23683	2.13048	0.615773	1.64019	1.16099	1.57941	1.37938	1.85673	1.61484	1.05261	0.652936	0.889504	0.757165	0.858839	1.30575	-0.819195	0.0947195	0.255131	-0.179787	0.137991	0.0071524	-0.365339	-0.397096	0.602669	0.931072	0.502172	0.447891	-0.537374	0.0600593	-0.0578169	0.436846	0.998019
GUK1	0.0432969	-0.0461754	-0.0973142	0.512834	0.0173655	-0.0826963	0.138059	0.0725586	0.237898	-0.32952	0.131528	0.0235777	0.0327009	-0.00986716	-0.083999	-0.0674232	-0.0611223	1.71932	-0.00707566	-0.132854	-0.0551223	-0.0983109	-0.155574	-0.0749913	-0.168978	-0.19498	-0.23246	-0.13677	-0.206049	0.996109	-0.0994141	-0.0819263	-0.264245	-0.232961
PROCA1	0.725681	0.587472	0.235292	1.02439	0.300273	0.656971	0.275489	0.899743	1.07618	0.188656	0.679693	0.955287	-0.0120319	0.0585608	-0.122315	0.275162	0.24374	1.26075	0.256314	0.806177	0.21515	-0.15942	0.758265	0.0236099	0.320444	0.364441	1.1548	0.630153	0.668247	0.993632	0.596114	0.414207	0.511954	-0.0225767
ABCB8	-0.798782	-0.0824841	-0.103058	0.204819	-0.149807	-0.0635434	-0.0117622	0.187102	-0.101852	-1.00462	0.0854988	-0.559376	-0.158331	-0.260346	-0.0190094	-0.203069	-0.30518	1.25772	0.226453	0.172718	0.130124	0.268471	-0.12519	0.34941	-0.0591693	-0.338913	0.227772	0.119824	0.0704021	0.997473	0.209989	0.252139	0.209675	2.26126
DARS2	-1.27237	-0.123631	-0.0282268	-0.548576	-0.0265328	0.0886688	-0.309777	-0.42772	-0.434491	-0.881251	-0.190688	-0.557056	0.00565354	-0.3452	-0.0696018	-0.258231	0.00168706	-0.767113	0.0846858	0.101505	0.000116504	0.0412818	-0.219176	0.0687582	-0.0478729	-0.168807	0.0456941	0.151255	-0.0782342	-0.333716	-0.0337647	0.106716	0.129341	-0.392644
NBPF15	1.24854	0.924779	0.592843	0.6328	0.959788	1.03761	0.87512	0.506851	0.603327	1.45736	0.909506	1.03484	0.61676	0.499309	0.575591	0.344231	0.827948	-4.02871	0.245652	-0.0183755	-0.0792613	0.254034	0.641656	-0.045016	-0.125917	0.87947	0.853685	0.173129	0.657446	-0.711151	0.0639382	0.112651	0.36041	-0.287693
TMCO3	0.672361	0.0730759	0.133489	-0.239352	0.0544389	-0.0430595	0.0568742	-0.388938	-0.391213	0.119378	0.108643	-0.310457	-0.00225083	0.132823	0.0137908	1.17206	0.0679198	0.23324	0.225512	-0.0716452	0.0668203	-0.0644542	-0.249274	0.395266	0.222193	0.0085632	0.00194216	-0.0300214	-0.176969	0.183954	0.166187	-0.0568565	0.0229247	0.232959
FRYL	-0.0525301	0.159463	0.147101	-0.500984	0.0165176	0.310461	0.0839942	-0.321966	-0.368838	0.0409218	-0.121706	0.49452	0.10594	0.0357663	0.0646272	-0.109572	0.127157	-2.68036	0.130672	0.255448	0.0878478	0.0965918	0.131658	0.0532432	0.189948	0.145669	0.124708	0.142237	0.138061	-0.815761	0.193006	0.212296	0.388729	0.0371021
PRC1	-1.45156	-0.647994	-0.291656	-0.941539	-0.319424	-0.365341	-1.0505	-1.77376	-1.7936	-2.09302	-0.871492	-1.37766	-0.827475	-1.80484	-1.43002	-2.02535	-1.04616	-1.05966	-0.0785735	-0.126634	0.107904	-0.481262	0.818562	-0.591666	0.0188167	0.416674	1.17133	0.30508	0.240474	1.71467	0.172478	-0.152559	0.395957	1.3521
ZNF876P	0.750266	0.731979	0.616028	0.93398	0.453263	1.04877	0.473592	0.555443	0.728241	0.741611	0.272902	0.988155	0.681198	0.218912	0.234016	0.33417	0.378401	-0.883646	0.196707	0.594901	-0.253185	-0.106677	0.0486288	0.115191	-0.104501	-0.0118933	0.131238	0.0925134	0.172166	-0.150723	0.0335807	-0.359746	-0.0300839	0.200809
OVCA2	0.174413	-0.301789	-0.13567	0.405945	-0.0195454	-0.415133	-0.148478	0.549872	0.470542	-0.705674	-0.235723	-0.512174	-0.0378075	0.0300746	-0.054153	-0.00405047	-0.0338853	-2.46853	-0.133034	-0.143643	-0.349506	-0.294562	-0.424287	-0.230658	-0.352571	-0.351719	-0.235564	-0.22996	-0.413263	0.67723	-0.279332	-0.34313	-0.478627	0.361276
PRKD3	-0.327347	-0.117956	0.0874053	-0.717354	0.119973	0.187499	-0.0128451	-0.303054	-0.218775	0.404722	-0.20397	-0.318071	-0.106822	-0.0105588	-0.0121407	-0.366544	0.167214	-1.48029	-0.0818518	0.0823095	0.191812	0.1984	0.462441	0.102114	0.212657	0.40249	0.00907056	0.15122	0.448164	-0.574251	0.00472562	0.212313	0.35661	-1.07303
CCL4L2	-1.23976	-0.261197	0.709749	0.229317	1.0959	0.0773532	0.679563	0.78407	0.594607	1.53926	0.438509	0.71794	0.483879	-0.510283	0.632292	-0.804375	0.364809	0.541541	0.12618	-0.348237	0.279461	-0.223081	-1.28263	0.634466	1.05491	0.0197274	-0.640621	-0.540409	-0.828274	1.19295	0.734826	-0.209796	-0.155012	-0.729466
TP73-AS1	1.21184	0.518633	0.468117	0.487746	0.498883	0.570746	0.48695	0.694283	0.428435	0.0678547	0.589535	0.829812	0.36989	0.163062	0.0706501	-0.552096	0.309182	0.205428	0.324069	-0.0772529	0.174459	0.205689	0.562951	0.117822	-0.145491	0.571697	1.22131	0.27034	0.537242	0.403658	0.289124	0.153696	0.353985	1.49529
HLA-DRB6	-0.387055	-0.241366	-0.288313	0.142232	-0.174	-0.0538022	-0.0816207	-0.330218	-0.292151	0.340144	0.0125226	0.0647517	-0.0319816	-0.310357	-0.0487902	-1.12877	-0.275314	0.341529	-0.0887636	-0.222537	-0.0313348	-0.0133121	0.272329	-0.0304395	-0.240871	0.11358	-0.174016	-0.158042	-0.0909334	0.059815	0.054722	-0.205288	-0.199686	-0.726413
PEBP1	-0.293594	-0.155933	-0.0364442	0.345068	-0.0364569	-0.220088	-0.0979273	-0.306441	-0.230885	-1.37302	-0.0648936	-0.537915	-0.100664	0.0811926	-0.136327	-0.440059	-0.044989	1.14191	0.0180695	-0.110004	-0.151438	0.118005	0.6442	-0.143359	-0.203996	0.389134	0.679061	0.444852	0.164613	0.127862	-0.0597214	0.0161538	-0.0727866	-0.136135
REXO1	0.010807	-0.104212	0.119059	0.0218969	0.0172876	0.196422	0.00667959	0.297388	0.311142	-0.648627	0.102658	-0.144087	-0.0346931	0.123928	-0.0591726	0.291465	-0.00516174	-1.69219	0.0904466	0.2107	0.108144	0.0272008	0.0287642	0.2172	-0.0748426	0.0392412	0.489362	-0.0863992	0.0747391	0.696886	0.0785297	0.0152992	0.185342	1.52679
PCGF1	0.718227	0.303153	0.42205	0.500195	0.591409	0.376974	0.410201	0.313153	0.404844	-0.017904	0.427021	0.269275	0.218608	0.438628	0.380873	0.16207	0.483199	-1.15598	-0.95256	-0.402867	-0.256497	-0.38951	-0.227463	-0.520929	-0.331155	-0.642467	-0.0555349	-0.149018	-0.739725	-0.573536	-0.386753	-0.0786477	-0.276842	0.30092
BAG5	-0.280309	0.0357146	0.103907	-0.308182	0.104219	0.082202	-0.00266061	-0.159737	-0.253122	-0.53864	-0.122425	-0.28164	0.0042705	-0.0357347	0.0280516	-0.31469	0.0733539	-2.61402	-0.0445335	0.0218761	0.16752	-0.0517429	-0.0600475	-0.00897367	0.118683	-0.0897037	-0.0767534	0.0077989	-0.0814494	-0.387896	-0.155744	0.0127581	-0.0245914	-0.226986
RALGAPA2	0.176561	0.217194	0.326069	-0.372758	0.0424427	0.265774	0.112173	0.103851	0.0435414	1.38605	0.143935	0.337648	0.0227151	0.303779	0.23326	0.152465	-0.031063	0.286072	0.137609	0.0857604	0.399105	0.244437	0.743536	0.146993	0.240301	0.294391	0.812017	0.380491	0.463303	0.644904	0.245241	0.210553	0.350785	0.572348
KIAA1147	0.221708	0.382701	0.118344	-0.506365	0.371348	0.205377	0.40252	-1.48895	-1.55135	-0.275513	0.220012	1.60184	0.145206	-0.0772062	0.296823	-2.04894	0.317377	-1.78082	0.0850442	0.220422	0.225966	0.297223	1.33033	0.234412	0.680485	0.762687	0.532667	0.529223	0.688826	0.58157	0.0358149	0.191935	0.290611	0.840267
ERGIC1	-0.413727	-0.198571	-0.0923427	-0.277091	-0.22372	-0.356988	-0.193	-0.147159	-0.204068	0.211024	-0.121802	-0.27851	-0.115333	-0.100715	-0.197538	0.347477	-0.236009	-0.0811821	0.0245344	-0.0138625	0.0567593	-0.0823499	-0.0113754	-0.0694255	0.121241	-0.205551	0.0994847	0.168391	-0.144633	0.32641	-0.038795	0.0347183	-0.143996	-1.20379
CDC37L1	-0.0185311	-0.0226729	-0.126671	-0.263131	0.179612	0.0286145	0.0583977	-0.0755766	0.213008	0.0598911	-0.274643	-0.263682	-0.0497334	0.310675	-0.0277238	-0.0411859	0.0772366	-2.53225	-0.181397	0.106054	-0.160777	-0.116189	-0.175642	-0.338093	-0.0823266	-0.213071	0.0893225	-0.175678	-0.0573556	-0.683208	-0.29173	0.0555363	0.0417049	0.785799
CIT	-0.899487	0.0370986	-0.143327	-0.416897	0.221736	0.0114759	-0.930527	-2.04375	-2.17502	-2.05482	-0.484697	-1.36645	-0.443062	-1.27021	-0.845317	-1.48588	-0.680094	0.155236	0.183386	0.274075	0.356936	0.0788162	1.02693	-0.28899	0.221116	0.516077	0.73175	0.297554	0.466344	-0.521443	0.188412	-0.0631191	0.0641342	1.49023
PKD1P1	0.912026	0.735803	0.578642	0.193114	0.640042	0.6563	0.656305	1.04665	0.498646	0.0484288	0.731694	0.886084	0.330311	0.374784	0.352417	0.382877	0.359139	0.983153	0.0207331	0.0509074	0.0360414	0.116367	0.26677	-0.0104346	-0.0830901	0.485212	1.28489	-0.0374761	0.39773	0.517014	0.182545	0.344109	0.362835	2.18646
RPGRIP1	0.982592	0.497748	-0.242813	0.374331	-0.0175952	0.622929	-0.0259777	-0.259585	-0.185235	0.79953	-0.157704	0.549726	0.038139	-0.113329	-0.143105	-0.661088	-0.0652608	-0.671224	0.272124	0.660623	0.345497	0.816	1.59197	0.31194	0.461844	1.05898	0.342625	0.663769	1.01866	-0.508753	0.60652	0.348935	0.877962	-1.29138
LYSMD2	0.282011	0.204564	0.332173	0.588602	0.339488	0.0227765	0.224646	0.532757	0.710578	0.989187	0.363052	0.159479	0.224007	0.138685	0.119644	-0.243983	0.4954	-3.10061	-0.114329	0.190137	0.307689	-0.000662719	0.0683003	-0.12233	-0.196453	0.109873	0.112902	0.0192056	0.175481	-0.309338	-0.18186	-0.00951164	0.342813	-1.37008
FBN2	-0.391268	0.259811	-0.0275947	-0.75508	0.0890607	0.190308	-0.295147	-0.209344	-0.148197	-0.349306	-0.343149	-1.20066	0.0539538	-0.226725	-0.0506702	-2.36769	-0.0360703	-1.07221	0.177928	0.0396188	0.129208	-0.334236	1.37451	-0.0689336	-0.801665	1.52157	-1.21647	-0.226023	1.42499	0.338463	-0.419424	-0.190038	-0.0682578	-1.28049
STARD8	-1.02413	-0.209966	-0.17105	-0.418162	-0.25313	-0.403235	-0.240112	-0.60627	-0.678587	-0.275005	-0.352547	-0.834677	-0.256474	-0.432949	-0.210327	-1.71507	-0.388095	-2.48208	0.0582752	-0.158903	-0.180911	-0.101233	-0.00257107	0.140322	0.339911	-0.167065	-0.525076	0.0511368	-0.371167	0.807954	0.287982	-0.00594198	-0.400325	0.565469
IFIT3	0.761341	0.217775	-0.00711851	1.43137	0.522647	0.55832	-0.217566	2.32437	2.58131	1.44709	0.0171924	0.0144197	0.020814	-0.163197	-0.00944101	-0.202644	0.561009	-2.57373	-0.200331	-0.211667	-0.0828092	-0.128395	-0.342958	-0.028188	-0.460699	-0.053185	0.103248	-0.129491	-0.17844	-0.192303	-0.300763	-0.0932648	0.105146	-1.01391
FOXO3	0.997596	0.293511	0.0680205	0.100605	0.152058	0.31435	0.171516	0.14942	0.197979	0.487345	0.189303	0.991707	0.23453	0.151838	0.192288	0.288974	0.218221	-1.75826	-0.237538	0.158457	0.0458883	0.0426702	0.3937	-0.258973	0.0761047	-0.0486322	0.30102	-0.156235	0.109602	-0.3363	-0.158595	0.0465282	0.154358	0.0567487
TMTC4	-1.05793	-0.208553	-0.105443	-1.21858	-0.296555	-0.289323	-0.173538	-0.762982	-0.357144	-1.61897	-0.340778	-0.734779	-0.195669	0.0595977	-0.255173	0.113655	-0.273607	-0.314358	-0.0603879	0.125235	-0.0174607	0.25879	0.0969196	0.0997806	-0.118424	-0.148219	0.569128	0.210162	0.299621	-0.429593	-0.116796	-0.0115845	0.214834	-1.24011
GALNT7	-0.183401	-0.0184421	0.00560857	-0.559278	-0.00456985	0.0203718	-0.153325	-0.121075	-0.139367	0.0831935	-0.276716	-0.450313	0.0475034	-0.0733442	-0.000860877	-0.868387	0.0657085	-0.191455	-0.194474	-0.0246956	0.00708685	0.0567799	-0.100605	-0.125628	0.0974713	0.0179302	-0.194219	0.02775	-0.128827	-0.62522	-0.084366	0.1167	0.133404	-1.59323
RINL	0.32646	0.30415	0.293085	0.964336	0.260139	0.547149	0.390446	1.39301	1.1426	1.09832	0.574353	0.609444	0.155149	0.0266365	0.286009	-0.147771	0.418957	-0.585747	-0.234858	-0.0160374	-0.285271	-0.0664308	-0.214171	-0.174438	0.128054	0.106267	0.362128	-0.0677594	-0.230788	0.902145	0.174813	0.121289	0.123749	-0.260971
IFIT2	2.06566	0.519243	-0.112105	1.37962	0.261848	0.557867	0.210603	2.08688	2.485	1.79473	0.0502545	0.101168	0.108821	-0.161864	0.455807	-0.944361	0.713986	-3.43153	-0.227543	-0.132295	0.101145	0.070094	0.396018	-0.0296231	-0.666032	0.356222	-0.0808553	-0.125829	0.239808	-0.29056	-0.333631	-0.0292113	0.388127	-1.85215
SLC25A34	0.874308	0.838745	0.527296	1.16104	0.490022	1.14845	0.89455	0.574878	0.274444	0.940512	0.914234	0.928762	0.529167	0.219533	0.403866	0.883653	0.476286	1.55014	0.481846	0.146496	-0.105623	0.654658	0.736551	-0.0452716	0.28877	0.57635	1.44662	0.292257	0.693831	1.18659	0.56948	0.219431	0.468999	1.3153
GFOD1	-0.783941	-0.271607	-0.163072	0.0254231	-0.325888	-0.340126	-0.515909	-0.410194	-0.591144	-0.37003	-0.646882	-0.672836	-0.288458	-0.583482	-0.285161	-0.751321	-0.276182	0.118626	0.0596331	-0.0748567	-0.419915	-0.229782	-1.94927	0.0820655	1.07246	-0.7936	-1.16596	-0.201191	-0.444089	0.461396	0.199648	0.166849	-0.782388	-0.68655
HSPA1A	-0.256171	-0.0297296	0.174338	0.146889	0.163514	0.21738	0.305957	-0.239991	-0.312643	-0.250336	0.179506	0.170197	0.021618	-0.286107	0.126785	-0.129146	0.0458396	0.516385	1.00385	-0.168911	0.621886	0.477894	2.252	1.35485	0.25917	1.76495	0.73251	0.444874	0.884533	1.89861	1.08727	-0.0971852	0.767845	7.2514
FMNL1	0.699067	0.300125	0.133415	0.0429116	0.122979	0.0642721	0.281181	0.0496175	-0.100823	-0.188335	0.3538	0.00925214	0.115386	0.0719059	0.140717	-0.122059	-0.124427	-1.67067	-0.0472046	-0.00255038	0.313906	-0.171759	-0.121396	-0.176616	-0.175767	-0.437199	-0.400311	-0.373006	-0.20144	-0.452206	-0.114444	-0.205127	-0.00926066	-1.3138
C11orf57	0.300663	0.0174019	-0.142186	0.14097	0.0499417	0.0713489	-0.0177271	-0.00073914	0.194148	-0.47249	-0.0229632	0.0215584	0.0805564	0.119083	-0.0223734	0.297931	0.0234793	-3.03285	-0.363069	-0.0325584	-0.194711	-0.218173	-0.182415	-0.207265	-0.331177	-0.234287	0.186812	-0.120432	-0.256973	-1.11332	-0.344942	-0.0197384	-0.174014	0.508778
NEXN-AS1	1.12831	1.08655	0.718499	1.55816	0.688378	1.11355	1.07503	0.825489	0.69718	1.0641	1.11225	0.961799	0.705861	0.45996	0.220707	0.148592	0.262889	2.78642	0.725495	0.598609	-0.604657	0.391931	0.354188	0.101655	0.303468	0.716353	0.73384	0.781065	0.759666	1.19211	0.854918	0.885037	0.60737	1.70787
ITSN1	-0.145571	0.0573029	-0.0368839	0.156654	-0.309997	-0.137111	-0.249819	-1.36881	-1.38576	-0.630749	-0.144284	-0.612087	0.0180777	-0.6105	-0.198025	-1.19556	-0.215529	-0.733964	0.108725	-0.184994	0.16766	-0.049712	0.602147	-0.0464643	-0.290666	0.117726	-0.578866	0.0422448	0.0658686	-0.758042	-0.459732	-0.337044	-0.203735	0.35105
EFEMP2	1.27999	0.53251	0.404373	0.520856	0.309933	0.322859	0.398799	0.631542	0.623342	1.42336	0.263322	1.58108	0.302633	0.395037	0.535173	0.0560699	0.295358	1.72046	0.16171	0.0400158	0.327073	-0.324359	0.657074	-0.126466	0.0148866	0.217484	0.581323	0.297689	0.394543	1.04261	-0.0311012	-0.066365	0.405002	1.25197
STK32C	-1.12256	-0.507123	-0.33157	-0.156074	-0.163158	-0.219007	-0.340951	-0.0809979	-0.362561	-1.32093	-0.101412	-0.850311	-0.290906	-0.394922	-0.510859	-0.528007	-0.371043	-0.347637	0.108111	0.222638	0.189451	0.0472341	0.413306	-0.0763992	0.0624355	0.261672	0.563067	0.379535	0.310162	0.544344	0.00328487	0.20883	-0.0128686	0.533139
IER5	1.15599	0.0373932	0.00648501	0.445895	0.439619	0.278704	0.113885	1.2312	1.37097	0.992875	0.318791	0.265684	0.0516225	0.0587331	0.440206	1.50041	0.352336	-1.56942	-0.170947	-0.111856	-0.118146	-0.0606782	0.30878	-0.301043	-0.163443	-0.134656	0.360732	-0.246696	-0.0255631	1.39176	-0.083572	-0.265765	0.00345961	2.32
SLC7A11	2.36571	0.981937	0.712304	0.287825	1.27897	1.21985	1.39188	0.961837	1.07902	0.870342	0.792659	0.855696	0.660005	1.22511	0.930134	3.29795	0.947373	-1.5507	0.0011821	0.277634	-0.470393	-0.517442	-0.989081	0.35484	0.849648	-0.212663	0.243379	-0.0540676	-0.656214	-2.32685	0.41948	0.0697142	-0.0721172	0.962532
FAM210B	0.755864	0.100619	-0.0476281	0.177126	0.018532	0.0339658	0.0686075	-0.314939	-0.194033	0.18964	0.0254221	0.252849	0.0838751	0.182348	0.0334799	0.436687	0.0442735	-2.16651	-0.212036	-0.00346232	0.127365	-0.114785	0.675237	-0.359428	-0.249835	0.193229	0.568078	0.129958	0.291276	-1.29744	-0.433855	-0.102381	0.0719124	-1.501
SPEN	-0.0218774	0.204133	0.220451	-0.0148532	0.144359	0.221254	0.186914	0.313004	0.036764	0.229437	0.15877	0.231704	0.107297	0.164921	0.0866851	0.173021	-0.082166	-2.61726	-0.0072129	0.175808	0.0918034	0.109767	0.014867	0.120282	0.199109	-0.00977959	0.194035	-0.0278978	-0.00928554	-0.135258	0.0378397	0.147509	0.118818	0.110031
ARHGEF17	0.34843	0.194323	0.0509645	0.183127	0.210637	0.448761	-0.145327	0.355476	0.723873	1.45047	0.193507	0.485463	0.199892	0.133886	0.365154	-0.371413	-0.00505577	0.682626	-0.00340098	0.228317	0.340425	-0.0698061	-0.896532	-0.0171491	-0.0357126	-0.192711	-0.130108	-0.211621	-0.183425	0.698373	-0.276497	-0.019158	-0.0449498	1.12346
ATP11B	-0.0521779	0.148403	0.0824937	-0.601112	-0.0503397	0.100924	-0.034932	-0.17283	-0.0811562	0.238186	-0.181371	0.239084	-0.0255591	0.233084	-0.0303159	0.380539	0.0903488	-0.721997	-0.182343	0.0891792	-0.018117	-0.0325209	-0.524158	0.0490158	0.0896633	-0.211268	0.131305	-0.154441	-0.204202	-1.12055	-0.103281	0.122408	0.082618	0.315491
SSBP2	1.28785	0.092808	-0.269122	-0.297869	-0.339338	-0.277533	-0.378512	0.0576973	-0.118033	0.376501	-0.112517	-0.230572	-0.158979	-0.582638	-0.292592	-1.14181	-0.263771	-1.13505	0.0254234	0.528188	0.194571	0.0148361	-0.037892	-0.114765	0.244502	-0.273423	-0.199212	-0.112482	0.390971	-0.402317	-0.325051	0.138226	0.333247	-1.98334
SSR4	-0.4893	-0.196265	-0.136678	0.466618	-0.127953	-0.290736	-0.21531	0.320471	0.326552	-0.209704	-0.0893164	-0.146199	-0.136645	0.0058305	-0.138212	-0.295927	-0.134741	1.41611	0.0823468	-0.0273271	-0.0580036	-0.0223448	0.349386	0.105412	-0.0518753	0.127868	0.0374474	0.108307	0.0782394	0.855981	0.0756737	-0.0255148	-0.326768	0.545819
NEK1	-0.0464542	0.204591	0.257971	0.200694	0.207899	0.643201	0.185382	-0.269392	0.141139	0.276312	-0.0740282	-0.099647	0.0597016	0.0381874	0.265657	0.829365	0.253914	-1.60933	-0.167382	0.124267	0.352069	-0.0316675	-0.00254618	-0.117057	0.0740182	-0.233948	0.0260317	0.0786733	0.0021867	-1.26265	-0.152018	-0.0357586	0.203992	0.255067
SLC5A3	0.770402	0.668901	0.468637	-0.149674	0.436886	0.318971	0.441067	1.04124	0.917883	0.391201	0.1484	0.675921	0.318202	0.937595	0.439392	0.340607	0.662144	-3.89049	0.27155	-0.0141558	-0.101855	-0.110837	-1.3824	0.217644	1.22119	-0.531376	0.0625082	0.229643	-0.662984	0.715726	0.561159	0.136373	0.0417758	1.44241
RAB40B	-0.940612	-0.176381	0.153075	-0.691763	0.159528	-0.372669	-0.124374	-0.672627	-0.711799	-0.94001	-0.0471506	-0.137093	0.275592	-0.274915	-0.0993948	-0.421526	0.0520934	-0.109695	-0.356784	0.112048	-0.0963547	-0.0277779	-0.78891	0.153175	0.65334	-0.803603	-0.486244	-0.0490896	0.0494673	0.748043	0.141053	-0.799175	0.117235	-1.58249
KIAA0947	0.0158572	0.0802145	0.173996	-0.290598	0.257368	0.170784	0.183894	0.316602	0.38073	-0.34908	0.140322	0.118725	0.171806	0.254627	0.153501	0.225273	0.132089	-2.67414	0.068027	0.12034	0.115873	0.140942	0.294837	0.104763	0.0704836	0.252902	0.314562	0.181739	0.23706	-0.374864	0.015437	0.111241	0.209615	0.421213
MAML1	0.357126	0.214974	0.252524	-0.18871	0.186005	0.10064	0.246239	0.584624	0.411322	0.101949	0.220886	0.346956	0.0319337	0.148407	0.119439	0.365832	0.0402412	-2.5177	-0.283997	0.0102045	-0.0380125	-0.0305103	0.120702	-0.246555	0.037597	0.00492758	0.11946	-0.228214	-0.0728611	0.0554353	-0.200713	-0.0872816	0.0573634	0.293261
C9orf114	0.167448	0.242604	0.265457	0.464993	0.231846	0.141851	0.132051	0.10634	-0.01175	-1.14896	0.212644	-0.114152	-0.0904308	-0.0635654	-0.0162002	-0.056025	-0.0292924	-0.213617	0.112902	0.363597	0.0102413	0.201281	0.622742	0.0720558	0.171371	0.0250313	0.463208	0.248428	0.202249	0.0276775	0.215664	-0.0843067	-0.13241	0.789306
VPS8	0.785923	0.221779	0.136314	-0.393459	-0.0205947	0.188278	0.215119	-0.0671357	-0.156258	0.2534	0.110486	0.0887304	0.0986255	0.0800769	0.035972	0.228858	0.102813	-1.67611	0.0420334	0.118455	0.0827994	0.15004	0.449173	0.0222775	-0.00772734	0.15168	0.274082	0.259452	0.354593	-0.558508	-0.0545071	0.197707	0.236915	-1.25652
GPSM2	-0.947223	-0.195271	-0.185213	-0.469417	-0.129297	-0.297701	-0.705645	-1.5762	-1.23126	0.243622	-0.731225	-0.958749	-0.664426	-0.768829	-0.801396	-0.316322	-0.279798	-0.477637	0.0229281	-0.449494	-0.0292704	-0.309807	0.236514	-0.20828	-0.203156	-0.0311134	-0.2191	-0.233323	0.0633746	0.446696	-0.255373	0.00324105	-0.296473	0.00445386
POLR2J2	-0.0360649	-0.00455404	0.0151321	-0.0337203	-0.507924	-0.547739	0.137816	-1.06684	-0.188258	0.201676	-0.259307	0.136816	-0.0741731	-0.166654	-0.187973	-0.378557	-0.355655	1.20059	-0.089249	-0.107497	0.0642632	0.241154	0.166619	0.154115	-0.289968	-1.05448	1.37026	0.109747	0.428124	0.793967	-0.466981	-0.313131	-0.166915	0.792829
TREM2	-0.616996	-0.194787	-0.1507	0.342332	-0.18176	-0.27241	-0.226432	-0.0258908	0.0322734	-0.654012	0.0438499	-0.820494	0.0285463	-0.365135	-0.064714	-1.35709	-0.106792	0.535768	0.312691	-0.211072	0.226493	-0.00596328	-0.95421	-0.274731	-0.649402	-0.541508	-2.31567	0.468055	-0.44041	1.20333	-0.196783	-0.264267	-0.161406	-3.77993
CLEC5A	-2.41083	-0.308203	-0.183481	-1.10528	-0.320207	-0.727847	-0.472956	-2.04574	-1.84297	1.61503	-1.06197	-0.48501	-0.681847	-0.466841	-0.40654	-2.91295	-0.565586	-1.50856	0.142643	-0.0411416	0.186201	-0.43659	-3.18436	0.469818	0.659587	-1.17873	-2.47766	0.00389064	-1.47474	-2.58369	0.186312	-0.255422	-0.410996	-3.67598
CXCL16	1.9678	0.398148	-0.0507322	0.361588	0.064076	0.0220858	0.258997	0.670081	0.65174	0.0424195	0.462165	0.574044	0.302847	-0.0179438	0.273335	0.0244275	0.09534	0.647191	-0.118845	0.0356562	0.100377	-0.128326	-0.637345	-0.108817	0.104099	-0.530635	-0.578751	-0.490295	-0.498484	0.963863	0.128543	-0.0802163	-0.127682	-1.28335
TRAP1	-1.14641	-0.375623	-0.24393	-0.219588	-0.179876	-0.310186	-0.302157	-0.768497	-0.904456	-1.00463	-0.240776	-0.538123	-0.195566	-0.173317	-0.141888	-0.306238	-0.273188	0.596362	0.130723	0.123647	-0.0929235	0.0440096	-0.0434466	0.0237842	-0.132614	-0.197806	0.0523825	0.20681	0.126915	-0.802665	0.0386519	0.061627	-0.246688	-0.580458
BCL2	-1.55743	0.112998	0.508832	-0.0844825	0.101959	0.202983	0.0202485	0.163823	0.337289	0.412984	0.0653639	-0.656302	0.130304	0.483524	0.178286	-0.147704	0.369882	-2.31049	-0.443757	-0.347947	0.000505265	-0.213037	-2.76336	-0.203321	-0.0277397	-1.45702	-0.979718	-0.202149	-1.17659	-0.888268	-0.281576	-0.058983	-0.69718	-1.08649
PCM1	0.0677227	0.161276	0.0940033	-0.100203	-0.0671716	0.13356	-0.018671	-0.404573	-0.441535	-0.168692	-0.113872	-0.00304123	0.116599	0.0406011	0.0375998	-0.464225	0.0646188	-3.16507	-0.0386424	0.0332414	0.0441599	-0.0001974	-0.148073	-0.0626358	0.171424	-0.203057	0.0920158	0.14994	-0.119785	-0.767924	-0.145806	0.0323181	-0.00549594	-0.411379
BLOC1S1	-0.114424	-0.22214	-0.184635	0.484048	-0.173898	-0.180644	-0.0947623	-0.116059	-0.124307	-0.132475	-0.151184	-0.197927	-0.0735222	-0.153984	-0.0590029	-0.145448	-0.0206086	0.816826	-0.123988	-0.0842883	-0.181796	-0.198346	-0.116192	-0.236226	-0.337807	-0.159806	0.0717977	-0.0582798	-0.11481	0.306586	-0.179715	-0.163486	-0.220721	-1.08496
NFE2L2	-0.608868	-0.0442548	0.168728	-0.340275	0.387851	0.334703	0.268679	0.297829	0.419056	-0.0462533	0.152175	-0.133717	0.051139	0.361268	0.184039	0.725191	0.137493	-3.89171	-0.0259666	0.0429266	0.113956	-0.0919831	-0.450986	0.00785038	-0.0452138	0.0566583	0.0337929	-0.0827151	-0.00750078	-0.92574	-0.0797899	-0.0888142	0.268515	-1.12261
KBTBD4	-0.0525046	0.0498128	-0.261846	-0.0510614	0.0155447	-0.135093	-0.15665	0.0788178	0.451298	-0.495349	-0.0473629	-0.0898207	-0.0773325	0.114896	0.154816	-0.131909	-0.173263	-0.0205838	0.224067	0.0959703	0.301583	0.208266	0.714259	0.433208	0.0372837	0.642325	0.537741	0.083052	0.400529	1.76882	0.308436	0.164358	0.513869	1.26325
BLACE	-0.324866	-0.31842	-0.444258	0.189184	-0.162419	-0.595902	0.00119847	0.210184	0.699571	-0.288304	-0.604634	-0.764346	-0.289068	0.00443104	-0.119467	-0.868021	-0.107226	0.703906	0.117653	0.137969	0.255556	-0.0378263	0.341016	0.241276	0.3401	0.349845	0.255918	0.0494822	0.253574	0.82469	-0.177772	-0.0291118	0.158967	1.19868
TIMP4	-0.802163	0.089163	0.164145	-0.18423	0.153312	-0.0982289	0.267562	0.357584	-0.164556	1.07993	-0.189327	-0.417917	0.270467	-0.248736	0.0215891	-1.41226	-0.609633	0.598069	-0.215525	0.236793	-0.391528	-0.0930892	-1.0609	0.213316	0.619077	-0.757665	-1.16656	-0.0312373	-0.5943	0.116845	0.0386597	0.529971	-0.546819	2.5444
RHOBTB2	-1.13546	-0.271668	-0.00915504	-0.0533126	-0.172027	-0.210053	-0.214186	-0.662573	-0.564496	-0.309424	-0.336217	-0.946286	-0.0808041	-0.420776	-0.300451	-2.0188	-0.239047	-2.60908	-0.0677503	-0.11618	0.290727	0.0833252	-1.98313	-0.103403	-0.154273	-1.04395	-1.22172	-0.0200478	-1.00171	0.750161	-0.18332	-0.139643	-0.254339	-1.18223
ENO1	-1.174	-0.243175	-0.128175	-0.145668	-0.20536	-0.167636	-0.134503	-0.363562	-0.470283	-0.749491	-0.169012	0.294189	-0.18241	-0.119446	-0.182479	0.437993	-0.263616	0.771118	0.17715	-0.00251276	-0.18027	-0.0114826	-0.320932	0.199011	0.0340972	-0.199875	-0.0322425	0.114905	-0.0833915	-0.242787	0.186625	0.0761612	-0.100898	0.726021
LINC00574	0.935813	0.68194	0.267821	1.07119	0.817325	1.00609	0.790763	0.313978	0.173251	0.796314	1.02833	0.826014	0.373271	0.00541538	0.415431	-0.367879	0.0560113	-0.855559	-0.0876401	-0.239867	-0.357817	0.0828154	-0.357811	-0.446831	-0.251389	-0.077077	0.53667	0.201555	0.140742	0.0364518	-0.303408	-0.211717	0.000533624	-0.3749
TRIM39-RPP21	-0.265721	0.761814	-0.104909	0.65534	-0.414001	0.414658	-0.73228	1.28152	0.982551	-0.232155	0.200132	-1.25729	-0.0323859	0.566116	-0.627867	-0.0787334	-0.713872	-1.1042	-0.19526	-0.520132	-0.410597	-0.512129	-0.252167	-0.21704	0.546673	0.541581	1.23815	-0.592898	0.795253	-0.928692	-0.424098	0.344367	0.0954252	0.635402
TAF1C	0.832912	0.376818	0.337226	0.572111	0.477181	0.181293	0.583626	0.541496	0.535329	-0.163468	0.648382	0.438747	0.00726419	0.0740816	0.0901768	-0.334435	0.235974	-0.107092	0.390241	0.0407876	0.136656	0.422502	0.529646	0.0175856	-0.0423266	0.51909	1.01243	0.376682	0.629953	1.1894	0.314909	0.307103	0.204252	1.70733
ZMAT1	0.601145	0.725675	0.259204	0.698261	0.286119	0.966138	0.554617	0.150535	0.317347	0.447905	0.536085	0.866791	0.311163	0.221204	0.103358	-0.227067	0.0802903	-1.17105	-0.459976	-0.156739	-0.0400674	-0.0741899	-0.0361386	-0.782094	-0.509716	0.0627471	0.499229	-0.153833	-0.198267	-1.31404	-0.534603	-0.0588085	0.355412	-1.18293
HAUS7	-0.744622	-0.442911	-0.0779896	-0.252304	0.129436	-0.225754	-0.343767	0.0402315	-0.128603	-1.05361	0.130443	-1.00968	-0.128814	-0.134123	-0.318577	-0.0779423	-0.15457	-0.886185	0.121631	0.34973	0.301676	0.285124	0.60553	0.0911948	0.191006	0.766276	0.975886	0.258548	0.530061	-0.120309	0.223743	0.331071	0.192068	-0.741211
PLCD3	1.50538	0.26995	0.257964	0.56787	0.0773198	0.511301	0.276613	1.1567	0.831451	0.803712	0.399266	0.277006	0.102431	0.219947	0.322024	0.599578	0.117862	-0.00886239	0.104047	-0.269897	0.567707	-0.0183274	-0.145234	-0.369496	-0.316039	-0.523311	-0.0544272	-0.603201	-0.124684	1.90697	0.10088	0.151703	-0.27482	0.145693
IQSEC1	0.599956	0.259532	0.156406	-0.26138	0.0124789	0.0196396	0.110641	-0.408088	-0.550963	-0.476565	0.170343	-0.0215221	0.0930761	0.0641428	0.0844969	-0.735562	0.0821403	-1.69339	-0.00676287	0.178325	-0.0252995	-0.0881593	-0.249783	-0.0208632	0.284173	-0.254172	-0.0682572	-0.272535	-0.114078	-0.0850713	0.231211	0.134796	-0.0824286	-1.86317
LOC101927274	0.927131	1.03683	0.664964	1.40664	0.792483	1.01781	0.633493	0.977079	0.547943	1.40204	1.06187	0.825227	0.360164	0.0279844	0.411829	-0.213482	0.949204	-0.973379	-0.222504	-0.544401	-0.357462	-0.542958	-0.127349	-0.654529	-0.261462	0.161364	-0.355568	-0.100744	-0.162268	0.319152	-0.484185	-0.107326	0.143353	0.00162983
AP2A2	-0.819958	-0.228918	-0.274893	-0.281939	-0.34436	-0.268513	-0.298786	-1.19245	-1.25871	-0.827206	-0.139546	-0.486254	-0.15047	-0.447464	-0.229419	-1.0702	-0.46068	-1.08331	-0.0318981	0.10375	0.147437	-0.0557064	0.348639	-0.143234	-0.255708	-0.200472	0.239582	0.18653	0.0487553	-0.03231	-0.324531	0.0294239	-0.000288628	0.422761
STK38L	-0.334284	0.0413997	-0.182768	-0.748302	-0.0381556	0.268226	-0.101631	-0.543148	-0.407241	1.45284	-0.0696848	-0.160489	-0.0335715	-0.348787	0.0164484	0.532191	0.112761	-2.91237	-0.599418	0.120346	-0.0245466	-0.17948	-0.658002	-0.217904	0.634071	-0.379673	-0.613617	-0.532256	-0.416371	-0.768808	-0.219604	-0.0972798	-0.0122326	-1.21495
ZNF514	0.391344	0.676943	0.640159	0.672121	0.470641	0.940055	0.487862	1.04753	0.686584	0.553065	0.806638	0.708171	0.458295	0.62432	0.465093	0.242285	0.557301	-0.54333	0.0610696	-0.00247584	-0.162194	0.0203971	-0.0399282	-0.024665	-0.390192	0.113531	0.807785	0.168978	0.321114	0.121125	0.0212285	-0.0410136	-0.106499	0.045651
TIMM50	-0.317204	-0.0131429	0.177263	0.267529	0.148539	-0.0882318	0.0778932	-0.0631413	-0.00356379	-1.1144	0.0553637	-0.227171	0.134229	0.00642358	-0.0562826	-0.220792	-0.00632527	-0.173295	0.334303	0.242211	0.0390209	-0.0348156	-0.019111	0.140617	0.0438597	-0.132518	0.363605	0.12678	0.160419	0.707511	0.0473195	0.0633977	-0.233552	1.84546
DEPDC7	-1.11027	-0.255001	-0.227423	-0.445518	-0.0733797	-0.0655304	-0.461339	-0.58993	-0.00771	0.517895	-0.216144	-0.60647	0.0258556	-0.495906	0.0310678	-0.867844	-0.0794961	-1.07921	0.0146223	-0.400916	0.670133	0.213657	0.642704	0.349409	0.0551169	0.0698296	-0.127166	0.337492	0.250187	-0.583371	-0.304865	-0.0875893	0.42305	0.552098
PAPSS1	-0.91967	-0.191587	-0.00062956	-0.405526	-0.0396571	-0.0291029	-0.174003	-0.481285	-0.564528	0.229845	-0.260317	-0.461552	-0.0644985	-0.171701	-0.0975766	-0.00560567	-0.0469447	-0.377166	-0.0328818	0.0217551	0.194725	-0.133442	-0.918654	0.0657235	0.39002	-0.509451	-0.595964	-0.129802	-0.406571	-0.0563753	0.0639254	-0.033703	-0.0417259	-1.20013
GNPTG	0.278819	-0.150424	-0.0523709	0.37392	0.030434	-0.222939	0.0412261	0.440007	0.487463	-0.432371	0.0807611	0.00966274	0.0476903	0.114504	0.0111765	-0.029215	0.0431835	1.55772	0.0445408	-0.0350916	-0.00885015	0.0667219	0.0752894	-0.0499528	-0.158733	0.059745	0.358725	0.133159	0.142674	1.16635	0.0511724	-0.0204597	-0.112219	0.459838
CLEC11A	-0.591512	-0.480823	-0.44556	0.42215	-0.2347	-0.474402	-0.252671	-0.0900698	-0.0520488	-0.572381	-0.159956	-0.180784	-0.270099	-0.373097	-0.275409	-0.836838	-0.562769	1.432	0.333453	0.206045	-0.00402596	0.262636	0.255734	-0.348331	-0.202534	0.360847	-0.262935	-0.142311	0.432257	0.751796	-0.245516	-0.38022	-0.062634	-0.919915
EIF2A	-0.599471	-0.151989	-0.0292207	-0.194332	-0.0516996	-0.119001	-0.253292	-0.307302	-0.277505	-0.575966	-0.244209	-0.00114585	-0.123323	0.102166	-0.0779979	-0.793952	-0.00480117	-1.23243	0.188891	0.0493935	-0.0376583	0.0469325	0.551195	0.235442	-0.106833	0.344415	0.92006	0.259517	0.416693	-0.769505	0.110588	0.204583	0.261964	1.77998
DACT1	-0.930803	-0.555453	-0.254128	-0.502477	-0.40769	-0.840077	-0.306622	0.15222	0.178278	0.0200449	0.156161	-0.71853	-0.060002	0.0630365	-0.0546534	-0.806625	0.0461839	-0.197533	-0.382801	0.137243	0.23228	-0.129784	-0.716293	0.0535152	0.328203	-0.509516	-0.470886	-0.152	-0.314971	1.70648	-0.094569	0.0261206	0.140852	-0.265155
LMNA	-0.637434	-0.144942	-0.110112	0.0396337	-0.14225	-0.253463	-0.0692814	0.0997813	0.0243264	-0.263448	-0.181086	-0.140264	-0.252265	-0.152611	-0.337373	0.926677	-0.412361	-1.05107	0.245914	0.00245394	-0.0983469	-0.121579	0.50767	0.225173	-0.167661	0.108972	0.379785	-0.0369025	0.199395	0.727456	0.0827362	-0.148738	0.0431423	0.68594
UFSP2	-0.394577	-0.172163	-0.123327	-0.0757209	-0.195223	-0.156182	-0.27475	-0.3365	-0.445486	-0.561133	-0.462647	0.145159	-0.159192	-0.360683	-0.0778192	-0.571922	-0.139496	-2.41921	-0.222484	0.0764785	0.23364	0.0976158	0.233117	-0.0321889	-0.0117189	-0.158597	-0.0361944	0.158399	0.0706862	-0.811258	-0.101004	0.103655	0.091954	-0.416081
XRN1	0.362878	0.366502	0.232301	-0.288592	0.264684	0.440339	0.211684	0.63161	0.697037	-0.00540659	0.0773942	0.405904	0.139067	0.292755	0.184424	-0.10623	0.377598	-3.3764	-0.233429	0.0685949	0.0460932	0.0559574	-0.0782836	-0.0260082	0.0629207	0.0701449	0.243582	-0.0645454	-0.0315653	-0.989636	-0.130266	0.0696543	0.324946	-0.594873
TK1	-1.41687	-0.786099	-0.562976	-0.426998	-0.286869	-0.343954	-1.25212	-2.57257	-2.713	-2.50588	-1.13317	-1.75103	-1.20587	-1.7735	-1.07546	-2.27483	-0.812656	-0.111081	-0.307368	-0.562575	-0.608554	-0.272399	-0.0713994	-0.132211	-0.566904	-0.406367	-0.785955	-0.394663	-0.379566	0.345167	-0.340446	-0.187171	-0.467802	-0.689235
RPL13P5	0.435414	0.158417	0.211067	0.474956	0.397851	0.338578	0.235168	-0.312211	0.0976019	0.883496	0.437047	0.224956	0.297514	0.299095	0.382509	0.372916	0.0871931	0.154791	-0.565944	-0.455703	-0.024502	-0.10646	-0.319111	-0.128659	-0.349083	-0.480888	-0.158685	-0.344724	-0.237392	0.196974	-0.42421	-0.469813	-0.11092	0.979603
GPR89A	-0.0471645	-0.606394	0.104522	-0.483702	-0.00631596	0.17294	-0.0480738	0.142367	-0.247944	-0.40312	-0.714946	-0.401049	0.12203	0.223579	-0.130258	-1.25307	0.0965295	-1.83943	-1.61223	-0.120371	0.13529	-0.681374	0.286779	-0.0946042	-0.940792	-0.159092	0.453272	0.253185	-0.194739	-0.63235	-0.168858	-0.232059	-0.0562024	0.697073
JAKMIP2	-0.841296	0.269703	0.359464	0.0793739	-0.0757127	0.165032	0.151588	0.763137	0.723567	1.43099	0.185317	-0.610402	0.123194	0.404844	0.028424	0.532863	0.329634	-3.64027	-0.255001	-0.064572	-0.584177	-0.23848	-1.22771	-0.387563	-0.0245519	-0.879743	-1.40119	-0.330442	-0.672276	-1.11953	-0.140222	-0.0166454	-0.598416	-3.27239
RAC2	-1.57003	-0.237892	-0.0511678	-0.20175	-0.151249	-0.306985	-0.314715	-0.717467	-0.753481	0.0334955	-0.33553	-0.572626	-0.154978	-0.348403	-0.130937	-1.90554	-0.279119	1.15808	0.219027	0.0907349	0.0732782	-0.108535	-1.8888	0.297729	0.597116	-1.13432	-0.680072	0.124882	-0.904971	0.7789	0.294541	0.0989633	-0.352041	-1.47157
FAM104A	0.0240988	0.07685	0.185433	-0.0220655	0.156821	0.0542411	-0.0279953	-0.118626	0.120544	0.210068	-0.146282	0.136434	0.0937612	0.126623	0.158373	-0.226128	0.180308	-2.7934	-0.0560494	-0.0178673	-0.19478	-0.106155	-0.168908	-0.0441227	-0.149724	-0.101628	-0.264622	0.0555853	-0.147057	-0.646299	-0.0599829	0.0647497	-0.0182719	1.06562
WDR83OS	0.309772	-0.0637186	-0.12285	0.329479	-0.0345241	-0.252747	-0.086029	0.264969	0.339849	-0.601972	0.0330225	-0.342464	0.0501863	0.0606223	-0.209288	-0.117566	-0.255883	0.828937	0.104645	-0.0114533	0.130499	0.00661857	0.138939	-0.00989672	-0.0525214	0.10071	0.175612	-0.019456	0.1861	0.331522	-0.0712602	-0.111247	-0.146024	1.66652
NOC2L	-0.704723	-0.104487	0.0110608	0.0450317	0.046591	-0.367362	-0.139108	0.329915	0.168768	-1.27645	-0.125839	-0.204534	-0.287722	-0.244887	-0.11553	-0.414977	-0.224308	-0.456327	0.334752	0.14048	0.0349722	0.146628	0.482595	0.271125	0.0210072	0.165178	0.840383	0.174596	0.169788	0.873658	0.223911	0.127603	0.0657059	2.18813
RACGAP1	0.00956909	-0.00359236	-0.00108718	-0.237556	-0.194759	-0.102482	-0.362181	-0.89389	-0.71137	-1.11762	-0.243255	-0.631555	-0.246317	-0.451815	-0.446795	-0.744399	-0.16539	-2.72811	0.139585	0.0211916	-0.177087	-0.05336	0.444736	0.0217887	-0.306449	0.0615225	-0.276122	0.197857	-0.158299	-0.0846595	-0.12458	-0.171833	-0.25828	0.318638
COQ7	-0.496131	-0.111258	-0.201222	-0.300987	-0.0550515	0.237086	-0.236499	-0.447095	-0.320983	-1.09841	-0.199775	-0.42694	-0.0144492	-0.0785755	-0.104626	-0.111066	-0.20812	-1.59809	-0.174401	0.0280212	0.176638	-0.0556021	0.020595	0.0195499	-0.0898751	-0.102984	0.348712	0.0962774	-0.0565818	-0.208567	-0.0464926	-0.118063	0.0921601	-0.268208
ZNF37BP	0.530155	0.621159	0.380152	0.534077	0.358618	1.00317	0.230186	-0.102043	0.0143373	0.852177	0.299961	0.796182	0.41126	-0.0714805	0.0778156	-0.441585	0.443491	-0.928855	0.350737	0.218065	-0.00222348	0.296069	0.361059	0.0288114	0.0517342	0.415729	1.28436	0.270529	0.536065	-0.271096	0.0487356	0.134781	0.754693	0.218511
ABHD16B	0.250782	0.240711	0.239225	0.865975	0.294194	0.335355	0.382513	1.75072	1.68789	-0.490739	0.581721	0.363066	-0.0566956	0.300804	0.195813	0.400776	-0.143034	-0.707868	0.0647514	0.0245214	-0.274641	0.285591	-0.25455	0.140122	-0.142886	-0.147747	-0.208552	-0.14093	-0.289615	1.06649	-0.225686	0.0288365	-0.0772401	1.06518
SARM1	0.582016	0.174658	-0.232482	0.106248	-0.135114	0.834979	0.379345	0.0311273	-0.1288	0.983785	0.656755	0.356707	0.235265	-0.240728	-0.360271	0.183076	0.194473	-1.26242	-0.0399861	0.261877	0.101738	0.219385	0.697533	-0.164658	0.0188938	0.706462	1.46708	0.647809	0.403639	-0.205998	0.115214	0.485061	0.414012	-0.451468
SOGA3	1.43228	-0.540038	-0.28266	0.107774	0.307105	0.16182	-0.41151	0.0160204	-0.0993747	2.60903	-0.173185	-0.132628	-0.809164	-0.283182	-0.512317	-0.329268	-0.0711467	-0.331044	0.0326115	0.296272	0.448964	-0.356129	0.0070343	0.0689076	0.316909	0.148693	0.745991	0.135663	-0.0265106	-0.140633	0.359993	0.17006	0.205579	-0.529574
GCNT2	-0.552023	-0.0115068	0.0624433	0.0991919	0.170648	0.247602	0.173043	-0.0371883	0.303869	0.515633	-0.0215525	-0.0248508	0.030302	-0.0226452	0.0193642	-0.897094	0.202642	-1.93109	0.0640758	-0.0105987	-0.102437	0.103012	0.0550506	0.0854006	0.0626122	0.241275	0.115872	0.105675	-0.196124	-1.26023	-0.0736954	0.0424312	0.0333606	-0.155876
CUBN	-0.501615	0.137159	0.161524	-0.213164	0.121459	0.593164	-0.148928	-0.391568	0.122223	1.11726	-0.130033	-0.241185	0.12363	-0.135787	-0.11897	-0.273997	0.0540263	1.02087	0.223287	0.0830583	0.0807781	-0.0774395	-0.132981	0.776253	0.313669	-0.100383	0.188626	0.0846501	-0.213733	1.2447	0.208669	-0.411705	0.267749	0.203489
RBP1	1.76388	0.517058	0.0429157	1.03463	-0.0238891	0.0475615	0.451149	0.619727	0.554633	-0.0827196	0.494877	0.106239	0.0645141	-0.16987	0.19	-0.737022	-0.0975769	0.656541	0.204132	-0.412548	-0.259574	-0.128853	1.22367	-0.0831092	-0.651799	-0.050551	1.07437	0.178225	-0.191399	3.48071	0.182881	0.235824	-0.0350061	-0.0579918
SAAL1	-0.670415	0.0066808	0.0576584	0.0804813	0.15571	0.100122	0.208171	-0.226868	-0.508685	-0.281584	0.301232	0.275162	0.212597	-0.00948244	0.0589725	-0.217756	0.231017	-1.86004	-0.21489	0.0817525	0.0259696	0.0889866	0.137172	-0.221653	-0.234798	-0.230268	0.366467	0.133791	0.342515	-1.31233	-0.333803	0.0283243	-0.093355	0.812794
KIAA1244	-0.116722	0.153346	0.298214	0.138352	0.120622	0.273732	0.145229	-0.316011	-0.629495	0.664162	0.0424048	0.228444	0.206165	-0.0942237	0.161948	-1.18052	0.257662	1.21215	0.0894436	-0.374289	-0.260533	-0.116656	-0.279649	0.16035	0.0399389	-0.0158222	0.46126	0.144598	-0.229864	1.35158	0.0192804	0.0652413	0.0556814	1.43885
ATAD2	-0.657707	-0.161746	-0.0243527	-0.771425	-0.178066	-0.11128	-0.513186	-1.01135	-1.11802	-2.19227	-0.687558	-0.805289	-0.423086	-0.897275	-0.711333	-1.89224	-0.555821	-2.00346	0.279228	0.135401	0.133651	0.252399	0.421837	0.200685	0.15417	0.200007	0.238063	-0.0163116	0.338992	-0.478903	0.121816	0.216487	0.341536	-0.26322
ACTG1	-1.47077	-0.277105	-0.137302	-0.305606	-0.239446	-0.259726	-0.365177	-1.0919	-1.22625	-0.525071	-0.450234	-0.499577	-0.215964	-0.518682	-0.24836	1.10149	-0.371217	0.400564	0.147834	-0.0241162	0.106334	-0.080322	-0.144255	0.214299	-0.398622	0.0221423	-0.503189	-0.17042	-0.0468993	-0.434927	0.0445517	-0.0175038	-0.310402	-1.14536
AGAP4	0.455238	0.723101	0.086389	0.549519	0.501431	0.454759	0.597007	0.446511	0.257011	0.465575	0.812581	0.776489	0.460032	0.240314	0.165771	0.0927398	0.383828	-0.590587	-0.30427	0.0101801	-0.457554	-0.210592	0.0771561	-0.500635	-0.0321629	0.463231	0.950256	-0.139198	0.181201	-0.397255	-0.193804	0.20684	-0.53222	2.07955
RBMX	-0.131721	-0.134836	-0.182512	-0.344614	-0.0921696	0.0393217	-0.36895	-0.655951	-0.623324	-0.822632	-0.274285	-0.553509	-0.0649675	-0.2677	-0.234694	-0.526052	0.0448654	-1.04729	-0.0333248	-0.140774	-0.244787	0.0316036	-0.0571453	0.0647108	-0.00101232	-0.0980238	-0.250848	-0.0282903	-0.13507	-1.17685	-0.00521113	-0.00651487	-0.177881	-0.430452
UBE2J1	-1.18921	-0.103405	0.0552029	-0.321991	-0.0211475	0.00808764	-0.0381247	-0.111247	-0.0943576	0.000548994	-0.154439	-0.479794	-0.0163281	0.161386	0.0550194	0.450165	0.138861	-2.45773	-0.197336	0.0140422	0.379759	-0.121053	-2.13082	0.00594233	0.204099	-0.596736	-0.757323	0.0241655	-0.819419	-0.704085	-0.18519	0.00146467	0.0479038	-0.693299
UTP20	-1.4375	-0.215971	0.148842	-0.49789	-0.171017	-0.0366372	-0.193476	-0.174538	-0.370761	-1.97046	-0.553341	-0.417948	-0.370079	-0.216283	-0.20315	-0.752213	-0.0354639	-2.47688	0.139015	0.170367	-0.0549207	0.252644	0.584639	0.154345	0.207535	0.367931	1.1532	0.417916	0.316406	-1.06749	0.396485	0.308122	0.038962	0.796008
C11orf24	-0.505923	-0.246378	-0.225586	-0.0114103	-0.24359	-0.452506	-0.182635	0.384409	0.386538	-0.893518	-0.212139	-0.221844	-0.365849	-0.114005	-0.329911	-0.153913	-0.342103	-0.802908	-0.104011	-0.109565	0.242227	-0.0618351	0.0706211	-0.059753	-0.0588105	-0.101506	-0.0632549	-0.103	0.0446416	1.50207	-0.135305	-0.100705	-0.250755	1.00182
RHOBTB3	0.802999	0.188563	-0.0216706	0.0143669	0.0235324	0.458088	-0.0408156	-0.410779	-0.0849512	1.48495	-0.36249	0.368228	-0.0236855	-0.200801	0.0019638	-0.262276	0.271817	-1.40777	-0.249501	-0.225388	-0.217726	-0.263702	-0.510558	0.00745293	-0.206665	-0.295987	-0.206611	-0.435712	-0.311659	-1.84016	-0.222667	-0.113751	-0.0609415	-1.51526
AMICA1	0.161087	-0.289685	-0.495391	-0.11809	-0.414402	-0.764595	-0.395291	-1.66537	-1.54929	-0.82497	-0.307139	0.449171	-0.232391	-0.430487	-0.291832	-2.83102	-0.485147	-2.84947	0.0305246	0.00165553	-0.90497	0.122003	2.12237	-0.473224	0.11105	1.1844	0.234094	0.224935	1.10548	-1.07465	0.207589	-0.211754	0.00775217	-3.12042
LOC101928580	0.807674	0.78596	0.668012	0.995278	0.657274	0.73877	0.674854	0.892223	0.312609	0.574455	1.12079	0.578896	0.417891	0.427321	-0.00882474	0.530969	0.392743	-0.865392	-1.01567	0.039332	-0.405696	-0.128658	-0.98123	-0.702659	-0.306148	-0.927969	-0.776591	-0.632246	-0.468497	-0.287273	-0.707923	-0.184074	-0.108999	-0.553478
AKAP7	-0.842037	-0.0841583	0.0399546	-0.0279971	0.127257	-0.0801973	-0.024851	-0.484216	0.109352	-0.266384	-0.287379	-0.19617	0.203703	0.258151	0.121023	-0.418224	0.210684	-2.28065	-0.363749	-0.144199	0.0104968	-0.0313936	0.274336	-0.459632	-0.251364	0.0253633	-0.031986	0.0363354	0.0565669	-1.99636	-0.586598	-0.122434	-0.0567636	-2.11207
SOCS1	0.0540523	-0.584596	-0.535051	-0.233087	-0.537145	-0.593761	-0.53868	0.8392	0.802274	-0.627529	-0.6381	-1.09132	-0.479502	-0.350092	-0.559567	-0.713157	-0.627284	-4.22647	-0.34971	-0.245081	-0.324617	-0.0400713	0.243973	-0.670318	-0.660844	-0.0602497	0.118037	-0.146331	0.00233123	-0.790255	-0.212248	-0.101528	-0.209765	-2.27174
PNISR	1.07827	0.461439	0.284581	0.91933	0.453266	0.522331	0.52018	0.475941	0.298843	0.370216	0.61306	0.801792	0.430242	0.245305	0.115771	-0.277648	0.318338	1.13705	0.0398863	0.0297304	-0.130657	0.0564703	0.104426	-0.386819	-0.0366769	0.0872619	0.55304	-0.00325306	0.237461	-0.38289	-0.139964	0.106517	0.233924	0.45265
RBM38	-1.03448	-0.197217	-0.199109	0.0859118	-0.0350464	-0.0345077	-0.0848444	-0.0607752	-0.124126	0.142043	-0.150904	-0.405393	0.0486394	-0.031113	0.044113	0.172155	-0.1261	-1.84642	0.105836	0.0747187	0.031883	-0.21717	-0.959046	-0.206629	0.103455	-0.427132	-0.241576	0.109602	-0.571803	0.547379	0.0376792	-0.135356	-0.126249	-0.381505
AICDA	0.176051	0.551167	0.0388401	0.646924	0.145088	0.87921	0.466349	0.450247	0.346746	0.682746	0.978817	0.589681	0.2552	0.0153937	-0.60111	0.686804	0.173853	-0.372582	0.535052	0.415765	0.00431657	0.0412422	0.397735	0.440509	0.577086	0.476331	0.708384	0.49004	0.367793	0.305491	0.584686	0.100394	0.138961	0.900288
TBC1D14	0.0743104	0.0690684	0.107088	-0.435311	0.248827	0.157613	0.223798	-0.629884	-0.531768	-0.630645	0.162853	-0.183682	0.10357	0.168452	0.120708	-0.143431	-0.0119849	-2.98387	0.259645	0.107699	0.214178	0.268706	0.862981	0.0347207	0.0533842	0.549362	0.134752	0.544397	0.5224	0.0480112	0.077991	0.0724405	0.16622	-1.07884
MTSS1L	1.24517	0.109506	-0.213518	0.570891	-0.261221	-0.212377	-0.400522	0.271814	0.11464	-1.11055	0.0664419	-0.0970634	0.124074	-0.35045	-0.186551	0.807588	-0.433573	1.49619	-0.356517	0.0897393	-0.343797	-0.019711	0.191978	-0.183786	-0.158969	0.255641	0.992898	-0.0148296	0.589196	1.52707	-0.038483	0.145411	0.187938	1.07019
PATL1	-0.0632289	0.0682042	0.243934	-0.310984	0.0568407	0.145756	0.100915	0.466132	0.438451	-0.292465	0.0540249	0.0818707	0.0396055	0.366551	0.0531934	-0.0876126	0.12078	-2.5392	-0.0912078	0.0532551	-0.0272043	-0.159943	-0.657742	-0.261196	-0.0768434	-0.32532	-0.132458	-0.0745777	-0.241288	-0.584504	-0.149595	0.0222025	-0.0405507	-0.618472
ITPR3	0.14026	0.422007	0.888501	0.145315	1.97261	1.59674	1.63614	2.23004	2.38402	1.6529	1.47967	1.27754	0.539416	1.46269	0.386523	1.59977	1.43377	2.44517	0.0153228	-0.166729	0.428846	0.493947	0.117017	-0.120989	0.553539	0.51844	0.854148	0.549888	0.0843924	1.38036	0.455198	0.323744	-0.00435347	-0.82906
FAM206A	-0.539137	-0.111272	-0.0818486	-0.401356	0.0614442	0.0523985	-0.084612	-0.556538	-0.413221	-1.02755	-0.576976	-0.0122842	-0.044697	0.111012	-0.028628	-0.450439	0.0509317	-2.4774	-0.368455	-0.0878718	-0.0620093	-0.114638	-0.44203	-0.186244	0.0132545	-0.406633	0.069486	-0.0459749	-0.294573	-1.30326	-0.378103	-0.175963	-0.198473	-0.0825211
UNKL	1.43939	0.605997	0.593396	0.678008	0.540405	0.656639	0.699586	0.518087	0.34305	0.383177	0.8129	1.07893	0.488639	0.219456	0.4516	0.83439	0.502262	-0.268047	-0.31479	-0.016082	-0.329346	-0.0849384	0.0585789	-0.161452	-0.0204015	-0.217953	0.685645	-0.212526	-0.0677776	0.815092	-0.217926	-0.00452815	0.0735328	2.41349
EPOR	-0.185121	0.101583	-0.067327	-0.0641891	-0.396427	0.127964	-0.032137	0.320814	0.120742	0.847171	0.311596	0.129243	-0.23826	0.270148	-0.201035	-0.813978	-0.281322	-0.195016	0.241665	0.137656	0.707881	0.207266	0.378116	0.189609	-0.280883	-0.0186657	0.270892	0.237686	0.0997453	0.467232	0.218464	0.359349	0.537888	0.444349
KIFAP3	-0.653015	0.0372777	0.0441139	-0.265505	0.0299366	0.202966	-0.0215662	-0.661409	-0.44596	-0.194886	-0.221716	0.150179	0.169063	-0.0535425	-0.0474737	0.0711079	0.229751	-1.12106	0.107664	-0.0308498	0.23482	-0.0101919	0.430518	0.308632	0.0259303	0.136551	0.299034	0.205959	0.205508	-1.82647	0.205367	0.0627642	0.394327	-0.482383
PHKA1	0.0447793	0.0942366	-0.0228351	0.227027	0.339993	0.309048	0.0301911	0.150648	0.282768	0.802225	0.0858478	-0.245804	0.277552	-0.0340154	0.115992	0.221027	0.305187	2.04532	-0.20041	0.469132	-0.149286	0.477071	0.510837	-0.556226	0.0394399	-0.253474	0.657847	-0.274131	0.402878	0.732109	0.259566	0.341617	-0.017458	0.792835
USP6	0.758061	0.078113	0.0125225	0.662756	-0.107676	0.863484	-0.00830615	-0.0617989	-0.0118368	0.334601	0.319533	0.474442	-0.0234872	-0.115702	-0.170148	-0.486904	-0.131656	1.75771	0.0934714	-0.315446	0.14004	0.200499	-0.227859	-0.36361	0.102762	-0.307319	0.0938598	-0.0245663	0.28868	0.987166	0.0308129	-0.00883253	-0.0966489	0.444073
HMGN3	-0.269479	-0.0305641	-0.0282631	0.036482	0.108725	-0.0999807	-0.220357	-0.323254	-0.299837	-0.305532	0.098892	-0.501453	-0.018718	-0.286353	0.0773842	-0.735263	0.170813	0.188121	0.19165	-0.0399481	-0.138592	0.143576	0.669039	0.33904	0.160685	0.265555	-0.264086	0.28166	0.127417	-0.448634	-0.00714032	-0.104909	-0.206998	-2.17812
TTK	-1.71086	0.0123769	0.146176	-0.693961	0.0641206	-0.222016	-0.52796	-1.90581	-1.78782	-2.10879	-1.04568	-1.19498	-0.224142	-1.30531	-0.735804	-2.01853	-0.46683	-0.605863	0.11233	0.370209	-0.272033	0.265916	0.705768	0.228056	0.198856	0.230122	0.0431143	0.528524	0.203586	-0.605863	0.374698	-0.0303194	-0.220645	0.439345
ZNF703	1.17126	0.344028	0.26821	0.148871	0.189954	-0.201614	0.355985	1.15931	0.812732	0.380153	0.430504	-0.00264608	0.246815	0.384538	0.13668	1.6828	0.0810296	-0.231481	-0.178164	0.200293	0.231897	-0.150456	-1.75358	-0.413444	-0.29594	-0.734322	-0.826388	-0.328145	-0.821133	1.32258	-0.135039	-0.124139	-0.432767	1.94837
HSD17B12	-1.05457	-0.271237	-0.0811376	-0.785903	-0.249434	-0.0864269	-0.29592	-0.912012	-0.868575	-0.28995	-0.603722	-0.469509	-0.278227	-0.444771	-0.326814	-1.59026	-0.300117	1.13684	-0.221288	-0.132266	0.0075212	-0.148612	-1.24662	0.162589	0.24417	-0.946468	-0.807818	0.0160429	-0.715938	-0.00231937	-0.40088	0.0932546	-0.0647251	1.67125
ELOF1	0.34282	-0.153304	-0.0365076	0.306388	0.142491	-0.034763	-0.146987	0.365602	0.317729	0.0640867	-0.0844673	0.014715	-0.10749	-0.0409788	-0.0139696	0.359514	-0.252174	-0.100541	0.190387	0.0105529	0.0668376	-0.063273	0.222606	0.0640722	-0.0845084	-0.202328	0.568079	-0.159131	0.120849	1.07531	0.0588152	0.0392239	-0.058281	0.945444
ANKRD52	-0.199204	0.122702	0.128221	-0.357083	0.091334	-0.0256916	0.0946797	0.145409	-0.0420826	-0.233954	0.0741384	-0.418887	-0.0372995	0.0400172	0.0293146	0.16175	-0.106947	-0.251242	0.26014	0.276	0.276426	0.117808	-0.140612	0.37935	0.285758	-0.00429324	0.48218	0.0231505	0.0775928	0.159817	0.333576	0.205196	0.229188	1.45915
HCAR1	1.16515	1.11906	0.301037	1.4273	0.94596	0.991386	1.04537	0.830517	0.683172	0.823176	0.911653	1.01079	0.644542	0.564929	0.522461	0.550438	0.474478	0.77187	0.223654	-0.156239	0.000905833	0.641477	0.227681	0.0923147	0.103531	0.54787	1.0344	0.579534	0.757389	2.41044	0.531888	0.745068	0.475749	0.765911
FZD1	-0.921801	-0.434297	-0.129463	-0.349733	-0.199448	-0.588659	-0.526712	-1.04153	-1.0585	-0.686697	-0.307401	-0.321893	-0.0735875	-0.510079	-0.156809	-1.43368	-0.454351	-2.54436	-0.181121	0.142448	-0.0449249	0.0989301	0.114104	0.118255	0.174519	0.164742	-0.646771	-0.24695	-0.00222012	-2.35624	0.235115	-0.197499	-0.0943287	-2.42275
ANKRD36BP1	-0.330712	0.107286	0.0988814	-0.625124	0.0278625	0.178967	-0.153889	-0.598472	-0.51131	-0.218742	-0.441317	-0.0493691	-0.0104559	-0.309008	-0.162351	-0.148881	0.102752	-3.87308	0.0329001	0.0119297	-0.090214	0.239337	0.460122	0.235834	0.164211	0.627893	0.315626	0.0930398	0.45634	-1.49749	0.139114	-0.166563	0.530428	-0.798409
TES	-0.297853	0.157062	0.0765318	0.0387058	0.142516	0.200398	-0.0763894	0.535603	0.602082	0.746583	-0.0932571	-0.394422	-0.147034	-0.0156611	-0.131599	1.73518	0.0191413	-1.54078	-0.475713	-0.148031	-0.273747	-0.284733	-0.874978	-0.337959	-0.137957	-0.602777	-0.093684	-0.312393	-0.474937	0.14614	-0.333664	-0.0800102	-0.0606004	1.22826
CD84	-0.921074	0.173275	0.218959	-0.0312153	0.110764	0.0854484	0.108255	-0.993812	-0.972767	-0.642442	0.0890281	-0.601137	0.107889	0.017153	0.183731	0.038201	0.279237	-0.780122	0.106636	0.0195285	0.0825275	0.0801496	-0.551918	0.118167	0.196866	0.0281484	-0.330416	0.190778	-0.117043	-0.476838	0.184248	0.0612392	-0.0121589	-1.90137
TMED7-TICAM2	0.704952	0.531714	0.401687	0.485371	0.234617	0.700852	0.217406	0.0584975	0.460398	0.245666	0.289931	0.490705	0.52721	0.43952	-0.133781	0.747597	0.369447	-1.80134	0.323916	-0.0734426	-0.635057	0.0728356	-0.294942	-0.431861	-0.482768	1.00457	0.81727	0.271451	0.641379	0.0802753	0.930718	0.53105	0.23187	1.87013
FAM35A	-0.291849	0.10595	0.0599199	-0.296416	0.0866663	0.0930062	0.132644	-0.345838	0.0363548	-0.657302	-0.32854	-0.490045	-0.134132	0.143333	-0.0469188	0.0777567	0.223017	-1.65274	-0.177354	-0.0855872	-0.0380006	-0.21925	-0.295693	-0.136445	-0.0954265	-0.272022	-0.0774547	0.023966	-0.0903055	-1.36921	-0.261139	-0.117032	-0.227484	-0.70329
SOWAHC	0.048631	0.0326687	0.0340814	-0.0356632	0.11098	0.341889	0.126254	0.203516	0.497626	-0.0906164	-0.123584	0.616028	-0.0395681	0.256356	0.0608683	0.346528	0.166241	-2.84167	-0.465678	0.0911574	-0.053163	-0.196752	-0.519876	-0.377824	0.244339	-0.4348	0.32231	-0.209145	-0.096308	-0.600027	-0.718734	0.0229812	0.134724	-0.525582
URGCP	-0.244775	-0.139626	-0.100432	-0.0613833	-0.0355435	-0.046175	-0.219164	-0.0500476	-0.167004	-0.384579	-0.0665605	-0.386647	-0.0125981	-0.109673	-0.218999	-0.0795678	-0.210266	-2.75166	-0.0362314	-0.0510961	0.125895	-0.0989639	-0.218758	-0.0553367	-0.00921097	-0.0353161	0.55555	0.107902	-0.172433	0.482617	-0.00446858	0.0614333	0.00514412	0.893986
DLG4	0.792104	0.169914	0.147101	-0.135233	0.0646333	0.184891	-0.0367619	-0.364381	-0.572152	0.0404033	0.350929	0.54532	0.0719479	0.265471	0.0576542	-0.975166	-0.0100985	-1.03259	-0.123076	-0.0051403	0.0341902	-0.313376	0.205691	-0.342276	-0.397082	0.0062016	-0.259244	-0.188035	0.221847	-1.34038	-0.0699494	-0.0754363	-0.0398384	-0.0612263
ASMTL-AS1	1.2881	1.20964	1.03671	1.49044	0.901577	1.26536	1.05898	0.869143	0.939235	1.39682	1.26775	1.33933	0.71968	0.304844	0.275841	0.191971	0.53541	1.66467	0.369254	0.0539932	0.26672	0.18248	0.651154	-0.327557	-0.324351	0.795058	1.242	0.304318	0.309184	0.947322	0.130001	0.134937	0.207001	0.367901
ELMOD1	1.25307	0.948277	0.255738	1.35258	0.885167	1.30226	0.493944	0.229896	0.561825	0.73135	1.11998	1.05995	0.357297	-0.0154798	0.0389256	0.36995	0.487223	0.106941	0.442242	-0.0639421	0.0626589	0.399177	0.444623	0.0955985	-0.126686	0.868701	1.62054	0.449261	0.365506	0.935648	0.145343	-0.138773	0.179553	1.17572
GCH1	1.11535	0.16278	0.11503	0.513345	1.73783	1.21614	1.04751	1.17286	1.68432	2.11104	0.436972	0.529147	0.613606	0.539621	0.927778	-0.378267	0.801069	-3.15103	-0.30536	-0.0658902	0.0901298	-0.0852726	-0.315849	0.00354581	-0.150178	-0.0396088	-0.525915	-0.295952	-0.0406567	-1.70939	-0.256429	-0.117498	0.225338	-2.64446
SLC22A4	2.81971	0.582135	-0.0862267	0.128441	0.377307	0.0980949	0.542468	1.17748	0.927096	1.16658	0.0304042	0.753432	0.461	0.214678	0.275885	-0.172437	-0.149962	0.0065256	-0.0311233	0.116506	0.366499	0.0341793	-1.09675	-0.352222	0.313862	-0.734593	-0.782787	-0.0133749	-0.651102	0.116462	-0.137481	0.0849276	-0.148441	-1.06962
ZNF581	0.471158	0.00951823	0.0131472	0.397171	0.223015	0.0197243	-0.167979	0.170535	0.2612	-0.435581	0.305146	0.105275	0.0265516	0.601988	0.235663	-0.531238	-0.0824927	-2.43669	-0.2009	0.0146281	0.0225425	0.165381	1.12406	-0.424148	-0.384093	0.334276	1.10232	0.30324	0.574352	-0.846276	-0.0233466	-0.141331	-0.11226	0.0727006
GP2	0.138724	0.223161	0.214489	0.0252938	-0.571845	0.687682	0.282181	0.130716	-0.0577044	0.13927	-0.013027	0.679219	-0.0739861	-0.302036	-0.633205	-0.0410137	0.126531	-0.594154	0.220847	0.280323	-0.0340609	0.17687	-0.298627	-0.239318	0.000562262	0.00734683	0.441215	0.597844	0.509161	-0.141943	-0.181231	0.251256	0.302039	0.872412
JAK2	-0.294818	0.206979	0.115132	-0.44696	0.183915	0.268011	-0.00328623	0.254101	0.463181	0.156094	-0.142338	-0.0556331	0.122046	0.0832036	0.046301	-0.377469	0.237498	-3.51288	-0.254655	-0.0128531	0.0905474	0.0309866	-0.533241	-0.163309	-0.0757003	-0.142582	-0.364491	-0.168377	-0.0587405	-1.36372	-0.326853	-0.0310026	0.227179	-2.11001
SKP1	0.0951939	-0.0448996	-0.00233293	0.14348	0.0708863	-0.0841511	0.107791	0.0663779	0.237397	-0.473484	-0.0227728	-0.0427342	0.0995306	0.107141	0.0429044	0.0474791	0.0956392	0.99865	0.275714	0.03938	0.146984	0.0703894	0.426494	0.418932	0.161475	0.353308	0.263452	0.238541	0.0566776	0.238573	0.295332	0.0811344	0.144499	1.68193
KIAA1432	0.206495	0.0928303	-0.114632	-0.458097	0.139012	0.202065	0.114994	0.255341	0.184515	0.295206	0.00683896	0.812387	-0.142348	-0.0574101	0.0895149	-0.0637199	0.0398513	-2.58641	0.0900438	0.0588955	0.194199	0.146557	0.653371	0.13227	-0.179294	0.585889	-0.320326	0.0563165	0.540192	0.0507036	-0.0618243	0.106093	0.394229	-0.416839
ZNF267	0.0280243	0.0846015	-0.0515059	-0.656344	0.158287	0.138238	0.134358	-0.3362	-0.249409	0.14521	-0.375455	0.142717	-0.113228	0.0616717	0.00682807	0.549876	0.0980342	-4.28605	-0.198119	-0.0667993	-0.120329	-0.238405	-0.331413	-0.0469825	0.19733	-0.230058	0.23913	0.00968865	-0.263852	-1.21958	-0.130167	-0.0602901	0.108417	-0.424027
TMEM236	-0.406746	-0.16314	-0.0331071	0.00691119	0.0380674	-0.0355781	-0.181562	-0.740238	-0.376699	1.05356	-0.322374	-0.14142	-0.563223	-0.67534	-0.489629	-1.11177	-0.319975	-0.996216	1.07315	-0.0871498	0.585921	0.294255	-0.143741	-0.0992104	0.132314	0.563473	0.721446	0.416092	0.462925	0.543262	0.280597	0.457365	0.728111	1.0553
ZFYVE21	-0.348045	-0.0117763	-0.238207	-0.176191	-0.120586	-0.306377	-0.125056	-0.53044	-0.401826	-1.20619	-0.00756516	-0.327965	0.00559366	-0.0876888	-0.272139	-0.211376	-0.117876	-1.26317	-0.174909	-0.286083	-0.101768	-0.235113	-0.0938294	-0.177139	-0.0494697	-0.219306	-0.0517373	0.0451574	-0.185953	-0.0479433	-0.177795	-0.127977	-0.122167	-0.582981
PEAK1	0.0821289	0.373887	0.224114	-0.336712	0.397122	0.505892	0.314614	-0.176447	-0.391077	0.32412	0.152527	-0.0243741	0.300266	0.0268034	0.263944	-0.631499	0.11557	-2.016	-0.276768	0.0630393	0.115634	-0.103374	0.053905	-0.314434	-0.0931443	-0.427219	-0.229073	-0.0874565	-0.0927875	-0.881617	-0.338802	0.0351723	0.180426	-1.29732
TRAPPC6B	-0.0106817	0.171861	0.148494	-0.161285	0.204711	0.135943	0.0473941	-0.072876	0.0240684	-0.283983	-0.17145	0.0268479	0.145222	0.0558489	0.182903	-0.129389	0.17652	-2.38059	-0.368897	-0.0993589	-0.130059	-0.218339	-0.680456	-0.210992	-0.018242	-0.450085	-0.433256	-0.203515	-0.347641	-1.20556	-0.489225	-0.132837	-0.111608	-0.0475719
CLMN	0.73838	0.612212	0.362908	0.0945576	0.490056	0.734265	0.444024	0.186056	0.0909768	0.145241	0.496185	0.420017	0.325433	0.30391	0.356576	0.234545	0.56169	-2.42595	-0.0185317	0.256508	0.105961	0.0573363	1.14413	-0.374231	0.00369108	0.472015	0.252787	0.292158	0.516467	-0.680201	-0.0627608	0.173568	0.291856	-0.865204
RAP1GAP	-0.497056	-0.0259022	-0.0452686	-0.36717	-0.111795	-0.620795	-0.292033	0.835637	1.00379	0.783249	0.215569	0.111297	-0.0892692	0.553626	-0.149241	-1.0716	-0.492835	4.07443	-0.00706151	0.224149	-0.289266	0.150479	-1.15363	-0.333807	1.17316	-0.617543	-0.81019	-0.114651	-0.318319	0.938309	0.0350739	0.0608475	-0.152105	-1.08757
GNPNAT1	-1.35057	-0.254064	-0.00401402	-0.221761	-0.0277577	-0.132634	-0.334887	-1.00275	-0.367319	-0.213682	-0.641595	-0.326885	-0.321327	0.00612152	-0.187333	-0.343473	-0.0970185	-1.3235	-0.360622	0.0825981	-0.341553	-0.105186	-0.68451	-0.322637	0.184378	-0.443151	-0.312058	-0.0716768	-0.194207	-1.21391	-0.321785	-0.0266909	-0.0779102	-0.118186
SIRPD	0.0149468	-0.184752	0.126305	-0.134612	-0.225333	0.178315	-0.212255	-0.244684	-0.146826	0.104563	-0.335694	-0.565007	-0.230151	-0.39773	-0.0280418	-0.191821	-0.0122386	0.0139278	0.321425	-0.0636384	0.103044	0.477476	1.1642	-0.118813	-0.365493	0.0570149	-0.153647	0.201071	0.285099	-0.428648	-0.0482884	-0.232598	0.0987817	-0.37224
SELPLG	-0.213477	-0.0889495	-0.107069	-0.140981	-0.00046495	-0.148266	-0.0688662	-0.449852	-0.562209	-0.393277	-0.0886121	0.723879	-0.0567245	-0.21329	-0.0349249	-0.559716	-0.214969	-0.204997	0.321376	0.120499	0.365256	0.304482	1.34983	0.0935067	-0.169362	0.987518	0.337253	0.23072	0.934112	0.0381192	0.147877	0.124992	0.456556	-0.793742
C5AR1	1.51794	0.264769	0.113766	0.22084	0.00686197	-0.0622166	0.2079	0.0561373	0.0038546	0.101799	0.172112	0.0997829	0.18265	0.137805	0.119364	0.709325	0.0350875	-2.19547	0.209482	0.070512	0.153492	-0.163528	-0.335197	0.280187	-0.0812167	-0.179975	-0.130697	-0.106859	-0.38378	0.431298	0.196812	0.00805711	-0.0861127	-0.988943
C1orf95	-0.720646	0.247339	0.166624	0.335658	0.28347	0.262695	0.0012578	0.443193	0.34965	0.697595	0.228381	0.0980063	0.191478	0.0132747	-0.0687573	-0.683047	0.29443	-0.180098	0.446214	-0.129969	0.104851	-0.17543	-0.991763	0.227079	0.511411	-0.590745	-0.632556	-0.00861872	-0.0664266	1.85493	0.411771	-0.281876	-0.347924	-0.991763
TBXA2R	0.442639	0.709109	0.511138	1.403	0.28304	0.754802	0.589718	0.335807	0.196749	1.25704	0.662597	1.07431	0.394137	-0.160345	0.0716995	-0.374446	0.219344	-0.0208889	0.161427	0.141438	-0.321907	-0.157297	-0.507658	-0.038031	0.126097	-0.650943	0.398697	0.020281	-0.188163	1.02334	0.0303496	0.125764	0.121385	0.231365
FBXL17	-0.130455	-0.0350655	-0.0762447	-0.705629	-0.0576155	0.053004	-0.0430549	-0.725265	-0.579276	-0.132052	-0.128712	-0.50697	-0.000827381	-0.0119892	-0.0269729	-0.545278	0.0371747	-0.501263	-0.162227	0.0453117	0.0794086	0.0143308	0.0098786	-0.0496735	0.193602	-0.228975	-0.267888	0.00393535	0.0320785	-0.690486	-0.209683	0.0373617	0.133246	-1.43475
MTR	-0.140469	0.0280711	0.0748328	-0.404474	0.17026	0.0457768	0.00448716	0.00735415	-0.0707918	-0.84767	0.015349	0.160062	-0.0561805	0.0625075	0.0567283	-0.50788	0.0155188	-2.35012	-0.0183384	0.129812	-0.159245	0.116876	0.395866	-0.124358	0.107936	0.324301	0.517289	0.336076	0.214408	-1.18553	-0.0698354	0.0977171	0.0960371	-0.95755
TMEM126A	-0.585062	-0.0992274	-0.0848611	-0.0844836	-0.0575882	-0.109854	-0.167137	-0.321044	-0.218542	-0.475024	-0.406423	-0.293986	-0.119643	-0.16094	-0.0488913	-0.776937	0.163826	-2.44466	0.00201321	0.104744	-0.0891765	-0.0236201	-0.315358	-0.017643	-0.128199	-0.212982	-0.18925	-0.0413428	-0.462481	-0.951107	-0.188602	0.0964154	-0.169115	0.895648
SRGAP3	-1.35691	0.240725	0.277077	-0.0589898	-0.0298631	0.28446	0.0556683	-1.16397	-1.36242	-0.986161	0.0571639	-0.723131	0.240932	-0.452152	0.179122	-1.69702	0.284807	1.32005	0.0684049	0.0988318	0.33055	0.385131	1.97443	-0.246114	-0.181956	0.0523878	0.226702	0.777391	0.783167	0.119078	-0.230781	-0.178501	-0.00207059	0.202852
NADK	0.478916	0.123444	0.126906	0.148061	0.352165	0.297378	0.362596	0.593285	0.564706	-0.549885	0.364948	0.231641	0.102441	0.0787853	0.232639	0.673161	0.227446	-1.92212	0.0287509	-0.0119668	-0.00442015	0.102855	0.879045	-0.102163	-0.241386	0.476317	0.934182	0.156901	0.463602	0.11013	0.0762327	-0.0134197	0.158198	-1.3223
HK2	0.78972	0.177656	0.128228	0.136988	0.0405688	0.0854665	0.185368	1.28736	1.20778	-0.128466	0.0110952	2.51469	0.023595	0.261	0.0226871	0.918643	0.138582	-2.12258	-0.173216	0.0180211	-0.365464	-0.374058	-0.552398	-0.260823	-0.0444457	-0.408419	0.21677	-0.428355	-0.330679	-0.199104	-0.0167895	0.00597117	-0.242993	-0.383096
DTX2P1-UPK3BP1-PMS2P11	0.414123	0.775045	0.270655	0.483252	0.303293	0.32858	0.755177	0.70059	-0.0932586	0.335388	0.635104	0.199875	0.381381	0.173736	0.106591	0.259199	0.131173	-0.830056	-0.558514	-0.278698	0.128714	-0.100156	-0.739109	-0.0503875	-0.671015	0.222262	0.470274	0.120868	-0.213242	0.539438	-0.440353	0.0729159	-0.497857	0.872989
RDX	-0.408316	0.157366	0.227879	0.0744648	0.211729	0.258358	0.222703	0.662279	0.837455	0.371314	-0.0693895	0.0927332	0.00470917	0.542472	0.147958	0.883834	0.301527	-2.50155	-0.0394971	-0.066989	-0.632326	0.111893	-0.718782	-0.0258113	0.175437	-0.0780908	0.279926	-0.111548	-0.327818	-1.36138	0.181116	0.0307436	-0.0730437	-0.0837952
DBI	-1.35019	-0.253262	0.019918	0.256713	-0.0779039	-0.226938	-0.285085	-0.46156	-0.331372	-0.255262	-0.260635	-1.07394	-0.150229	-0.394249	-0.19603	-0.347369	-0.190771	1.17024	0.244872	-0.210467	-0.135356	0.156822	0.113799	0.261801	-0.17867	0.205012	-0.598999	0.238418	-0.0600943	0.411095	0.00673803	-0.0569547	-0.1307	-1.63055
CLSTN3	-0.234773	0.0769637	0.116174	0.449967	0.0367441	0.153794	-0.688498	0.972675	1.16523	2.64467	-0.524117	-0.136387	-0.464993	-0.0123591	-0.236017	-0.903953	-0.0954109	1.33256	0.10111	0.382312	0.287211	0.23652	0.0753305	-0.0256763	0.125142	0.383486	1.37904	0.423219	0.276991	2.34318	0.194484	0.431197	0.347124	0.788395
PIK3CB	0.234828	0.222399	0.0686742	-0.386127	-0.0522336	0.0351921	0.0775569	-0.200894	-0.222446	0.198054	-0.163002	0.768451	0.083108	0.138077	0.159981	0.4628	0.120817	-1.97794	-0.0440544	0.182551	-0.102409	-0.146431	-0.411309	0.241746	0.580983	-0.364712	-0.162078	-0.182436	-0.228892	-1.19097	0.0548444	0.00178333	-0.0298755	-0.818517
MDFIC	-0.402841	-0.0360695	-0.107754	-0.355358	-0.0487427	0.0771687	-0.178225	-0.0517751	0.0912571	-0.484692	-0.199966	-0.537603	-0.0825324	-0.0980938	0.00381682	-0.0576599	0.0732704	-2.6308	-0.299453	0.0639893	-0.116055	-0.0177256	-0.3859	0.0763529	0.213122	-0.123904	-0.485721	-0.235753	-0.0676162	-0.802297	-0.257571	-0.112441	-0.0190359	-1.5454
CD9	0.523889	0.123366	0.148474	0.351004	-6.78678e-05	-0.111719	0.123971	0.246672	0.296883	-0.083789	0.230167	0.292789	0.12223	0.170189	0.0630734	1.20869	0.0474738	1.06674	0.102298	-0.128248	-0.106429	-0.230094	-0.0523579	-0.0158974	-0.0160201	-0.36329	0.000915881	-0.177211	-0.410726	1.63023	-0.135334	-0.207493	-0.144904	-1.69834
FAM109A	-0.408787	0.000603861	0.0207052	0.135895	-0.140915	-0.152137	-0.238799	-0.174278	-0.206334	-0.501588	0.0981336	-0.316839	0.0332001	-0.216497	-0.0924714	0.0856242	-0.169143	0.0420464	0.192302	-0.0795149	0.340786	0.149565	-0.101276	0.35467	-0.135136	0.315143	0.0525398	-0.0338402	-0.168168	2.17788	0.177334	-0.0186365	-0.111528	0.926967
ACVR2B	0.53881	0.385881	0.415506	-0.00267182	0.269986	0.480978	0.339315	0.76311	0.786968	0.703942	0.40423	0.73526	0.314509	0.708743	0.267415	0.834651	0.191565	-2.35104	-0.300929	0.203265	0.142449	-0.0415656	-0.198197	-0.365047	-0.0413729	-0.32422	0.772142	-0.15662	0.115184	-0.42869	-0.244949	0.239381	0.178779	-0.333192
DPY19L4	-0.142941	0.0253638	0.02518	-0.251915	0.0937347	0.353916	0.0914379	-0.412879	-0.224051	-0.318868	-0.204221	0.0322798	0.197115	-0.0632589	0.044278	-0.608229	0.235836	-1.38772	-0.0279048	-0.0317448	0.104355	-0.137691	0.0336804	0.0175374	0.145475	-0.00467087	0.278437	0.138918	-0.0816643	-1.46759	-0.27682	0.0236681	0.141748	-0.563307
BAMBI	-0.83916	-0.352556	-0.0692863	-0.246743	-0.443223	-0.465392	-0.420493	0.223105	0.01341	-0.556034	-0.435254	-1.09256	-0.281016	0.101194	-0.544394	-0.066695	-0.471348	-0.451541	-0.303672	0.150652	0.212881	0.294071	0.0594274	0.349409	0.522382	0.0765407	0.0761704	0.634165	-0.153875	1.71081	0.279408	0.247162	-0.363273	0.681817
PCK2	-0.815188	-0.0810619	0.00874974	-0.0236788	-0.0546913	0.0206835	0.0496282	0.109154	0.132821	-0.311449	-0.0885975	-0.533838	-0.135513	0.0625649	-0.0333571	1.96568	-0.201546	0.224887	-0.631555	-0.0742394	-0.196932	-0.354342	-1.84532	-0.636524	-0.329	-1.40083	-0.529479	-0.438873	-0.567164	-0.351106	-0.716938	-0.0842532	-0.236254	-2.40947
KIAA1644	0.518493	-0.325927	0.089368	-0.118291	0.276278	0.504457	0.656183	2.32749	2.38464	0.770421	-0.358226	1.14284	-0.529918	0.462593	0.272779	2.5737	0.198041	-0.893157	0.112066	-0.0874977	-0.614376	0.724899	0.346932	-0.0967623	0.679595	0.477299	0.575527	0.353873	-0.139244	1.70208	0.716234	-0.0201243	0.078297	-0.739998
UACA	-0.484166	-0.0349309	0.0278025	0.0758193	-0.118454	0.0409454	-0.134186	-1.19311	-0.802462	0.403741	-0.176963	0.164487	-0.0155615	-0.474841	-0.120605	-0.357438	0.147925	-3.42004	-0.0718189	0.218422	0.30592	0.273555	0.399762	-0.0572786	0.0646097	0.153799	0.461578	0.270622	0.146485	-0.922248	-0.139147	0.231945	0.242309	-1.66083
ASCL2	0.457641	0.446367	0.389608	0.682231	0.0601523	0.61088	0.577304	0.972072	0.89348	0.527394	0.900971	1.19398	0.189205	0.160418	0.563848	-0.622531	0.364652	-4.17832	-0.347652	-0.0784675	-0.206019	0.0408632	-0.326809	-0.527248	-0.491097	-0.257747	0.0594078	-0.322564	-0.192063	0.355875	-0.618528	-0.256503	-0.250639	-2.38732
BCAR3	-0.699692	-0.135112	-0.0281029	0.0900232	0.139893	0.228618	0.00368268	0.576707	0.48171	-0.0168892	0.0538457	-0.648925	-0.00125593	0.0422957	-0.0569025	0.806775	-0.0197499	-1.31182	0.0654459	0.0887334	-0.315751	0.162384	-1.44378	0.0577575	-0.0224987	-0.127833	-0.800801	-0.195822	-0.606839	1.23791	0.168318	-0.0200371	-0.0262689	1.71932
PLEKHA6	-0.0963453	-0.213237	-0.151359	0.32322	-0.301861	0.136312	-0.120623	1.47007	1.02267	0.702713	-0.119369	-0.0734384	0.124137	-0.202449	0.150742	0.473476	-0.13195	1.94438	-0.137497	0.153022	0.247187	0.197999	0.450267	-1.07996	-0.668511	-0.240968	-0.490923	0.0810059	0.134803	0.807612	-0.543908	-0.37932	0.220148	0.704926
GUCY2C	-0.442415	-0.118856	-0.127982	-0.159442	-0.323805	-0.477094	-0.158407	0.157069	0.231046	0.247106	-0.260545	-0.018894	0.0706208	-0.00188566	-0.00670703	0.355254	-0.134965	-0.794728	0.310374	-0.331471	0.890287	-0.290971	0.0511371	-0.378935	0.0640659	0.146206	0.103135	0.067247	0.39062	0.460082	-0.482254	0.0819574	0.194269	-0.251241
TEAD3	-0.15285	-0.299631	0.0224732	0.0865333	0.00786702	-0.16044	0.12065	0.369277	0.200281	0.554845	0.0841213	0.0463983	0.0530556	0.154959	-0.209474	-0.725141	-0.0323683	2.1992	0.315726	0.368732	0.299097	0.138869	-0.731083	0.604784	0.419501	-0.415396	-0.285795	-0.132421	-0.257225	2.93428	-0.320203	0.449332	-0.208222	2.15044
SESN3	-0.932744	-0.0167361	-0.108191	-1.10858	0.609389	0.620085	-0.0215912	-2.54127	-2.41714	-0.335696	-0.393295	-0.626183	0.111486	-0.743854	0.286095	-0.533576	0.10455	-1.50227	-0.0428796	0.364887	0.555038	0.543674	1.12476	0.270614	0.562151	1.55383	-0.0755734	0.199515	0.958863	-0.452751	0.416372	-0.16241	0.976779	1.21757
CLEC19A	-1.57343	-0.541975	0.0116558	-0.487765	0.37781	0.6507	-0.0019052	-1.31149	-0.896814	-0.0806252	0.13095	-0.439392	-0.277993	-0.274881	-0.46549	-1.0675	-0.146749	-0.441042	-0.0608252	-0.143467	-0.107147	-0.0327919	-0.133753	-0.274288	-0.387135	0.421809	0.155146	0.27657	-0.132496	0.031637	-0.23002	0.204624	-0.0493013	0.457263
DYNLT1	0.407455	-0.00203043	-0.0925707	0.327687	0.107716	0.0438732	0.0114515	1.01235	1.03611	0.220754	0.235276	0.0561716	0.0905472	0.10255	0.161578	0.948004	0.307401	-1.89587	-0.205632	0.016581	0.116591	-0.155045	-0.396695	-0.0742499	-0.304843	-0.294858	-0.152141	-0.178161	-0.149089	-0.661768	-0.258736	-0.159259	-0.04759	-0.90643
ATP2B2	-1.3237	0.0414926	0.308226	-0.632744	0.0784472	0.386318	-0.0788703	-0.735346	-0.845179	-0.243065	-0.220858	-1.06294	-0.15687	-0.62739	-0.116887	-1.39797	0.173417	0.646078	0.308089	-0.0145467	0.186315	-0.453511	-2.05731	-0.194553	0.396822	-0.838716	-1.03611	-0.372212	-0.490172	1.63896	0.241772	-0.110909	-0.101899	-1.44856
ATL3	-0.495964	0.0562941	0.0966818	-0.317771	0.00650924	0.05058	-0.082582	-0.429813	-0.197679	-0.64219	-0.137273	-0.162922	-0.16285	-0.0794404	-0.090819	0.0127643	0.0848862	-1.37863	-0.123426	-0.0162249	-0.0054911	0.0145543	-0.0386255	-0.0199102	-0.00180104	0.0973464	0.21022	-0.0161715	0.0453361	-1.09553	-0.154155	0.0140228	0.168633	-0.00451913
CDK17	0.486618	0.158832	0.21659	-0.418614	0.123598	0.286404	0.0380646	0.367111	0.392955	0.218068	-0.0281794	-0.034297	0.138689	0.211635	0.165858	-0.272233	0.340459	-2.84906	-0.465897	-0.0478801	-0.0530054	-0.198402	-1.40067	-0.299899	0.213964	-0.996322	-0.470569	-0.232909	-0.7031	-0.862856	-0.419634	0.0592815	-0.152289	-1.1051
ATAD3B	-1.12241	-0.138439	-0.0211136	0.20615	-0.221644	-0.177722	-0.159235	-0.597047	-0.313761	-1.45655	-0.44827	-0.872596	-0.0519857	-0.664942	-0.476587	-1.26857	-0.180354	-0.056547	0.159987	0.025674	-0.248174	0.304795	0.221868	0.272047	-0.282695	0.477137	0.812578	0.406227	0.45972	1.14166	0.621524	0.673529	0.352432	2.81612
POMGNT1	-0.229282	-0.292553	-0.0812835	-0.0847939	-0.055981	-0.303214	-0.151021	0.0157049	0.0732669	-0.771782	-0.201674	-0.646668	-0.198304	-0.110241	-0.165542	-0.434503	-0.183272	1.84076	0.489662	0.174962	0.0142684	0.230032	-0.0280577	0.426614	0.36477	0.0677857	0.421318	0.229961	0.0100868	1.13418	0.47611	0.183901	0.0480392	1.27674
HERC2P7	0.524505	0.534784	0.442245	0.700248	0.480295	0.655263	0.397295	0.275522	0.0341052	0.157996	0.579135	0.387132	0.478165	-0.253292	0.183817	-0.512637	0.381486	0.352048	0.547497	0.334849	-0.221179	0.369823	0.842287	0.173784	0.211266	0.30332	1.24292	0.136085	0.821279	0.668825	0.466922	0.711483	0.527527	1.74241
FAM69A	-0.140197	0.252554	0.148133	-0.109877	0.195848	0.356317	0.122348	0.377634	0.402788	0.691134	-0.00666216	0.333717	0.0507861	0.52008	0.164102	1.47076	0.368018	-1.83092	0.0191152	-0.119609	-0.107843	0.207152	0.302607	0.415226	0.207896	0.154915	-0.352397	0.271689	-0.0697425	-0.989395	0.182369	0.0352669	0.116044	0.789643
ZNF79	0.174897	-0.167634	-0.0103846	-0.206104	-0.000153037	0.0300491	0.0785798	0.563046	0.40205	-0.431631	-0.256833	-0.485374	-0.0173141	-0.0461693	0.220823	0.170514	0.085362	-2.14261	-0.285834	-0.14634	-0.184052	-0.0575348	-0.159384	-0.360242	-0.247426	-0.264505	0.197671	-0.0481878	-0.0550505	0.785018	-0.449661	-0.0265778	-0.179297	1.56373
CFL1	-0.82003	-0.222445	-0.159155	0.059734	-0.200722	-0.212606	-0.214697	0.0193174	-0.00429757	-0.613091	-0.194656	-0.609825	-0.116354	-0.358293	-0.160839	0.609174	-0.230397	1.61812	0.207028	0.0306816	0.112277	-0.0225984	-0.30787	0.161057	-0.154831	-0.163741	-0.425137	-0.0186596	-0.0782027	1.12689	0.0898175	-0.0235955	-0.126313	-0.445258
SIRPB2	1.4666	0.241432	-0.314825	-0.207841	0.285776	-0.130775	0.219353	-0.44323	-0.643276	-0.0631631	0.309472	0.547988	0.146013	-0.196687	0.13282	-1.71241	0.161194	-1.68815	0.135299	0.145444	0.42532	0.250789	1.88424	-0.180207	-0.153066	1.0183	0.467075	0.218085	1.16739	-1.28744	0.100791	0.0351178	0.402706	-1.88435
MCM7	-0.0294707	-0.207662	-0.116455	-0.123052	0.0376042	-0.324544	-0.593161	-0.521502	-0.502462	-1.91153	-0.380233	-0.600874	-0.476814	-0.723886	-0.528497	-0.347792	-0.642444	-0.198468	-0.106361	-0.259434	0.0745228	0.107556	0.378432	-0.356597	-0.186036	0.154123	1.03582	-0.101971	0.45722	0.663925	-0.31266	-0.00262828	-0.197319	0.976048
PSMC1	-0.459755	-0.332232	-0.131281	0.300855	-0.119519	-0.180109	-0.216578	-0.0947134	0.0852877	-0.542316	-0.170098	-0.251328	-0.159822	-0.0623744	-0.170386	-0.198199	-0.173414	-0.724942	0.0509974	-0.142385	-0.152098	-0.248927	-0.253223	0.171131	-0.088884	-0.140582	-0.195893	0.0165907	-0.387697	0.0888391	-0.082519	-0.122052	-0.234396	1.81411
TYW1B	0.925308	0.259504	0.0192737	0.434898	-0.0618749	-0.120788	0.425151	1.12479	0.945611	-0.304554	-0.057248	0.025816	-0.087942	0.629238	0.0667833	1.1009	0.0273724	-1.40205	-0.112801	0.134621	-0.547863	0.0370349	-0.395848	0.480235	0.422613	-0.296227	0.239215	0.265992	-0.375445	0.426076	0.134469	0.0993282	-0.320358	1.35834
BYSL	-1.09949	-0.510296	-0.331412	-0.115099	-0.390691	-0.169104	-0.344246	-0.290829	-0.306157	-1.32397	-0.596944	-1.07279	-0.242876	-0.385582	-0.470784	-0.734437	-0.563158	-1.14514	0.0814237	0.180847	-0.0893083	-0.00418767	-0.00794903	0.0216084	-0.060149	-0.120045	0.234561	0.336566	-0.0117521	0.339044	0.112639	0.00291987	-0.205726	1.34343
GLRX2	-0.559298	-0.0175826	0.108002	0.252447	0.303655	0.147743	-0.0856527	-0.148733	0.0758793	-0.130089	-0.133833	-0.417195	0.0167405	0.10174	0.181239	-0.667569	0.300446	-3.75825	-0.480245	-0.0971142	-0.212847	-0.426943	-1.52697	-0.225152	0.20828	-0.660116	-1.12331	-0.348597	-0.744707	-1.18131	-0.801309	-0.0639938	-0.273837	0.239807
RGPD5	0.379884	0.258232	0.13065	-0.202902	0.205358	0.221087	0.0834419	-0.0778409	-0.327363	0.38974	-0.0874964	0.113456	0.12452	-0.105219	0.0355864	-0.579835	0.0119904	-0.741377	0.0562701	0.128927	0.206678	-0.0412705	-0.519175	-0.02223	0.135886	-0.168127	0.277254	0.109083	-0.139199	-0.410004	-0.0762223	0.259294	0.115256	1.56061
RPAP3	-0.669602	-0.192822	-0.056712	-0.166441	0.0205401	-0.152066	-0.0123541	-0.587078	-0.231116	-0.29382	-0.382517	-0.447528	-0.110716	0.0501226	-0.0394095	-0.332074	0.100901	-3.75211	-0.0209616	-0.0646776	-0.0684416	-0.0311236	-0.141658	-0.1146	0.124982	-0.228173	-0.300798	0.0980478	-0.0856947	-1.24103	-0.330741	-0.09061	0.0268844	-0.100504
MPST	0.655479	-0.0996736	-0.168684	0.32688	-0.233195	-0.213185	0.119786	0.259446	0.130671	-0.361705	0.158544	-0.013611	-0.188517	0.182278	-0.195154	0.0332847	-0.103639	-1.14892	0.353791	0.0560006	0.0322587	0.197308	1.00615	0.19145	-0.370447	0.603929	0.964043	0.239383	0.473624	1.31593	0.341662	0.0782591	0.324231	1.02864
HLTF	0.428308	0.170193	0.0672159	-0.613918	-0.0841581	-0.011746	-0.156765	-1.16252	-0.998453	0.143871	-0.492514	-0.138978	-0.133299	-0.0144888	-0.0468524	-0.457085	0.0760927	-2.747	0.0895438	0.106409	0.101826	0.020838	0.195833	0.0949463	0.226891	-0.126513	-0.0285371	0.539678	-0.0733065	-2.3181	-0.244979	0.177702	0.00431122	-0.206822
JARID2	0.413137	0.141326	0.0753452	-0.0760612	-0.102503	0.0525912	-0.0206601	-0.318798	-0.332073	0.788267	-0.0482263	0.18312	0.0583634	0.105236	0.0418326	1.35146	-0.0200473	-1.57743	-0.205557	0.0180844	-0.0993045	-0.177644	-0.49407	-0.145486	0.296359	-0.482644	-0.569764	-0.194299	-0.591267	-0.048102	-0.334936	0.00630131	-0.28604	-0.225957
SERPINF1	-1.39659	-0.0806169	0.0112854	0.108098	0.356606	0.353859	0.369599	-0.175444	0.148154	0.661719	0.114931	-0.113256	0.197624	0.216642	-0.00428314	-0.898938	0.0711922	-0.62279	0.105821	0.0463937	-0.095748	0.100272	0.973687	-0.184124	-0.0870078	0.892208	-0.368192	0.383889	0.439023	0.472764	-0.127838	-0.05607	0.289813	-1.26921
HCG11	0.216379	-0.123113	-0.0355613	0.295982	-0.0309195	0.308631	0.102666	-0.382075	-0.26984	0.100652	-0.148263	-0.00885125	-0.0140451	-0.243886	-0.00701441	-0.642136	0.0948334	-2.44256	-0.357121	0.104944	-0.0614222	0.0717619	-0.218242	-0.22036	-0.187683	-0.0961006	0.249119	0.110595	0.099048	-0.96325	-0.350134	-0.0401472	0.0025339	-0.957757
MEF2A	-1.2168	-0.0154958	0.0176788	-0.405116	-0.071602	0.173082	-0.132705	-0.132739	-0.162258	0.388353	-0.143301	0.505139	0.00389115	-0.0277661	-0.0849044	-0.52832	-0.0544073	-1.24407	-0.240584	-0.0187273	-0.148043	-0.341599	-1.05027	-0.126993	0.149077	-0.587139	-0.0920428	-0.134111	-0.557659	0.21976	-0.261991	-0.0377022	-0.256913	-0.499587
PSMB5	-0.567519	-0.272385	-0.156546	0.094554	-0.109499	-0.207105	-0.24052	0.0278702	0.108522	-1.15475	-0.308956	-0.624032	-0.227579	0.00452824	-0.270623	-0.402158	-0.0856024	1.1214	0.139124	-0.100418	-0.206188	-0.113382	-0.0737677	0.230027	-0.0411146	-0.251296	-0.0210696	-0.0478798	-0.277421	0.606584	0.0494275	-0.0725127	-0.112927	2.03008
COQ3	-1.14141	-0.623622	-0.647415	-0.263751	-0.315983	-0.26155	-0.569862	-0.454339	-0.462702	-0.34548	-0.846289	-0.957751	-0.790408	-0.820092	-0.551573	-1.31603	-0.673912	-1.54863	0.117474	-0.0460768	0.100229	-0.290855	-0.566928	0.388566	-0.21876	-0.531402	-0.357239	0.229022	-0.349562	-0.987911	-0.152632	0.197457	-0.12704	0.332396
CLDN16	0.426218	0.560826	-0.382582	0.791179	-0.359272	0.0398279	-0.478689	-0.180996	0.23525	0.141145	0.853223	0.237579	0.0941324	-0.103404	-0.0869593	-0.340717	-0.0482928	-0.00349879	0.269285	-0.504918	-0.476816	0.135543	0.438617	-0.656569	-0.528283	-0.34371	0.393168	0.264789	0.369091	-0.33437	0.392466	0.392509	-0.204738	0.768928
LOC100506127	0.798075	0.777682	0.59604	1.267	0.688047	0.866111	0.331301	0.533968	0.228395	0.846233	0.93652	0.977402	0.471665	0.196411	-0.011395	0.134481	0.580561	-0.6953	0.097187	0.0238324	-0.144546	0.104034	0.00580727	-0.320137	-0.230163	0.389474	1.13092	0.157414	0.820109	0.844763	0.0230903	-0.0724048	0.432652	0.765446
LOC101927575	0.431498	0.793183	0.032928	0.154724	0.236215	0.624877	0.49101	0.186789	-0.0643414	0.202743	0.00137822	0.39822	0.0638252	-0.129022	-0.0489515	-0.271104	0.00177855	-0.549486	0.345786	-0.046787	-0.0383523	0.133892	0.141346	-0.362204	-0.127472	0.171528	0.290451	0.134226	0.121949	0.483629	0.389046	0.268431	0.58855	-0.447945
PES1	-0.494207	-0.114414	0.0402254	0.203059	0.0142833	-0.0486897	-0.201987	0.256905	0.01945	-1.36242	0.07009	-0.220639	-0.0978809	-0.0618382	0.00458022	-0.205912	-0.0125914	-1.68222	0.209746	0.0616374	-0.0770414	0.100041	0.403262	0.0613442	0.0037637	0.0701905	0.611312	-0.0415121	0.132193	-0.214311	0.0546211	0.0836329	0.0107309	1.26565
NEDD8	-0.346153	-0.140834	-0.0260409	0.273404	-0.0685803	-0.301322	-0.265739	-0.0695974	-0.0812747	-0.378038	-0.213946	-0.565918	0.0306529	-0.246165	-0.0482329	-0.291332	-0.131974	1.18786	0.471764	-0.0827122	-0.0775143	0.112641	0.411387	0.476169	0.0272868	0.49209	-0.136411	0.152393	0.0173385	0.690804	0.350425	0.0170799	-0.207971	0.59548
MAP1LC3B2	0.742603	1.20712	0.904098	1.45327	0.842706	1.63138	1.17598	1.09954	1.10004	0.38119	0.808913	0.308588	1.13006	-0.327312	0.412139	0.854184	1.09638	0.201443	-0.167491	0.0600841	0.162084	-0.0977675	0.935963	0.453722	-0.263636	-0.283486	1.4347	0.425074	0.256248	1.95358	0.243373	0.150641	0.331955	2.06213
FCHSD2	-0.641464	-0.244159	-0.0977793	-0.758497	0.00321262	-0.140452	-0.195484	-1.02016	-0.968593	-0.523874	-0.138407	-0.666102	-0.17943	-0.312613	-0.220172	-0.517885	-0.264226	-1.7712	-0.0356301	-0.00419709	-0.00735146	0.124546	0.150967	-0.20393	0.0759507	0.239146	-0.201727	0.00683962	0.22149	-0.759536	-0.19832	-0.138588	0.252126	-1.69195
DHX37	-0.416993	0.069259	0.0792417	0.13314	0.240031	0.0652466	0.0431884	0.732291	0.48173	-0.906518	0.01858	-0.0928397	0.0922303	0.207066	0.162952	0.0957075	-0.0333141	-2.16134	0.165372	0.0663093	-0.141109	0.20582	0.424283	0.0425784	-0.0983526	0.0387491	0.484931	0.247697	0.24475	1.04987	0.271197	0.00129261	-0.241122	1.02903
ASNA1	-0.35644	-0.165676	-0.102716	0.112414	-0.038325	-0.13556	0.0487221	0.281427	0.294284	-0.808532	-0.0326767	-0.306529	-0.0714204	0.0392479	-0.00601895	-0.0646659	-0.124848	1.19459	0.0627287	-0.242054	-0.0115147	-0.0763648	0.225096	-0.0987489	-0.129164	-0.0175774	0.127659	0.0240567	-0.0420586	0.730658	-0.044655	-0.0620469	-0.127497	0.867156
RP9P	0.261346	0.511693	0.261463	0.666229	0.253605	0.163292	0.28272	-0.122573	-0.0258783	0.323042	0.243292	0.0681558	0.121656	0.0589708	0.173083	-0.46632	0.284757	-0.514185	-0.23641	-0.417827	-0.262599	-0.426483	-0.85118	-0.00492866	0.0417087	-0.671174	0.14011	-0.314425	-0.133163	0.0777571	-0.209748	-0.415651	-0.0691362	1.08243
CHCHD10	-1.41883	-0.39925	-0.0224742	0.310951	-0.255787	-0.371847	-0.292912	-0.308081	-0.294576	-1.12275	-0.0315118	-0.385813	-0.180549	-0.231261	-0.0932136	-0.301513	-0.361083	0.314128	0.0994544	0.00301936	0.237787	0.000864049	-0.166796	-0.285349	-0.324649	-0.446574	-0.208645	-0.0306725	-0.159897	0.213972	-0.19869	-0.225371	-0.390547	-0.646502
CD163	-1.00194	-0.126856	-0.195609	-0.109124	-0.139104	-0.169514	-0.207296	-1.2569	-1.31684	-0.705763	-0.197045	-1.26182	-0.155394	-0.76182	-0.0701315	-4.158	-0.193387	-1.77683	0.0421912	-0.20119	0.160155	0.177724	1.05963	-0.147592	-0.765628	0.782851	-1.91203	0.0957942	0.692306	-3.22669	-0.336047	-0.231047	-0.163274	-2.97768
MINA	-0.575196	-0.0307123	0.0481661	-0.234448	-0.0098199	-0.109699	-0.091993	-0.41714	-0.166686	-1.0339	-0.151823	-0.815261	0.116915	0.125677	-0.0765837	-0.506524	-0.132093	-2.96444	0.0632807	-0.182855	0.174849	-0.167188	-0.215797	-0.110288	-0.134099	-0.13417	0.124072	0.012573	0.064157	-1.6878	-0.229153	-0.00753641	-0.149459	-0.982338
UST	1.21936	0.600449	0.160004	0.38973	0.343465	0.652279	0.806492	0.338025	0.434743	1.70035	0.696232	0.373571	0.394597	0.179518	0.454232	1.31527	0.153432	-0.561928	0.22983	-0.254712	-0.067179	0.360896	-0.197821	0.282301	-0.136039	0.105537	0.582799	-0.0643886	0.322996	1.52534	0.178963	0.35632	-0.0894052	2.76266
GPAT2	-1.83636	-0.212782	-0.0109023	0.0747103	-0.0427899	-0.124965	-0.34822	-0.827271	-0.885658	-0.767656	-0.130918	-1.14051	0.0617398	-0.559621	-0.0772527	-2.07383	-0.0586208	1.32225	0.49045	0.325093	0.14551	-0.149946	-1.40872	0.0499103	0.234038	-0.828078	-0.792155	0.0166406	-0.00758622	1.66205	0.153047	0.226119	-0.28904	-1.88863
CD276	-1.40068	-0.28736	-0.088705	-0.147816	-0.222176	-0.362655	-0.315389	-0.388958	-0.479981	-0.198813	-0.265204	-0.892179	-0.229633	-0.583216	-0.281818	-0.214377	-0.357077	0.786598	-0.00109223	-0.0034397	0.176889	-0.167595	-2.01042	0.16551	0.162664	-0.792639	-0.739338	-0.189768	-0.868506	1.15447	0.11567	-0.0266645	-0.332928	0.538563
C1orf85	-0.181294	-0.127539	-0.101628	0.14009	-0.234498	-0.00844143	-0.12793	-0.232278	-0.246512	-0.0879896	-0.0631303	-0.269707	-0.018225	-0.169295	-0.118416	-0.827491	-0.171484	0.814991	0.126095	-0.0660527	0.110095	0.0197847	0.320881	-0.0277839	-0.216676	-0.0301515	-0.0289365	0.268421	-0.157043	0.867197	-0.0554928	0.0838607	-0.100105	-1.09103
ITGB8	2.12031	0.474653	-0.087595	-0.594473	-0.154749	-0.172163	0.176671	0.0404934	0.117485	0.656743	-0.0574567	0.500417	-0.13447	-0.101843	-0.0527282	0.383548	0.380692	-1.35307	0.220797	-0.263605	-0.0684772	-0.330726	-1.45002	0.539279	0.631337	-0.430175	0.670496	-0.27965	-1.23306	-1.15649	1.24615	0.376201	-0.703603	-1.07134
FAM157B	0.191615	0.765608	0.894332	0.392173	0.917962	0.0115825	0.730082	0.453679	0.285633	1.10925	0.901712	0.644246	0.478698	0.305968	0.114698	0.457345	0.863185	-0.498056	-0.380965	0.123065	-0.0876386	0.293529	0.00537868	-0.024754	-0.53954	0.437187	1.34153	0.277151	0.485581	1.04023	-0.168429	0.620285	0.417889	-0.0453332
TRIM9	-0.0536917	0.223021	0.302429	0.347021	0.281248	0.109793	0.082459	0.730904	0.814487	0.453631	0.129584	0.273035	-0.197605	0.15217	0.784038	0.807686	0.209359	-0.453317	-1.07289	0.105574	-0.703928	-0.497068	-2.94282	-0.310881	0.820255	-1.04735	-1.5476	-0.937296	-1.25313	-0.136816	0.0989075	-0.105536	-0.560564	0.592456
WNT2B	0.126099	0.659574	0.161807	0.618272	0.371257	0.609085	0.687244	-0.0410305	-0.332005	0.873679	0.655651	0.741053	0.62935	-0.133071	0.307055	0.163508	0.535619	1.65525	0.384172	-0.061229	-0.167975	0.0514804	0.753171	-0.0528061	0.241774	0.85029	0.266156	0.133434	-0.0770476	0.0389356	-0.0913708	-0.02576	0.412603	0.17306
TRIM3	-0.229454	0.243064	0.0138401	0.103608	0.119642	0.347984	0.225125	0.432165	0.316724	0.0263855	0.289107	-0.247427	0.143804	0.327916	0.141698	0.504772	-0.0858883	1.15705	0.218227	0.194566	-0.00578379	0.0543211	0.386595	-0.00141207	-0.241373	0.318699	0.646613	0.420679	0.239097	0.859345	0.168573	0.180181	-0.133412	0.673914
RIN1	0.802554	-0.00573178	0.0990935	0.386614	-0.0598993	-0.102862	-0.108731	0.45585	0.277041	-1.20868	0.209828	0.357137	-0.0745806	-0.102401	0.00434144	-0.409242	0.0110647	-1.14043	-0.206086	-0.254984	-0.0749322	-0.151204	0.82014	-0.257539	-0.505003	0.165204	0.374546	0.082061	-0.0247513	-0.682902	-0.425234	-0.178317	-0.494172	-0.319467
ITPRIP	0.149186	-0.000416725	0.0989935	-0.222951	-0.0988162	-0.305558	-0.207936	-0.0857453	-0.0927528	0.237287	-0.292033	-0.0123443	-0.142449	-0.286489	-0.0333757	-0.367633	-0.269136	-3.92486	-0.431189	0.113881	-0.174763	-0.232408	-1.61229	-0.0562848	0.529816	-0.924351	-0.775494	-0.451116	-0.668971	-0.95115	-0.127735	0.0625394	-0.229317	-0.164896
ROMO1	-0.179309	-0.245315	-0.298	0.440323	-0.0318437	-0.499636	0.00098506	-0.0604899	-0.0551503	-0.310564	-0.260033	-0.421571	-0.271507	-0.207119	-0.158695	-0.0354579	-0.216201	1.41595	0.288956	-0.0899962	-0.0112088	0.120172	0.254474	-0.0354295	-0.0452465	-0.0510945	-0.333307	0.0457102	-0.211291	0.695533	0.0986145	-0.0837245	-0.179881	0.561458
FAM63B	0.214067	0.342062	0.229548	0.230427	0.166204	0.365668	0.146677	-0.0110976	0.147586	0.554202	0.0487691	0.601636	0.0866628	0.181162	0.0357905	0.397109	0.207246	-0.974325	0.0723272	0.0406139	0.280965	0.00467025	-0.597294	0.190258	0.417811	-0.367209	0.0713206	0.149268	-0.521332	-0.740915	-0.11233	0.0543072	0.125058	-1.40226
LRP6	0.565833	0.124	0.367185	0.0131416	0.412281	0.354751	0.326926	0.0537209	0.326367	1.93636	-0.222464	0.450513	-0.20713	-0.1319	0.335537	0.793466	0.0706528	2.5512	-0.0262321	0.335576	0.275011	-0.0655329	0.406215	-0.0196775	0.145317	0.367783	0.316883	-0.169384	0.300733	-0.351701	0.332925	0.338689	0.078333	1.08443
RPL37	-0.15036	-0.211873	-0.318834	0.263131	-0.22378	-0.44837	-0.357653	-0.263269	-0.341531	-0.115795	-0.0987938	0.0374406	-0.108389	-0.0633633	-0.111085	-0.543644	-0.251567	1.18279	0.116589	-0.00975749	-0.132613	0.0939276	0.613875	-0.269757	-0.247274	0.119869	0.467971	0.14723	0.310466	-0.267179	-0.0333271	-0.184365	-0.118163	0.939095
FAM195B	-0.271636	-0.163892	0.0803167	0.252431	0.148069	-0.0344553	0.100821	0.0413426	0.00839034	-1.16338	0.1522	-0.309646	0.0562344	0.0890276	0.154326	0.899144	0.164663	1.22094	0.0812624	0.054897	0.197011	0.384437	0.619758	0.0863628	0.250824	0.26306	1.10045	0.31022	0.258597	0.115261	0.294106	0.312163	-0.180571	0.566454
FUT2	1.23389	0.740262	0.458842	1.48407	0.776163	0.58033	1.03305	0.886343	0.319464	1.27529	0.735129	1.08809	0.485695	0.243147	0.354994	0.498721	0.589584	0.251505	-0.0119008	-0.0748363	-0.419939	0.178906	0.0977149	-0.370759	-0.50275	0.299641	0.655463	0.3897	0.0297149	1.49257	0.139753	-0.158156	0.136332	0.614526
C6orf226	0.211244	-0.475913	-0.0476398	0.162134	-0.291372	-0.677316	-0.221136	0.858633	0.461471	-0.467584	-0.00957519	-0.402496	0.0841813	-0.410725	-0.264601	-0.00896392	-0.509291	-0.397836	0.233652	0.0593399	0.318843	0.19686	0.172797	0.0434538	-0.00988802	0.109347	0.995536	0.344302	0.610586	0.78121	0.453456	0.392684	0.13246	-0.570126
MAN1B1	0.167811	-0.0863108	-0.0923519	0.251165	-0.136767	-0.260041	-0.0481663	-0.173146	-0.1529	-0.756131	0.153813	0.09699	-0.0436238	0.0413015	-0.124308	-0.219912	-0.0785803	0.560703	0.104269	0.084138	0.148996	0.0850125	0.2949	-0.000770729	-0.00607924	0.0157986	0.43821	0.0779305	0.141148	0.1842	0.0205739	0.0311939	0.0858943	-1.29347
APOL1	0.0514522	0.239632	0.153831	1.04931	0.250134	0.36381	0.184725	1.73866	1.78709	0.758937	0.408283	0.333014	0.14467	0.337614	0.0583727	0.586459	0.125921	0.124527	0.00677316	-0.0914929	-0.00823438	0.129186	0.385434	0.0566012	-0.280799	0.204379	0.513575	0.0431448	0.286884	0.817652	-0.0868179	-0.0564619	0.181255	-0.0715618
THBD	2.85678	-0.205076	-0.498087	-0.336663	-0.668228	-1.36746	-0.393269	0.235527	-0.033061	-1.02259	-0.60065	0.24109	-0.483215	-0.751417	-0.587889	0.732653	-0.857747	-0.174881	0.476633	0.266093	0.391139	0.0233518	0.325403	0.132328	0.593852	-0.265775	0.327981	0.421886	-0.0547285	1.94948	-0.206155	-0.0751681	-0.180189	3.38538
LETM2	1.23314	1.13158	0.364283	1.42078	0.629723	0.779564	0.777754	1.10812	0.529886	1.17301	0.89948	1.13065	0.391167	0.346068	0.610507	0.748749	0.814824	-0.0941228	-0.118324	0.0574483	0.192737	0.228376	0.0253006	0.158227	-0.14334	0.119148	0.0672113	0.160542	-0.00829967	0.212159	0.321867	-0.266101	0.0424902	0.212782
TOM1L2	-0.0781332	0.182235	0.219499	-0.012884	0.384091	0.372467	0.208655	0.480322	0.337598	-0.158231	0.371194	-0.123584	-0.0165663	0.486475	0.223448	-0.59753	0.334075	-0.377954	0.176576	0.258342	0.293145	0.436097	0.741435	0.0784241	0.0903535	0.421853	0.913223	0.161697	0.709394	0.887243	0.287654	0.361511	0.406453	2.05827
C10orf128	-1.23467	-0.321182	-0.218899	0.0456891	-0.337386	-0.383826	-0.331626	0.611392	0.736245	0.172799	-0.219998	-0.690224	-0.445894	-0.300128	-0.374001	0.0543272	-0.268118	-0.655859	0.422531	-0.260616	0.205251	-0.24912	1.55872	-0.132071	-0.985785	0.431957	-0.685417	0.317052	0.693658	1.8929	-0.513093	0.0835204	-0.756872	-0.905172
APOC1	-0.636315	-0.232296	-0.20373	0.732462	-0.188502	-0.423926	-0.263874	0.346705	0.361633	-0.0597984	0.201384	-0.289926	0.116683	0.260734	0.0761138	-0.909346	0.601481	1.31372	-0.238294	-0.226736	-0.666857	-0.0841304	-1.13179	-0.516993	-0.564836	-0.388023	-0.128974	-0.149003	-0.583048	0.859003	0.357553	0.177376	-0.842743	-2.12981
CCL18	-1.91937	-0.207153	-0.248175	-0.552179	-0.277021	-0.168668	-0.260071	0.150728	0.2689	0.935052	-0.49907	-0.294993	-0.514171	-0.264784	-0.223857	-1.12169	-0.453914	1.15335	0.0201613	-0.144726	0.0951318	0.0738989	0.413408	0.242927	0.195459	0.257719	-0.429102	0.0195786	0.0946977	0.499278	0.0331561	-0.159628	-0.0289671	0.147268
RMND1	-0.481012	-0.256635	-0.278771	-0.0478402	-0.121987	-0.259524	-0.338952	-0.513207	-0.490056	-0.472354	-0.404884	-0.274814	-0.138234	-0.135401	-0.258498	-1.02274	-0.200063	-2.58235	-0.157928	-0.013669	0.00464845	-0.220158	0.182369	-0.0990623	-0.0929997	0.10003	0.245288	0.222563	0.0892157	-0.947408	-0.0653612	0.0276166	0.0141655	-0.685835
LINC00700	1.14672	0.548273	0.962166	0.777321	0.995181	0.709342	0.94589	0.343693	0.0974668	0.821631	0.850667	1.09306	0.519959	0.424903	0.717644	1.23507	0.352039	-0.398691	1.30848	0.530763	-0.0859416	0.298015	0.0535073	0.39388	0.194335	0.224459	-0.311198	0.584771	0.43994	-0.0455955	-0.21178	0.3512	0.094484	0.0502809
BUB1	-1.87145	-0.509706	-0.27718	-0.979374	-0.202335	-0.447228	-1.0485	-2.43075	-1.84418	-2.67608	-0.915689	-1.62467	-0.925192	-1.32295	-0.959635	-2.55081	-0.794648	-1.45562	-0.62379	-0.235794	-0.658521	-0.203689	0.521358	-0.18908	-0.44475	0.368994	0.238544	0.252365	0.256041	0.421179	-0.0348983	0.0626383	-0.0915219	0.850923
SMPDL3A	2.29592	0.702053	-0.226045	0.306797	0.190465	0.165652	0.249185	-0.00787193	0.260269	-0.517066	0.37566	0.226836	0.435079	0.165172	0.486198	-2.0672	0.76115	-0.334804	-0.00929441	-0.0426809	0.352697	-0.467514	0.957071	-0.173525	0.348061	0.0177412	1.19695	-0.0955582	0.142809	0.761175	0.791558	0.777887	-0.483364	-0.604566
MIEF1	-0.424746	0.0109046	0.0502443	-0.130307	-0.037503	0.0521495	-0.137551	0.0616092	0.00310317	-0.417835	-0.119635	-0.343749	0.0605912	0.0351087	-0.0146272	-0.420612	0.0316688	-2.93646	0.0433928	0.0541893	0.0754669	-0.0922968	-0.375746	0.179359	0.163513	-0.213566	-0.141776	0.14158	-0.195012	0.0771019	0.049529	0.000931397	-0.161229	0.532795
C17orf77	0.715462	0.185528	0.466272	0.421896	0.308244	0.915208	0.681646	0.167971	0.285181	0.667113	0.215295	0.50892	-0.223894	-0.339113	0.0450214	-0.224483	0.213414	-0.662533	0.0340538	-0.331368	-0.200424	0.0594248	0.221397	-0.264948	-0.0176403	0.250667	0.676072	-0.157622	0.108111	0.356217	0.0413375	-0.0436479	0.440627	0.240899
C5orf22	-0.0504737	0.0797944	0.0528687	-0.500305	-0.0524016	0.117461	0.0215318	0.0417057	0.221536	-0.214405	-0.203237	-0.0939401	-0.0903589	0.090078	0.00593342	-0.201253	0.147043	-2.23457	-0.251009	0.0835935	0.246728	-0.000456401	-0.110386	-0.016714	0.0613722	-0.238815	-0.38916	0.0254953	-0.27143	-1.24751	-0.142818	-0.0547564	0.168221	-0.104944
MGME1	-0.720099	-0.136035	-0.151421	-0.0050139	-0.0408695	0.0688835	-0.100954	-0.338099	-0.110725	-0.237443	-0.180451	-0.854102	-0.174852	-0.349689	-0.0226009	-1.40979	0.0320071	-1.90879	0.0890995	-0.114674	0.0884999	-0.0170996	0.0284272	-0.0772019	-0.067352	0.141278	0.068934	0.0912702	0.13246	-0.467742	-0.108594	-0.0230635	-0.0372498	-0.852668
LOC283045	-0.376198	0.206776	0.232516	0.107593	0.156867	0.580034	-0.189444	0.20507	-0.326039	0.3896	-0.0193071	0.00985933	-0.189517	-0.319688	0.168728	-0.445415	0.160725	-0.00192122	-0.110192	0.592019	-0.120973	0.0115774	-0.369904	0.019687	1.04617	-0.536112	0.200475	-0.131253	-0.433284	-0.497576	0.626189	0.407547	-0.414487	0.665193
MCAT	-0.0273569	-0.197551	0.0619596	0.343177	-0.279375	-0.150578	-0.0768904	0.307051	-0.0996536	-1.08745	-0.457386	-0.516825	-0.421745	-0.212755	0.0227977	-0.119571	-0.0660497	-1.68657	0.241231	0.374015	0.0568329	0.230978	0.702622	0.22776	0.176438	0.533836	0.417245	0.398291	0.667999	1.34248	0.485821	0.221749	0.267063	1.41593
HSPA5	-1.46002	-0.505275	-0.128683	-0.263221	-0.304507	-0.42402	-0.301888	-1.09296	-1.08129	-0.571861	-0.457535	-0.814009	-0.311159	-0.781921	-0.388998	-1.21392	-0.397255	0.457054	0.196453	-0.00780767	0.00207812	-0.138241	-0.0634765	0.360263	0.0167395	0.297535	-0.272211	0.171818	-0.237993	0.286776	0.342976	0.0457177	-0.132933	4.85406
ADORA2B	2.17449	0.657287	0.416645	1.00899	0.334984	0.412365	0.50445	1.56142	1.41461	0.91945	0.518243	0.723986	0.354336	0.43716	0.0300768	1.59632	0.0813439	0.954918	0.22781	0.0635688	-0.0419497	-0.0213823	-0.0751461	-0.0750371	-0.616194	-0.457064	0.129181	0.806634	-0.526089	0.442807	0.325853	0.178775	-0.189339	1.61522
STOM	-0.704173	0.0303871	0.0304719	-0.12398	0.0405935	0.0159846	-0.0468853	0.432516	0.491292	0.137708	-0.206806	-0.277646	-0.056374	-0.130963	0.00495903	-1.47375	0.121195	-0.574799	-0.105727	0.0106156	-0.0724357	0.0912146	-0.0697688	0.042691	0.0977531	0.266335	0.0634293	-0.0357072	0.160913	-1.0981	0.0126869	-0.0333896	0.2092	-1.7882
ZCCHC2	-0.0564097	0.164747	0.190829	0.129392	0.144298	0.281718	0.198766	1.50956	1.53123	0.667489	0.235991	0.943076	0.182786	0.528024	0.143444	0.467496	0.258796	-3.0541	-0.0946897	0.119407	-0.0169341	-0.0435714	-0.723565	-0.0761013	0.118608	-0.251879	0.116483	-0.304555	-0.385619	0.900539	-0.128998	0.0328301	0.041641	-1.19449
C5orf66	-0.254069	0.690603	0.331131	0.0636783	0.323502	0.801002	0.498491	0.746714	0.262156	0.300634	0.390527	0.847223	0.202361	-0.0622369	-0.280552	-0.00708942	0.592128	-1.12857	0.248624	0.188529	0.295216	0.545012	0.733965	-0.181373	0.31857	1.00556	1.13804	0.69479	1.04244	1.36201	0.662121	0.604324	0.92416	0.800392
AIM1	-1.04057	-0.173732	-0.0204482	-0.635689	0.20049	0.241208	-0.00904374	0.249663	0.216871	0.429832	-0.17676	-0.539129	-0.111072	-0.212663	0.0433219	-0.857701	-0.00188246	-3.6741	0.0163409	0.0698484	0.113805	-0.117383	-0.325587	-0.0282433	0.131219	-0.0347819	-0.107601	0.0192769	-0.0134299	-0.174889	-0.0397648	0.0569294	0.228638	-1.6093
SYNM	0.422195	0.223007	0.00894501	0.460678	0.0745319	-0.101093	-0.160356	1.12661	0.830596	0.237159	-0.3085	0.173013	0.0732746	-0.168267	0.277571	0.315385	0.12842	-1.06575	-0.0236289	0.446758	-0.00437023	-0.165261	0.292254	-0.203085	0.438124	-0.438269	-0.112528	0.122873	-0.19969	2.32032	-0.152731	-0.199909	-0.118792	3.55511
CAPS	0.641344	0.873696	0.542247	1.06538	0.683311	0.466299	0.603833	0.795001	0.526569	0.0264888	0.651022	0.363125	0.375467	0.429062	0.365604	0.512685	0.401178	1.35743	-0.41863	-0.376838	-0.910431	-0.303073	-0.209882	-0.915683	-0.464648	-0.299481	0.377754	-0.249806	-0.0756476	0.282303	-0.596913	-0.207838	-0.458264	0.132097
CCL5	-0.485641	0.311844	-0.0677873	1.24184	0.347101	0.0906415	0.0728784	1.81209	1.9145	0.791167	0.289093	0.630047	0.0427183	0.107449	0.00398724	-0.62244	0.302254	2.00603	0.25927	0.214785	0.197991	0.549853	1.02006	0.526678	1.16827	0.49114	-0.06694	0.5045	0.574485	1.24797	0.679401	0.158811	0.0883348	-1.13205
TPRA1	1.08981	0.284848	0.177275	0.562008	0.178876	0.133337	0.366932	1.02804	0.916192	-0.508321	0.507948	0.123863	0.21786	0.510629	0.182716	1.24445	0.297509	-1.79709	-0.0715254	-0.155206	-0.197449	-0.0429923	0.211428	-0.211896	-0.156161	-0.183229	1.48874	0.103563	-0.107808	1.11203	0.073544	-0.0624125	-0.222881	1.35776
CDC42SE2	-0.184995	-0.0440253	-0.00948397	-0.568024	0.171759	0.18602	0.0737668	-0.427214	-0.142817	0.298805	-0.207169	0.491649	-0.00311104	-0.0367199	0.0829821	0.4645	0.194472	-4.11167	-0.181215	0.00632886	-0.0285094	-0.0142624	-0.00308383	-0.0228614	0.0313357	0.0842316	-0.269256	-0.0963147	0.0268362	-1.56796	-0.135388	-0.0670095	0.0578847	-0.721897
ADAMTS14	-0.047679	-0.0453829	0.155591	-0.0831433	0.939609	1.07926	0.612301	0.563639	0.607846	0.709502	0.10384	0.078609	-0.252447	-0.184121	-0.0236384	2.52748	-0.128721	-0.73911	-0.194943	-0.0197788	-0.170711	-0.493374	-0.540219	0.105964	-0.235521	-0.256564	0.21678	-0.364777	-0.505812	-0.741315	-0.0838186	-0.535476	0.0243877	0.471171
WDR62	-1.13962	-0.241392	0.151546	0.00774462	-0.0864764	0.155137	-0.146226	-0.508629	-0.508926	-1.38917	-0.230554	-0.82041	-0.369636	-0.43794	-0.206849	-1.92179	-0.514442	0.248924	0.303496	0.28233	0.158512	0.040185	-0.113295	0.0771233	-0.147132	-0.15024	-0.00659108	-0.0923771	-0.222222	0.988028	0.139162	0.462027	-0.184344	1.75002
PTPLB	-0.571119	0.0423019	-0.18219	-0.6026	-0.200218	-0.00990259	-0.107204	-0.701647	-0.658417	-0.456998	-0.595832	-0.420084	-0.162894	-0.230541	-0.0892973	-0.614353	-0.00197411	-1.22336	0.199201	0.141996	0.316115	0.00153445	-0.164421	0.173737	0.254955	0.0651569	-0.294449	0.0336839	0.116076	-0.915277	0.0813942	0.0891651	0.298068	-1.21633
C19orf55	0.29526	0.413138	0.528388	0.20916	0.644656	0.530227	0.506302	0.0909916	0.261751	-0.188445	0.400419	0.306614	0.55186	0.228269	0.285053	0.377531	0.267062	0.0204244	0.472528	0.184826	0.457574	0.384326	0.501901	0.522445	0.365926	0.652793	0.74798	0.140943	0.609651	0.146853	0.250133	0.403014	0.718877	1.67548
MAK16	-1.13541	-0.237204	0.124198	-0.315143	-0.101111	-0.0982937	-0.362181	-0.0577602	0.0186546	-1.01015	-0.482469	-0.528396	-0.125755	-0.0620588	-0.122608	-0.454995	-0.0531082	-2.5635	-0.228484	-0.084775	-0.181608	-0.11222	-0.850672	-0.0352835	-0.0705172	-0.40286	-0.021359	-0.148877	-0.578664	-1.00823	-0.385325	-0.0921587	0.0178443	0.233446
SP140	0.233769	0.226568	0.145086	1.34681	0.372179	0.478055	0.0944106	2.14322	2.35185	2.71022	0.0904849	-0.333106	0.431289	-0.053632	0.0942573	-0.655583	0.493469	-1.41519	0.0395902	0.0449844	0.238791	0.0187308	0.399048	0.0892946	0.0272897	-0.0604276	-0.507805	0.377841	-0.131592	0.0881261	0.0533807	0.0604092	0.112802	-0.39371
CD151	-0.0685761	-0.0662539	-0.027808	0.308663	-0.0360957	-0.25873	-0.052968	-0.0335974	-0.048899	-0.320462	-0.0681552	-0.317084	-0.163428	-0.075898	-0.0510796	0.155205	-0.189003	1.07405	-0.0251789	0.0454807	0.0253736	-0.0633606	-0.718264	0.0858692	-0.00375726	-0.386911	-0.148897	-0.296836	-0.157748	0.0241683	-0.116281	-0.0684166	-0.188764	0.63288
TUBB3	-1.67231	-0.549365	-0.105501	0.564246	-0.21598	-0.79714	-0.94129	-1.68207	-1.72908	-0.622588	-1.99311	-1.32968	-0.743746	-1.42374	-0.454911	-0.813613	-0.719466	2.48565	0.343694	-0.303137	0.367654	-0.752171	-0.71379	0.479894	0.109765	-0.0674772	-0.652204	-0.292775	0.0992383	2.41023	0.45571	0.323177	-0.417595	3.03429
ST13	-0.30515	-0.218288	-0.197317	-0.098391	-0.219456	-0.149847	-0.241348	-0.139917	-0.167165	-0.568274	-0.259761	-0.127893	-0.122437	-0.109708	-0.10441	-0.112368	-0.099393	0.478581	0.011794	-0.00280798	-0.108333	-0.047391	-0.287286	0.0585312	-0.000273542	-0.255695	0.0339711	-0.0577234	-0.251032	0.236258	0.0529986	-0.0151766	-0.134467	2.14406
BRCA1	-0.814842	-0.242301	-0.152661	-0.303895	-0.133871	-0.135437	-0.380953	-1.1546	-0.832942	-1.78168	-0.559604	-0.599659	-0.327056	-0.617403	-0.687262	-1.02738	-0.442703	-2.51134	-0.0982834	0.22087	-0.0322731	0.0347351	0.0439837	0.141453	-0.0570943	-0.266484	0.432775	0.0717023	0.0388369	-0.0323414	0.00469727	0.146035	0.160565	0.121053
FAM111B	-2.20362	-0.599055	-0.221588	-1.22937	-0.246259	-0.612732	-0.95446	-2.957	-2.64804	-2.10865	-1.53696	-2.34236	-0.740462	-2.1521	-1.71906	-3.24655	-1.17648	-0.239206	0.247895	0.641895	-0.0510318	0.290855	0.370972	0.570693	0.327742	0.56291	0.324704	0.29956	0.542538	0.942628	0.477835	0.781997	0.559198	-0.0853339
PDIA4	-1.29131	-0.394624	-0.0355847	-0.337966	-0.182381	-0.275653	-0.247167	-0.81125	-0.813958	-0.457697	-0.254403	-0.701816	-0.201087	-0.491056	-0.272166	-1.01968	-0.156088	0.419323	0.139568	-0.0276502	0.143715	0.0421145	0.363257	0.0949513	-0.0295803	0.386328	-0.309192	0.231973	0.102145	-0.311696	0.0647504	-0.0330699	-0.0684001	1.38508
ARHGAP5	-0.813998	0.0215676	0.0760371	-0.450395	-0.0867226	0.0792311	-0.208163	-0.71781	-0.513751	0.0163971	-0.606381	-0.491084	-0.0951678	-0.276753	-0.113442	-1.34706	0.10068	-0.82467	-0.20231	0.117726	-0.0151639	-0.10021	-0.328045	-0.0319499	0.427363	-0.160484	-0.26245	-0.111295	-0.15823	-1.04255	-0.0387209	0.0422606	0.04701	-0.585344
FER1L6	-0.984932	-0.52093	-0.19271	-0.744785	-0.249593	-0.361752	-0.673952	0.179038	-0.571749	-0.53525	-1.09656	-0.552934	-0.306848	-0.390175	-0.544976	-1.68591	-0.202088	0.661929	-0.30654	0.507364	0.39625	0.209045	-2.02735	0.0472647	0.79522	-0.756469	-0.977623	-0.0538431	-0.497625	0.207564	0.0918282	0.210022	-0.111632	-0.484802
USP51	-0.0515279	-0.248722	-0.340691	-0.110936	-0.24564	-0.0754099	-0.115176	0.00475534	-0.391168	-0.490862	-0.171182	-0.373651	-0.034366	-0.63573	-0.527273	-1.73008	-0.389125	-1.44132	-0.0335676	-0.00740733	-0.131917	0.235612	1.05643	-0.0755285	0.160271	0.518411	0.293746	0.152837	0.490819	0.0607754	-0.250544	0.0702525	0.108169	0.312106
USP6NL	-0.255357	-0.0234028	0.187546	-0.459567	0.257567	0.428616	0.0873248	0.130173	0.031857	0.279103	0.035349	-0.0475947	0.106537	0.17308	0.144778	0.115404	0.239956	-2.69312	-0.05863	0.176642	0.139729	0.0358638	-0.0667215	0.15113	0.0463408	-0.05701	-0.252485	0.000613984	-0.0178236	-1.62105	-0.0906221	0.0700653	0.308219	-1.46514
DPYSL3	-1.42585	0.0102587	0.230607	-0.0909563	0.132902	-0.0522319	0.268147	0.0486381	0.0720199	0.245367	0.0732791	-0.235628	0.00480746	0.313116	0.241985	2.26132	0.382875	2.20173	0.475966	0.363763	0.0573822	-0.164156	-1.5879	0.504394	0.614805	-0.632746	0.00982211	-0.305659	-0.531808	1.17962	1.01119	0.637355	-0.36082	3.34042
MGST1	-0.243511	0.0211983	0.201114	0.0465327	0.0109095	-0.141107	0.0784157	-0.104553	0.162749	-0.44367	-0.16709	-0.311015	-0.0170954	0.113011	0.0573093	-0.273927	0.162398	0.520358	0.111018	-0.0395701	-0.236605	-0.284762	-1.1923	0.403066	0.217689	-0.579111	0.227216	0.142695	-0.847086	0.309564	0.277807	0.0089526	-0.295012	0.20122
AACS	-0.339477	-0.00184648	0.0560143	0.00976717	0.234221	0.0738922	-0.0721309	0.236577	0.185843	0.215857	0.197375	-0.0395104	0.0139015	-0.171108	0.0388208	0.39953	-0.689823	0.643586	0.242468	0.0380129	0.324873	0.0257603	-0.0597621	0.365016	-0.121261	0.165989	0.365276	0.287413	0.0696783	1.64653	0.0391652	-0.0704726	0.322717	1.64737
GIMAP2	-0.15796	0.0192677	-0.231436	-0.255673	0.0169477	0.0828602	-0.230662	0.131926	0.147278	-0.524154	-0.0245605	-0.53725	-0.0351516	0.00232119	0.021267	-1.1791	0.0313722	-5.08494	-0.306939	-0.113338	-0.0810955	0.00881338	0.547937	-0.318711	-0.202201	0.0752556	0.322526	0.0626235	0.250682	-1.93395	-0.444777	-0.12736	0.0618246	-1.37243
PIDD1	0.227653	0.204098	0.227229	0.536093	0.0380561	-0.17086	0.137412	1.30252	1.14122	-0.622985	0.10127	-0.277005	-0.254872	0.127383	-0.17685	0.352405	-0.1038	1.0309	-0.182833	0.16535	-0.0707085	-0.281438	0.228413	-0.368874	-0.167877	0.155586	0.652566	0.043097	-0.0987364	1.95885	-0.288673	0.148225	0.158914	0.553971
MLPH	-0.478647	-0.112614	0.0110746	0.262594	-0.159006	-0.00110603	-0.20293	0.812013	0.307134	0.47459	-0.132393	-0.296259	-0.221501	0.0945945	-0.55836	1.29239	-0.556321	1.00125	-0.148778	0.181929	-0.43255	-0.266873	-0.481635	-0.278188	-0.102093	-0.430452	1.31545	0.00729287	-0.831088	2.06996	-0.827875	0.285245	0.0784418	-0.834203
FEZ2	-0.277389	-0.0979966	-0.203073	-0.102005	-0.15846	-0.106456	-0.307904	-1.21386	-0.94937	-0.63682	-0.449333	-0.109382	-0.0832958	-0.27664	-0.0879807	-0.752303	-0.040417	-0.889148	-0.130774	-0.0129024	0.138633	-0.0157669	0.405786	-0.0276122	-0.0260238	0.0548474	-0.188364	0.124682	0.0884599	-1.09674	-0.169196	-0.0333427	0.034078	-0.307846
WEE1	-0.904318	-0.117571	0.218484	-0.382207	0.0620112	-0.324477	-0.584618	0.127873	0.208113	-1.01184	-0.211288	-0.655463	-0.566986	-0.439391	-0.459081	-0.246207	-0.0839588	-3.19875	-0.768821	0.0170947	-0.47603	-0.541527	-1.50274	-0.515207	-0.184232	-1.05157	-0.625377	-1.02275	-1.10417	0.633405	-0.377264	-0.511329	-0.535907	-0.436455
ZNF462	1.10857	0.583251	0.591674	0.45947	0.50829	0.688425	0.541557	1.34278	1.40667	1.11882	0.448027	0.016915	0.416269	0.349102	0.293553	1.52663	0.215827	-1.79415	0.119956	-0.124193	-0.0800444	-0.0057389	-0.531432	-0.105538	0.412944	-0.0169145	0.200653	0.0495655	-0.545321	0.615974	0.0378707	0.0602554	0.2055	-1.14443
RNF32	-0.0181289	0.00595093	-0.0128511	-0.120749	-0.0396273	-0.106222	-0.345694	-0.170246	0.368227	0.324624	-0.118596	0.126953	-0.0695165	0.327017	0.122119	0.180181	-0.439338	-0.285444	-0.133428	-0.283475	-0.160407	-0.385409	-0.874776	-0.231788	0.203784	-0.807323	-0.336292	-0.480003	-0.458098	-0.302353	-0.595829	-0.395623	-0.387039	-0.757139
STIL	-0.749051	-0.2354	-0.231594	-0.247314	-0.0698115	0.124956	-0.384898	-0.944367	-1.06303	-1.76813	-0.265257	-0.612855	-0.37806	-0.985864	-0.871818	-1.33108	-0.599875	-0.526802	0.0913381	0.21726	0.1422	0.100117	0.401076	0.238547	0.181165	0.256688	0.481981	0.390661	0.231536	0.243921	0.251845	0.326157	0.334406	1.43841
LOC100506472	0.857734	0.918447	0.488384	1.4825	0.552896	0.726397	0.335724	0.00141191	0.208807	0.587953	0.561238	1.03999	0.716919	-0.0638794	-0.21691	0.216697	0.422098	-0.517893	0.825683	0.0217154	-0.284021	0.459894	0.51853	-0.113153	0.537422	0.541996	1.01737	0.131346	0.366706	0.424986	0.475828	0.39502	0.781156	1.10132
ALDH4A1	-0.217665	0.0814736	0.159424	0.167392	-0.0425815	-0.139796	0.0983495	-0.0407607	-0.046534	-0.0810282	0.0349207	-0.837344	0.134405	0.0423138	0.0263137	1.01931	0.135149	1.74927	0.4438	0.0604024	0.407959	0.172075	0.342663	0.477493	-0.0813782	0.532213	0.136132	0.259108	0.499397	0.76254	0.442479	0.19584	0.162929	1.54974
ANKMY2	-0.418731	-0.0954668	-0.0133847	-0.384441	-0.311241	-0.0677509	-0.272861	-0.171216	-0.119534	0.121382	-0.158115	-0.0846914	-0.123426	-0.229393	-0.264662	-0.52623	0.0450912	-3.37274	-0.306411	0.0283278	0.0296894	0.0131816	0.193259	-0.139641	0.16372	-0.155076	0.149789	0.191739	0.0908307	-0.740081	-0.030525	0.214031	0.0381693	0.664269
HS2ST1	-0.954764	-0.03284	0.0476809	-0.726514	-0.228847	0.0682035	-0.130671	-0.790404	-0.734565	-0.545902	-0.343651	-0.627079	-0.0799072	-0.072639	-0.111662	-1.44181	0.0730166	-1.39282	0.0305252	0.162879	0.187924	-0.0502582	-0.829336	0.156432	0.602133	-0.552339	-0.460736	-0.0488974	-0.322919	-0.47021	0.183222	-0.0452807	-0.0113781	-2.02188
LMTK3	-0.237861	0.223862	-0.430764	-0.125631	-0.207171	0.300538	-0.256017	0.0936793	0.0483165	1.00447	0.273232	0.224078	0.0806737	0.193917	-0.0105575	-0.350536	0.0921252	-0.347821	0.247366	-0.0194416	0.412356	-0.107535	0.145935	-0.230999	-0.177417	-0.333345	-0.253709	-0.142529	-0.0295395	1.79055	0.331225	-0.107262	0.0382244	0.992565
PKI55	-0.149871	-0.00766312	-0.331945	-0.275507	-0.149496	0.33343	-0.149981	-1.57796	-1.61861	-0.684919	-0.239553	-0.196718	-0.266684	-0.578372	-0.285738	-1.14879	-0.3567	-0.671454	0.37816	-0.209645	0.147642	0.138433	0.874715	0.114699	0.396799	0.245512	0.812527	0.582479	0.619922	-0.0259356	0.319968	0.147508	0.0083665	-0.518295
CD93	0.33681	-0.423711	-0.610252	-1.02747	-0.758255	-1.20144	-0.980519	-1.6645	-1.53287	-0.415279	-1.27882	-1.15639	-0.812886	-1.5387	-0.867904	-2.93805	-1.11955	-1.58003	0.636218	-0.0860734	0.951045	-0.171778	2.20277	0.268671	-0.0793317	0.597811	0.134395	1.06383	0.650969	-0.0340658	-0.0792334	-0.166969	0.157726	0.0372574
[truncated: 6,153 more rows]
