# Supplementary material for: High-throughput phenotypic screen and transcriptional analysis identify new compounds and targets for macrophage reprogramming
Source: Nat Commun. 2021 Feb 3;12:773. doi: 10.1038/s41467-021-21066-x (PMC7858590; doi:10.1038/s41467-021-21066-x)
Supplement: Supplementary file 10 — Supplementary Data 6 [file 41467_2021_21066_MOESM10_ESM.xlsx]

## Sheet: Sheet1
Supplementary Data 6. GO enrichment network of top 10% central hub genes associated with macrophage activation.
From	NodeSize	To	EdgeWidth
Immune system process	44.6017	Immune response	2.93345
SRP-dependent cotranslational protein targeting to membrane	20.8218	Protein targeting to ER	4.52409
SRP-dependent cotranslational protein targeting to membrane	20.8218	Cotranslational protein targeting to membrane	5
Protein targeting to ER	21.2567	Cotranslational protein targeting to membrane	4.52409
SRP-dependent cotranslational protein targeting to membrane	20.8218	Establishment of protein localization to endoplasmic reticulum	4.52409
Protein targeting to ER	21.2567	Establishment of protein localization to endoplasmic reticulum	5
Cotranslational protein targeting to membrane	20.8218	Establishment of protein localization to endoplasmic reticulum	4.52409
SRP-dependent cotranslational protein targeting to membrane	20.8218	Protein localization to endoplasmic reticulum	4.11303
Protein targeting to ER	21.2567	Protein localization to endoplasmic reticulum	4.5457
Cotranslational protein targeting to membrane	20.8218	Protein localization to endoplasmic reticulum	4.11303
Establishment of protein localization to endoplasmic reticulum	21.2567	Protein localization to endoplasmic reticulum	4.5457
Immune system process	44.6017	Cell activation	1.148
Immune response	41.042	Cell activation	1.09761
Immune system process	44.6017	Response to organic substance	0.74619
Immune response	41.042	Response to organic substance	0.580153
SRP-dependent cotranslational protein targeting to membrane	20.8218	Nuclear-transcribed mRNA catabolic process, nonsense-mediated decay	4.29506
Protein targeting to ER	21.2567	Nuclear-transcribed mRNA catabolic process, nonsense-mediated decay	3.90481
Cotranslational protein targeting to membrane	20.8218	Nuclear-transcribed mRNA catabolic process, nonsense-mediated decay	4.29506
Establishment of protein localization to endoplasmic reticulum	21.2567	Nuclear-transcribed mRNA catabolic process, nonsense-mediated decay	3.90481
Protein localization to endoplasmic reticulum	21.6764	Nuclear-transcribed mRNA catabolic process, nonsense-mediated decay	3.56543
Immune system process	44.6017	Immune effector process	1.06725
Immune response	41.042	Immune effector process	1.63583
Cell activation	35.95	Immune effector process	1.33431
Immune system process	44.6017	Leukocyte activation	1.06725
Immune response	41.042	Leukocyte activation	1.1513
Cell activation	35.95	Leukocyte activation	4.09297
Immune effector process	34.7528	Leukocyte activation	1.47504
Immune system process	44.6017	Vesicle-mediated transport	0.469924
Immune response	41.042	Vesicle-mediated transport	0.470687
Cell activation	35.95	Vesicle-mediated transport	0.466821
Immune effector process	34.7528	Vesicle-mediated transport	0.507789
Leukocyte activation	34.7528	Vesicle-mediated transport	0.463138
Immune system process	44.6017	Response to cytokine	0.552456
Immune response	41.042	Response to cytokine	0.683993
Response to organic substance	43.3059	Response to cytokine	1.22504
SRP-dependent cotranslational protein targeting to membrane	20.8218	Protein targeting to membrane	3.44273
Protein targeting to ER	21.2567	Protein targeting to membrane	3.47222
Cotranslational protein targeting to membrane	20.8218	Protein targeting to membrane	3.44273
Establishment of protein localization to endoplasmic reticulum	21.2567	Protein targeting to membrane	3.47222
Protein localization to endoplasmic reticulum	21.6764	Protein targeting to membrane	3.2
Nuclear-transcribed mRNA catabolic process, nonsense-mediated decay	21.0412	Protein targeting to membrane	3.00708
Immune system process	44.6017	Cellular response to organic substance	0.687804
Immune response	41.042	Cellular response to organic substance	0.546841
Response to organic substance	43.3059	Cellular response to organic substance	3.6367
Response to cytokine	34.4377	Cellular response to organic substance	1.38609
Protein transport	38.2784	Amide transport	4.7625
Protein transport	38.2784	Peptide transport	4.90291
Amide transport	38.5839	Peptide transport	4.85681
Protein transport	38.2784	Protein localization	3.1937
Amide transport	38.5839	Protein localization	3.07159
Peptide transport	38.4013	Protein localization	3.144
Vesicle-mediated transport	38.5839	Macromolecule localization	0.461361
Protein transport	38.2784	Macromolecule localization	2.68536
Amide transport	38.5839	Macromolecule localization	2.63522
Peptide transport	38.4013	Macromolecule localization	2.647
Protein localization	41.1452	Macromolecule localization	4.20415
Protein transport	38.2784	Establishment of protein localization	4.7625
Amide transport	38.5839	Establishment of protein localization	4.54154
Peptide transport	38.4013	Establishment of protein localization	4.67222
Protein localization	41.1452	Establishment of protein localization	3.35297
Macromolecule localization	42.2857	Establishment of protein localization	2.81927
Immune system process	44.6017	Cellular response to cytokine stimulus	0.491597
Immune response	41.042	Cellular response to cytokine stimulus	0.602816
Response to organic substance	43.3059	Cellular response to cytokine stimulus	1.03444
Response to cytokine	34.4377	Cellular response to cytokine stimulus	4.22206
Cellular response to organic substance	41.1965	Cellular response to cytokine stimulus	1.42222
SRP-dependent cotranslational protein targeting to membrane	20.8218	Viral process	0.575574
Protein targeting to ER	21.2567	Viral process	0.555556
Cotranslational protein targeting to membrane	20.8218	Viral process	0.575574
Establishment of protein localization to endoplasmic reticulum	21.2567	Viral process	0.555556
Protein localization to endoplasmic reticulum	21.6764	Viral process	0.536564
Nuclear-transcribed mRNA catabolic process, nonsense-mediated decay	21.0412	Viral process	0.565432
Protein targeting to membrane	22.4744	Viral process	0.537038
Immune system process	44.6017	Cellular response to chemical stimulus	0.76598
Immune response	41.042	Cellular response to chemical stimulus	0.572263
Response to organic substance	43.3059	Cellular response to chemical stimulus	3.06965
Response to cytokine	34.4377	Cellular response to chemical stimulus	1.13379
Cellular response to organic substance	41.1965	Cellular response to chemical stimulus	3.97483
Cellular response to cytokine stimulus	33.4499	Cellular response to chemical stimulus	1.13062
Protein transport	38.2784	Organic substance transport	3.219
Amide transport	38.5839	Organic substance transport	3.3208
Peptide transport	38.4013	Organic substance transport	3.28274
Protein localization	41.1452	Organic substance transport	2.3039
Macromolecule localization	42.2857	Organic substance transport	2.76337
Establishment of protein localization	38.5839	Organic substance transport	3.09544
Immune system process	44.6017	Response to stress	1.08214
Immune response	41.042	Response to stress	0.873838
Response to organic substance	43.3059	Response to stress	1.1873
Response to cytokine	34.4377	Response to stress	0.495076
Cellular response to organic substance	41.1965	Response to stress	0.88958
Cellular response to chemical stimulus	42.7108	Response to stress	1.0302
Immune system process	44.6017	Multi-organism process	0.626294
Immune response	41.042	Multi-organism process	0.495076
Response to organic substance	43.3059	Multi-organism process	0.512939
Viral process	31.1459	Multi-organism process	1.06067
Response to stress	45.2533	Multi-organism process	0.520996
Protein transport	38.2784	Nitrogen compound transport	4.10645
Amide transport	38.5839	Nitrogen compound transport	4.31122
Peptide transport	38.4013	Nitrogen compound transport	4.18776
Protein localization	41.1452	Nitrogen compound transport	2.81937
Macromolecule localization	42.2857	Nitrogen compound transport	2.47865
Establishment of protein localization	38.5839	Nitrogen compound transport	3.92908
Organic substance transport	41.0937	Nitrogen compound transport	3.85401
SRP-dependent cotranslational protein targeting to membrane	20.8218	Interspecies interaction between organisms	0.501389
Protein targeting to ER	21.2567	Interspecies interaction between organisms	0.485085
Cotranslational protein targeting to membrane	20.8218	Interspecies interaction between organisms	0.501389
Establishment of protein localization to endoplasmic reticulum	21.2567	Interspecies interaction between organisms	0.485085
Protein localization to endoplasmic reticulum	21.6764	Interspecies interaction between organisms	0.469563
Nuclear-transcribed mRNA catabolic process, nonsense-mediated decay	21.0412	Interspecies interaction between organisms	0.493136
Protein targeting to membrane	22.4744	Interspecies interaction between organisms	0.471511
Viral process	31.1459	Interspecies interaction between organisms	4.35033
Multi-organism process	40.4625	Interspecies interaction between organisms	1.21907
Immune system process	44.6017	Defense response	1.30916
Immune response	41.042	Defense response	1.63265
Response to organic substance	43.3059	Defense response	0.635625
Immune effector process	34.7528	Defense response	0.667812
Response to cytokine	34.4377	Defense response	0.923585
Cellular response to organic substance	41.1965	Defense response	0.600327
Cellular response to cytokine stimulus	33.4499	Defense response	0.860491
Cellular response to chemical stimulus	42.7108	Defense response	0.561833
Response to stress	45.2533	Defense response	1.48473
Multi-organism process	40.4625	Defense response	0.639371
SRP-dependent cotranslational protein targeting to membrane	20.8218	Symbiont process	0.545936
Protein targeting to ER	21.2567	Symbiont process	0.527431
Cotranslational protein targeting to membrane	20.8218	Symbiont process	0.545936
Establishment of protein localization to endoplasmic reticulum	21.2567	Symbiont process	0.527431
Protein localization to endoplasmic reticulum	21.6764	Symbiont process	0.509851
Nuclear-transcribed mRNA catabolic process, nonsense-mediated decay	21.0412	Symbiont process	0.536564
Protein targeting to membrane	22.4744	Symbiont process	0.510951
Viral process	31.1459	Symbiont process	4.7403
Multi-organism process	40.4625	Symbiont process	1.11878
Interspecies interaction between organisms	31.9243	Symbiont process	4.58866
Protein transport	38.2784	Cellular macromolecule localization	1.73153
Amide transport	38.5839	Cellular macromolecule localization	1.66241
Peptide transport	38.4013	Cellular macromolecule localization	1.70337
Protein localization	41.1452	Cellular macromolecule localization	2.54702
Macromolecule localization	42.2857	Cellular macromolecule localization	2.18229
Establishment of protein localization	38.5839	Cellular macromolecule localization	1.77559
Organic substance transport	41.0937	Cellular macromolecule localization	1.24142
Nitrogen compound transport	39.5229	Cellular macromolecule localization	1.53145
Protein transport	38.2784	Cellular protein localization	1.74587
Amide transport	38.5839	Cellular protein localization	1.6759
Peptide transport	38.4013	Cellular protein localization	1.71736
Protein localization	41.1452	Cellular protein localization	2.56712
Macromolecule localization	42.2857	Cellular protein localization	2.15851
Establishment of protein localization	38.5839	Cellular protein localization	1.79018
Organic substance transport	41.0937	Cellular protein localization	1.22436
Nitrogen compound transport	39.5229	Cellular protein localization	1.5104
Cellular macromolecule localization	36.9918	Cellular protein localization	4.9455
SRP-dependent cotranslational protein targeting to membrane	20.8218	Viral transcription	3.90481
Protein targeting to ER	21.2567	Viral transcription	3.56543
Cotranslational protein targeting to membrane	20.8218	Viral transcription	3.90481
Establishment of protein localization to endoplasmic reticulum	21.2567	Viral transcription	3.56543
Protein localization to endoplasmic reticulum	21.6764	Viral transcription	3.26845
Nuclear-transcribed mRNA catabolic process, nonsense-mediated decay	21.0412	Viral transcription	3.72934
Protein targeting to membrane	22.4744	Viral transcription	2.77586
Viral process	31.1459	Viral transcription	0.715851
Interspecies interaction between organisms	31.9243	Viral transcription	0.622837
Symbiont process	31.4429	Viral transcription	0.67867
SRP-dependent cotranslational protein targeting to membrane	20.8218	Translational initiation	3.90481
Protein targeting to ER	21.2567	Translational initiation	3.56543
Cotranslational protein targeting to membrane	20.8218	Translational initiation	3.90481
Establishment of protein localization to endoplasmic reticulum	21.2567	Translational initiation	3.56543
Protein localization to endoplasmic reticulum	21.6764	Translational initiation	3.26845
Nuclear-transcribed mRNA catabolic process, nonsense-mediated decay	21.0412	Translational initiation	3.72934
Protein targeting to membrane	22.4744	Translational initiation	2.77586
Viral process	31.1459	Translational initiation	0.626517
Interspecies interaction between organisms	31.9243	Translational initiation	0.546411
Symbiont process	31.4429	Translational initiation	0.59453
Viral transcription	21.4684	Translational initiation	3.4121
Immune response	41.042	Cytokine-mediated signaling pathway	0.499838
Response to organic substance	43.3059	Cytokine-mediated signaling pathway	0.628405
Response to cytokine	34.4377	Cytokine-mediated signaling pathway	2.56483
Cellular response to organic substance	41.1965	Cytokine-mediated signaling pathway	0.863975
Cellular response to cytokine stimulus	33.4499	Cytokine-mediated signaling pathway	3.03741
Cellular response to chemical stimulus	42.7108	Cytokine-mediated signaling pathway	0.686831
Defense response	37.3237	Cytokine-mediated signaling pathway	0.723071
SRP-dependent cotranslational protein targeting to membrane	20.8218	Viral gene expression	3.72934
Protein targeting to ER	21.2567	Viral gene expression	3.4121
Cotranslational protein targeting to membrane	20.8218	Viral gene expression	3.72934
Establishment of protein localization to endoplasmic reticulum	21.2567	Viral gene expression	3.4121
Protein localization to endoplasmic reticulum	21.6764	Viral gene expression	3.13368
Nuclear-transcribed mRNA catabolic process, nonsense-mediated decay	21.0412	Viral gene expression	3.56543
Protein targeting to membrane	22.4744	Viral gene expression	2.67012
Viral process	31.1459	Viral gene expression	0.750345
Interspecies interaction between organisms	31.9243	Viral gene expression	0.652849
Symbiont process	31.4429	Viral gene expression	0.711373
Viral transcription	21.4684	Viral gene expression	4.77015
Translational initiation	21.4684	Viral gene expression	3.59405
Immune system process	44.6017	Positive regulation of immune system process	0.780665
Immune response	41.042	Positive regulation of immune system process	0.860357
Cell activation	35.95	Positive regulation of immune system process	0.585991
Immune effector process	34.7528	Positive regulation of immune system process	0.48556
Leukocyte activation	34.7528	Positive regulation of immune system process	0.656375
Cellular response to cytokine stimulus	33.4499	Positive regulation of immune system process	0.461842
Defense response	37.3237	Positive regulation of immune system process	0.731947
Cytokine-mediated signaling pathway	30.6366	Positive regulation of immune system process	0.461677
SRP-dependent cotranslational protein targeting to membrane	20.8218	Protein targeting	1.85669
Protein targeting to ER	21.2567	Protein targeting	2.052
Cotranslational protein targeting to membrane	20.8218	Protein targeting	1.85669
Establishment of protein localization to endoplasmic reticulum	21.2567	Protein targeting	2.052
Protein localization to endoplasmic reticulum	21.6764	Protein targeting	2.08757
Nuclear-transcribed mRNA catabolic process, nonsense-mediated decay	21.0412	Protein targeting	1.65748
Protein targeting to membrane	22.4744	Protein targeting	2.69653
Protein transport	38.2784	Protein targeting	0.496979
Amide transport	38.5839	Protein targeting	0.473373
Peptide transport	38.4013	Protein targeting	0.487329
Establishment of protein localization	38.5839	Protein targeting	0.473373
Viral process	31.1459	Protein targeting	0.468089
Cellular macromolecule localization	36.9918	Protein targeting	0.611544
Cellular protein localization	36.9245	Protein targeting	0.618283
Viral transcription	21.4684	Protein targeting	1.56142
Translational initiation	21.4684	Protein targeting	1.56142
Viral gene expression	21.6764	Protein targeting	1.51649
Immune response	41.042	Cell activation involved in immune response	0.695704
Cell activation	35.95	Cell activation involved in immune response	1.56533
Immune effector process	34.7528	Cell activation involved in immune response	1.91222
Leukocyte activation	34.7528	Cell activation involved in immune response	1.84737
Vesicle-mediated transport	38.5839	Cell activation involved in immune response	0.526701
SRP-dependent cotranslational protein targeting to membrane	20.8218	Establishment of protein localization to membrane	2.51405
Protein targeting to ER	21.2567	Establishment of protein localization to membrane	2.55102
Cotranslational protein targeting to membrane	20.8218	Establishment of protein localization to membrane	2.51405
Establishment of protein localization to endoplasmic reticulum	21.2567	Establishment of protein localization to membrane	2.55102
Protein localization to endoplasmic reticulum	21.6764	Establishment of protein localization to membrane	2.37812
Nuclear-transcribed mRNA catabolic process, nonsense-mediated decay	21.0412	Establishment of protein localization to membrane	2.22222
Protein targeting to membrane	22.4744	Establishment of protein localization to membrane	3.65124
Viral process	31.1459	Establishment of protein localization to membrane	0.471511
Symbiont process	31.4429	Establishment of protein localization to membrane	0.45
Cellular macromolecule localization	36.9918	Establishment of protein localization to membrane	0.451641
Cellular protein localization	36.9245	Establishment of protein localization to membrane	0.456618
Viral transcription	21.4684	Establishment of protein localization to membrane	2.07412
Translational initiation	21.4684	Establishment of protein localization to membrane	2.07412
Viral gene expression	21.6764	Establishment of protein localization to membrane	2.00556
Protein targeting	25.3893	Establishment of protein localization to membrane	2.13059
Immune system process	44.6017	Regulation of biological quality	0.480063
Response to organic substance	43.3059	Regulation of biological quality	0.592216
Cellular response to organic substance	41.1965	Regulation of biological quality	0.52292
Cellular response to chemical stimulus	42.7108	Regulation of biological quality	0.67085
Response to stress	45.2533	Regulation of biological quality	0.531523
Homeostatic process	36.9245	Regulation of biological quality	1.59735
SRP-dependent cotranslational protein targeting to membrane	20.8218	Nuclear-transcribed mRNA catabolic process	3.56543
Protein targeting to ER	21.2567	Nuclear-transcribed mRNA catabolic process	3.26845
Cotranslational protein targeting to membrane	20.8218	Nuclear-transcribed mRNA catabolic process	3.56543
Establishment of protein localization to endoplasmic reticulum	21.2567	Nuclear-transcribed mRNA catabolic process	3.26845
Protein localization to endoplasmic reticulum	21.6764	Nuclear-transcribed mRNA catabolic process	3.00708
Nuclear-transcribed mRNA catabolic process, nonsense-mediated decay	21.0412	Nuclear-transcribed mRNA catabolic process	4.13223
Protein targeting to membrane	22.4744	Nuclear-transcribed mRNA catabolic process	2.57031
Viral process	31.1459	Nuclear-transcribed mRNA catabolic process	0.527431
Interspecies interaction between organisms	31.9243	Nuclear-transcribed mRNA catabolic process	0.46208
Symbiont process	31.4429	Nuclear-transcribed mRNA catabolic process	0.501389
Viral transcription	21.4684	Nuclear-transcribed mRNA catabolic process	3.13368
Translational initiation	21.4684	Nuclear-transcribed mRNA catabolic process	3.13368
Viral gene expression	21.6764	Nuclear-transcribed mRNA catabolic process	3.00708
Protein targeting	25.3893	Nuclear-transcribed mRNA catabolic process	1.47347
Establishment of protein localization to membrane	23.9304	Nuclear-transcribed mRNA catabolic process	1.94034
Immune system process	44.6017	Regulation of immune system process	1.35074
Immune response	41.042	Regulation of immune system process	1.1723
Cell activation	35.95	Regulation of immune system process	0.757945
Immune effector process	34.7528	Regulation of immune system process	0.541923
Leukocyte activation	34.7528	Regulation of immune system process	0.769266
Response to stress	45.2533	Regulation of immune system process	0.53294
Defense response	37.3237	Regulation of immune system process	0.9257
Positive regulation of immune system process	32.9297	Regulation of immune system process	2.88978
Immune response	41.042	Leukocyte activation involved in immune response	0.680981
Cell activation	35.95	Leukocyte activation involved in immune response	1.53221
Immune effector process	34.7528	Leukocyte activation involved in immune response	1.87175
Leukocyte activation	34.7528	Leukocyte activation involved in immune response	1.87175
Vesicle-mediated transport	38.5839	Leukocyte activation involved in immune response	0.512562
Cell activation involved in immune response	29.3327	Leukocyte activation involved in immune response	4.89418
Immune system process	44.6017	Leukocyte mediated immunity	0.499626
Immune response	41.042	Leukocyte mediated immunity	0.828712
Cell activation	35.95	Leukocyte mediated immunity	1.18263
Immune effector process	34.7528	Leukocyte mediated immunity	2.34072
Leukocyte activation	34.7528	Leukocyte mediated immunity	1.42009
Vesicle-mediated transport	38.5839	Leukocyte mediated immunity	0.574794
Cell activation involved in immune response	29.3327	Leukocyte mediated immunity	2.49851
Leukocyte activation involved in immune response	29.2183	Leukocyte mediated immunity	2.54216
Cell activation	35.95	Exocytosis	0.832986
Immune effector process	34.7528	Exocytosis	0.853025
Leukocyte activation	34.7528	Exocytosis	0.885216
Vesicle-mediated transport	38.5839	Exocytosis	1.348
Cell activation involved in immune response	29.3327	Exocytosis	1.53373
Leukocyte activation involved in immune response	29.2183	Exocytosis	1.5576
Leukocyte mediated immunity	30.4276	Exocytosis	1.56142
Vesicle-mediated transport	38.5839	Cellular localization	0.502003
Protein transport	38.2784	Cellular localization	1.63552
Amide transport	38.5839	Cellular localization	1.57961
Peptide transport	38.4013	Cellular localization	1.6128
Protein localization	41.1452	Cellular localization	2.39104
Macromolecule localization	42.2857	Cellular localization	2.194
Establishment of protein localization	38.5839	Cellular localization	1.67272
Organic substance transport	41.0937	Cellular localization	1.31932
Nitrogen compound transport	39.5229	Cellular localization	1.47296
Cellular macromolecule localization	36.9918	Cellular localization	2.78959
Cellular protein localization	36.9245	Cellular localization	2.75918
SRP-dependent cotranslational protein targeting to membrane	20.8218	Intracellular protein transport	0.528125
Protein targeting to ER	21.2567	Intracellular protein transport	0.583681
Cotranslational protein targeting to membrane	20.8218	Intracellular protein transport	0.528125
Establishment of protein localization to endoplasmic reticulum	21.2567	Intracellular protein transport	0.583681
Protein localization to endoplasmic reticulum	21.6764	Intracellular protein transport	0.642014
Nuclear-transcribed mRNA catabolic process, nonsense-mediated decay	21.0412	Intracellular protein transport	0.519432
Protein targeting to membrane	22.4744	Intracellular protein transport	0.767014
Protein transport	38.2784	Intracellular protein transport	1.74719
Amide transport	38.5839	Intracellular protein transport	1.6642
Peptide transport	38.4013	Intracellular protein transport	1.71327
Protein localization	41.1452	Intracellular protein transport	1.116
Macromolecule localization	42.2857	Intracellular protein transport	0.938368
Establishment of protein localization	38.5839	Intracellular protein transport	1.6642
Organic substance transport	41.0937	Intracellular protein transport	1.12484
Nitrogen compound transport	39.5229	Intracellular protein transport	1.43495
Symbiont process	31.4429	Intracellular protein transport	0.45
Cellular macromolecule localization	36.9918	Intracellular protein transport	2.14996
Cellular protein localization	36.9245	Intracellular protein transport	2.17365
Viral transcription	21.4684	Intracellular protein transport	0.53749
Translational initiation	21.4684	Intracellular protein transport	0.502677
Viral gene expression	21.6764	Intracellular protein transport	0.528786
Protein targeting	25.3893	Intracellular protein transport	1.42222
Establishment of protein localization to membrane	23.9304	Intracellular protein transport	0.8
Nuclear-transcribed mRNA catabolic process	21.8809	Intracellular protein transport	0.48672
Cellular localization	40.6757	Intracellular protein transport	1.1995
Immune system process	44.6017	Innate immune response	0.698857
Immune response	41.042	Innate immune response	1.19118
Response to cytokine	34.4377	Innate immune response	0.67965
Cellular response to cytokine stimulus	33.4499	Innate immune response	0.633755
Response to stress	45.2533	Innate immune response	0.635539
Defense response	37.3237	Innate immune response	2.14025
Cytokine-mediated signaling pathway	30.6366	Innate immune response	0.602249
Positive regulation of immune system process	32.9297	Innate immune response	0.731584
Regulation of immune system process	36.1642	Innate immune response	0.77368
Cellular catabolic process	38.6442	Organic substance catabolic process	3.40405
Immune system process	44.6017	Secretion	0.537779
Immune response	41.042	Secretion	0.610802
Cell activation	35.95	Secretion	1.00274
Immune effector process	34.7528	Secretion	0.715406
Leukocyte activation	34.7528	Secretion	0.94347
Vesicle-mediated transport	38.5839	Secretion	1.12484
Cell activation involved in immune response	29.3327	Secretion	0.862373
Leukocyte activation involved in immune response	29.2183	Secretion	0.839828
Leukocyte mediated immunity	30.4276	Secretion	0.895832
Exocytosis	30.8426	Secretion	2.14215
Immune system process	44.6017	Secretion by cell	0.508171
Immune response	41.042	Secretion by cell	0.604414
Cell activation	35.95	Secretion by cell	1.09597
Immune effector process	34.7528	Secretion by cell	0.732997
Leukocyte activation	34.7528	Secretion by cell	1.03502
Vesicle-mediated transport	38.5839	Secretion by cell	1.18928
Cell activation involved in immune response	29.3327	Secretion by cell	0.96495
Leukocyte activation involved in immune response	29.2183	Secretion by cell	0.939724
Leukocyte mediated immunity	30.4276	Secretion by cell	0.963117
Exocytosis	30.8426	Secretion by cell	2.42747
Secretion	35.7327	Secretion by cell	4.4123
Immune system process	44.6017	Regulation of response to stimulus	0.987654
Immune response	41.042	Regulation of response to stimulus	0.851754
Response to organic substance	43.3059	Regulation of response to stimulus	0.976662
Cellular response to organic substance	41.1965	Regulation of response to stimulus	0.839828
Cellular response to chemical stimulus	42.7108	Regulation of response to stimulus	0.91975
Response to stress	45.2533	Regulation of response to stimulus	1.0158
Defense response	37.3237	Regulation of response to stimulus	0.640348
Positive regulation of immune system process	32.9297	Regulation of response to stimulus	0.590518
Regulation of biological quality	44.3084	Regulation of response to stimulus	0.589527
Regulation of immune system process	36.1642	Regulation of response to stimulus	0.911633
Immune system process	44.6017	Positive regulation of response to stimulus	0.857239
Immune response	41.042	Positive regulation of response to stimulus	0.885076
Cell activation	35.95	Positive regulation of response to stimulus	0.461333
Response to organic substance	43.3059	Positive regulation of response to stimulus	0.690647
Cellular response to organic substance	41.1965	Positive regulation of response to stimulus	0.689486
Cellular response to chemical stimulus	42.7108	Positive regulation of response to stimulus	0.697983
Response to stress	45.2533	Positive regulation of response to stimulus	0.636517
Defense response	37.3237	Positive regulation of response to stimulus	0.624936
Positive regulation of immune system process	32.9297	Positive regulation of response to stimulus	1.22836
Regulation of immune system process	36.1642	Positive regulation of response to stimulus	1.12858
Innate immune response	32.2981	Positive regulation of response to stimulus	0.500565
Regulation of response to stimulus	45.333	Positive regulation of response to stimulus	1.90169
Immune response	41.042	Myeloid leukocyte activation	0.496677
Cell activation	35.95	Myeloid leukocyte activation	1.31023
Immune effector process	34.7528	Myeloid leukocyte activation	1.10044
Leukocyte activation	34.7528	Myeloid leukocyte activation	1.60059
Vesicle-mediated transport	38.5839	Myeloid leukocyte activation	0.607693
Cell activation involved in immune response	29.3327	Myeloid leukocyte activation	2.43681
Leukocyte activation involved in immune response	29.2183	Myeloid leukocyte activation	2.48345
Leukocyte mediated immunity	30.4276	Myeloid leukocyte activation	1.86153
Exocytosis	30.8426	Myeloid leukocyte activation	1.81989
Secretion	35.7327	Myeloid leukocyte activation	1.01641
Secretion by cell	34.9847	Myeloid leukocyte activation	1.14494
Cellular catabolic process	38.6442	Catabolic process	4.31417
Organic substance catabolic process	37.9667	Catabolic process	3.872
Cell activation	35.95	Regulated exocytosis	0.94518
Immune effector process	34.7528	Regulated exocytosis	0.939724
Leukocyte activation	34.7528	Regulated exocytosis	1.01382
Vesicle-mediated transport	38.5839	Regulated exocytosis	1.06509
Cell activation involved in immune response	29.3327	Regulated exocytosis	1.86153
Leukocyte activation involved in immune response	29.2183	Regulated exocytosis	1.89349
Leukocyte mediated immunity	30.4276	Regulated exocytosis	1.8
Exocytosis	30.8426	Regulated exocytosis	3.95062
Secretion	35.7327	Regulated exocytosis	1.69256
Secretion by cell	34.9847	Regulated exocytosis	1.918
Myeloid leukocyte activation	28.3893	Regulated exocytosis	2.24266
SRP-dependent cotranslational protein targeting to membrane	20.8218	Protein localization to membrane	1.25
Protein targeting to ER	21.2567	Protein localization to membrane	1.28185
Cotranslational protein targeting to membrane	20.8218	Protein localization to membrane	1.25
Establishment of protein localization to endoplasmic reticulum	21.2567	Protein localization to membrane	1.28185
Protein localization to endoplasmic reticulum	21.6764	Protein localization to membrane	1.21933
Nuclear-transcribed mRNA catabolic process, nonsense-mediated decay	21.0412	Protein localization to membrane	1.12813
Protein targeting to membrane	22.4744	Protein localization to membrane	1.81542
Protein transport	38.2784	Protein localization to membrane	0.509599
Amide transport	38.5839	Protein localization to membrane	0.486491
Peptide transport	38.4013	Protein localization to membrane	0.500162
Protein localization	41.1452	Protein localization to membrane	0.471511
Establishment of protein localization	38.5839	Protein localization to membrane	0.486491
Cellular macromolecule localization	36.9918	Protein localization to membrane	0.908358
Cellular protein localization	36.9245	Protein localization to membrane	0.918367
Viral transcription	21.4684	Protein localization to membrane	1.07377
Translational initiation	21.4684	Protein localization to membrane	1.07377
Viral gene expression	21.6764	Protein localization to membrane	1.04805
Protein targeting	25.3893	Protein localization to membrane	1.30376
Establishment of protein localization to membrane	23.9304	Protein localization to membrane	2.48603
Nuclear-transcribed mRNA catabolic process	21.8809	Protein localization to membrane	1.02324
Cellular localization	40.6757	Protein localization to membrane	0.506789
Intracellular protein transport	32.0187	Protein localization to membrane	0.703125
Nuclear-transcribed mRNA catabolic process	21.8809	Macromolecule catabolic process	0.493878
Cellular catabolic process	38.6442	Macromolecule catabolic process	1.89568
Organic substance catabolic process	37.9667	Macromolecule catabolic process	2.49974
Catabolic process	39.5798	Macromolecule catabolic process	1.9358
Vesicle-mediated transport	38.5839	Establishment of localization in cell	0.452917
Protein transport	38.2784	Establishment of localization in cell	1.84399
Amide transport	38.5839	Establishment of localization in cell	1.77154
Peptide transport	38.4013	Establishment of localization in cell	1.81449
Protein localization	41.1452	Establishment of localization in cell	1.54321
Macromolecule localization	42.2857	Establishment of localization in cell	1.40037
Establishment of protein localization	38.5839	Establishment of localization in cell	1.80957
Organic substance transport	41.0937	Establishment of localization in cell	1.38126
Nitrogen compound transport	39.5229	Establishment of localization in cell	1.59919
Cellular macromolecule localization	36.9918	Establishment of localization in cell	1.78478
Cellular protein localization	36.9245	Establishment of localization in cell	1.8
Protein targeting	25.3893	Establishment of localization in cell	0.54416
Cellular localization	40.6757	Establishment of localization in cell	3.13503
Intracellular protein transport	32.0187	Establishment of localization in cell	1.91306
Protein localization to membrane	27.3751	Establishment of localization in cell	0.454317
Leukocyte activation	34.7528	Leukocyte proliferation	0.479501
Cell activation	35.95	Myeloid cell activation involved in immune response	0.970096
Immune effector process	34.7528	Myeloid cell activation involved in immune response	1.18508
Leukocyte activation	34.7528	Myeloid cell activation involved in immune response	1.18508
Vesicle-mediated transport	38.5839	Myeloid cell activation involved in immune response	0.587755
Cell activation involved in immune response	29.3327	Myeloid cell activation involved in immune response	3.09869
Leukocyte activation involved in immune response	29.2183	Myeloid cell activation involved in immune response	3.16568
Leukocyte mediated immunity	30.4276	Myeloid cell activation involved in immune response	2.2015
Exocytosis	30.8426	Myeloid cell activation involved in immune response	2.04569
Secretion	35.7327	Myeloid cell activation involved in immune response	0.96694
Secretion by cell	34.9847	Myeloid cell activation involved in immune response	1.09488
Myeloid leukocyte activation	28.3893	Myeloid cell activation involved in immune response	3.702
Regulated exocytosis	29.5587	Myeloid cell activation involved in immune response	2.57168
Cell activation	35.95	Neutrophil degranulation	0.843431
Immune effector process	34.7528	Neutrophil degranulation	1.03034
Leukocyte activation	34.7528	Neutrophil degranulation	1.03034
Vesicle-mediated transport	38.5839	Neutrophil degranulation	0.550227
Cell activation involved in immune response	29.3327	Neutrophil degranulation	2.69409
Leukocyte activation involved in immune response	29.2183	Neutrophil degranulation	2.75234
Leukocyte mediated immunity	30.4276	Neutrophil degranulation	2.20091
Exocytosis	30.8426	Neutrophil degranulation	2.0409
Secretion	35.7327	Neutrophil degranulation	0.87438
Secretion by cell	34.9847	Neutrophil degranulation	0.990843
Myeloid leukocyte activation	28.3893	Neutrophil degranulation	3.21863
Regulated exocytosis	29.5587	Neutrophil degranulation	2.58301
Myeloid cell activation involved in immune response	26.8377	Neutrophil degranulation	4.34715
Cell activation	35.95	Granulocyte activation	0.893034
Immune effector process	34.7528	Granulocyte activation	1.09094
Leukocyte activation	34.7528	Granulocyte activation	1.09094
Vesicle-mediated transport	38.5839	Granulocyte activation	0.560885
Cell activation involved in immune response	29.3327	Granulocyte activation	2.71468
Leukocyte activation involved in immune response	29.2183	Granulocyte activation	2.77275
Leukocyte mediated immunity	30.4276	Granulocyte activation	2.11864
Exocytosis	30.8426	Granulocyte activation	1.96736
Secretion	35.7327	Granulocyte activation	0.889099
Secretion by cell	34.9847	Granulocyte activation	1.00674
Myeloid leukocyte activation	28.3893	Granulocyte activation	3.40792
Regulated exocytosis	29.5587	Granulocyte activation	2.47865
Myeloid cell activation involved in immune response	26.8377	Granulocyte activation	4.35556
Neutrophil degranulation	26.1335	Granulocyte activation	4.72228
Cell activation	35.95	Neutrophil mediated immunity	0.833479
Immune effector process	34.7528	Neutrophil mediated immunity	1.06042
Leukocyte activation	34.7528	Neutrophil mediated immunity	1.01692
Vesicle-mediated transport	38.5839	Neutrophil mediated immunity	0.544974
Cell activation involved in immune response	29.3327	Neutrophil mediated immunity	2.63767
Leukocyte activation involved in immune response	29.2183	Neutrophil mediated immunity	2.69409
Leukocyte mediated immunity	30.4276	Neutrophil mediated immunity	2.26516
Exocytosis	30.8426	Neutrophil mediated immunity	2.00362
Secretion	35.7327	Neutrophil mediated immunity	0.899908
Secretion by cell	34.9847	Neutrophil mediated immunity	0.97818
Myeloid leukocyte activation	28.3893	Neutrophil mediated immunity	3.14507
Regulated exocytosis	29.5587	Neutrophil mediated immunity	2.53002
Myeloid cell activation involved in immune response	26.8377	Neutrophil mediated immunity	4.232
Neutrophil degranulation	26.1335	Neutrophil mediated immunity	4.85816
Granulocyte activation	26.4197	Neutrophil mediated immunity	4.59201
Protein transport	38.2784	Intracellular transport	1.86877
Amide transport	38.5839	Intracellular transport	1.78976
Peptide transport	38.4013	Intracellular transport	1.83655
Protein localization	41.1452	Intracellular transport	1.4497
Macromolecule localization	42.2857	Intracellular transport	1.28424
Establishment of protein localization	38.5839	Intracellular transport	1.83103
Organic substance transport	41.0937	Intracellular transport	1.34222
Nitrogen compound transport	39.5229	Intracellular transport	1.60328
Cellular macromolecule localization	36.9918	Intracellular transport	1.89568
Cellular protein localization	36.9245	Intracellular transport	1.91336
Protein targeting	25.3893	Intracellular transport	0.743214
Cellular localization	40.6757	Intracellular transport	2.29538
Intracellular protein transport	32.0187	Intracellular transport	2.61286
Protein localization to membrane	27.3751	Intracellular transport	0.486183
Establishment of localization in cell	37.7127	Intracellular transport	3.66086
Cell activation	35.95	Neutrophil activation	0.868056
Immune effector process	34.7528	Neutrophil activation	1.06042
Leukocyte activation	34.7528	Neutrophil activation	1.06042
Vesicle-mediated transport	38.5839	Neutrophil activation	0.566291
Cell activation involved in immune response	29.3327	Neutrophil activation	2.63767
Leukocyte activation involved in immune response	29.2183	Neutrophil activation	2.69409
Leukocyte mediated immunity	30.4276	Neutrophil activation	2.15918
Exocytosis	30.8426	Neutrophil activation	2.00362
Secretion	35.7327	Neutrophil activation	0.863877
Secretion by cell	34.9847	Neutrophil activation	0.97818
Myeloid leukocyte activation	28.3893	Neutrophil activation	3.3126
Regulated exocytosis	29.5587	Neutrophil activation	2.53002
Myeloid cell activation involved in immune response	26.8377	Neutrophil activation	4.232
Neutrophil degranulation	26.1335	Neutrophil activation	4.85816
Granulocyte activation	26.4197	Neutrophil activation	4.86015
Neutrophil mediated immunity	26.2774	Neutrophil activation	4.72228
SRP-dependent cotranslational protein targeting to membrane	20.8218	Cellular macromolecule catabolic process	0.493136
Protein targeting to ER	21.2567	Cellular macromolecule catabolic process	0.510951
Cotranslational protein targeting to membrane	20.8218	Cellular macromolecule catabolic process	0.493136
Establishment of protein localization to endoplasmic reticulum	21.2567	Cellular macromolecule catabolic process	0.510951
Protein localization to endoplasmic reticulum	21.6764	Cellular macromolecule catabolic process	0.528786
Nuclear-transcribed mRNA catabolic process, nonsense-mediated decay	21.0412	Cellular macromolecule catabolic process	0.555556
Protein targeting to membrane	22.4744	Cellular macromolecule catabolic process	0.464172
Viral transcription	21.4684	Cellular macromolecule catabolic process	0.502677
Translational initiation	21.4684	Cellular macromolecule catabolic process	0.502677
Viral gene expression	21.6764	Cellular macromolecule catabolic process	0.494602
Protein targeting	25.3893	Cellular macromolecule catabolic process	0.493878
Nuclear-transcribed mRNA catabolic process	21.8809	Cellular macromolecule catabolic process	0.672222
Cellular catabolic process	38.6442	Cellular macromolecule catabolic process	1.64831
Organic substance catabolic process	37.9667	Cellular macromolecule catabolic process	1.83655
Catabolic process	39.5798	Cellular macromolecule catabolic process	1.42222
Macromolecule catabolic process	33.7867	Cellular macromolecule catabolic process	3.67347
Cell activation	35.95	Neutrophil activation involved in immune response	0.843431
Immune effector process	34.7528	Neutrophil activation involved in immune response	1.03034
Leukocyte activation	34.7528	Neutrophil activation involved in immune response	1.03034
Vesicle-mediated transport	38.5839	Neutrophil activation involved in immune response	0.550227
Cell activation involved in immune response	29.3327	Neutrophil activation involved in immune response	2.69409
Leukocyte activation involved in immune response	29.2183	Neutrophil activation involved in immune response	2.75234
Leukocyte mediated immunity	30.4276	Neutrophil activation involved in immune response	2.20091
Exocytosis	30.8426	Neutrophil activation involved in immune response	2.0409
Secretion	35.7327	Neutrophil activation involved in immune response	0.87438
Secretion by cell	34.9847	Neutrophil activation involved in immune response	0.990843
Myeloid leukocyte activation	28.3893	Neutrophil activation involved in immune response	3.21863
Regulated exocytosis	29.5587	Neutrophil activation involved in immune response	2.58301
Myeloid cell activation involved in immune response	26.8377	Neutrophil activation involved in immune response	4.34715
Neutrophil degranulation	26.1335	Neutrophil activation involved in immune response	5
Granulocyte activation	26.4197	Neutrophil activation involved in immune response	4.72228
Neutrophil mediated immunity	26.2774	Neutrophil activation involved in immune response	4.85816
Neutrophil activation	26.2774	Neutrophil activation involved in immune response	4.85816
Homeostatic process	36.9245	Inorganic ion homeostasis	1.03988
SRP-dependent cotranslational protein targeting to membrane	20.8218	RNA catabolic process	2.00556
Protein targeting to ER	21.2567	RNA catabolic process	1.87825
Cotranslational protein targeting to membrane	20.8218	RNA catabolic process	2.00556
Establishment of protein localization to endoplasmic reticulum	21.2567	RNA catabolic process	1.87825
Protein localization to endoplasmic reticulum	21.6764	RNA catabolic process	1.7627
Nuclear-transcribed mRNA catabolic process, nonsense-mediated decay	21.0412	RNA catabolic process	2.29819
Protein targeting to membrane	22.4744	RNA catabolic process	1.56142
Viral process	31.1459	RNA catabolic process	0.609725
Interspecies interaction between organisms	31.9243	RNA catabolic process	0.57239
Symbiont process	31.4429	RNA catabolic process	0.617981
Viral transcription	21.4684	RNA catabolic process	1.8191
Translational initiation	21.4684	RNA catabolic process	1.97841
Viral gene expression	21.6764	RNA catabolic process	1.7627
Protein targeting	25.3893	RNA catabolic process	1.07781
Establishment of protein localization to membrane	23.9304	RNA catabolic process	1.25
Nuclear-transcribed mRNA catabolic process	21.8809	RNA catabolic process	2.78081
Protein localization to membrane	27.3751	RNA catabolic process	0.73666
Macromolecule catabolic process	33.7867	RNA catabolic process	0.88801
Cellular macromolecule catabolic process	32.0187	RNA catabolic process	1.20868
Homeostatic process	36.9245	Cation homeostasis	1.01497
Inorganic ion homeostasis	28.0179	Cation homeostasis	4.88024
SRP-dependent cotranslational protein targeting to membrane	20.8218	MRNA catabolic process	2.22222
Protein targeting to ER	21.2567	MRNA catabolic process	2.07412
Cotranslational protein targeting to membrane	20.8218	MRNA catabolic process	2.22222
Establishment of protein localization to endoplasmic reticulum	21.2567	MRNA catabolic process	2.07412
Protein localization to endoplasmic reticulum	21.6764	MRNA catabolic process	1.94034
Nuclear-transcribed mRNA catabolic process, nonsense-mediated decay	21.0412	MRNA catabolic process	2.55102
Protein targeting to membrane	22.4744	MRNA catabolic process	1.70888
Viral process	31.1459	MRNA catabolic process	0.601262
Interspecies interaction between organisms	31.9243	MRNA catabolic process	0.56407
Symbiont process	31.4429	MRNA catabolic process	0.609725
Viral transcription	21.4684	MRNA catabolic process	2.00556
Translational initiation	21.4684	MRNA catabolic process	2.18472
Viral gene expression	21.6764	MRNA catabolic process	1.94034
Protein targeting	25.3893	MRNA catabolic process	1.15912
Establishment of protein localization to membrane	23.9304	MRNA catabolic process	1.35485
Nuclear-transcribed mRNA catabolic process	21.8809	MRNA catabolic process	3.08673
Intracellular protein transport	32.0187	MRNA catabolic process	0.46118
Protein localization to membrane	27.3751	MRNA catabolic process	0.78342
Macromolecule catabolic process	33.7867	MRNA catabolic process	0.8
Cellular macromolecule catabolic process	32.0187	MRNA catabolic process	1.08889
RNA catabolic process	24.5995	MRNA catabolic process	4.50445
Response to organic substance	43.3059	Response to organonitrogen compound	0.570519
Immune response	41.042	Regulation of response to stress	0.452917
Response to stress	45.2533	Regulation of response to stress	0.94518
Defense response	37.3237	Regulation of response to stress	0.882706
Positive regulation of immune system process	32.9297	Regulation of response to stress	0.555556
Regulation of immune system process	36.1642	Regulation of response to stress	0.691157
Innate immune response	32.2981	Regulation of response to stress	0.666125
Regulation of response to stimulus	45.333	Regulation of response to stress	0.934316
Positive regulation of response to stimulus	38.9427	Regulation of response to stress	0.866705
Cell activation	35.95	Leukocyte degranulation	0.918367
Immune effector process	34.7528	Leukocyte degranulation	1.12188
Leukocyte activation	34.7528	Leukocyte degranulation	1.12188
Vesicle-mediated transport	38.5839	Leukocyte degranulation	0.599112
Cell activation involved in immune response	29.3327	Leukocyte degranulation	2.93345
Leukocyte activation involved in immune response	29.2183	Leukocyte degranulation	2.99688
Leukocyte mediated immunity	30.4276	Leukocyte degranulation	2.39645
Exocytosis	30.8426	Leukocyte degranulation	2.22222
Secretion	35.7327	Leukocyte degranulation	0.952066
Secretion by cell	34.9847	Leukocyte degranulation	1.07888
Myeloid leukocyte activation	28.3893	Leukocyte degranulation	3.33003
Regulated exocytosis	29.5587	Leukocyte degranulation	2.8125
Myeloid cell activation involved in immune response	26.8377	Leukocyte degranulation	4.48089
Neutrophil degranulation	26.1335	Leukocyte degranulation	4.59201
Granulocyte activation	26.4197	Leukocyte degranulation	4.34715
Neutrophil mediated immunity	26.2774	Leukocyte degranulation	4.46707
Neutrophil activation	26.2774	Leukocyte degranulation	4.46707
Neutrophil activation involved in immune response	26.1335	Leukocyte degranulation	4.59201
Immune effector process	34.7528	Response to other organism	0.453066
Response to cytokine	34.4377	Response to other organism	0.451556
Multi-organism process	40.4625	Response to other organism	0.913294
Defense response	37.3237	Response to other organism	0.823356
Innate immune response	32.2981	Response to other organism	0.568783
Immune effector process	34.7528	Response to external biotic stimulus	0.453066
Response to cytokine	34.4377	Response to external biotic stimulus	0.451556
Multi-organism process	40.4625	Response to external biotic stimulus	0.913294
Defense response	37.3237	Response to external biotic stimulus	0.823356
Innate immune response	32.2981	Response to external biotic stimulus	0.568783
Response to other organism	30.322	Response to external biotic stimulus	5
Defense response	37.3237	Inflammatory response	1.09552
Regulation of response to stress	34.5961	Inflammatory response	0.473373
Homeostatic process	36.9245	Chemical homeostasis	1.92745
Regulation of biological quality	44.3084	Chemical homeostasis	0.615765
Inorganic ion homeostasis	28.0179	Chemical homeostasis	2.69755
Cation homeostasis	27.8918	Chemical homeostasis	2.63294
Homeostatic process	36.9245	Cellular homeostasis	1.47944
Regulation of biological quality	44.3084	Cellular homeostasis	0.472638
Inorganic ion homeostasis	28.0179	Cellular homeostasis	2.45655
Cation homeostasis	27.8918	Cellular homeostasis	2.39148
Chemical homeostasis	31.3446	Cellular homeostasis	2.23975
Cell activation	35.95	Myeloid leukocyte mediated immunity	0.882497
Immune effector process	34.7528	Myeloid leukocyte mediated immunity	1.12188
Leukocyte activation	34.7528	Myeloid leukocyte mediated immunity	1.07672
Vesicle-mediated transport	38.5839	Myeloid leukocyte mediated immunity	0.577024
Cell activation involved in immune response	29.3327	Myeloid leukocyte mediated immunity	2.7928
Leukocyte activation involved in immune response	29.2183	Myeloid leukocyte mediated immunity	2.85254
Leukocyte mediated immunity	30.4276	Myeloid leukocyte mediated immunity	2.39645
Exocytosis	30.8426	Myeloid leukocyte mediated immunity	2.12145
Secretion	35.7327	Myeloid leukocyte mediated immunity	0.952066
Secretion by cell	34.9847	Myeloid leukocyte mediated immunity	1.03571
Myeloid leukocyte activation	28.3893	Myeloid leukocyte mediated immunity	3.33003
Regulated exocytosis	29.5587	Myeloid leukocyte mediated immunity	2.67882
Myeloid cell activation involved in immune response	26.8377	Myeloid leukocyte mediated immunity	4.48089
Neutrophil degranulation	26.1335	Myeloid leukocyte mediated immunity	4.59201
Granulocyte activation	26.4197	Myeloid leukocyte mediated immunity	4.34715
Neutrophil mediated immunity	26.2774	Myeloid leukocyte mediated immunity	4.72608
Neutrophil activation	26.2774	Myeloid leukocyte mediated immunity	4.46707
Neutrophil activation involved in immune response	26.1335	Myeloid leukocyte mediated immunity	4.59201
Leukocyte degranulation	26.5605	Myeloid leukocyte mediated immunity	4.72978
Response to cytokine	34.4377	Response to biotic stimulus	0.467261
Multi-organism process	40.4625	Response to biotic stimulus	0.905761
Defense response	37.3237	Response to biotic stimulus	0.815459
Innate immune response	32.2981	Response to biotic stimulus	0.562111
Response to other organism	30.322	Response to biotic stimulus	4.90431
Response to external biotic stimulus	30.322	Response to biotic stimulus	4.90431
Immune system process	44.6017	Cell surface receptor signaling pathway	0.786433
Immune response	41.042	Cell surface receptor signaling pathway	0.709632
Response to organic substance	43.3059	Cell surface receptor signaling pathway	1.06891
Response to cytokine	34.4377	Cell surface receptor signaling pathway	0.834779
Cellular response to organic substance	41.1965	Cell surface receptor signaling pathway	1.19118
Cellular response to cytokine stimulus	33.4499	Cell surface receptor signaling pathway	0.845062
Cellular response to chemical stimulus	42.7108	Cell surface receptor signaling pathway	1.08975
Response to stress	45.2533	Cell surface receptor signaling pathway	0.502332
Defense response	37.3237	Cell surface receptor signaling pathway	0.538645
Cytokine-mediated signaling pathway	30.6366	Cell surface receptor signaling pathway	0.935943
Positive regulation of immune system process	32.9297	Cell surface receptor signaling pathway	0.575574
Regulation of immune system process	36.1642	Cell surface receptor signaling pathway	0.695411
Regulation of response to stimulus	45.333	Cell surface receptor signaling pathway	1.20631
Positive regulation of response to stimulus	38.9427	Cell surface receptor signaling pathway	1.02392
Leukocyte activation	34.7528	Mononuclear cell proliferation	0.451963
Leukocyte proliferation	23.2237	Mononuclear cell proliferation	4.24644
Immune system process	44.6017	Regulation of immune response	0.665182
Immune response	41.042	Regulation of immune response	1.13379
Immune effector process	34.7528	Regulation of immune response	0.555556
Leukocyte activation	34.7528	Regulation of immune response	0.473373
Defense response	37.3237	Regulation of immune response	0.879292
Cytokine-mediated signaling pathway	30.6366	Regulation of immune response	0.492834
Positive regulation of immune system process	32.9297	Regulation of immune response	2.22222
Regulation of immune system process	36.1642	Regulation of immune response	2.4623
Innate immune response	32.2981	Regulation of immune response	1.16021
Regulation of response to stimulus	45.333	Regulation of immune response	0.597962
Positive regulation of response to stimulus	38.9427	Regulation of immune response	0.86218
Regulation of response to stress	34.5961	Regulation of immune response	0.712724
Cell surface receptor signaling pathway	40.6757	Regulation of immune response	0.489687
Response to organic substance	43.3059	Response to nitrogen compound	0.6125
Cellular response to organic substance	41.1965	Response to nitrogen compound	0.4598
Response to organonitrogen compound	30.1082	Response to nitrogen compound	4.53943
SRP-dependent cotranslational protein targeting to membrane	20.8218	Cellular nitrogen compound catabolic process	1.10044
Protein targeting to ER	21.2567	Cellular nitrogen compound catabolic process	1.04805
Cotranslational protein targeting to membrane	20.8218	Cellular nitrogen compound catabolic process	1.10044
Establishment of protein localization to endoplasmic reticulum	21.2567	Cellular nitrogen compound catabolic process	1.04805
Protein localization to endoplasmic reticulum	21.6764	Cellular nitrogen compound catabolic process	0.999308
Nuclear-transcribed mRNA catabolic process, nonsense-mediated decay	21.0412	Cellular nitrogen compound catabolic process	1.25
Protein targeting to membrane	22.4744	Cellular nitrogen compound catabolic process	0.911501
Viral process	31.1459	Cellular nitrogen compound catabolic process	0.628741
Interspecies interaction between organisms	31.9243	Cellular nitrogen compound catabolic process	0.625665
Symbiont process	31.4429	Cellular nitrogen compound catabolic process	0.635972
Viral transcription	21.4684	Cellular nitrogen compound catabolic process	1.18977
Translational initiation	21.4684	Cellular nitrogen compound catabolic process	1.10393
Viral gene expression	21.6764	Cellular nitrogen compound catabolic process	1.16127
Protein targeting	25.3893	Cellular nitrogen compound catabolic process	0.689796
Establishment of protein localization to membrane	23.9304	Cellular nitrogen compound catabolic process	0.76735
Nuclear-transcribed mRNA catabolic process	21.8809	Cellular nitrogen compound catabolic process	1.5125
Cellular catabolic process	38.6442	Cellular nitrogen compound catabolic process	0.732584
Organic substance catabolic process	37.9667	Cellular nitrogen compound catabolic process	0.787985
Catabolic process	39.5798	Cellular nitrogen compound catabolic process	0.632099
Protein localization to membrane	27.3751	Cellular nitrogen compound catabolic process	0.501389
Macromolecule catabolic process	33.7867	Cellular nitrogen compound catabolic process	0.769909
Cellular macromolecule catabolic process	32.0187	Cellular nitrogen compound catabolic process	0.962942
RNA catabolic process	24.5995	Cellular nitrogen compound catabolic process	2.71953
MRNA catabolic process	24.101	Cellular nitrogen compound catabolic process	2.45
Immune system process	44.6017	Response to external stimulus	0.703125
Immune response	41.042	Response to external stimulus	0.642374
Response to organic substance	43.3059	Response to external stimulus	0.705717
Immune effector process	34.7528	Response to external stimulus	0.479575
Cellular response to organic substance	41.1965	Response to external stimulus	0.616674
Cellular response to chemical stimulus	42.7108	Response to external stimulus	0.629233
Response to stress	45.2533	Response to external stimulus	0.724703
Multi-organism process	40.4625	Response to external stimulus	0.823169
Defense response	37.3237	Response to external stimulus	0.96212
Regulation of response to stimulus	45.333	Response to external stimulus	0.572016
Positive regulation of response to stimulus	38.9427	Response to external stimulus	0.551977
Regulation of response to stress	34.5961	Response to external stimulus	0.534633
Response to other organism	30.322	Response to external stimulus	1.33949
Response to external biotic stimulus	30.322	Response to external stimulus	1.33949
Inflammatory response	28.6313	Response to external stimulus	0.603496
Response to biotic stimulus	30.4276	Response to external stimulus	1.36562
Cell surface receptor signaling pathway	40.6757	Response to external stimulus	0.516582
Homeostatic process	36.9245	Ion homeostasis	1.0906
Inorganic ion homeostasis	28.0179	Ion homeostasis	4.76747
Cation homeostasis	27.8918	Ion homeostasis	4.65329
Chemical homeostasis	31.3446	Ion homeostasis	2.82912
Cellular homeostasis	29.891	Ion homeostasis	2.36722
Leukocyte activation	34.7528	Lymphocyte proliferation	0.457929
Leukocyte proliferation	23.2237	Lymphocyte proliferation	4.06767
Mononuclear cell proliferation	22.4744	Lymphocyte proliferation	4.7895
Cell migration	33.5348	Cell motility	4.65409
Cell migration	33.5348	Localization of cell	4.65409
Cell motility	33.9522	Localization of cell	5
Homeostatic process	36.9245	Cellular cation homeostasis	0.804402
Inorganic ion homeostasis	28.0179	Cellular cation homeostasis	3.86776
Cation homeostasis	27.8918	Cellular cation homeostasis	3.96267
Chemical homeostasis	31.3446	Cellular cation homeostasis	2.08669
Cellular homeostasis	29.891	Cellular cation homeostasis	2.7186
Ion homeostasis	28.2666	Cellular cation homeostasis	3.68789
Homeostatic process	36.9245	Cellular ion homeostasis	0.826591
Inorganic ion homeostasis	28.0179	Cellular ion homeostasis	3.97445
Cation homeostasis	27.8918	Cellular ion homeostasis	3.86776
Chemical homeostasis	31.3446	Cellular ion homeostasis	2.14426
Cellular homeostasis	29.891	Cellular ion homeostasis	2.79359
Ion homeostasis	28.2666	Cellular ion homeostasis	3.78962
Cellular cation homeostasis	26.6998	Cellular ion homeostasis	4.86578
Cell activation	35.95	Lymphocyte activation	1.13379
Leukocyte activation	34.7528	Lymphocyte activation	1.38504
Positive regulation of immune system process	32.9297	Lymphocyte activation	0.763344
Regulation of immune system process	36.1642	Lymphocyte activation	0.777932
Leukocyte proliferation	23.2237	Lymphocyte activation	1.56533
Mononuclear cell proliferation	22.4744	Lymphocyte activation	1.61256
Regulation of immune response	32.0187	Lymphocyte activation	0.471827
Lymphocyte proliferation	22.2798	Lymphocyte activation	1.65312
Regulation of response to stimulus	45.333	Regulation of catalytic activity	0.470519
SRP-dependent cotranslational protein targeting to membrane	20.8218	Establishment of protein localization to organelle	1.8
Protein targeting to ER	21.2567	Establishment of protein localization to organelle	1.98935
Cotranslational protein targeting to membrane	20.8218	Establishment of protein localization to organelle	1.8
Establishment of protein localization to endoplasmic reticulum	21.2567	Establishment of protein localization to organelle	1.98935
Protein localization to endoplasmic reticulum	21.6764	Establishment of protein localization to organelle	2.02479
Nuclear-transcribed mRNA catabolic process, nonsense-mediated decay	21.0412	Establishment of protein localization to organelle	1.60838
Protein targeting to membrane	22.4744	Establishment of protein localization to organelle	1.66733
Protein transport	38.2784	Establishment of protein localization to organelle	0.452917
Establishment of protein localization	38.5839	Establishment of protein localization to organelle	0.488281
Viral process	31.1459	Establishment of protein localization to organelle	0.555556
Interspecies interaction between organisms	31.9243	Establishment of protein localization to organelle	0.524041
Symbiont process	31.4429	Establishment of protein localization to organelle	0.563878
Cellular macromolecule localization	36.9918	Establishment of protein localization to organelle	0.630804
Cellular protein localization	36.9245	Establishment of protein localization to organelle	0.637755
Viral transcription	21.4684	Establishment of protein localization to organelle	1.51649
Translational initiation	21.4684	Establishment of protein localization to organelle	1.51649
Viral gene expression	21.6764	Establishment of protein localization to organelle	1.47347
Protein targeting	25.3893	Establishment of protein localization to organelle	2.43161
Establishment of protein localization to membrane	23.9304	Establishment of protein localization to organelle	1.4497
Nuclear-transcribed mRNA catabolic process	21.8809	Establishment of protein localization to organelle	1.43226
Intracellular protein transport	32.0187	Establishment of protein localization to organelle	1.152
Protein localization to membrane	27.3751	Establishment of protein localization to organelle	0.864621
Establishment of localization in cell	37.7127	Establishment of protein localization to organelle	0.495246
Intracellular transport	35.8055	Establishment of protein localization to organelle	0.643772
Cellular macromolecule catabolic process	32.0187	Establishment of protein localization to organelle	0.547591
RNA catabolic process	24.5995	Establishment of protein localization to organelle	1.0526
MRNA catabolic process	24.101	Establishment of protein localization to organelle	1.13102
Cellular nitrogen compound catabolic process	27.6359	Establishment of protein localization to organelle	0.777089
SRP-dependent cotranslational protein targeting to membrane	20.8218	Heterocycle catabolic process	1.12813
Protein targeting to ER	21.2567	Heterocycle catabolic process	1.07377
Cotranslational protein targeting to membrane	20.8218	Heterocycle catabolic process	1.12813
Establishment of protein localization to endoplasmic reticulum	21.2567	Heterocycle catabolic process	1.07377
Protein localization to endoplasmic reticulum	21.6764	Heterocycle catabolic process	1.02324
Nuclear-transcribed mRNA catabolic process, nonsense-mediated decay	21.0412	Heterocycle catabolic process	1.28185
Protein targeting to membrane	22.4744	Heterocycle catabolic process	0.932335
Viral process	31.1459	Heterocycle catabolic process	0.637755
Interspecies interaction between organisms	31.9243	Heterocycle catabolic process	0.634265
Symbiont process	31.4429	Heterocycle catabolic process	0.644961
Viral transcription	21.4684	Heterocycle catabolic process	1.21933
Translational initiation	21.4684	Heterocycle catabolic process	1.13102
Viral gene expression	21.6764	Heterocycle catabolic process	1.18977
Protein targeting	25.3893	Heterocycle catabolic process	0.703125
Establishment of protein localization to membrane	23.9304	Heterocycle catabolic process	0.78342
Nuclear-transcribed mRNA catabolic process	21.8809	Heterocycle catabolic process	1.55103
Cellular catabolic process	38.6442	Heterocycle catabolic process	0.714384
Organic substance catabolic process	37.9667	Heterocycle catabolic process	0.795965
Catabolic process	39.5798	Heterocycle catabolic process	0.616395
Protein localization to membrane	27.3751	Heterocycle catabolic process	0.509851
Macromolecule catabolic process	33.7867	Heterocycle catabolic process	0.779748
Cellular macromolecule catabolic process	32.0187	Heterocycle catabolic process	0.976948
RNA catabolic process	24.5995	Heterocycle catabolic process	2.78882
MRNA catabolic process	24.101	Heterocycle catabolic process	2.51242
Cellular nitrogen compound catabolic process	27.6359	Heterocycle catabolic process	4.87578
Establishment of protein localization to organelle	25.5416	Heterocycle catabolic process	0.792252
SRP-dependent cotranslational protein targeting to membrane	20.8218	Aromatic compound catabolic process	1.10044
Protein targeting to ER	21.2567	Aromatic compound catabolic process	1.04805
Cotranslational protein targeting to membrane	20.8218	Aromatic compound catabolic process	1.10044
Establishment of protein localization to endoplasmic reticulum	21.2567	Aromatic compound catabolic process	1.04805
Protein localization to endoplasmic reticulum	21.6764	Aromatic compound catabolic process	0.999308
Nuclear-transcribed mRNA catabolic process, nonsense-mediated decay	21.0412	Aromatic compound catabolic process	1.25
Protein targeting to membrane	22.4744	Aromatic compound catabolic process	0.911501
Viral process	31.1459	Aromatic compound catabolic process	0.628741
Interspecies interaction between organisms	31.9243	Aromatic compound catabolic process	0.625665
Symbiont process	31.4429	Aromatic compound catabolic process	0.635972
Viral transcription	21.4684	Aromatic compound catabolic process	1.18977
Translational initiation	21.4684	Aromatic compound catabolic process	1.10393
Viral gene expression	21.6764	Aromatic compound catabolic process	1.16127
Protein targeting	25.3893	Aromatic compound catabolic process	0.689796
Establishment of protein localization to membrane	23.9304	Aromatic compound catabolic process	0.76735
Nuclear-transcribed mRNA catabolic process	21.8809	Aromatic compound catabolic process	1.5125
Cellular catabolic process	38.6442	Aromatic compound catabolic process	0.732584
Organic substance catabolic process	37.9667	Aromatic compound catabolic process	0.787985
Catabolic process	39.5798	Aromatic compound catabolic process	0.632099
Protein localization to membrane	27.3751	Aromatic compound catabolic process	0.501389
Macromolecule catabolic process	33.7867	Aromatic compound catabolic process	0.769909
Cellular macromolecule catabolic process	32.0187	Aromatic compound catabolic process	0.962942
RNA catabolic process	24.5995	Aromatic compound catabolic process	2.71953
MRNA catabolic process	24.101	Aromatic compound catabolic process	2.45
Cellular nitrogen compound catabolic process	27.6359	Aromatic compound catabolic process	4.52409
Establishment of protein localization to organelle	25.5416	Aromatic compound catabolic process	0.777089
Heterocycle catabolic process	27.5062	Aromatic compound catabolic process	4.63649
Cellular catabolic process	38.6442	Negative regulation of metabolic process	0.519984
Catabolic process	39.5798	Negative regulation of metabolic process	0.497199
Response to organic substance	43.3059	Intracellular signal transduction	0.538973
Cellular response to organic substance	41.1965	Intracellular signal transduction	0.574073
Cellular response to chemical stimulus	42.7108	Intracellular signal transduction	0.612043
Regulation of biological quality	44.3084	Intracellular signal transduction	0.481823
Regulation of response to stimulus	45.333	Intracellular signal transduction	1.16187
Positive regulation of response to stimulus	38.9427	Intracellular signal transduction	0.928237
Cell surface receptor signaling pathway	40.6757	Intracellular signal transduction	0.634126
Regulation of catalytic activity	37.7127	Intracellular signal transduction	0.552078
SRP-dependent cotranslational protein targeting to membrane	20.8218	Organic cyclic compound catabolic process	1.04805
Protein targeting to ER	21.2567	Organic cyclic compound catabolic process	0.999308
Cotranslational protein targeting to membrane	20.8218	Organic cyclic compound catabolic process	1.04805
Establishment of protein localization to endoplasmic reticulum	21.2567	Organic cyclic compound catabolic process	0.999308
Protein localization to endoplasmic reticulum	21.6764	Organic cyclic compound catabolic process	0.953891
Nuclear-transcribed mRNA catabolic process, nonsense-mediated decay	21.0412	Organic cyclic compound catabolic process	1.18977
Protein targeting to membrane	22.4744	Organic cyclic compound catabolic process	0.871875
Viral process	31.1459	Organic cyclic compound catabolic process	0.644961
Interspecies interaction between organisms	31.9243	Organic cyclic compound catabolic process	0.641207
Symbiont process	31.4429	Organic cyclic compound catabolic process	0.652006
Viral transcription	21.4684	Organic cyclic compound catabolic process	1.13379
Translational initiation	21.4684	Organic cyclic compound catabolic process	1.0526
Viral gene expression	21.6764	Organic cyclic compound catabolic process	1.10727
Protein targeting	25.3893	Organic cyclic compound catabolic process	0.66425
Establishment of protein localization to membrane	23.9304	Organic cyclic compound catabolic process	0.73666
Nuclear-transcribed mRNA catabolic process	21.8809	Organic cyclic compound catabolic process	1.43962
Cellular catabolic process	38.6442	Organic cyclic compound catabolic process	0.743878
Organic substance catabolic process	37.9667	Organic cyclic compound catabolic process	0.857566
Catabolic process	39.5798	Organic cyclic compound catabolic process	0.664099
Protein localization to membrane	27.3751	Organic cyclic compound catabolic process	0.485085
Macromolecule catabolic process	33.7867	Organic cyclic compound catabolic process	0.750781
Cellular macromolecule catabolic process	32.0187	Organic cyclic compound catabolic process	0.935818
RNA catabolic process	24.5995	Organic cyclic compound catabolic process	2.58849
MRNA catabolic process	24.101	Organic cyclic compound catabolic process	2.33195
Cellular nitrogen compound catabolic process	27.6359	Organic cyclic compound catabolic process	4.52969
Establishment of protein localization to organelle	25.5416	Organic cyclic compound catabolic process	0.748042
Heterocycle catabolic process	27.5062	Organic cyclic compound catabolic process	4.64084
Aromatic compound catabolic process	27.6359	Organic cyclic compound catabolic process	4.52969
Cell activation	35.95	Regulation of cell activation	0.843431
Leukocyte activation	34.7528	Regulation of cell activation	0.794945
Positive regulation of immune system process	32.9297	Regulation of cell activation	0.658895
Regulation of immune system process	36.1642	Regulation of cell activation	0.689796
Leukocyte proliferation	23.2237	Regulation of cell activation	1.15912
Mononuclear cell proliferation	22.4744	Regulation of cell activation	1.18672
Lymphocyte proliferation	22.2798	Regulation of cell activation	1.21774
Lymphocyte activation	27.6359	Regulation of cell activation	2.03116
Regulation of response to stimulus	45.333	Regulation of intracellular signal transduction	1.10328
Positive regulation of response to stimulus	38.9427	Regulation of intracellular signal transduction	0.987654
Regulation of catalytic activity	37.7127	Regulation of intracellular signal transduction	0.56811
Intracellular signal transduction	39.9166	Regulation of intracellular signal transduction	2.48955
SRP-dependent cotranslational protein targeting to membrane	20.8218	Protein localization to organelle	0.879292
Protein targeting to ER	21.2567	Protein localization to organelle	0.971789
Cotranslational protein targeting to membrane	20.8218	Protein localization to organelle	0.879292
Establishment of protein localization to endoplasmic reticulum	21.2567	Protein localization to organelle	0.971789
Protein localization to endoplasmic reticulum	21.6764	Protein localization to organelle	1.06891
Nuclear-transcribed mRNA catabolic process, nonsense-mediated decay	21.0412	Protein localization to organelle	0.8
Protein targeting to membrane	22.4744	Protein localization to organelle	0.857566
Protein transport	38.2784	Protein localization to organelle	0.555556
Amide transport	38.5839	Protein localization to organelle	0.531351
Peptide transport	38.4013	Protein localization to organelle	0.545679
Protein localization	41.1452	Protein localization to organelle	0.670299
Macromolecule localization	42.2857	Protein localization to organelle	0.563607
Establishment of protein localization	38.5839	Protein localization to organelle	0.59082
Nitrogen compound transport	39.5229	Protein localization to organelle	0.463683
Cellular macromolecule localization	36.9918	Protein localization to organelle	1.29132
Cellular protein localization	36.9245	Protein localization to organelle	1.30555
Viral transcription	21.4684	Protein localization to organelle	0.76735
Translational initiation	21.4684	Protein localization to organelle	0.76735
Viral gene expression	21.6764	Protein localization to organelle	0.75177
Protein targeting	25.3893	Protein localization to organelle	1.29854
Establishment of protein localization to membrane	23.9304	Protein localization to organelle	0.89497
Nuclear-transcribed mRNA catabolic process	21.8809	Protein localization to organelle	0.73666
Cellular localization	40.6757	Protein localization to organelle	0.72045
Intracellular protein transport	32.0187	Protein localization to organelle	0.922481
Protein localization to membrane	27.3751	Protein localization to organelle	0.67712
Establishment of localization in cell	37.7127	Protein localization to organelle	0.560736
Intracellular transport	35.8055	Protein localization to organelle	0.685871
RNA catabolic process	24.5995	Protein localization to organelle	0.595583
MRNA catabolic process	24.101	Protein localization to organelle	0.628512
Cellular nitrogen compound catabolic process	27.6359	Protein localization to organelle	0.482381
Establishment of protein localization to organelle	25.5416	Protein localization to organelle	2.44248
Heterocycle catabolic process	27.5062	Protein localization to organelle	0.489773
Aromatic compound catabolic process	27.6359	Protein localization to organelle	0.482381
Organic cyclic compound catabolic process	27.8918	Protein localization to organelle	0.468089
Immune system process	44.6017	Regulation of multicellular organismal process	0.547866
Response to organic substance	43.3059	Regulation of multicellular organismal process	0.632689
Cellular response to organic substance	41.1965	Regulation of multicellular organismal process	0.540917
Cellular response to chemical stimulus	42.7108	Regulation of multicellular organismal process	0.555556
Response to stress	45.2533	Regulation of multicellular organismal process	0.490889
Positive regulation of immune system process	32.9297	Regulation of multicellular organismal process	0.45312
Regulation of biological quality	44.3084	Regulation of multicellular organismal process	0.66753
Regulation of immune system process	36.1642	Regulation of multicellular organismal process	0.641917
Regulation of response to stimulus	45.333	Regulation of multicellular organismal process	0.890683
Positive regulation of response to stimulus	38.9427	Regulation of multicellular organismal process	0.696146
Cell surface receptor signaling pathway	40.6757	Regulation of multicellular organismal process	0.76415
Response to external stimulus	38.0295	Regulation of multicellular organismal process	0.666237
Positive regulation of immune system process	32.9297	Adaptive immune response	0.460404
Regulation of immune response	32.0187	Adaptive immune response	0.598112
Lymphocyte activation	27.6359	Adaptive immune response	0.566291
SRP-dependent cotranslational protein targeting to membrane	20.8218	Nucleobase-containing compound catabolic process	1.28356
Protein targeting to ER	21.2567	Nucleobase-containing compound catabolic process	1.21774
Cotranslational protein targeting to membrane	20.8218	Nucleobase-containing compound catabolic process	1.28356
Establishment of protein localization to endoplasmic reticulum	21.2567	Nucleobase-containing compound catabolic process	1.21774
Protein localization to endoplasmic reticulum	21.6764	Nucleobase-containing compound catabolic process	1.15687
Nuclear-transcribed mRNA catabolic process, nonsense-mediated decay	21.0412	Nucleobase-containing compound catabolic process	1.46092
Protein targeting to membrane	22.4744	Nucleobase-containing compound catabolic process	1.04805
Viral process	31.1459	Nucleobase-containing compound catabolic process	0.685871
Interspecies interaction between organisms	31.9243	Nucleobase-containing compound catabolic process	0.680046
Symbiont process	31.4429	Nucleobase-containing compound catabolic process	0.692898
Viral transcription	21.4684	Nucleobase-containing compound catabolic process	1.38504
Translational initiation	21.4684	Nucleobase-containing compound catabolic process	1.28268
Viral gene expression	21.6764	Nucleobase-containing compound catabolic process	1.3493
Protein targeting	25.3893	Nucleobase-containing compound catabolic process	0.775941
Establishment of protein localization to membrane	23.9304	Nucleobase-containing compound catabolic process	0.871875
Nuclear-transcribed mRNA catabolic process	21.8809	Nucleobase-containing compound catabolic process	1.76771
Cellular catabolic process	38.6442	Nucleobase-containing compound catabolic process	0.626817
Intracellular protein transport	32.0187	Nucleobase-containing compound catabolic process	0.456061
Organic substance catabolic process	37.9667	Nucleobase-containing compound catabolic process	0.698398
Catabolic process	39.5798	Nucleobase-containing compound catabolic process	0.54084
Protein localization to membrane	27.3751	Nucleobase-containing compound catabolic process	0.555556
Macromolecule catabolic process	33.7867	Nucleobase-containing compound catabolic process	0.831891
Cellular macromolecule catabolic process	32.0187	Nucleobase-containing compound catabolic process	1.05178
RNA catabolic process	24.5995	Nucleobase-containing compound catabolic process	3.17841
MRNA catabolic process	24.101	Nucleobase-containing compound catabolic process	2.8634
Cellular nitrogen compound catabolic process	27.6359	Nucleobase-containing compound catabolic process	4.27813
Establishment of protein localization to organelle	25.5416	Nucleobase-containing compound catabolic process	0.875156
Heterocycle catabolic process	27.5062	Nucleobase-containing compound catabolic process	4.38712
Aromatic compound catabolic process	27.6359	Nucleobase-containing compound catabolic process	4.27813
Organic cyclic compound catabolic process	27.8918	Nucleobase-containing compound catabolic process	4.07198
Protein localization to organelle	29.2183	Nucleobase-containing compound catabolic process	0.529415
Response to organic substance	43.3059	Response to oxygen-containing compound	1.05224
Cellular response to organic substance	41.1965	Response to oxygen-containing compound	0.805644
Cellular response to chemical stimulus	42.7108	Response to oxygen-containing compound	0.736785
Response to organonitrogen compound	30.1082	Response to oxygen-containing compound	1.18977
Response to nitrogen compound	30.6366	Response to oxygen-containing compound	1.20549
Response to external stimulus	38.0295	Response to oxygen-containing compound	0.48157
Regulation of response to stimulus	45.333	Regulation of phosphate metabolic process	0.479605
Positive regulation of response to stimulus	38.9427	Regulation of phosphate metabolic process	0.580244
Regulation of catalytic activity	37.7127	Regulation of phosphate metabolic process	1.14545
Intracellular signal transduction	39.9166	Regulation of phosphate metabolic process	0.751483
Regulation of intracellular signal transduction	35.5861	Regulation of phosphate metabolic process	0.904568
Cell migration	33.5348	Positive regulation of cellular component movement	0.931629
Cell motility	33.9522	Positive regulation of cellular component movement	0.868056
Localization of cell	33.9522	Positive regulation of cellular component movement	0.868056
Regulation of response to stimulus	45.333	Regulation of phosphorus metabolic process	0.479605
Positive regulation of response to stimulus	38.9427	Regulation of phosphorus metabolic process	0.580244
Regulation of catalytic activity	37.7127	Regulation of phosphorus metabolic process	1.14545
Intracellular signal transduction	39.9166	Regulation of phosphorus metabolic process	0.751483
Regulation of intracellular signal transduction	35.5861	Regulation of phosphorus metabolic process	0.904568
Regulation of phosphate metabolic process	34.7528	Regulation of phosphorus metabolic process	5
Cell migration	33.5348	Positive regulation of cell migration	0.927327
Cell motility	33.9522	Positive regulation of cell migration	0.863172
Localization of cell	33.9522	Positive regulation of cell migration	0.863172
Positive regulation of cellular component movement	25.0792	Positive regulation of cell migration	4.52784
Homeostatic process	36.9245	Cellular chemical homeostasis	1.03988
Inorganic ion homeostasis	28.0179	Cellular chemical homeostasis	3.23488
Cation homeostasis	27.8918	Cellular chemical homeostasis	3.14804
Chemical homeostasis	31.3446	Cellular chemical homeostasis	2.69755
Cellular homeostasis	29.891	Cellular chemical homeostasis	3.51444
Ion homeostasis	28.2666	Cellular chemical homeostasis	3.09869
Cellular cation homeostasis	26.6998	Cellular chemical homeostasis	3.86776
Cellular ion homeostasis	26.8377	Cellular chemical homeostasis	3.97445
Cell activation	35.95	Regulation of lymphocyte activation	0.575574
Leukocyte activation	34.7528	Regulation of lymphocyte activation	0.703125
Positive regulation of immune system process	32.9297	Regulation of lymphocyte activation	0.596242
Regulation of immune system process	36.1642	Regulation of lymphocyte activation	0.555556
Leukocyte proliferation	23.2237	Regulation of lymphocyte activation	1.59735
Mononuclear cell proliferation	22.4744	Regulation of lymphocyte activation	1.65748
Lymphocyte proliferation	22.2798	Regulation of lymphocyte activation	1.70888
Lymphocyte activation	27.6359	Regulation of lymphocyte activation	2.53828
Regulation of cell activation	26.1335	Regulation of lymphocyte activation	3.4121
Homeostatic process	36.9245	Metal ion homeostasis	0.739645
Inorganic ion homeostasis	28.0179	Metal ion homeostasis	3.55639
Cation homeostasis	27.8918	Metal ion homeostasis	3.64366
Chemical homeostasis	31.3446	Metal ion homeostasis	1.91871
Cellular homeostasis	29.891	Metal ion homeostasis	1.7662
Ion homeostasis	28.2666	Metal ion homeostasis	3.391
Cellular cation homeostasis	26.6998	Metal ion homeostasis	2.92943
Cellular ion homeostasis	26.8377	Metal ion homeostasis	2.85842
Cellular chemical homeostasis	28.0179	Metal ion homeostasis	2.32098
Response to organic substance	43.3059	Regulation of localization	0.46381
Macromolecule localization	42.2857	Regulation of localization	0.475894
Regulation of biological quality	44.3084	Regulation of localization	0.609865
Secretion	35.7327	Regulation of localization	0.525015
Secretion by cell	34.9847	Regulation of localization	0.472537
Regulation of response to stimulus	45.333	Regulation of localization	0.550302
Cell migration	33.5348	Regulation of localization	0.787352
Cell motility	33.9522	Regulation of localization	0.844881
Localization of cell	33.9522	Regulation of localization	0.844881
Regulation of multicellular organismal process	40.7286	Regulation of localization	0.676945
Response to organic substance	43.3059	Cellular response to oxygen-containing compound	0.592956
Cellular response to organic substance	41.1965	Cellular response to oxygen-containing compound	0.769527
Cellular response to chemical stimulus	42.7108	Cellular response to oxygen-containing compound	0.699851
Response to organonitrogen compound	30.1082	Cellular response to oxygen-containing compound	0.943876
Response to nitrogen compound	30.6366	Cellular response to oxygen-containing compound	0.964436
Response to oxygen-containing compound	34.0342	Cellular response to oxygen-containing compound	2.7994
Immune response	41.042	Regulation of defense response	0.4779
Defense response	37.3237	Regulation of defense response	1.17149
Positive regulation of immune system process	32.9297	Regulation of defense response	1.03034
Regulation of immune system process	36.1642	Regulation of defense response	0.966067
Innate immune response	32.2981	Regulation of defense response	1.13222
Positive regulation of response to stimulus	38.9427	Regulation of defense response	0.513109
Regulation of response to stress	34.5961	Regulation of defense response	1.84022
Inflammatory response	28.6313	Regulation of defense response	0.793762
Regulation of immune response	32.0187	Regulation of defense response	1.34155
Cell migration	33.5348	Leukocyte migration	0.83542
Cell motility	33.9522	Leukocyte migration	0.777623
Localization of cell	33.9522	Leukocyte migration	0.777623
Leukocyte proliferation	23.2237	Regulation of leukocyte proliferation	2.92388
Mononuclear cell proliferation	22.4744	Regulation of leukocyte proliferation	2.592
Lymphocyte proliferation	22.2798	Regulation of leukocyte proliferation	2.69888
Lymphocyte activation	27.6359	Regulation of leukocyte proliferation	1.018
Regulation of cell activation	26.1335	Regulation of leukocyte proliferation	1.35787
Regulation of lymphocyte activation	24.2694	Regulation of leukocyte proliferation	1.96639
Cell migration	33.5348	Movement of cell or subcellular component	3.36495
Cell motility	33.9522	Movement of cell or subcellular component	3.61505
Localization of cell	33.9522	Movement of cell or subcellular component	3.61505
Positive regulation of cellular component movement	25.0792	Movement of cell or subcellular component	0.689161
Positive regulation of cell migration	24.5995	Movement of cell or subcellular component	0.624081
Regulation of localization	39.0017	Movement of cell or subcellular component	0.927562
Leukocyte migration	24.101	Movement of cell or subcellular component	0.562229
Cellular response to organic substance	41.1965	Positive regulation of signal transduction	0.478056
Cellular response to chemical stimulus	42.7108	Positive regulation of signal transduction	0.474095
Regulation of response to stimulus	45.333	Positive regulation of signal transduction	0.849147
Positive regulation of response to stimulus	38.9427	Positive regulation of signal transduction	2.23262
Cell surface receptor signaling pathway	40.6757	Positive regulation of signal transduction	0.688297
Intracellular signal transduction	39.9166	Positive regulation of signal transduction	1.03628
Regulation of intracellular signal transduction	35.5861	Positive regulation of signal transduction	1.4045
Regulation of multicellular organismal process	40.7286	Positive regulation of signal transduction	0.453015
Regulation of phosphate metabolic process	34.7528	Positive regulation of signal transduction	0.792435
Regulation of phosphorus metabolic process	34.7528	Positive regulation of signal transduction	0.792435
Response to organic substance	43.3059	Positive regulation of cell communication	0.502003
Cellular response to organic substance	41.1965	Positive regulation of cell communication	0.537664
Cellular response to chemical stimulus	42.7108	Positive regulation of cell communication	0.529104
Regulation of response to stimulus	45.333	Positive regulation of cell communication	0.948432
Positive regulation of response to stimulus	38.9427	Positive regulation of cell communication	2.42105
Cell surface receptor signaling pathway	40.6757	Positive regulation of cell communication	0.74273
Intracellular signal transduction	39.9166	Positive regulation of cell communication	1.10199
Regulation of intracellular signal transduction	35.5861	Positive regulation of cell communication	1.33513
Regulation of multicellular organismal process	40.7286	Positive regulation of cell communication	0.540888
Regulation of phosphate metabolic process	34.7528	Positive regulation of cell communication	0.76405
Regulation of phosphorus metabolic process	34.7528	Positive regulation of cell communication	0.76405
Positive regulation of signal transduction	34.0342	Positive regulation of cell communication	4.31122
Innate immune response	32.2981	Response to interferon-gamma	0.555556
Cell activation	35.95	Regulation of leukocyte activation	0.703125
Leukocyte activation	34.7528	Regulation of leukocyte activation	0.858942
Positive regulation of immune system process	32.9297	Regulation of leukocyte activation	0.716582
Regulation of immune system process	36.1642	Regulation of leukocyte activation	0.67867
Leukocyte proliferation	23.2237	Regulation of leukocyte activation	1.352
Mononuclear cell proliferation	22.4744	Regulation of leukocyte activation	1.39275
Lymphocyte proliferation	22.2798	Regulation of leukocyte activation	1.43226
Lymphocyte activation	27.6359	Regulation of leukocyte activation	2.32803
Regulation of cell activation	26.1335	Regulation of leukocyte activation	4.16824
Regulation of lymphocyte activation	24.2694	Regulation of leukocyte activation	4.09297
Regulation of leukocyte proliferation	20.8218	Regulation of leukocyte activation	1.62012
Cell migration	33.5348	Regulation of cell migration	1.8797
Cell motility	33.9522	Regulation of cell migration	1.74965
Localization of cell	33.9522	Regulation of cell migration	1.74965
Positive regulation of cellular component movement	25.0792	Regulation of cell migration	2.29951
Positive regulation of cell migration	24.5995	Regulation of cell migration	2.4667
Regulation of localization	39.0017	Regulation of cell migration	0.763223
Movement of cell or subcellular component	35.8779	Regulation of cell migration	1.26501
Response to organic substance	43.3059	Positive regulation of signaling	0.502003
Cellular response to organic substance	41.1965	Positive regulation of signaling	0.537664
Cellular response to chemical stimulus	42.7108	Positive regulation of signaling	0.529104
Regulation of response to stimulus	45.333	Positive regulation of signaling	0.948432
Positive regulation of response to stimulus	38.9427	Positive regulation of signaling	2.42105
Cell surface receptor signaling pathway	40.6757	Positive regulation of signaling	0.74273
Intracellular signal transduction	39.9166	Positive regulation of signaling	1.10199
Regulation of intracellular signal transduction	35.5861	Positive regulation of signaling	1.33513
Regulation of multicellular organismal process	40.7286	Positive regulation of signaling	0.540888
Regulation of phosphate metabolic process	34.7528	Positive regulation of signaling	0.76405
Regulation of phosphorus metabolic process	34.7528	Positive regulation of signaling	0.76405
Positive regulation of signal transduction	34.0342	Positive regulation of signaling	4.31122
Positive regulation of cell communication	34.9078	Positive regulation of signaling	5
Immune system process	44.6017	Regulation of signal transduction	0.462244
Response to organic substance	43.3059	Regulation of signal transduction	0.732953
Cellular response to organic substance	41.1965	Regulation of signal transduction	0.765127
Cellular response to chemical stimulus	42.7108	Regulation of signal transduction	0.78342
Regulation of biological quality	44.3084	Regulation of signal transduction	0.458928
Regulation of response to stimulus	45.333	Regulation of signal transduction	2.59532
Positive regulation of response to stimulus	38.9427	Regulation of signal transduction	1.46626
Cell surface receptor signaling pathway	40.6757	Regulation of signal transduction	1.14057
Regulation of catalytic activity	37.7127	Regulation of signal transduction	0.542329
Intracellular signal transduction	39.9166	Regulation of signal transduction	1.75656
Regulation of intracellular signal transduction	35.5861	Regulation of signal transduction	2.12552
Regulation of multicellular organismal process	40.7286	Regulation of signal transduction	0.728152
Regulation of phosphate metabolic process	34.7528	Regulation of signal transduction	0.674719
Regulation of phosphorus metabolic process	34.7528	Regulation of signal transduction	0.674719
Regulation of localization	39.0017	Regulation of signal transduction	0.491597
Positive regulation of signal transduction	34.0342	Regulation of signal transduction	1.63592
Positive regulation of cell communication	34.9078	Regulation of signal transduction	1.63583
Positive regulation of signaling	34.9078	Regulation of signal transduction	1.63583
Response to organic substance	43.3059	Regulation of molecular function	0.462196
Cellular response to organic substance	41.1965	Regulation of molecular function	0.485748
Cellular response to chemical stimulus	42.7108	Regulation of molecular function	0.512631
Regulation of response to stimulus	45.333	Regulation of molecular function	0.779571
Positive regulation of response to stimulus	38.9427	Regulation of molecular function	0.518218
Regulation of catalytic activity	37.7127	Regulation of molecular function	3.01088
Intracellular signal transduction	39.9166	Regulation of molecular function	0.671528
Regulation of intracellular signal transduction	35.5861	Regulation of molecular function	0.626928
Regulation of phosphate metabolic process	34.7528	Regulation of molecular function	0.949235
Regulation of phosphorus metabolic process	34.7528	Regulation of molecular function	0.949235
Positive regulation of signal transduction	34.0342	Regulation of molecular function	0.467103
Positive regulation of cell communication	34.9078	Regulation of molecular function	0.512837
Positive regulation of signaling	34.9078	Regulation of molecular function	0.512837
Regulation of signal transduction	40.9382	Regulation of molecular function	0.901007
Regulation of response to stimulus	45.333	Regulation of phosphorylation	0.468893
Positive regulation of response to stimulus	38.9427	Regulation of phosphorylation	0.585873
Regulation of catalytic activity	37.7127	Regulation of phosphorylation	0.926371
Intracellular signal transduction	39.9166	Regulation of phosphorylation	0.746384
Regulation of intracellular signal transduction	35.5861	Regulation of phosphorylation	0.9663
Regulation of phosphate metabolic process	34.7528	Regulation of phosphorylation	3.94412
Regulation of phosphorus metabolic process	34.7528	Regulation of phosphorylation	3.94412
Positive regulation of signal transduction	34.0342	Regulation of phosphorylation	0.875156
Positive regulation of cell communication	34.9078	Regulation of phosphorylation	0.811693
Positive regulation of signaling	34.9078	Regulation of phosphorylation	0.811693
Regulation of signal transduction	40.9382	Regulation of phosphorylation	0.703125
Regulation of molecular function	40.9382	Regulation of phosphorylation	0.779839
Cell migration	33.5348	Positive regulation of cell motility	0.927327
Cell motility	33.9522	Positive regulation of cell motility	0.863172
Localization of cell	33.9522	Positive regulation of cell motility	0.863172
Positive regulation of cellular component movement	25.0792	Positive regulation of cell motility	4.52784
Positive regulation of cell migration	24.5995	Positive regulation of cell motility	5
Movement of cell or subcellular component	35.8779	Positive regulation of cell motility	0.624081
Regulation of cell migration	28.1428	Positive regulation of cell motility	2.4667
Regulation of response to stress	34.5961	Regulation of response to external stimulus	0.899908
Inflammatory response	28.6313	Regulation of response to external stimulus	0.923434
Response to external stimulus	38.0295	Regulation of response to external stimulus	0.912224
Regulation of defense response	28.9865	Regulation of response to external stimulus	1.03306
Positive regulation of response to stimulus	38.9427	MAPK cascade	0.52707
Intracellular signal transduction	39.9166	MAPK cascade	0.793089
Regulation of intracellular signal transduction	35.5861	MAPK cascade	0.83575
Regulation of phosphate metabolic process	34.7528	MAPK cascade	0.911221
Regulation of phosphorus metabolic process	34.7528	MAPK cascade	0.911221
Positive regulation of signal transduction	34.0342	MAPK cascade	0.937128
Positive regulation of cell communication	34.9078	MAPK cascade	0.82302
Positive regulation of signaling	34.9078	MAPK cascade	0.82302
Regulation of signal transduction	40.9382	MAPK cascade	0.530016
Regulation of phosphorylation	33.3645	MAPK cascade	1.1235
Cell migration	33.5348	Regulation of cellular component movement	1.78337
Cell motility	33.9522	Regulation of cellular component movement	1.72777
Localization of cell	33.9522	Regulation of cellular component movement	1.72777
Positive regulation of cellular component movement	25.0792	Regulation of cellular component movement	2.22222
Positive regulation of cell migration	24.5995	Regulation of cellular component movement	2.01237
Regulation of localization	39.0017	Regulation of cellular component movement	0.935533
Movement of cell or subcellular component	35.8779	Regulation of cellular component movement	1.55061
Regulation of cell migration	28.1428	Regulation of cellular component movement	4.07908
Positive regulation of cell motility	24.5995	Regulation of cellular component movement	2.01237
Small GTPase mediated signal transduction	25.2352	Ras protein signal transduction	3.53867
Immune system process	44.6017	Regulation of cell communication	0.491714
Response to organic substance	43.3059	Regulation of cell communication	0.805922
Cellular response to organic substance	41.1965	Regulation of cell communication	0.8
Cellular response to chemical stimulus	42.7108	Regulation of cell communication	0.816243
Response to stress	45.2533	Regulation of cell communication	0.50218
Regulation of biological quality	44.3084	Regulation of cell communication	0.575848
Regulation of response to stimulus	45.333	Regulation of cell communication	2.58238
Positive regulation of response to stimulus	38.9427	Regulation of cell communication	1.38766
Cell surface receptor signaling pathway	40.6757	Regulation of cell communication	1.11122
Regulation of catalytic activity	37.7127	Regulation of cell communication	0.506198
Intracellular signal transduction	39.9166	Regulation of cell communication	1.71372
Regulation of intracellular signal transduction	35.5861	Regulation of cell communication	1.82229
Regulation of multicellular organismal process	40.7286	Regulation of cell communication	0.74922
Regulation of phosphate metabolic process	34.7528	Regulation of cell communication	0.621507
Regulation of phosphorus metabolic process	34.7528	Regulation of cell communication	0.621507
Regulation of localization	39.0017	Regulation of cell communication	0.615917
Positive regulation of signal transduction	34.0342	Regulation of cell communication	1.40254
Positive regulation of cell communication	34.9078	Regulation of cell communication	1.62661
Positive regulation of signaling	34.9078	Regulation of cell communication	1.62661
Regulation of signal transduction	40.9382	Regulation of cell communication	4.28669
Regulation of molecular function	40.9382	Regulation of cell communication	0.853025
Regulation of phosphorylation	33.3645	Regulation of cell communication	0.628405
MAPK cascade	29.1029	Regulation of cell communication	0.456498
Cellular response to chemical stimulus	42.7108	Phosphorus metabolic process	0.477413
Regulation of response to stimulus	45.333	Phosphorus metabolic process	0.558033
Positive regulation of response to stimulus	38.9427	Phosphorus metabolic process	0.524438
Regulation of catalytic activity	37.7127	Phosphorus metabolic process	0.725062
Intracellular signal transduction	39.9166	Phosphorus metabolic process	0.768049
Regulation of intracellular signal transduction	35.5861	Phosphorus metabolic process	0.559134
Regulation of phosphate metabolic process	34.7528	Phosphorus metabolic process	1.8191
Regulation of phosphorus metabolic process	34.7528	Phosphorus metabolic process	1.8191
Positive regulation of signal transduction	34.0342	Phosphorus metabolic process	0.544389
Positive regulation of cell communication	34.9078	Phosphorus metabolic process	0.548293
Positive regulation of signaling	34.9078	Phosphorus metabolic process	0.548293
Regulation of signal transduction	40.9382	Phosphorus metabolic process	0.61062
Regulation of molecular function	40.9382	Phosphorus metabolic process	0.74784
Regulation of phosphorylation	33.3645	Phosphorus metabolic process	1.43495
MAPK cascade	29.1029	Phosphorus metabolic process	0.666415
Regulation of cell communication	41.9471	Phosphorus metabolic process	0.584486
Positive regulation of response to stimulus	38.9427	Signal transduction by protein phosphorylation	0.52707
Intracellular signal transduction	39.9166	Signal transduction by protein phosphorylation	0.793089
Regulation of intracellular signal transduction	35.5861	Signal transduction by protein phosphorylation	0.83575
Regulation of phosphate metabolic process	34.7528	Signal transduction by protein phosphorylation	0.911221
Regulation of phosphorus metabolic process	34.7528	Signal transduction by protein phosphorylation	0.911221
Positive regulation of signal transduction	34.0342	Signal transduction by protein phosphorylation	0.937128
Positive regulation of cell communication	34.9078	Signal transduction by protein phosphorylation	0.82302
Positive regulation of signaling	34.9078	Signal transduction by protein phosphorylation	0.82302
Regulation of signal transduction	40.9382	Signal transduction by protein phosphorylation	0.530016
Regulation of phosphorylation	33.3645	Signal transduction by protein phosphorylation	1.1235
MAPK cascade	29.1029	Signal transduction by protein phosphorylation	5
Regulation of cell communication	41.9471	Signal transduction by protein phosphorylation	0.456498
Phosphorus metabolic process	41.042	Signal transduction by protein phosphorylation	0.666415
Bone resorption	14.0619	Tissue remodeling	1.75583
Positive regulation of response to stimulus	38.9427	Regulation of protein phosphorylation	0.582326
Regulation of catalytic activity	37.7127	Regulation of protein phosphorylation	0.828569
Intracellular signal transduction	39.9166	Regulation of protein phosphorylation	0.686931
Regulation of intracellular signal transduction	35.5861	Regulation of protein phosphorylation	0.946125
Regulation of phosphate metabolic process	34.7528	Regulation of protein phosphorylation	3.32756
Regulation of phosphorus metabolic process	34.7528	Regulation of protein phosphorylation	3.32756
Positive regulation of signal transduction	34.0342	Regulation of protein phosphorylation	0.882894
Positive regulation of cell communication	34.9078	Regulation of protein phosphorylation	0.816243
Positive regulation of signaling	34.9078	Regulation of protein phosphorylation	0.816243
Regulation of signal transduction	40.9382	Regulation of protein phosphorylation	0.665992
Regulation of molecular function	40.9382	Regulation of protein phosphorylation	0.703125
Regulation of phosphorylation	33.3645	Regulation of protein phosphorylation	4.21838
MAPK cascade	29.1029	Regulation of protein phosphorylation	1.303
Regulation of cell communication	41.9471	Regulation of protein phosphorylation	0.594125
Phosphorus metabolic process	41.042	Regulation of protein phosphorylation	1.21063
Signal transduction by protein phosphorylation	29.1029	Regulation of protein phosphorylation	1.303
Immune response	41.042	Positive regulation of immune response	0.637755
Defense response	37.3237	Positive regulation of immune response	0.544974
Positive regulation of immune system process	32.9297	Positive regulation of immune response	2.39645
Regulation of immune system process	36.1642	Positive regulation of immune response	1.38504
Innate immune response	32.2981	Positive regulation of immune response	0.842945
Positive regulation of response to stimulus	38.9427	Positive regulation of immune response	0.884357
Regulation of response to stress	34.5961	Positive regulation of immune response	0.580662
Regulation of immune response	32.0187	Positive regulation of immune response	2.8125
Adaptive immune response	24.5995	Positive regulation of immune response	0.545679
Regulation of defense response	28.9865	Positive regulation of immune response	1.29201
Homeostatic process	36.9245	Cellular metal ion homeostasis	0.580244
Inorganic ion homeostasis	28.0179	Cellular metal ion homeostasis	2.78996
Cation homeostasis	27.8918	Cellular metal ion homeostasis	2.85842
Chemical homeostasis	31.3446	Cellular metal ion homeostasis	1.50521
Cellular homeostasis	29.891	Cellular metal ion homeostasis	1.96102
Ion homeostasis	28.2666	Cellular metal ion homeostasis	2.66021
Cellular cation homeostasis	26.6998	Cellular metal ion homeostasis	3.60668
Cellular ion homeostasis	26.8377	Cellular metal ion homeostasis	3.50986
Cellular chemical homeostasis	28.0179	Cellular metal ion homeostasis	2.78996
Metal ion homeostasis	26.2774	Cellular metal ion homeostasis	3.92245
Immune system process	44.6017	Regulation of signaling	0.487429
Response to organic substance	43.3059	Regulation of signaling	0.79804
Cellular response to organic substance	41.1965	Regulation of signaling	0.791534
Cellular response to chemical stimulus	42.7108	Regulation of signaling	0.80806
Response to stress	45.2533	Regulation of signaling	0.497906
Regulation of biological quality	44.3084	Regulation of signaling	0.58092
Regulation of response to stimulus	45.333	Regulation of signaling	2.55385
Positive regulation of response to stimulus	38.9427	Regulation of signaling	1.37032
Cell surface receptor signaling pathway	40.6757	Regulation of signaling	1.11834
Regulation of catalytic activity	37.7127	Regulation of signaling	0.512363
Intracellular signal transduction	39.9166	Regulation of signaling	1.69223
Regulation of intracellular signal transduction	35.5861	Regulation of signaling	1.79559
Regulation of multicellular organismal process	40.7286	Regulation of signaling	0.741228
Regulation of phosphate metabolic process	34.7528	Regulation of signaling	0.628821
Regulation of phosphorus metabolic process	34.7528	Regulation of signaling	0.628821
Regulation of localization	39.0017	Regulation of signaling	0.622261
Positive regulation of signal transduction	34.0342	Regulation of signaling	1.38199
Positive regulation of cell communication	34.9078	Regulation of signaling	1.60278
Positive regulation of signaling	34.9078	Regulation of signaling	1.60278
Regulation of signal transduction	40.9382	Regulation of signaling	4.22389
Regulation of molecular function	40.9382	Regulation of signaling	0.859607
Regulation of phosphorylation	33.3645	Regulation of signaling	0.620081
MAPK cascade	29.1029	Regulation of signaling	0.45
Regulation of cell communication	41.9471	Regulation of signaling	4.92674
Phosphorus metabolic process	41.042	Regulation of signaling	0.59027
Signal transduction by protein phosphorylation	29.1029	Regulation of signaling	0.45
Regulation of protein phosphorylation	32.3901	Regulation of signaling	0.586096
Cell migration	33.5348	Locomotion	4.17089
Cell motility	33.9522	Locomotion	4.48089
Localization of cell	33.9522	Locomotion	4.48089
Positive regulation of cellular component movement	25.0792	Locomotion	0.779086
Positive regulation of cell migration	24.5995	Locomotion	0.773556
Regulation of localization	39.0017	Locomotion	0.837495
Leukocyte migration	24.101	Locomotion	0.696889
Movement of cell or subcellular component	35.8779	Locomotion	3.8346
Regulation of cell migration	28.1428	Locomotion	1.568
Positive regulation of cell motility	24.5995	Locomotion	0.773556
Regulation of cellular component movement	29.2183	Locomotion	1.5551
Cell activation	35.95	T cell activation	0.575574
Leukocyte activation	34.7528	T cell activation	0.703125
Positive regulation of immune system process	32.9297	T cell activation	0.56352
Leukocyte proliferation	23.2237	T cell activation	1.05551
Mononuclear cell proliferation	22.4744	T cell activation	1.17959
Lymphocyte proliferation	22.2798	T cell activation	1.21403
Lymphocyte activation	27.6359	T cell activation	2.53828
Regulation of cell activation	26.1335	T cell activation	1.25
Adaptive immune response	24.5995	T cell activation	0.460169
Regulation of lymphocyte activation	24.2694	T cell activation	1.57722
Regulation of leukocyte proliferation	20.8218	T cell activation	0.765595
Regulation of leukocyte activation	25.2352	T cell activation	1.4497
Positive regulation of response to stimulus	38.9427	Positive regulation of intracellular signal transduction	1.07007
Intracellular signal transduction	39.9166	Positive regulation of intracellular signal transduction	0.918367
Regulation of intracellular signal transduction	35.5861	Positive regulation of intracellular signal transduction	1.84444
Regulation of phosphate metabolic process	34.7528	Positive regulation of intracellular signal transduction	0.808964
Regulation of phosphorus metabolic process	34.7528	Positive regulation of intracellular signal transduction	0.808964
Positive regulation of signal transduction	34.0342	Positive regulation of intracellular signal transduction	2.39645
Positive regulation of cell communication	34.9078	Positive regulation of intracellular signal transduction	2.06633
Positive regulation of signaling	34.9078	Positive regulation of intracellular signal transduction	2.06633
Regulation of signal transduction	40.9382	Positive regulation of intracellular signal transduction	0.78408
Regulation of phosphorylation	33.3645	Positive regulation of intracellular signal transduction	0.910916
MAPK cascade	29.1029	Positive regulation of intracellular signal transduction	0.99891
Regulation of cell communication	41.9471	Positive regulation of intracellular signal transduction	0.672222
Signal transduction by protein phosphorylation	29.1029	Positive regulation of intracellular signal transduction	0.99891
Regulation of protein phosphorylation	32.3901	Positive regulation of intracellular signal transduction	0.962331
Regulation of signaling	42.0445	Positive regulation of intracellular signal transduction	0.662373
Cell migration	33.5348	Positive regulation of locomotion	0.959028
Cell motility	33.9522	Positive regulation of locomotion	0.89268
Localization of cell	33.9522	Positive regulation of locomotion	0.89268
Positive regulation of cellular component movement	25.0792	Positive regulation of locomotion	4.68262
Positive regulation of cell migration	24.5995	Positive regulation of locomotion	4.83472
Movement of cell or subcellular component	35.8779	Positive regulation of locomotion	0.645416
Regulation of cell migration	28.1428	Positive regulation of locomotion	2.409
Positive regulation of cell motility	24.5995	Positive regulation of locomotion	4.83472
Regulation of cellular component movement	29.2183	Positive regulation of locomotion	2.08117
Locomotion	34.5961	Positive regulation of locomotion	0.8
Cellular response to chemical stimulus	42.7108	Phosphate-containing compound metabolic process	0.484459
Regulation of response to stimulus	45.333	Phosphate-containing compound metabolic process	0.565565
Positive regulation of response to stimulus	38.9427	Phosphate-containing compound metabolic process	0.533493
Regulation of catalytic activity	37.7127	Phosphate-containing compound metabolic process	0.738721
Intracellular signal transduction	39.9166	Phosphate-containing compound metabolic process	0.781504
Regulation of intracellular signal transduction	35.5861	Phosphate-containing compound metabolic process	0.570079
Regulation of phosphate metabolic process	34.7528	Phosphate-containing compound metabolic process	1.8632
Regulation of phosphorus metabolic process	34.7528	Phosphate-containing compound metabolic process	1.8632
Positive regulation of signal transduction	34.0342	Phosphate-containing compound metabolic process	0.555556
Positive regulation of cell communication	34.9078	Phosphate-containing compound metabolic process	0.559241
Positive regulation of signaling	34.9078	Phosphate-containing compound metabolic process	0.559241
Regulation of signal transduction	40.9382	Phosphate-containing compound metabolic process	0.620589
Regulation of molecular function	40.9382	Phosphate-containing compound metabolic process	0.760391
Regulation of phosphorylation	33.3645	Phosphate-containing compound metabolic process	1.46973
MAPK cascade	29.1029	Phosphate-containing compound metabolic process	0.68257
Regulation of cell communication	41.9471	Phosphate-containing compound metabolic process	0.593607
Phosphorus metabolic process	41.042	Phosphate-containing compound metabolic process	4.88166
Signal transduction by protein phosphorylation	29.1029	Phosphate-containing compound metabolic process	0.68257
Regulation of protein phosphorylation	32.3901	Phosphate-containing compound metabolic process	1.23998
Regulation of signaling	42.0445	Phosphate-containing compound metabolic process	0.599456
Response to other organism	30.322	Response to virus	0.87143
Response to external biotic stimulus	30.322	Response to virus	0.87143
Response to biotic stimulus	30.4276	Response to virus	0.854752
Leukocyte proliferation	23.2237	Regulation of lymphocyte proliferation	2.49135
Mononuclear cell proliferation	22.4744	Regulation of lymphocyte proliferation	2.93345
Lymphocyte proliferation	22.2798	Regulation of lymphocyte proliferation	3.06238
Lymphocyte activation	27.6359	Regulation of lymphocyte proliferation	1.0125
Regulation of cell activation	26.1335	Regulation of lymphocyte proliferation	1.36106
Regulation of lymphocyte activation	24.2694	Regulation of lymphocyte proliferation	1.99446
Regulation of leukocyte proliferation	20.8218	Regulation of lymphocyte proliferation	4.26036
Regulation of leukocyte activation	25.2352	Regulation of lymphocyte proliferation	1.63265
T cell activation	24.2694	Regulation of lymphocyte proliferation	0.836777
Leukocyte proliferation	23.2237	Regulation of mononuclear cell proliferation	2.49135
Mononuclear cell proliferation	22.4744	Regulation of mononuclear cell proliferation	2.93345
Lymphocyte proliferation	22.2798	Regulation of mononuclear cell proliferation	3.06238
Lymphocyte activation	27.6359	Regulation of mononuclear cell proliferation	1.0125
Regulation of cell activation	26.1335	Regulation of mononuclear cell proliferation	1.36106
Regulation of lymphocyte activation	24.2694	Regulation of mononuclear cell proliferation	1.99446
Regulation of leukocyte proliferation	20.8218	Regulation of mononuclear cell proliferation	4.26036
Regulation of leukocyte activation	25.2352	Regulation of mononuclear cell proliferation	1.63265
T cell activation	24.2694	Regulation of mononuclear cell proliferation	0.836777
Regulation of lymphocyte proliferation	20.138	Regulation of mononuclear cell proliferation	5
Regulation of catalytic activity	37.7127	Regulation of hydrolase activity	1.78765
Regulation of molecular function	40.9382	Regulation of hydrolase activity	1.07648
Cell activation	35.95	Cell proliferation	0.520706
Leukocyte proliferation	23.2237	Cell proliferation	0.483529
Lymphocyte activation	27.6359	Cell proliferation	0.486183
Regulation of cell activation	26.1335	Cell proliferation	0.455042
Regulation of multicellular organismal process	40.7286	Cell proliferation	0.53419
Positive regulation of immune system process	32.9297	Regulation of cytokine production	0.606868
Regulation of immune system process	36.1642	Regulation of cytokine production	0.477098
Inflammatory response	28.6313	Regulation of cytokine production	0.529415
Regulation of immune response	32.0187	Regulation of cytokine production	0.505241
Lymphocyte activation	27.6359	Regulation of cytokine production	0.528125
Regulation of cell activation	26.1335	Regulation of cytokine production	0.640098
Regulation of multicellular organismal process	40.7286	Regulation of cytokine production	0.515649
Regulation of lymphocyte activation	24.2694	Regulation of cytokine production	0.513243
Regulation of defense response	28.9865	Regulation of cytokine production	0.505078
Regulation of leukocyte activation	25.2352	Regulation of cytokine production	0.66753
Positive regulation of immune response	28.8691	Regulation of cytokine production	0.45
T cell activation	24.2694	Regulation of cytokine production	0.473373
Macromolecule catabolic process	33.7867	Negative regulation of macromolecule metabolic process	0.502966
Cellular macromolecule catabolic process	32.0187	Negative regulation of macromolecule metabolic process	0.46782
Negative regulation of metabolic process	40.3007	Negative regulation of macromolecule metabolic process	4.00475
Positive regulation of immune system process	32.9297	Cytokine production	0.691157
Regulation of immune system process	36.1642	Cytokine production	0.53833
Inflammatory response	28.6313	Cytokine production	0.521893
Regulation of immune response	32.0187	Cytokine production	0.58518
Lymphocyte activation	27.6359	Cytokine production	0.520291
Regulation of cell activation	26.1335	Cytokine production	0.58518
Regulation of multicellular organismal process	40.7286	Cytokine production	0.512
Regulation of lymphocyte activation	24.2694	Cytokine production	0.466821
Regulation of defense response	28.9865	Cytokine production	0.468089
Regulation of leukocyte activation	25.2352	Cytokine production	0.607693
Positive regulation of immune response	28.8691	Cytokine production	0.538722
T cell activation	24.2694	Cytokine production	0.466821
Regulation of cytokine production	27.5062	Cytokine production	4.42248
Cell migration	33.5348	Regulation of cell motility	1.85255
Cell motility	33.9522	Regulation of cell motility	1.79156
Localization of cell	33.9522	Regulation of cell motility	1.79156
Positive regulation of cellular component movement	25.0792	Regulation of cell motility	2.24755
Positive regulation of cell migration	24.5995	Regulation of cell motility	2.409
Regulation of localization	39.0017	Regulation of cell motility	0.781504
Movement of cell or subcellular component	35.8779	Regulation of cell motility	1.29531
Regulation of cell migration	28.1428	Regulation of cell motility	4.88304
Positive regulation of cell motility	24.5995	Regulation of cell motility	2.409
Regulation of cellular component movement	29.2183	Regulation of cell motility	4.17678
Locomotion	34.5961	Regulation of cell motility	1.60556
Positive regulation of locomotion	24.7614	Regulation of cell motility	2.3533
Cellular catabolic process	38.6442	Organonitrogen compound catabolic process	1.27326
Organic substance catabolic process	37.9667	Organonitrogen compound catabolic process	1.71615
Catabolic process	39.5798	Organonitrogen compound catabolic process	1.32899
Macromolecule catabolic process	33.7867	Organonitrogen compound catabolic process	1.42009
Cellular macromolecule catabolic process	32.0187	Organonitrogen compound catabolic process	0.925803
Antigen processing and presentation of peptide antigen via MHC class I	18.3663	Antigen processing and presentation of exogenous peptide antigen via MHC class I	3.42449
Regulation of catalytic activity	37.7127	Positive regulation of catalytic activity	1.97736
Intracellular signal transduction	39.9166	Positive regulation of catalytic activity	0.457782
Regulation of intracellular signal transduction	35.5861	Positive regulation of catalytic activity	0.571315
Regulation of phosphate metabolic process	34.7528	Positive regulation of catalytic activity	0.6845
Regulation of phosphorus metabolic process	34.7528	Positive regulation of catalytic activity	0.6845
Regulation of molecular function	40.9382	Positive regulation of catalytic activity	1.19072
Regulation of phosphorylation	33.3645	Positive regulation of catalytic activity	0.757341
MAPK cascade	29.1029	Positive regulation of catalytic activity	0.48948
Signal transduction by protein phosphorylation	29.1029	Positive regulation of catalytic activity	0.48948
Regulation of protein phosphorylation	32.3901	Positive regulation of catalytic activity	0.759839
Positive regulation of intracellular signal transduction	29.891	Positive regulation of catalytic activity	0.45
Regulation of hydrolase activity	31.6374	Positive regulation of catalytic activity	0.978696
Cellular response to chemical stimulus	42.7108	Cellular protein modification process	0.501628
Regulation of response to stimulus	45.333	Cellular protein modification process	0.530641
Regulation of catalytic activity	37.7127	Cellular protein modification process	0.491954
Intracellular signal transduction	39.9166	Cellular protein modification process	0.667166
Regulation of intracellular signal transduction	35.5861	Cellular protein modification process	0.484939
Regulation of phosphate metabolic process	34.7528	Cellular protein modification process	0.950033
Regulation of phosphorus metabolic process	34.7528	Cellular protein modification process	0.950033
Regulation of signal transduction	40.9382	Cellular protein modification process	0.561002
Regulation of molecular function	40.9382	Cellular protein modification process	0.583191
Regulation of phosphorylation	33.3645	Cellular protein modification process	0.87263
MAPK cascade	29.1029	Cellular protein modification process	0.483017
Regulation of cell communication	41.9471	Cellular protein modification process	0.529839
Phosphorus metabolic process	41.042	Cellular protein modification process	1.1006
Signal transduction by protein phosphorylation	29.1029	Cellular protein modification process	0.483017
Regulation of protein phosphorylation	32.3901	Cellular protein modification process	0.877465
Regulation of signaling	42.0445	Cellular protein modification process	0.534981
Phosphate-containing compound metabolic process	40.8861	Cellular protein modification process	1.11852
Cellular response to chemical stimulus	42.7108	Protein modification process	0.501628
Regulation of response to stimulus	45.333	Protein modification process	0.530641
Regulation of catalytic activity	37.7127	Protein modification process	0.491954
Intracellular signal transduction	39.9166	Protein modification process	0.667166
Regulation of intracellular signal transduction	35.5861	Protein modification process	0.484939
Regulation of phosphate metabolic process	34.7528	Protein modification process	0.950033
Regulation of phosphorus metabolic process	34.7528	Protein modification process	0.950033
Regulation of signal transduction	40.9382	Protein modification process	0.561002
Regulation of molecular function	40.9382	Protein modification process	0.583191
Regulation of phosphorylation	33.3645	Protein modification process	0.87263
MAPK cascade	29.1029	Protein modification process	0.483017
Regulation of cell communication	41.9471	Protein modification process	0.529839
Phosphorus metabolic process	41.042	Protein modification process	1.1006
Signal transduction by protein phosphorylation	29.1029	Protein modification process	0.483017
Regulation of protein phosphorylation	32.3901	Protein modification process	0.877465
Regulation of signaling	42.0445	Protein modification process	0.534981
Phosphate-containing compound metabolic process	40.8861	Protein modification process	1.11852
Cellular protein modification process	43.1705	Protein modification process	5
Cellular response to organic substance	41.1965	Protein phosphorylation	0.510366
Cellular response to chemical stimulus	42.7108	Protein phosphorylation	0.542329
Regulation of response to stimulus	45.333	Protein phosphorylation	0.507332
Positive regulation of response to stimulus	38.9427	Protein phosphorylation	0.657529
Cell surface receptor signaling pathway	40.6757	Protein phosphorylation	0.574166
Regulation of catalytic activity	37.7127	Protein phosphorylation	0.787352
Intracellular signal transduction	39.9166	Protein phosphorylation	0.995011
Regulation of intracellular signal transduction	35.5861	Protein phosphorylation	0.831891
Regulation of phosphate metabolic process	34.7528	Protein phosphorylation	2.4081
Regulation of phosphorus metabolic process	34.7528	Protein phosphorylation	2.4081
Positive regulation of signal transduction	34.0342	Protein phosphorylation	0.909683
Positive regulation of cell communication	34.9078	Protein phosphorylation	0.847751
Positive regulation of signaling	34.9078	Protein phosphorylation	0.847751
Regulation of signal transduction	40.9382	Protein phosphorylation	0.75177
Regulation of molecular function	40.9382	Protein phosphorylation	0.73364
Regulation of phosphorylation	33.3645	Protein phosphorylation	2.76803
MAPK cascade	29.1029	Protein phosphorylation	1.69524
Regulation of cell communication	41.9471	Protein phosphorylation	0.674958
Phosphorus metabolic process	41.042	Protein phosphorylation	1.96555
Signal transduction by protein phosphorylation	29.1029	Protein phosphorylation	1.69524
Regulation of protein phosphorylation	32.3901	Protein phosphorylation	3.07963
Regulation of signaling	42.0445	Protein phosphorylation	0.682381
Positive regulation of intracellular signal transduction	29.891	Protein phosphorylation	0.728552
Phosphate-containing compound metabolic process	40.8861	Protein phosphorylation	2.01319
Positive regulation of catalytic activity	32.2056	Protein phosphorylation	0.645207
Cellular protein modification process	43.1705	Protein phosphorylation	1.42463
Protein modification process	43.1705	Protein phosphorylation	1.42463
Leukocyte mediated immunity	30.4276	Adaptive immune response based on somatic recombination of immune receptors built from immunoglobuli...	0.45
Adaptive immune response	24.5995	Adaptive immune response based on somatic recombination of immune receptors built from immunoglobuli...	2.18472
Positive regulation of immune response	28.8691	Adaptive immune response based on somatic recombination of immune receptors built from immunoglobuli...	0.459137
Cellular response to organic substance	41.1965	Regulation of protein metabolic process	0.45
Cellular response to chemical stimulus	42.7108	Regulation of protein metabolic process	0.490339
Regulation of response to stimulus	45.333	Regulation of protein metabolic process	0.706584
Positive regulation of response to stimulus	38.9427	Regulation of protein metabolic process	0.781804
Cell surface receptor signaling pathway	40.6757	Regulation of protein metabolic process	0.453416
Regulation of catalytic activity	37.7127	Regulation of protein metabolic process	1.07661
Negative regulation of metabolic process	40.3007	Regulation of protein metabolic process	0.642374
Intracellular signal transduction	39.9166	Regulation of protein metabolic process	0.734125
Regulation of intracellular signal transduction	35.5861	Regulation of protein metabolic process	0.711736
Regulation of phosphate metabolic process	34.7528	Regulation of protein metabolic process	1.64323
Regulation of phosphorus metabolic process	34.7528	Regulation of protein metabolic process	1.64323
Positive regulation of signal transduction	34.0342	Regulation of protein metabolic process	0.662424
Positive regulation of cell communication	34.9078	Regulation of protein metabolic process	0.682293
Positive regulation of signaling	34.9078	Regulation of protein metabolic process	0.682293
Regulation of signal transduction	40.9382	Regulation of protein metabolic process	0.729962
Regulation of molecular function	40.9382	Regulation of protein metabolic process	1.03957
Regulation of phosphorylation	33.3645	Regulation of protein metabolic process	1.57101
MAPK cascade	29.1029	Regulation of protein metabolic process	0.590347
Regulation of cell communication	41.9471	Regulation of protein metabolic process	0.707137
Phosphorus metabolic process	41.042	Regulation of protein metabolic process	0.986121
Signal transduction by protein phosphorylation	29.1029	Regulation of protein metabolic process	0.590347
Regulation of protein phosphorylation	32.3901	Regulation of protein metabolic process	1.69455
Regulation of signaling	42.0445	Regulation of protein metabolic process	0.713819
Positive regulation of intracellular signal transduction	29.891	Regulation of protein metabolic process	0.555556
Phosphate-containing compound metabolic process	40.8861	Regulation of protein metabolic process	1.00476
Negative regulation of macromolecule metabolic process	38.8834	Regulation of protein metabolic process	0.66753
Positive regulation of catalytic activity	32.2056	Regulation of protein metabolic process	0.508479
Cellular protein modification process	43.1705	Regulation of protein metabolic process	1.21361
Protein modification process	43.1705	Regulation of protein metabolic process	1.21361
Protein phosphorylation	35.2131	Regulation of protein metabolic process	1.52518
Cell activation	35.95	Immune system development	0.465125
Leukocyte activation	34.7528	Immune system development	0.459625
Regulation of immune system process	36.1642	Immune system development	0.555556
Lymphocyte activation	27.6359	Immune system development	0.695704
Regulation of cell activation	26.1335	Immune system development	0.574073
Regulation of lymphocyte activation	24.2694	Immune system development	0.498615
Regulation of leukocyte activation	25.2352	Immune system development	0.518529
T cell activation	24.2694	Immune system development	0.498615
Metal ion homeostasis	26.2774	Transition metal ion homeostasis	0.539796
Cellular metal ion homeostasis	25.0792	Transition metal ion homeostasis	0.473373
Positive regulation of immune system process	32.9297	Positive regulation of leukocyte activation	0.547041
Leukocyte proliferation	23.2237	Positive regulation of leukocyte activation	0.811985
Mononuclear cell proliferation	22.4744	Positive regulation of leukocyte activation	0.918367
Lymphocyte proliferation	22.2798	Positive regulation of leukocyte activation	0.948231
Lymphocyte activation	27.6359	Positive regulation of leukocyte activation	1.16127
Regulation of cell activation	26.1335	Positive regulation of leukocyte activation	1.94182
Regulation of lymphocyte activation	24.2694	Positive regulation of leukocyte activation	2.04381
Regulation of leukocyte proliferation	20.8218	Positive regulation of leukocyte activation	0.961834
Regulation of leukocyte activation	25.2352	Positive regulation of leukocyte activation	2.3293
T cell activation	24.2694	Positive regulation of leukocyte activation	1.10727
Regulation of lymphocyte proliferation	20.138	Positive regulation of leukocyte activation	1.07167
Regulation of mononuclear cell proliferation	20.138	Positive regulation of leukocyte activation	1.07167
Regulation of cytokine production	27.5062	Positive regulation of leukocyte activation	0.486183
Regulation of biological quality	44.3084	Regulation of developmental process	0.469811
Regulation of immune system process	36.1642	Regulation of developmental process	0.475894
Regulation of response to stimulus	45.333	Regulation of developmental process	0.59747
Positive regulation of response to stimulus	38.9427	Regulation of developmental process	0.500209
Cell surface receptor signaling pathway	40.6757	Regulation of developmental process	0.600327
Regulation of multicellular organismal process	40.7286	Regulation of developmental process	1.96172
Regulation of signal transduction	40.9382	Regulation of developmental process	0.62472
Regulation of cell communication	41.9471	Regulation of developmental process	0.60797
Regulation of signaling	42.0445	Regulation of developmental process	0.614513
Cell proliferation	35.6596	Regulation of developmental process	0.563786
Positive regulation of response to stimulus	38.9427	Positive regulation of phosphorylation	0.550777
Regulation of catalytic activity	37.7127	Positive regulation of phosphorylation	0.550447
Intracellular signal transduction	39.9166	Positive regulation of phosphorylation	0.5647
Regulation of intracellular signal transduction	35.5861	Positive regulation of phosphorylation	0.808719
Regulation of phosphate metabolic process	34.7528	Positive regulation of phosphorylation	1.95312
Regulation of phosphorus metabolic process	34.7528	Positive regulation of phosphorylation	1.95312
Positive regulation of signal transduction	34.0342	Positive regulation of phosphorylation	0.978696
Positive regulation of cell communication	34.9078	Positive regulation of phosphorylation	0.894041
Positive regulation of signaling	34.9078	Positive regulation of phosphorylation	0.894041
Regulation of signal transduction	40.9382	Positive regulation of phosphorylation	0.470687
Regulation of molecular function	40.9382	Positive regulation of phosphorylation	0.486056
Regulation of phosphorylation	33.3645	Positive regulation of phosphorylation	2.47599
MAPK cascade	29.1029	Positive regulation of phosphorylation	1.17189
Phosphorus metabolic process	41.042	Positive regulation of phosphorylation	0.710585
Signal transduction by protein phosphorylation	29.1029	Positive regulation of phosphorylation	1.17189
Regulation of protein phosphorylation	32.3901	Positive regulation of phosphorylation	2.52716
Positive regulation of intracellular signal transduction	29.891	Positive regulation of phosphorylation	1.39159
Phosphate-containing compound metabolic process	40.8861	Positive regulation of phosphorylation	0.727811
Positive regulation of catalytic activity	32.2056	Positive regulation of phosphorylation	1.08679
Cellular protein modification process	43.1705	Positive regulation of phosphorylation	0.473373
Protein modification process	43.1705	Positive regulation of phosphorylation	0.473373
Protein phosphorylation	35.2131	Positive regulation of phosphorylation	1.57769
Regulation of protein metabolic process	38.8834	Positive regulation of phosphorylation	0.879292
SRP-dependent cotranslational protein targeting to membrane	20.8218	Cellular amide metabolic process	0.693964
Protein targeting to ER	21.2567	Cellular amide metabolic process	0.66753
Cotranslational protein targeting to membrane	20.8218	Cellular amide metabolic process	0.693964
Establishment of protein localization to endoplasmic reticulum	21.2567	Cellular amide metabolic process	0.66753
Protein localization to endoplasmic reticulum	21.6764	Cellular amide metabolic process	0.642577
Nuclear-transcribed mRNA catabolic process, nonsense-mediated decay	21.0412	Cellular amide metabolic process	0.680554
Protein targeting to membrane	22.4744	Cellular amide metabolic process	0.596694
Viral transcription	21.4684	Cellular amide metabolic process	0.654875
Translational initiation	21.4684	Cellular amide metabolic process	0.864621
Viral gene expression	21.6764	Cellular amide metabolic process	0.689796
Protein targeting	25.3893	Cellular amide metabolic process	0.479025
Establishment of protein localization to membrane	23.9304	Cellular amide metabolic process	0.555556
Nuclear-transcribed mRNA catabolic process	21.8809	Cellular amide metabolic process	0.725624
RNA catabolic process	24.5995	Cellular amide metabolic process	0.633439
MRNA catabolic process	24.101	Cellular amide metabolic process	0.666919
Cellular nitrogen compound catabolic process	27.6359	Cellular amide metabolic process	0.580521
Establishment of protein localization to organelle	25.5416	Cellular amide metabolic process	0.53792
Heterocycle catabolic process	27.5062	Cellular amide metabolic process	0.589218
Aromatic compound catabolic process	27.6359	Cellular amide metabolic process	0.580521
Organic cyclic compound catabolic process	27.8918	Cellular amide metabolic process	0.563695
Nucleobase-containing compound catabolic process	26.8377	Cellular amide metabolic process	0.599112
Organonitrogen compound biosynthetic process	35.5122	Cellular amide metabolic process	0.955538
Regulation of cell activation	26.1335	Negative regulation of cell activation	1.00924
Regulation of lymphocyte activation	24.2694	Negative regulation of cell activation	0.703125
Regulation of leukocyte proliferation	20.8218	Negative regulation of cell activation	0.599112
Regulation of leukocyte activation	25.2352	Negative regulation of cell activation	0.730969
Regulation of lymphocyte proliferation	20.138	Negative regulation of cell activation	0.578
Regulation of mononuclear cell proliferation	20.138	Negative regulation of cell activation	0.578
Bone resorption	14.0619	Regulation of tissue remodeling	1.37188
Tissue remodeling	17.805	Regulation of tissue remodeling	1.75583
Regulation of response to stimulus	45.333	Regulation of protein modification process	0.492446
Positive regulation of response to stimulus	38.9427	Regulation of protein modification process	0.637755
Regulation of catalytic activity	37.7127	Regulation of protein modification process	0.962809
Intracellular signal transduction	39.9166	Regulation of protein modification process	0.779469
Regulation of intracellular signal transduction	35.5861	Regulation of protein modification process	0.976203
Regulation of phosphate metabolic process	34.7528	Regulation of protein modification process	3.04014
Regulation of phosphorus metabolic process	34.7528	Regulation of protein modification process	3.04014
Positive regulation of signal transduction	34.0342	Regulation of protein modification process	0.803869
Positive regulation of cell communication	34.9078	Regulation of protein modification process	0.74922
Positive regulation of signaling	34.9078	Regulation of protein modification process	0.74922
Regulation of signal transduction	40.9382	Regulation of protein modification process	0.716206
Regulation of molecular function	40.9382	Regulation of protein modification process	0.873023
Regulation of phosphorylation	33.3645	Regulation of protein modification process	3.07963
MAPK cascade	29.1029	Regulation of protein modification process	0.96694
Regulation of cell communication	41.9471	Regulation of protein modification process	0.641917
Phosphorus metabolic process	41.042	Regulation of protein modification process	1.22207
Signal transduction by protein phosphorylation	29.1029	Regulation of protein modification process	0.96694
Regulation of protein phosphorylation	32.3901	Regulation of protein modification process	3.55778
Regulation of signaling	42.0445	Regulation of protein modification process	0.649403
Positive regulation of intracellular signal transduction	29.891	Regulation of protein modification process	0.856124
Phosphate-containing compound metabolic process	40.8861	Regulation of protein modification process	1.25
Positive regulation of catalytic activity	32.2056	Regulation of protein modification process	0.667886
Cellular protein modification process	43.1705	Regulation of protein modification process	1.23317
Protein modification process	43.1705	Regulation of protein modification process	1.23317
Protein phosphorylation	35.2131	Regulation of protein modification process	2.41127
Regulation of protein metabolic process	38.8834	Regulation of protein modification process	2.38147
Positive regulation of phosphorylation	29.4462	Regulation of protein modification process	1.81593
Regulation of cell activation	26.1335	Regulation of cell proliferation	0.548364
Regulation of multicellular organismal process	40.7286	Regulation of cell proliferation	0.517774
Regulation of leukocyte activation	25.2352	Regulation of cell proliferation	0.478056
Cell proliferation	35.6596	Regulation of cell proliferation	3.43843
Regulation of developmental process	37.9667	Regulation of cell proliferation	0.56448
Positive regulation of response to stimulus	38.9427	Positive regulation of molecular function	0.452177
Regulation of catalytic activity	37.7127	Positive regulation of molecular function	1.66317
Intracellular signal transduction	39.9166	Positive regulation of molecular function	0.571485
Regulation of intracellular signal transduction	35.5861	Positive regulation of molecular function	0.680395
Regulation of phosphate metabolic process	34.7528	Positive regulation of molecular function	0.656616
Regulation of phosphorus metabolic process	34.7528	Positive regulation of molecular function	0.656616
Positive regulation of signal transduction	34.0342	Positive regulation of molecular function	0.535263
Positive regulation of cell communication	34.9078	Positive regulation of molecular function	0.560527
Positive regulation of signaling	34.9078	Positive regulation of molecular function	0.560527
Regulation of signal transduction	40.9382	Positive regulation of molecular function	0.501389
Regulation of molecular function	40.9382	Positive regulation of molecular function	1.682
Regulation of phosphorylation	33.3645	Positive regulation of molecular function	0.719382
MAPK cascade	29.1029	Positive regulation of molecular function	0.478618
Regulation of cell communication	41.9471	Positive regulation of molecular function	0.477863
Signal transduction by protein phosphorylation	29.1029	Positive regulation of molecular function	0.478618
Regulation of protein phosphorylation	32.3901	Positive regulation of molecular function	0.720053
Regulation of signaling	42.0445	Positive regulation of molecular function	0.47189
Positive regulation of intracellular signal transduction	29.891	Positive regulation of molecular function	0.555556
Regulation of hydrolase activity	31.6374	Positive regulation of molecular function	0.812955
Positive regulation of catalytic activity	32.2056	Positive regulation of molecular function	3.5396
Protein phosphorylation	35.2131	Positive regulation of molecular function	0.665632
Regulation of protein metabolic process	38.8834	Positive regulation of molecular function	0.547325
Positive regulation of phosphorylation	29.4462	Positive regulation of molecular function	0.955395
Regulation of protein modification process	34.3579	Positive regulation of molecular function	0.66425
Lymphocyte activation	27.6359	Leukocyte differentiation	0.791858
Regulation of cell activation	26.1335	Leukocyte differentiation	0.629553
Regulation of lymphocyte activation	24.2694	Leukocyte differentiation	0.697489
Regulation of leukocyte activation	25.2352	Leukocyte differentiation	0.719382
T cell activation	24.2694	Leukocyte differentiation	0.829904
Immune system development	29.2183	Leukocyte differentiation	1.87825
Positive regulation of leukocyte activation	21.6764	Leukocyte differentiation	0.498615
Antigen processing and presentation of peptide antigen via MHC class I	18.3663	Antigen processing and presentation of exogenous peptide antigen via MHC class I, TAP-dependent	3.14507
Antigen processing and presentation of exogenous peptide antigen via MHC class I	16.9061	Antigen processing and presentation of exogenous peptide antigen via MHC class I, TAP-dependent	4.59201
Positive regulation of response to stimulus	38.9427	Positive regulation of protein phosphorylation	0.550714
Regulation of catalytic activity	37.7127	Positive regulation of protein phosphorylation	0.510224
Intracellular signal transduction	39.9166	Positive regulation of protein phosphorylation	0.528459
Regulation of intracellular signal transduction	35.5861	Positive regulation of protein phosphorylation	0.782514
Regulation of phosphate metabolic process	34.7528	Positive regulation of protein phosphorylation	1.79211
Regulation of phosphorus metabolic process	34.7528	Positive regulation of protein phosphorylation	1.79211
Positive regulation of signal transduction	34.0342	Positive regulation of protein phosphorylation	0.987654
Positive regulation of cell communication	34.9078	Positive regulation of protein phosphorylation	0.900656
Positive regulation of signaling	34.9078	Positive regulation of protein phosphorylation	0.900656
Regulation of signal transduction	40.9382	Positive regulation of protein phosphorylation	0.454592
Regulation of molecular function	40.9382	Positive regulation of protein phosphorylation	0.454592
Regulation of phosphorylation	33.3645	Positive regulation of protein phosphorylation	2.27188
MAPK cascade	29.1029	Positive regulation of protein phosphorylation	1.25
Phosphorus metabolic process	41.042	Positive regulation of protein phosphorylation	0.652006
Signal transduction by protein phosphorylation	29.1029	Positive regulation of protein phosphorylation	1.25
Regulation of protein phosphorylation	32.3901	Positive regulation of protein phosphorylation	2.69283
Positive regulation of intracellular signal transduction	29.891	Positive regulation of protein phosphorylation	1.41649
Phosphate-containing compound metabolic process	40.8861	Positive regulation of protein phosphorylation	0.667812
Positive regulation of catalytic activity	32.2056	Positive regulation of protein phosphorylation	1.00791
Cellular protein modification process	43.1705	Positive regulation of protein phosphorylation	0.472574
Protein modification process	43.1705	Positive regulation of protein phosphorylation	0.472574
Protein phosphorylation	35.2131	Positive regulation of protein phosphorylation	1.65859
Regulation of protein metabolic process	38.8834	Positive regulation of protein phosphorylation	0.912628
Positive regulation of phosphorylation	29.4462	Positive regulation of protein phosphorylation	4.58781
Regulation of protein modification process	34.3579	Positive regulation of protein phosphorylation	1.9161
Positive regulation of molecular function	34.1969	Positive regulation of protein phosphorylation	0.889099
Positive regulation of immune system process	32.9297	Activation of immune response	1.49142
Regulation of immune system process	36.1642	Activation of immune response	0.861975
Innate immune response	32.2981	Activation of immune response	0.743878
Positive regulation of response to stimulus	38.9427	Activation of immune response	0.550376
Regulation of response to stress	34.5961	Activation of immune response	0.45
Regulation of immune response	32.0187	Activation of immune response	1.75035
Regulation of defense response	28.9865	Activation of immune response	1.05551
Positive regulation of immune response	28.8691	Activation of immune response	3.11173
Positive regulation of immune system process	32.9297	Positive regulation of lymphocyte activation	0.45
Leukocyte proliferation	23.2237	Positive regulation of lymphocyte activation	0.918367
Mononuclear cell proliferation	22.4744	Positive regulation of lymphocyte activation	1.04711
Lymphocyte proliferation	22.2798	Positive regulation of lymphocyte activation	1.08353
Lymphocyte activation	27.6359	Positive regulation of lymphocyte activation	1.18828
Regulation of cell activation	26.1335	Positive regulation of lymphocyte activation	1.59735
Regulation of lymphocyte activation	24.2694	Positive regulation of lymphocyte activation	2.34072
Regulation of leukocyte proliferation	20.8218	Positive regulation of lymphocyte activation	1.1125
Regulation of leukocyte activation	25.2352	Positive regulation of lymphocyte activation	1.9161
T cell activation	24.2694	Positive regulation of lymphocyte activation	1.13728
Regulation of lymphocyte proliferation	20.138	Positive regulation of lymphocyte activation	1.25
Regulation of mononuclear cell proliferation	20.138	Positive regulation of lymphocyte activation	1.25
Positive regulation of leukocyte activation	21.6764	Positive regulation of lymphocyte activation	4.11303
Positive regulation of immune system process	32.9297	Positive regulation of cell activation	0.538722
Leukocyte proliferation	23.2237	Positive regulation of cell activation	0.788279
Mononuclear cell proliferation	22.4744	Positive regulation of cell activation	0.889893
Lymphocyte proliferation	22.2798	Positive regulation of cell activation	0.918367
Lymphocyte activation	27.6359	Positive regulation of cell activation	1.13379
Regulation of cell activation	26.1335	Positive regulation of cell activation	2.03319
Regulation of lymphocyte activation	24.2694	Positive regulation of cell activation	1.97841
Regulation of leukocyte proliferation	20.8218	Positive regulation of cell activation	0.928954
Regulation of leukocyte activation	25.2352	Positive regulation of cell activation	2.25708
T cell activation	24.2694	Positive regulation of cell activation	1.0754
Regulation of lymphocyte proliferation	20.138	Positive regulation of cell activation	1.03306
Regulation of mononuclear cell proliferation	20.138	Positive regulation of cell activation	1.03306
Regulation of cytokine production	27.5062	Positive regulation of cell activation	0.520291
Cytokine production	28.1428	Positive regulation of cell activation	0.468555
Positive regulation of leukocyte activation	21.6764	Positive regulation of cell activation	4.77531
Leukocyte differentiation	24.2694	Positive regulation of cell activation	0.485748
Positive regulation of lymphocyte activation	20.8218	Positive regulation of cell activation	3.9282
Vesicle-mediated transport	38.5839	Endocytosis	0.582586
Response to wounding	26.2774	Wound healing	3.43265
