# Supplementary material for: High-throughput phenotypic screen and transcriptional analysis identify new compounds and targets for macrophage reprogramming
Source: Nat Commun. 2021 Feb 3;12:773. doi: 10.1038/s41467-021-21066-x (PMC7858590; doi:10.1038/s41467-021-21066-x)
Supplement: Supplementary file 11 — Supplementary Data 7 [file 41467_2021_21066_MOESM11_ESM.xlsx]

## Sheet: Sheet1
Supplementary Data 7. The differentially expressed genes of tumor macrophage induced by thiostrepton in vivo.
DEG of tumor macrophages between treated group by IP vs DMSO controls							DEG of tumor macrophages between treated group by IS vs DMSO controls
Name	logFC	logCPM	LR	PValue			Name	logFC	logCPM	LR	PValue
Nfkbia	1.69855	8.06617	5.16908	0.0229924			Acss1	-1.25995	6.26541	7.2054	0.00726845
Slc35e4	1.03374	5.63021	4.21702	0.0400203			Serpinb2	2.8256	1.98562	11.5924	0.000662205
Bcl2l2	1.75926	2.27201	4.5676	0.0325822			Fos	2.28462	9.77597	19.5917	9.58868e-06
Ndst1	1.56063	4.40736	12.2269	0.000471057			Lmo1	3.21291	2.57367	12.5716	0.000391653
Csrnp1	1.26643	5.2952	4.72045	0.029806			Oaz1-ps	2.55917	6.00645	7.26674	0.00702433
Glrp1	1.54665	1.511	6.38695	0.0114962			Nfkbia	2.44204	8.41159	36.3584	1.64168e-09
BC096441	1.40054	4.2869	10.5124	0.00118575			Tnrc18	-1.59558	1.85493	4.28121	0.0385359
Eno2	1.52746	2.37227	4.97114	0.0257737			Zc3h12a	1.24381	4.39283	3.98964	0.0457808
Casz1	1.40104	1.90649	5.19265	0.0226827			Gm15708	1.77228	1.20708	6.07584	0.0137043
Tmem2	-1.36159	4.81419	16.6582	4.47569e-05			Ccl4	1.34809	9.10415	8.74702	0.00310108
Gm16907	1.0763	2.98095	4.31404	0.0377991			Haus2	-1.26232	4.3818	4.63553	0.0313164
Sertad1	1.36531	6.33558	4.04672	0.0442574			Nfkbie	1.50024	4.49623	6.46708	0.0109891
Peli2	1.92356	1.61256	5.93694	0.0148267			Ets2	1.60938	6.30835	9.0364	0.00264656
2210039B01Rik	1.42386	1.13611	4.88687	0.0270617			Csrnp1	1.38075	5.17165	6.88103	0.00871152
Cd24a	1.56043	3.10185	4.51589	0.0335814			Zfp930	-2.56147	3.50445	10.8024	0.00101367
Sqstm1	1.07242	10.132	8.37398	0.00380631			Ifitm1	2.04157	1.73742	6.19253	0.012829
Gm9846	1.11167	6.36721	7.20941	0.00725224			Sertad1	1.22154	6.01616	6.33491	0.0118384
6330407A03Rik	1.41849	1.05918	4.60507	0.0318775			Plau	-1.14636	5.68321	5.97787	0.0144865
C77080	3.31495	4.48463	12.6829	0.00036902			S100a8	3.02856	4.30458	10.6519	0.00109956
Optn	1.51666	4.72937	10.3271	0.00131092			Clspn	-1.56382	2.256	4.23975	0.039488
Bsn	1.53304	1.88258	5.77077	0.0162949			Cd163	-2.40969	4.82287	14.3822	0.000149209
Snx6	-1.0678	8.05057	9.2239	0.00238876			Fbxo44	1.77697	2.39443	5.14502	0.0233132
Irs2	1.34679	6.09615	4.9985	0.0253692			Zfp773	2.07537	1.71103	4.36743	0.0366321
Npy	2.33133	3.13703	10.5871	0.00113881			Psma8	-2.2058	1.56722	8.75977	0.00307948
Mgll	2.19533	3.08135	10.9432	0.000939458			Tmem132a	2.1962	3.20358	7.84404	0.00509884
Abca9	-1.23372	3.80532	10.6289	0.00111333			Klf6	1.07175	9.74592	7.56383	0.00595514
A530032D15Rik	1.26413	2.09734	4.02897	0.0447252			Abcg1	-1.2248	5.70878	6.49634	0.0108097
Hspa1a	-1.24219	7.55361	10.2131	0.00139444			Arid5a	1.24075	5.54847	5.75529	0.0164391
Fez1	1.67687	1.661	3.84723	0.0498282			Rcsd1	-1.36547	4.74034	6.0528	0.0138843
Atf4	1.25011	7.71449	8.92104	0.00281903			Nmt2	-1.83679	2.68055	5.46895	0.0193573
Beta-s	-2.88817	5.5868	10.1392	0.00145153			C77080	1.77166	2.82354	5.21404	0.0224052
Ier5	1.05715	6.84033	5.53518	0.0186378			Klf2	2.48774	5.86734	14.2003	0.000164341
Stx3	1.04756	5.66677	7.44097	0.00637557			Fanca	-1.75003	2.41122	5.38528	0.0203073
Mgl2	-2.34523	4.41683	36.7177	1.36537e-09			Npy	1.98566	2.55289	5.34151	0.0208234
Nrg4	1.59298	2.1231	6.99755	0.00816211			Syt9	2.16252	3.00252	5.84904	0.0155855
BC017612	-1.11634	0.200858	4.60595	0.0318612			Nanog	1.22102	6.7017	4.40908	0.0357481
Pla2g2e	1.612	1.06021	6.0223	0.0141262			Mgll	1.49565	2.25138	4.04991	0.0441737
Zbtb18	1.10821	3.00254	3.97212	0.0462596			Nusap1	-1.46268	5.05558	7.87758	0.00500515
Apoe	1.40252	14.08	7.38088	0.0065921			Gpr171	2.19306	3.08808	5.93102	0.0148767
Rhod	1.26699	1.7037	5.30966	0.0212075			Trib1	1.61685	4.71751	8.68264	0.00321256
Efcc1	-1.11507	0.272272	4.78294	0.028743			Xist	2.59001	1.08439	7.8458	0.00509389
Nfkbid	1.9098	5.01493	6.21537	0.0126646			Atp6v0d2	1.31723	8.68546	10.6233	0.00111671
Adamtsl4	1.71054	2.78355	5.74162	0.0165675			Rgcc	1.94759	5.94019	17.789	2.46802e-05
Rnf219	-1.17731	3.10616	4.09534	0.0430016			Tlr3	1.42622	3.81127	4.49771	0.0339402
Nhsl2	-1.04625	1.89244	4.32725	0.0375068			Slco2b1	-2.11769	4.64236	13.9084	0.000191941
Tnfrsf12a	1.10205	4.5191	5.02682	0.0249577			Nol6	-2.04046	3.49993	8.24662	0.0040828
Rasgef1b	1.00329	7.52763	5.05523	0.0245517			Rdh12	2.12379	0.877662	8.58092	0.00339703
Pla2g7	1.19604	9.01939	10.2642	0.00135638			Fez1	1.80631	1.51269	6.02504	0.0141043
Fzd5	1.37283	1.64061	4.52796	0.0333453			Marco	-1.79276	3.84136	6.46825	0.0109818
Serpine2	1.56702	1.9933	4.88287	0.0271245			Ier5	1.12073	6.70438	6.18503	0.0128836
Sdc1	1.22788	4.34908	4.73073	0.0296283			Stx3	1.05813	5.49624	4.35094	0.0369886
Rps6ka2	1.06066	4.47898	4.17787	0.0409551			Mknk2	1.17761	4.77202	4.42652	0.0353846
Ddit3	1.19574	6.23673	11.0164	0.000903082			Car14	2.36423	5.22193	5.82358	0.0158127
Sgk1	1.08976	8.15688	10.6669	0.0010907			Sbk2	1.53278	1.30922	4.81436	0.0282236
Tmem202	1.36691	2.89228	5.94715	0.0147411			Pla2g2e	1.9554	1.07916	6.08316	0.0136476
Nphp3	-1.2916	1.14808	4.61311	0.0317284			Saal1	-2.09867	3.15592	8.42264	0.00370578
H2-Q6	-1.56242	2.3304	4.66679	0.0307513			Neurl3	1.13002	5.04231	4.15464	0.0415206
Iqsec1	1.01491	4.45207	4.86697	0.0273755			Sc4mol	1.13898	6.87753	7.15013	0.00749587
Ednrb	-1.37813	7.02965	10.6404	0.00110646			Itm2a	1.475	0.338492	4.4196	0.0355284
Ddhd1	1.55434	4.24409	8.6035	0.00335518			Rab20	1.58629	5.92234	10.4312	0.00123902
Alg11	-1.01586	4.21627	6.03555	0.0140206			Wwc2	-1.5539	2.48877	4.04183	0.0443858
Usp2	1.59656	3.64581	8.3521	0.00385241			Suv39h2	-1.65941	2.64769	4.45605	0.0347779
Fn1	-1.18402	4.76151	4.0949	0.0430128			Serpinh1	3.11442	5.12929	10.8778	0.000973247
Adam22	1.2558	2.6837	5.14812	0.0232716			Gtf2ird2	2.02461	2.03036	7.19576	0.00730761
Cd97	1.95303	5.80728	15.7749	7.13441e-05			Nfkbid	3.12354	5.76825	35.6023	2.42005e-09
Tnfaip3	1.0218	6.44981	4.25466	0.0391427			Gm5918	1.88278	1.83646	5.79285	0.0160915
Rassf8	1.06924	3.88829	6.76198	0.00931204			Cpeb1	2.24412	1.5032	9.33096	0.00225314
Ccr2	-2.38514	5.0438	38.0873	6.76499e-10			Zfp948	-1.78646	3.12863	5.45074	0.01956
Lyve1	-1.80594	4.73266	12.8783	0.000332409			Il1r2	3.22471	3.70435	17.9207	2.30305e-05
Tnfaip2	1.25725	7.81005	10.4194	0.00124699			Jup	1.18767	4.75297	4.40915	0.0357467
Dusp13	1.51506	0.717514	6.55001	0.0104884			Tcp11l2	2.12229	6.49868	14.5609	0.0001357
Kank2	-1.11217	1.92066	4.65088	0.0310376			Tnip1	1.4067	4.20445	4.9692	0.0258026
Pdxp	-1.17348	0.933935	4.87495	0.0272493			Cish	1.73255	3.45212	4.86352	0.0274303
Fbxo32	2.00833	5.21329	11.3856	0.000740153			Fam98a	-1.91669	3.86455	7.31426	0.00684094
Mepce	1.60787	3.28662	4.86592	0.0273922			Sh2d1b1	1.38289	4.41992	5.08174	0.0241791
Ankrd66	1.55572	0.536002	6.27511	0.0122446			Hsd11b1	2.22834	1.07206	9.72187	0.00182088
Nuak2	1.09211	4.78543	5.16446	0.0230536			Iqsec3	-1.43073	0.582164	4.34245	0.0371734
Sesn2	1.3396	4.76147	8.76983	0.00306254			Rasgef1b	1.34928	7.59528	9.04384	0.00263581
Slc1a4	1.48636	2.7534	5.47635	0.0192755			Tmem229b	-1.25798	4.60202	4.47795	0.0343349
Tmem154	1.54195	4.65379	9.09965	0.00255658			Atp6v0e2	1.64938	4.39792	5.59347	0.0180275
Klf15	1.40859	1.24508	4.81625	0.0281926			Cyr61	2.40136	4.27852	10.0312	0.00153914
Zbtb40	1.479	1.43255	4.56976	0.0325412			A630033H20Rik	1.12431	5.26124	4.10865	0.0426645
Tusc1	1.43597	1.51633	5.47812	0.019256			Smyd4	-1.61779	2.80217	4.78516	0.028706
Frmd6	-1.14998	3.13732	4.86958	0.0273342			Calcoco1	1.48038	3.38358	4.35155	0.0369753
Il1b	2.91067	5.44851	4.37998	0.0363635			Pla2g7	1.45282	9.00601	12.004	0.000530858
Lsp1	1.10532	6.97864	4.62251	0.031555			Clec7a	1.72869	8.93025	11.6942	0.000626954
Dok2	-1.05144	7.89854	12.2593	0.000462949			Folr2	-1.23723	7.65888	6.98862	0.00820295
Angptl6	1.23151	2.7869	5.66716	0.0172854			Zfp280b	-1.96402	2.6742	6.57659	0.0103328
Hcst	1.18031	4.31898	4.67456	0.0306126			Bbs1	-1.68201	0.615369	6.14192	0.0132014
Olfm1	-1.09555	5.5271	10.4756	0.00120964			Chd7	1.65554	5.76124	8.05443	0.00453926
Phgdh	2.38652	5.56178	14.352	0.000151618			Gpm6a	1.97137	1.88374	6.77368	0.00925121
Napsa	1.75945	4.70638	5.60152	0.0179449			Med24	-1.16704	4.67872	4.08832	0.0431806
Kdm6b	1.82512	3.58429	4.94808	0.0261196			Nomo1	-1.16076	4.53571	4.306	0.0379782
Ccl24	-1.91415	3.23841	7.50832	0.00614147			Mir5109	-1.66384	1.37584	4.2019	0.0403788
Mafb	1.28723	8.14104	8.80689	0.00300095			Bambi	1.99026	4.07301	9.18251	0.00244339
Dyrk2	1.28893	2.08185	4.52503	0.0334025			Smcr8	-2.1144	3.09475	7.80051	0.00522315
Wwtr1	-1.179	0.898941	5.43975	0.0196834			Polk	-1.36863	3.45818	3.90295	0.0482015
F13a1	-1.2585	9.9611	11.7279	0.000615713			Sell	3.14791	2.78193	12.4757	0.000412278
Abl2	1.2667	4.22539	5.07988	0.024205			Pfn2	2.46401	2.20692	10.2414	0.00137322
Abcb9	-1.04547	0.315182	4.40568	0.0358194			Ssh1	-1.80132	2.31973	5.74346	0.0165502
St3gal5	1.7186	5.45913	13.2563	0.000271663			Sdc1	2.10761	4.81277	10.889	0.000967348
Pls3	-1.04411	3.4344	6.50578	0.0107524			A530054K11Rik	-2.73192	1.86499	11.6158	0.000653928
Nfib	-1.30365	0.937999	5.47915	0.0192447			Fndc7	2.38585	1.80534	9.15853	0.00247562
Fads3	-1.32495	1.36677	5.09318	0.0240201			Slamf7	1.0149	7.95326	5.02232	0.0250227
Fam229b	1.63261	0.737327	6.81173	0.0090561			Rom1	1.39066	0.571707	4.35772	0.0368416
Gbp4	-1.71593	3.98943	4.7001	0.0301609			Sgk1	1.99474	8.64558	20.7088	5.3469e-06
Cxcl1	3.53992	4.82877	5.87796	0.0153316			Cnot6	-1.58729	4.87468	7.54896	0.00600448
Zfp318	1.22488	3.08947	5.82206	0.0158264			H2-Q9	1.50784	5.34191	6.35805	0.011685
Cysltr1	-1.31186	5.86718	9.31685	0.00227056			Pilrb2	1.60478	3.60704	4.80197	0.0284272
Mxra8	1.76735	0.633291	8.66864	0.00323733			Sfmbt1	-1.14973	4.64913	4.41193	0.0356885
1300002K09Rik	2.15299	4.15972	21.6931	3.19945e-06			Pdlim7	1.42611	4.4339	5.52812	0.0187132
Syngr1	1.06229	7.91631	8.74089	0.00311153			Rel	2.22985	4.85709	10.1742	0.00142418
Cd74	-1.59787	10.349	6.5908	0.0102507			Prkacb	-1.12206	7.04397	5.26671	0.0217371
Phf1	1.58235	1.76263	5.9284	0.0148988			Aplp1	1.50961	1.87554	4.05478	0.0440464
Chac1	2.1133	3.09572	17.5428	2.8091e-05			Dusp4	1.93995	3.54227	7.37566	0.00661124
Nr4a1	2.77254	5.12437	6.36078	0.011667			I830012O16Rik	-2.32332	2.81254	6.51663	0.0106871
Sgsh	1.00809	4.49175	4.91167	0.0266759			Zfp687	-2.42902	1.25347	10.6194	0.00111908
Ppp1r10	1.12275	5.00556	4.61058	0.0317754			Ednrb	-1.27795	7.26906	7.45362	0.00633089
Htra1	2.07924	2.6907	8.76649	0.00306815			Chpf	2.62747	3.19177	7.35599	0.00668398
Agap1	1.0257	3.62593	4.7883	0.0286537			Mier2	-3.59471	3.07477	19.5664	9.71611e-06
Inf2	1.72552	2.73314	5.85374	0.015544			Tns4	-2.10022	3.24635	6.42253	0.0112682
Ajuba	-1.05263	1.29852	4.05194	0.0441205			Nsl1	-1.44299	3.79804	4.59814	0.0320067
Fabp7	1.91112	2.27154	9.25823	0.00234439			Gm6377	1.69475	7.12597	11.0772	0.000873935
Gbp7	-1.03544	5.78571	4.7657	0.0290322			Cd83	2.50792	9.67129	25.4203	4.61049e-07
Foxred2	1.37508	2.88641	5.35283	0.0206887			Cbx3	-1.23747	4.99212	4.62726	0.0314677
Fosb	3.68792	3.67312	5.77724	0.016235			Cd97	2.0363	5.59581	13.4604	0.000243649
Gm14548	1.25405	4.12904	9.57347	0.00197409			Tnfaip3	2.7319	7.60909	18.113	2.08172e-05
Nol3	1.57582	1.61963	6.39901	0.0114184			Tgif1	1.36543	6.58728	9.6087	0.00193658
Ccl12	-1.43374	10.04	11.8887	0.000564751			Pcf11	1.30563	4.52362	5.09415	0.0240066
1110008P14Rik	1.03704	4.28355	4.0902	0.0431326			Dusp1	2.7389	10.4285	29.8581	4.64846e-08
Ak4	-1.35439	3.96848	7.87937	0.0050002			Fam171a1	2.24249	1.01942	6.07263	0.0137293
Map1lc3a	1.10083	3.84087	4.94331	0.0261918			Ift88	2.03327	2.96303	6.85403	0.00884415
Il2rg	-1.03315	7.44756	6.406	0.0113736			Tnfaip2	1.37407	7.68878	6.73973	0.0094289
Sult1a1	2.27022	3.0002	7.89163	0.0049664			Agfg1	-1.35085	7.51873	8.94536	0.00278175
Arhgap24	1.03643	4.85988	7.15099	0.00749228			Pcbp4	2.10516	3.97402	7.27395	0.00699617
Rilpl2	1.00465	6.67462	6.1891	0.0128539			Il10	1.97369	3.98967	8.51991	0.00351282
Jdp2	1.27471	5.92886	10.2474	0.00136876			Plac8	1.76817	2.89692	5.11891	0.0236665
Ston2	1.31728	2.15071	5.28173	0.0215503			Dusp13	2.04257	0.87762	7.83753	0.00511724
Hist2h2aa1	1.20214	5.13069	5.10995	0.023789			Fbxo32	2.49845	5.33413	22.6426	1.95113e-06
Mllt6	2.15938	1.52172	6.48428	0.0108833			Rad51ap1	-1.40521	4.03262	4.14983	0.0416386
Nr4a2	2.26115	2.67145	6.1939	0.0128192			Nuak2	2.36183	5.56987	15.2683	9.3271e-05
Prelid2	-1.31673	4.09224	9.72967	0.00181317			Gm5141	-2.26977	1.41329	9.33816	0.00224431
Rilpl1	1.25401	3.85945	6.02103	0.0141364			Kdelr2	-1.23985	5.69121	4.5725	0.032489
Matk	1.1226	3.79954	5.81942	0.0158501			Sass6	-1.45646	2.95979	4.10304	0.0428063
Gm16516	1.91922	1.75854	6.88434	0.00869539			Mllt3	2.02358	2.17642	6.11993	0.0133666
C2	1.18632	2.48229	4.29611	0.0381997			Sytl2	2.05377	2.03641	6.86848	0.00877291
Ccrl2	1.36096	6.94308	5.74363	0.0165486			Mcph1	-1.68348	3.27485	5.37722	0.0204013
Nckap5l	1.04331	4.33174	5.72585	0.016717			Cenpi	-1.51904	4.07533	5.62615	0.0176945
Snx2	-1.1489	9.97013	9.9713	0.00158999			Ubxn11	1.63411	1.67085	4.43798	0.0351478
Slc9a4	1.69634	2.9766	6.63509	0.0099989			Rnasel	-1.51314	5.66211	9.74778	0.00179539
Cxcr4	1.24668	4.04111	5.06148	0.0244634			Il1b	5.2812	7.32651	105.522	9.38707e-25
Fkbp5	1.82403	5.55258	14.0821	0.000175004			Ap5b1	-1.34228	3.8172	4.13033	0.0421211
Wfs1	1.14054	4.09521	5.91005	0.0150547			Ddx25	1.92371	1.53726	6.55165	0.0104787
Ppap2b	1.37928	4.40401	12.5081	0.000405183			Dock3	1.87934	1.30405	5.63175	0.017638
Dyrk1b	1.38218	1.43811	4.80688	0.0283463			Ptgs2	2.94558	6.71627	10.3259	0.00131177
Dusp2	2.47022	4.52226	7.13068	0.00757758			Jund	1.7184	6.60963	8.88306	0.00287828
Arsg	1.59278	3.15956	7.07182	0.00783056			Phgdh	2.03172	4.95711	9.62119	0.00192345
Plxna2	1.8349	2.24218	5.77396	0.0162653			Napsa	1.39631	4.17725	5.05477	0.0245583
Atf5	1.91391	1.62154	5.11457	0.0237258			Kdm6b	1.78785	3.29216	6.30402	0.0120464
Ptger2	1.25507	3.82751	8.80282	0.00300766			Parvb	1.58932	3.20434	4.15743	0.0414521
C130050O18Rik	-1.13224	4.53032	5.29562	0.0213791			Ptger4	1.13555	5.30952	4.19175	0.0406212
Sorl1	1.20451	2.8356	4.01126	0.0451974			Ccl24	-2.31252	3.45305	5.85851	0.0155019
Il18bp	1.3205	6.52942	6.66556	0.00982937			H2-K2	1.23909	4.22454	3.91492	0.0478593
Acy1	-1.05958	3.58235	6.09045	0.0135915			Hdac9	-1.41566	4.37992	5.7185	0.0167871
Itgb7	1.76835	4.57834	7.08266	0.00778334			Lss	1.43962	4.81789	6.26846	0.0122906
Nav2	1.01257	3.5671	5.32855	0.0209789			Gem	2.76943	3.84995	15.5798	7.90948e-05
Gdpd5	1.30675	5.34962	9.496	0.00205921			Serf1	1.75836	1.67444	5.59164	0.0180464
Klf9	3.18051	4.78191	14.7071	0.000125569			8430408G22Rik	2.04079	1.23705	7.48429	0.00622395
Pik3ip1	1.7365	1.71941	5.30132	0.0213092			Cbr2	-1.51144	8.26841	7.731	0.00542806
Oca2	1.6545	2.14952	5.13055	0.0235082			Maml1	2.22289	2.58198	8.35167	0.00385333
2810047C21Rik1	1.50647	1.01594	6.31307	0.0119851			Rab33a	-1.89426	1.71612	5.58346	0.0181308
Zc3h12c	1.04791	2.89202	3.96942	0.0463337			F13a1	-1.72481	10.0305	13.2845	0.000267603
Rgs1	1.0017	9.16921	7.77303	0.0053032			Ifrd1	1.44438	7.53045	11.4789	0.000703916
Enho	1.44117	2.85854	6.26048	0.0123461			Tsc22d1	2.75777	4.49157	21.315	3.89675e-06
Rora	1.01275	3.51923	4.14493	0.0417595			Tasp1	-1.81532	2.02564	4.79767	0.0284983
Rgs2	1.10053	6.84212	4.10256	0.0428183			Tmbim6	1.18043	6.61929	3.84514	0.0498905
Pitpnm1	1.0153	4.15339	5.56198	0.0183547			Tnfsf9	1.48048	6.21104	10.8174	0.00100551
Gm16515	1.14291	4.52554	6.27466	0.0122477			Crip2	1.74211	3.51741	4.32072	0.0376509
Rap1gap2	1.35789	1.46014	4.23646	0.0395646			Fam174b	2.10519	3.69105	6.26405	0.0123212
Asns	2.00605	6.24081	15.9847	6.38576e-05			Trdmt1	-2.02026	3.6627	4.56821	0.0325706
Ch25h	-1.46734	6.24695	9.67497	0.00186795			Thumpd1	-1.12006	5.68641	4.98122	0.0256239
Zfp575	-1.44398	2.20244	4.90412	0.0267926			Exog	-1.55943	3.20186	4.45985	0.0347006
Zfand2a	1.00738	6.50345	6.13209	0.013275			Txnrd3	-1.56532	2.13336	4.49636	0.033967
Rn4.5s	1.69077	4.83168	10.3563	0.00129032			C3	2.18395	3.68513	9.26844	0.00233136
Chi3l3	2.81056	6.28234	7.18914	0.00733463			Plekha5	1.46839	2.97655	3.95722	0.0466707
Dirc2	1.15642	5.87141	7.92562	0.00487396			Fam229b	2.30276	1.00334	8.27375	0.00402223
Cyb561d1	1.19607	3.00321	4.61504	0.0316927			Crem	1.31957	5.44445	5.94419	0.0147658
Tbc1d2	1.48009	3.94205	7.34123	0.00673908			Dhrs11	-1.55521	2.30521	4.11329	0.0425474
Acp5	1.28854	7.16037	9.04972	0.00262735			Gngt2	1.11934	6.40394	5.42594	0.0198397
Dab2	-1.10526	10.4471	6.43353	0.0111986			Egfl7	1.86158	1.17838	6.44722	0.0111126
Dpep2	1.48707	7.2555	8.75041	0.00309533			Rcan1	1.27548	6.30351	7.60881	0.00580839
Gtpbp2	1.1976	4.65176	6.83994	0.0089142			Cxcl1	5.20327	6.03755	65.651	5.38287e-16
Cnst	-1.1283	2.9873	4.75057	0.0292886			S100a9	3.22367	4.38023	13.4429	0.00024593
Ecm1	1.77562	8.19162	11.3289	0.000763109			Kdm1b	-1.92149	3.50444	5.02134	0.0250367
Ranbp9	1.58206	5.13154	11.9853	0.00053622			Nup153	-3.07154	3.81579	14.406	0.000147335
Tagap	1.17771	4.39448	4.02448	0.0448444			Siah2	1.01601	5.03453	3.87671	0.0489604
Rsad2	1.00892	7.54105	4.11549	0.0424923			Gulp1	2.16562	2.55954	7.17705	0.0073842
LOC100038947	1.21034	6.02281	6.95335	0.00836622			C030030A07Rik	1.95537	0.987095	5.91188	0.0150391
Rhou	1.14534	1.76037	4.08504	0.0432645			3110052M02Rik	-2.38129	2.2057	8.51833	0.00351587
Chchd10	1.12966	5.39524	6.87777	0.00872744			1300002K09Rik	2.12091	3.84003	9.13352	0.00250969
Sik1	1.40493	3.16474	4.15793	0.0414401			Inpp5f	-1.48522	3.5064	4.62784	0.0314572
Arl4d	1.61575	1.64473	4.2319	0.0396709			Il10ra	1.25686	6.32623	5.42611	0.0198379
Gja1	-2.53435	4.03771	27.9224	1.26279e-07			Clock	-2.04553	3.5794	6.06728	0.0137709
Tnf	1.57131	6.3029	6.12577	0.0133225			Slc44a3	1.623	1.91141	4.80872	0.0283161
Gpr137b	1.18676	8.29101	10.631	0.00111209			Wdr5	-1.2599	5.17029	6.1488	0.0131502
Apoc2	1.16933	5.20571	5.97735	0.0144907			Tmeff1	1.8012	0.555349	6.66804	0.0098157
Fosl2	1.54086	4.12477	4.07399	0.0435483			Slc13a3	-2.10646	2.51782	6.39554	0.0114408
Mx1	1.3016	3.59688	4.84432	0.0277372			Nr4a1	5.24254	7.09125	111.097	5.63578e-26
Vsig4	1.81293	2.75179	8.1798	0.00423593			Pdcd4	2.53027	2.47367	9.70755	0.00183512
Htr2b	2.06957	3.6665	8.1142	0.00439199			Fkbp6	1.93609	4.39929	7.63963	0.00570995
Xlr	1.90252	1.69649	7.72039	0.00546006			S100a4	-1.71127	4.81636	4.23389	0.0396244
Prss46	1.97556	2.41208	10.4726	0.00121158			Trp53i13	1.50874	4.17704	5.87274	0.0153771
Slc45a3	2.54553	2.24101	10.7684	0.00103246			Itgax	2.40344	5.85369	20.737	5.26872e-06
Dusp28	1.18915	2.49151	4.18621	0.0407541			Htra1	2.24059	2.53726	6.61026	0.0101393
Dnahc2	1.54525	2.66178	6.8253	0.00898755			Cep85	-2.05996	3.15326	7.12836	0.0075874
Dpysl2	-1.60653	4.64298	10.1087	0.00147573			Inf2	1.68094	2.44794	5.03096	0.0248981
Il7r	1.30156	6.41436	12.3871	0.000432302			Sftpc	4.37181	3.779	30.9149	2.69595e-08
Enpp2	1.82564	2.8392	6.07869	0.0136822			Socs3	1.8145	5.99572	15.1421	9.97168e-05
Pira2	1.15075	6.63735	6.87711	0.00873065			Rbpms	1.58988	3.13547	3.90348	0.0481863
Smpdl3a	1.14669	8.72638	12.6129	0.000383089			Gtpbp3	-1.74136	2.74082	4.90344	0.0268033
Igfbp4	-1.26677	6.78428	7.21351	0.00723568			C330007P06Rik	-1.07656	5.30357	3.99346	0.0456772
Ldoc1l	1.22745	0.697053	4.25252	0.0391921			Kif3c	1.54691	2.77686	4.14187	0.041835
Nfkbiz	1.9626	5.661	5.34209	0.0208165			Gm20604	1.95248	3.39381	6.52729	0.0106231
Slc22a18	1.76751	1.93057	6.39356	0.0114535			Kif15	-1.4247	3.60639	4.14974	0.041641
H2-Ab1	-1.29472	9.49976	4.26493	0.0389068			Pim3	1.54763	5.73369	10.5793	0.00114359
Ehhadh	1.14329	3.34676	6.00304	0.0142812			Mc1r	1.84965	3.69668	4.91771	0.0265827
Gm4262	-1.20738	4.10683	4.32191	0.0376246			Fosb	4.90731	4.44073	42.7988	6.06681e-11
Klf4	2.93619	4.90037	5.948	0.014734			Polrmt	-1.47519	3.46934	4.17921	0.0409227
Ubald2	1.32883	2.85728	4.27816	0.0386052			Nol3	3.34164	2.82897	13.0714	0.000299844
Zbtb7b	1.11493	3.2398	4.06984	0.0436554			Ccl12	-1.04408	10.376	4.7239	0.0297462
Adhfe1	1.0664	2.87933	4.13858	0.0419162			Ap1b1	-1.11169	7.74245	5.06251	0.0244489
Cox6a2	2.52512	3.25649	15.6858	7.47831e-05			Tyrp1	1.36663	8.31801	7.47046	0.00627196
Mamdc2	1.47874	1.69853	5.86359	0.0154573			BC020402	1.65374	0.603032	5.88719	0.0152514
Serpine1	1.70846	1.46921	6.10394	0.0134881			Foxr1	1.36448	4.15531	4.16492	0.0412693
1810032O08Rik	1.54627	2.69206	8.13451	0.00434306			Marf1	-1.72335	1.39644	5.24542	0.0220046
Il1a	1.14172	6.30171	7.11915	0.00762649			Spag5	-1.72495	3.943	7	0.00815099
Gpnmb	1.58615	11.9762	11.5913	0.000662608			Nle1	1.74437	2.68922	4.06045	0.0438987
Spic	1.31203	4.72815	6.79237	0.00915483			F11r	1.48065	4.1354	5.0073	0.0252407
Cib2	1.1817	1.88908	3.85225	0.0496792			Nfil3	2.01123	6.35086	19.8355	8.4399e-06
Ttc39c	1.06346	4.52201	4.37495	0.0364708			Zer1	1.53947	2.18854	3.89143	0.0485329
Msrb1	1.37969	3.61801	6.14412	0.013185			Ltc4s	-1.72827	1.88241	4.44548	0.0349937
Ctsc	-1.22715	11.4768	6.63613	0.00999306			Ttpal	-1.74399	3.43122	6.14921	0.0131471
Fabp4	1.1072	6.60526	4.41556	0.0356126			Il1rl1	-1.37718	0.411742	4.03863	0.0444699
Lrrc8c	-1.0871	4.59715	5.88737	0.0152499			Gadd45g	1.1407	6.44249	5.80235	0.0160048
Gpr126	1.50672	2.11248	4.58007	0.032346			Nr4a2	4.58164	4.45446	20.399	6.28635e-06
1190005I06Rik	1.4477	0.945877	5.19587	0.0226406			Npm3	1.37481	0.446549	4.15567	0.0414953
Padi4	-1.57918	2.54498	6.42956	0.0112236			Zfp959	1.50125	3.90233	4.80822	0.0283244
AA467197	1.9089	3.08551	7.46542	0.00628954			St3gal6	1.68241	3.90869	6.48118	0.0109023
Slc7a11	1.67548	4.42066	7.71644	0.00547201			Sox10	2.7783	3.23169	8.81291	0.00299107
Tns1	1.33947	6.022	4.47338	0.0344268			Matk	1.72655	4.049	6.73227	0.00946842
Glcci1	1.80218	1.98471	4.26146	0.0389864			H2-Aa	1.27313	9.69935	5.68404	0.0171199
Itpr3	1.78428	1.76263	5.07063	0.0243346			Mios	-2.41377	3.63794	8.84936	0.00293192
Cx3cr1	-1.44866	5.53413	4.94166	0.0262169			Gm14403	-1.43476	1.18189	4.2576	0.039075
Gm11127	-1.33681	5.22708	6.16435	0.013035			Ier2	1.29106	6.16901	8.0935	0.00444243
Gdf15	1.52867	8.18492	10.8723	0.000976135			Aph1a	-1.2924	5.46709	6.81297	0.00904981
Pianp	1.92825	1.58287	7.64425	0.00569536			Me1	-1.81038	1.48051	5.19619	0.0226365
G2e3	-1.06382	4.39595	4.90992	0.0267028			Ccl3	1.08067	7.94985	6.206	0.0127318
Ptgds	1.01105	5.1224	5.05384	0.0245714			Ccrl2	2.89789	7.96985	35.0335	3.24085e-09
Fam43a	-1.57382	1.28657	8.13728	0.00433643			Gcnt2	1.69349	3.89475	4.64898	0.0310719
Pck2	1.26201	4.89786	11.8958	0.000562593			2210417A02Rik	1.79654	0.911108	6.79666	0.00913287
Fmnl2	1.31827	4.18863	6.50171	0.0107771			Nckap5l	2.00011	4.8591	8.32896	0.0039018
Tsc22d3	1.56237	8.49265	13.8037	0.000202937			Zfp11	1.62537	4.45817	6.77829	0.0092273
Kif24	1.17582	0.979865	4.06784	0.043707			Ap4b1	-2.09505	3.49494	7.0173	0.0080726
Slpi	2.03732	3.6824	7.26729	0.00702219			Acap1	2.77851	2.34507	11.323	0.00076552
Cass4	-1.09343	2.75976	4.43255	0.0352598			Actb	-1.27967	12.4686	8.7768	0.00305087
Catsper2	1.60336	0.656558	5.95459	0.014679			Runx2	2.56509	2.17895	10.8989	0.000962189
Hp	2.75864	2.93253	5.00854	0.0252226			Snx2	-1.0335	10.1816	7.43328	0.00640286
Trem1	1.83716	2.29419	4.85432	0.027577			Dct	2.08147	8.99421	10.425	0.00124321
Hspa1b	-1.90493	7.52285	17.7824	2.47666e-05			Shmt1	-1.56154	4.17045	4.59593	0.032048
Il15ra	1.60116	4.0883	8.49267	0.00356579			Mrc1	-1.06814	9.14803	6.24781	0.0124347
5430416N02Rik	1.16593	1.39363	3.94607	0.046981			Nek4	-1.79586	2.37222	5.01815	0.025083
Hpgd	-1.17271	2.93264	5.05534	0.0245502			Prdm1	2.75309	5.15906	15.1007	0.000101924
Irf2bp2	1.20555	6.10188	5.34754	0.0207516			Arid1a	1.52531	4.49861	5.74771	0.0165101
Klhl21	1.16633	4.4128	4.94724	0.0261323			Pde4b	2.71971	5.83312	18.4558	1.73893e-05
St18	1.66504	1.72042	5.68626	0.0170982			Clec10a	-1.39518	5.49259	5.99954	0.0143096
Kctd12b	-1.19653	2.44333	4.09326	0.0430546			Sesn1	-1.01693	6.51278	5.20843	0.0224776
Trib3	1.78089	5.49191	14.4707	0.000142354			Ppap2b	1.67205	4.40169	5.01401	0.025143
Mcc	1.40908	0.808135	5.58056	0.0181609			Mical3	2.08792	1.76218	6.62989	0.0100281
Gadd45b	1.83414	6.93981	11.3048	0.000773066			Laptm4b	1.5388	5.17642	8.48531	0.00358025
Slc6a8	1.48249	5.40455	7.95528	0.00479472			D930015E06Rik	-1.90958	3.33556	6.3527	0.0117203
Hyi	1.09471	3.38727	4.6201	0.0315994			Dusp2	3.86649	5.45303	41.2831	1.31703e-10
Fam83f	1.34207	4.38343	7.54732	0.00600992			Olfml3	1.26086	5.6807	4.58876	0.0321824
Fam102a	1.34086	2.42265	4.44852	0.0349314			Ctif	1.66116	2.41199	4.95737	0.0259797
Nid2	-1.34752	2.95266	4.97297	0.0257464			Cth	1.38531	0.924151	4.2077	0.0402408
Gpr34	-1.34616	5.04298	7.72903	0.00543398			Atf5	1.45081	1.02806	3.93483	0.0472959
Osgin1	1.54868	4.88358	13.7722	0.000206365			Slc25a16	-1.52214	3.9409	4.93557	0.0263093
1600029O15Rik	-1.14734	0.566211	5.38556	0.0203041			Ap4m1	-1.51601	1.16451	4.35923	0.0368089
Lrrc71	2.33037	1.42972	6.55425	0.0104634			Mapk13	1.98183	1.23864	7.63612	0.0057211
Kctd15	2.01815	1.04321	7.54009	0.00603411			Tmed9	-1.22374	7.48114	6.19907	0.0127818
Lrrc27	1.54043	4.22386	12.2186	0.000473145			Cyp51	1.1047	5.43085	4.95218	0.0260577
AI607873	1.04484	7.89747	9.21405	0.00240165			Dnajc13	-1.38424	5.26762	7.47111	0.0062697
Tm4sf19	2.05422	3.94807	17.0279	3.68354e-05			4930444A02Rik	-1.02635	5.46968	4.47044	0.0344861
Fcrls	-1.34317	7.89528	7.5867	0.00588004			Maff	1.57485	1.32097	4.25559	0.0391213
Ppbp	-2.49541	5.22413	35.3811	2.71109e-09			Il18bp	1.7084	6.60471	10.9533	0.000934377
Id3	3.75817	3.20781	9.43321	0.00213091			Gm6793	-1.50778	6.34956	9.05374	0.00262158
Usf2	1.17409	4.36121	4.01224	0.0451711			Aebp1	2.4615	3.05657	6.63573	0.00999531
Ulk1	1.90096	3.15595	4.98592	0.0255544			Sirt1	1.50925	4.2599	4.39114	0.0361262
Gm19705	1.35228	0.308581	4.46852	0.0345249			Fam72a	-1.63211	1.56727	4.21145	0.0401521
Slc4a8	1.74753	3.02278	6.04077	0.0139792			4933409K07Rik	1.26562	7.71596	4.21421	0.0400866
Zbtb10	1.32984	0.835628	3.93354	0.0473323			Il4ra	-1.00542	8.19719	6.1625	0.0130487
Mcoln3	1.72268	2.46077	5.9701	0.0145504			Tnfaip6	1.4007	1.18877	3.89486	0.048434
Med12l	1.47938	2.43015	6.82154	0.00900648			Dusp6	-1.53564	7.46512	11.374	0.000744801
Rhov	1.33275	6.07805	9.90763	0.00164595			Acy1	-1.37855	3.6476	3.93265	0.0473572
Tnfsf13	1.1575	5.2481	10.6238	0.0011164			Tbl1x	-2.21266	4.62525	15.1778	9.78465e-05
Bend4	-1.49359	2.17822	6.8291	0.00896842			Crlf2	1.46567	4.04527	4.65017	0.0310506
Fsd1l	-1.13615	1.54589	4.23413	0.0396188			Fam71f2	1.72	1.47238	5.73779	0.0166036
Kntc1	-1.08908	2.60124	4.00967	0.0452399			Rgs11	-1.58656	2.63932	4.43067	0.0352988
Acy3	1.71287	0.973108	7.67736	0.00559178			Myo7a	-1.38306	5.08394	5.98771	0.0144059
Per1	2.35213	2.75326	8.22656	0.00412817			Osm	1.84832	6.52562	14.4061	0.000147321
Dot1l	1.41541	3.34766	5.25482	0.0218861			Pax3	2.10449	3.3189	7.43712	0.00638922
Lama4	2.01259	1.57299	4.49024	0.0340889			0610040J01Rik	1.62586	2.87952	4.84328	0.0277541
Cxcl2	2.89147	6.92039	5.83716	0.0156911			Cd14	2.69436	9.69386	42.7881	6.10022e-11
Tinagl1	1.29859	3.44477	3.96073	0.0465735			Rgs1	1.357	9.24358	12.2875	0.00045601
Mnt	1.75227	2.4615	5.14847	0.0232668			Enho	1.77477	2.88283	5.36172	0.0205835
Slc10a6	1.6884	2.08359	6.17043	0.0129903			Rnpepl1	1.17954	5.26339	3.91882	0.0477483
Ppm1a	1.04414	4.20484	4.45007	0.0348998			Egr2	1.7183	6.9056	9.22615	0.00238582
Cd82	1.21442	4.78944	6.66204	0.00984881			Osbpl11	-1.19881	5.48478	4.79239	0.0285858
Phf15	1.44162	2.95405	5.7777	0.0162307			Rgs2	1.98584	7.31461	19.7466	8.842e-06
							Mllt4	1.65448	4.09274	5.40563	0.0200719
							Sh3yl1	1.74755	1.14184	5.88424	0.015277
							Tfrc	-1.52516	6.22711	11.3454	0.000756357
							Mxd1	1.24537	6.23857	6.80711	0.00907958
							Pnrc1	1.03717	7.55346	4.82655	0.0280247
							Adck3	2.03846	3.69167	8.85517	0.00292259
							Parp4	1.52231	2.76617	4.06555	0.0437664
							Sdad1	-1.35673	4.4823	3.93523	0.0472846
							Clp1	1.07908	5.29962	4.57646	0.0324142
							Birc3	1.32018	5.5876	4.51536	0.0335918
							Mll3	-1.34836	4.08308	4.41074	0.0357133
							Cpe	1.43896	4.96455	5.22911	0.0222119
							Osgin2	1.1847	5.36642	4.69345	0.0302779
							Pmaip1	1.60562	4.98326	7.16635	0.00742839
							Chd9	-1.36671	4.1443	4.66615	0.0307628
							Gpr56	2.28485	2.88564	7.53848	0.0060395
							Niacr1	1.22777	4.72736	4.38254	0.0363088
							Fgfbp3	1.45137	1.98139	3.9862	0.0458745
							Gopc	-1.55345	4.48744	7.35219	0.00669812
							Ahi1	1.72698	2.86383	3.96989	0.0463209
							Frmd4a	-1.52597	3.75506	5.19914	0.022598
							Ly6c2	2.68524	3.51209	12.2313	0.000469944
							Gsta4	2.40605	3.22869	5.84217	0.0156465
							Mms19	-1.36065	4.84935	5.82338	0.0158146
							Spty2d1	1.73042	5.85268	5.87191	0.0153844
							Socs7	1.95461	2.37774	4.81811	0.0281623
							Ppp4r2	1.16843	4.80591	4.70891	0.0300066
							Gnb2	1.16535	6.48282	4.13887	0.0419091
							Egr1	2.54322	7.03354	20.9268	4.77184e-06
							Acp5	1.52618	7.12487	11.325	0.000764691
							Hdc	3.56191	2.32789	18.3836	1.80604e-05
							Dab2	-1.17135	10.5939	7.72872	0.00543493
							Scml4	1.74195	1.01661	6.16622	0.0130212
							Igflr1	1.81762	2.66563	3.91649	0.0478145
							Cog6	-1.36473	4.65342	3.91157	0.0479549
							Gtpbp2	1.51297	4.68092	7.52432	0.00608717
							Gprasp1	-2.1241	1.60152	8.22368	0.00413472
							Klhl9	-1.46547	5.25224	5.94806	0.0147335
							Ranbp9	1.46634	4.8042	6.66178	0.00985023
							Hmox1	-1.19356	10.9389	4.72951	0.0296493
							Dcaf15	1.50651	2.79247	4.17918	0.0409235
							Stbd1	1.6699	2.4173	4.16761	0.0412039
							Lonrf3	1.08155	5.49908	4.01665	0.0450531
							F7	1.41499	6.4876	8.13872	0.00433299
							Fam188b	2.17552	2.35665	8.20488	0.00417778
							Ppp1r3b	-1.19157	5.55422	5.88792	0.0152451
							Thbs1	2.29983	7.30043	9.39045	0.00218119
							BC049715	2.01556	0.9483	5.16928	0.0229897
							Zmym3	1.51093	3.70511	5.15882	0.0231286
							Rrad	1.87997	3.58879	7.34557	0.00672281
							Chchd10	1.45992	5.44067	5.1097	0.0237925
							Nphp1	-2.04567	2.35757	7.31314	0.00684521
							Kdm5d	-1.59495	2.30894	4.08714	0.0432108
							Irak2	1.02992	6.07384	4.58439	0.0322644
							Tnf	1.83784	6.26623	15.6255	7.7208e-05
							Mfge8	2.31318	5.11318	18.2071	1.98137e-05
							Dbn1	2.07879	1.13631	5.95057	0.0147125
							Fosl2	2.28605	4.47351	15.0464	0.0001049
							Yipf6	-1.03139	5.52256	4.24047	0.0394711
							Baiap2l1	1.89891	3.02501	6.15679	0.0130909
							H2-Eb1	1.25265	9.04901	5.7863	0.0161515
							Tbc1d12	-2.2408	1.60983	8.90983	0.00283639
							Htr2b	2.51041	3.74065	10.7456	0.00104525
							Xlr	1.96717	1.4785	5.302	0.0213009
							Morn2	1.68668	2.36746	4.0354	0.0445552
							Slc45a3	2.27737	1.70255	7.96607	0.00476622
							Pkd1l2	2.33227	1.80501	9.44577	0.00211636
							Tesk2	-1.63211	2.82187	4.19314	0.0405879
							Dusp5	3.49617	3.49207	19.6404	9.3473e-06
							Aldoc	1.44721	4.4974	5.87299	0.0153749
							Phf16	1.50821	2.44963	4.06818	0.0436982
							Sgol1	-1.73493	3.87026	6.77729	0.00923251
							C8g	2.28032	1.3836	9.61961	0.0019251
							Ppp3r1	-1.71151	6.86952	8.57474	0.00340858
							Flrt3	2.94579	3.98631	9.68581	0.00185696
							Tmsb10	1.20687	7.185	4.96082	0.0259279
							Il7r	1.19888	6.13188	5.69046	0.0170573
							Nelfb	-1.13182	5.73108	5.69169	0.0170454
							Enpp2	2.3145	2.96404	8.80363	0.00300632
							Rhox8	-1.71942	3.0486	3.85981	0.049456
							Tlk2	1.6014	3.79155	5.81896	0.0158543
							Gnb4	2.02817	3.7101	7.27881	0.00697728
							Smpdl3a	1.05173	8.47085	7.10385	0.00769187
							Igfbp4	-1.08159	7.03408	4.55537	0.0328157
							Igsf3	2.3068	1.2211	7.82308	0.00515832
							Wasf1	1.66444	0.973338	4.92174	0.0265208
							Nfkbiz	3.17791	6.41722	29.6251	5.24223e-08
							Rabgef1	1.02948	5.95895	4.60338	0.031909
							Cd69	1.60482	3.83028	4.47921	0.0343096
							H2-Ab1	1.28924	10.9897	4.81472	0.0282177
							Btg2	2.15328	6.57343	15.8208	6.96322e-05
							Ccnd1	-1.16783	5.90243	6.43953	0.0111608
							Rapgef3	2.11482	2.68122	7.65246	0.0056695
							Neurl4	1.61487	2.60723	4.61023	0.0317817
							Ift172	-1.57275	2.15265	4.42672	0.0353804
							Hyal1	-1.05406	6.23307	4.51747	0.0335503
							Sipa1l2	-1.78236	2.99486	5.97965	0.0144719
							Klf4	2.82251	4.45462	18.8971	1.37962e-05
							Npl	-1.11788	7.4554	5.43477	0.0197397
							Fam126a	-2.34895	4.59881	9.96391	0.00159639
							Scrib	1.67366	2.61375	4.2065	0.0402694
							Oxa1l	-1.44581	4.23444	4.0841	0.0432886
							Adhfe1	1.5461	3.03737	4.64004	0.0312342
							Fam107b	1.36563	6.48268	7.1294	0.00758301
							Rtn4ip1	-1.68596	3.98229	6.27025	0.0122782
							Sparcl1	1.69995	3.59446	5.38081	0.0203595
							Mamdc2	1.75147	1.67081	4.45511	0.034797
							Atg2a	1.58045	3.40349	5.12493	0.0235845
							Sirpb1a	1.50159	4.35994	5.70986	0.0168699
							Terf2	-1.99841	2.35327	6.92467	0.00850147
							Il1a	2.08001	6.81665	14.6594	0.000128793
							Gpnmb	1.7473	11.8565	14.1937	0.000164919
							Manea	-1.62398	4.23542	5.97452	0.014514
							Slc33a1	-2.22017	4.31966	10.4463	0.00122894
							Spic	1.33942	4.53704	5.5967	0.0179943
							Pbxip1	1.23797	4.13523	3.94792	0.0469294
							Etohd2	2.4854	2.18607	5.65309	0.0174246
							Snca	2.23484	3.67144	7.17701	0.00738435
							Cd59a	1.49348	4.00728	4.3601	0.0367902
							Aph1c	1.15099	6.33698	6.30948	0.0120094
							Ctss	1.04686	12.4616	6.98547	0.00821742
							Utp18	-1.03627	5.29465	4.29353	0.0382577
							Gtpbp1	-1.39123	4.01738	4.82091	0.0281165
							Poc1b	-2.30416	3.74776	11.3175	0.000767787
							Rfx1	1.88625	2.24428	5.9406	0.014796
							Nlrp3	2.09978	3.91776	9.56961	0.00197825
							1190005I06Rik	1.78281	0.96819	5.59047	0.0180585
							Homez	-2.55046	1.85491	11.024	0.000899404
							Slc7a11	2.04255	4.45615	11.587	0.000664139
							Slc6a17	2.67612	1.23641	11.9326	0.000551598
							Utp14b	1.65255	1.88394	4.37642	0.0364394
							Ms4a4b	1.79122	2.82054	4.58607	0.0322329
							Zfp36	1.97382	8.46992	24.4732	7.53494e-07
							Kdelr3	1.99645	1.84583	4.75914	0.0291431
							Gng11	1.58852	4.21816	6.49461	0.0108202
							Cytip	1.68465	5.47986	8.95206	0.00277157
							Tiam1	1.95556	2.01548	5.25551	0.0218774
							Ms4a8a	1.51194	2.50315	4.05967	0.043919
							Sdc4	-1.3765	7.12266	6.69572	0.00966444
							Gdf15	1.62042	8.01753	14.1023	0.000173129
							6330408A02Rik	1.72306	1.5746	5.6473	0.0174823
							Clec4e	1.41258	6.8259	7.40243	0.0065136
							Pianp	3.73593	2.85053	10.723	0.00105813
							Ptgds	2.48011	6.07137	11.6984	0.000625547
							Ski	1.41331	4.58847	6.37292	0.0115875
							Anln	-1.3163	4.94678	4.00331	0.0454109
							Plaur	1.23524	8.90862	9.11801	0.00253105
							Car2	2.7291	2.08418	10.6373	0.00110828
							Traf4	1.75271	2.98806	5.09134	0.0240456
							Vegfa	1.61002	6.16065	12.4572	0.000416388
							Rnd3	1.18068	5.23524	4.442	0.0350651
							Ccl9	-1.09991	9.35556	5.72723	0.0167038
							Slpi	1.81691	3.22669	5.885	0.0152704
							Cdk16	-2.06941	4.71456	13.1089	0.000293896
							Plekhg2	1.85479	1.71615	6.34215	0.0117902
							Rin3	1.24325	4.62788	4.49963	0.0339021
							Hp	2.17838	2.12326	7.34896	0.00671016
							Ciita	1.91635	3.67219	5.90284	0.0151165
							Grasp	2.51078	1.49484	11.0065	0.00090792
							Lmnb1	-1.18769	4.6945	4.60714	0.0318391
							Lhpp	-2.09506	3.55554	8.83155	0.00296066
							Nrcam	1.54297	4.25738	5.572	0.0182499
							Tspan10	2.13733	5.16542	6.15519	0.0131027
							Irf2bp2	1.34902	6.00517	7.64039	0.00570755
							Gimap6	2.22938	1.9914	8.03432	0.00458993
							Fbln1	1.6705	2.62039	4.54283	0.0330569
							Ppp1r15a	1.29248	8.37509	6.79798	0.00912611
							Txnl4b	-1.6477	1.5584	5.04196	0.0247405
							Tbck	-1.69257	2.77881	4.86331	0.0274337
							Sh3bp2	-1.48878	5.38586	7.3068	0.00686941
							Fancc	1.45643	4.02233	5.24741	0.0219795
							Fbln5	2.03952	5.55383	9.12797	0.0025173
							Tspan13	1.86926	4.67119	9.42605	0.00213925
							Mis12	-1.2029	4.87398	4.3339	0.0373606
							Shc2	1.81118	0.860869	5.40706	0.0200555
							Gadd45b	1.72063	6.58436	12.7179	0.000362178
							Spryd3	-1.24595	5.00893	5.76274	0.0163695
							Zfp953	1.71529	1.47354	5.68293	0.0171308
							Cntln	-1.64626	2.52293	4.54886	0.0329406
							Olfr111	1.40694	0.663447	4.32541	0.0375474
							Abcb1a	1.7174	2.1569	4.39097	0.0361297
							Acad9	-1.24992	5.01255	5.71856	0.0167865
							Fam83f	1.34895	4.17547	4.40355	0.0358641
							Gpc6	2.19001	1.8932	7.14132	0.00753277
							Hap1	2.06246	1.40386	8.2126	0.00416006
							Inhba	2.07099	2.16905	6.96163	0.00832763
							Arhgap4	1.21587	5.19444	4.97279	0.0257491
							Gpr34	-2.78861	4.9666	17.0438	3.65266e-05
							Ppip5k2	-1.63217	4.53236	5.03324	0.0248653
							Phlda1	2.57615	4.64006	12.9108	0.000326697
							Pmel	1.39295	7.5679	4.57754	0.0323937
							Junb	2.53368	9.54862	29.6997	5.04434e-08
							Usp10	-1.13835	5.43194	4.56835	0.0325678
							Rbm12	-1.30567	4.29853	4.10334	0.0427985
							Dzip3	-1.86108	3.02857	6.48393	0.0108854
							Plat	1.35176	0.517625	4.03465	0.044575
							Coq10b	1.27827	5.4236	5.82277	0.01582
							Cul9	-2.35509	1.7369	9.84699	0.0017011
							Ppic	1.78904	2.57632	4.10861	0.0426655
							Malt1	1.2213	4.84202	4.27308	0.0387206
							Tob1	1.82777	3.96068	7.32797	0.00678898
							Irf1	1.37606	7.04608	7.42834	0.00642046
							Eri1	-1.34327	6.24445	8.96313	0.00275483
							Id3	3.95945	3.01873	23.1676	1.4848e-06
							Atf3	1.158	9.22686	8.22451	0.00413284
							Gm19705	1.58316	0.265233	4.45392	0.0348213
							Paqr6	2.51561	1.93556	7.80672	0.00520522
							Atp8a1	-1.38106	4.9129	6.32211	0.0119242
							Fcna	-1.05519	6.03986	4.74298	0.0294181
							Cdk14	-1.45303	4.85565	7.11295	0.00765289
							Prpf6	-1.18176	5.14809	5.13716	0.023419
							Mcoln3	1.89548	2.34078	6.04865	0.0139169
							Hspa4l	1.39112	5.17766	6.19241	0.0128299
							Zfp689	1.62961	3.1206	5.08653	0.0241124
							Aldh1l1	1.56398	2.61434	4.07988	0.0433968
							Plk3	1.46467	6.54562	8.26303	0.00404605
							Rsad1	-2.09867	1.81975	7.9341	0.00485119
							Prkd2	2.40374	3.4926	9.87652	0.00167402
							Neo1	2.64533	1.83401	11.0905	0.000867703
							Pole2	-1.53248	3.27356	4.82196	0.0280994
							Tnfsf13	1.19181	5.08017	5.38779	0.0202782
							Neat1	-1.28631	6.52642	4.7166	0.0298727
							Serpinf1	2.61359	2.05249	9.65352	0.00188989
							Acy3	2.47035	1.30709	11.1646	0.000833745
							Per1	2.28415	2.39275	7.51927	0.00610423
							Cxcl2	4.33605	7.90556	76.9726	1.73348e-18
							Qsox1	-1.39758	3.61152	4.00955	0.0452432
							Nfxl1	-1.14409	5.74952	5.18285	0.0228108
							Mnt	1.95676	2.36599	4.10923	0.0426497
							Sfxn2	-1.35234	3.61838	4.02234	0.0449014
							Mlana	1.72037	5.00462	4.63254	0.0313711
							Epdr1	1.70653	2.0733	4.60706	0.0318405
							Rab38	1.88483	4.99358	8.58865	0.00338265
							Cse1l	-1.06499	6.31327	4.21648	0.0400331
							Themis2	-1.20201	5.95217	5.97332	0.0145239
