# Supplementary material for: High-throughput phenotypic screen and transcriptional analysis identify new compounds and targets for macrophage reprogramming
Source: Nat Commun. 2021 Feb 3;12:773. doi: 10.1038/s41467-021-21066-x (PMC7858590; doi:10.1038/s41467-021-21066-x)
Supplement: Supplementary file 12 — Source Data [file 41467_2021_21066_MOESM12_ESM.xlsx]

## Sheet: Fig.1b
Fig. 1b
Z-score	LPS	IFNg	TNFa	IFNg+TNFa	IL10	IL4	IL13
test1	-5.09674	-4.61438	-5.26652	-4.24187	7.62003	9.90748	5.47686
test2	-5.55046	-5.8443	-5.69055	-4.45535	4.01081	4.4256	9.97801
test3	-4.72777	-3.20393	-5.69055	-4.45535	7.46786	9.52794	4.37614
test4	-5.59674	-4.02318	-4.48909	-5.59674	7.11541	7.69804	7.02245

## Sheet: Fig.2a
Fig. 2a
Z-score
bosutinib						thiostrepton
concentration (uM)	test1	test2	test3	test4		concentration (uM)	test1	test2	test3	test4	test5	test6
20			11.4403	9.1444		20	-5.793	-4.7544	-4.0308	-4.0887	-9.01	-9.2112
10	22.5439	24.5918	12.6963	9.15859		10	-2.4053	-2.1497	-3.7495	-6.1466	-7.617	-10.424
5	14.4214	21.8276	9.4596	7.26762		5	-5.0715	-4.1183	-5.5384	-2.7666	-5.5393	-7.9471
1	21.415	16.0005	13.6025	9.94533		1	-4.8446	0.43485	-0.5588	-1.7659	-5.1461	-3.2021
0.5	18.5828	19.9073	8.09525	7.4021		0.5	-0.2167	-1.4977	-0.8655	-3.6195	-0.8179	-2.0736
0.1	10.7688	8.77037	4.10381	0.962734		0.1	1.54135	-0.583	0.54144	-3.4861	-0.8777	0.19579
0.05			0.230643	-0.076285		0.05	0.81676			-4.3815	-0.432	-1.4705
0	-0.67	0.479973	0.21034	-0.11045		0	-0.67	0.47997	0.21034	-0.11045	-0.2491	-0.3659

## Sheet: Fig.3a
Fig. 3a
M1-activating compounds rescreening
control	Well	BroadID	name	Exp1 5uM	Exp1 10uM	Exp2 5uM	Exp2 10uM	Av. 5uM	Av. 10uM
O(4well)	O15	BRD-A23723433-001-04-6	Taxol	-7.63228	-5.60361	-17.0054	-14.8251	-12.3189	-10.2143
O(4well)	O05	BRD-A43076080-001-02-5	Cantharidin	-8.4566	-7.04943	-14.1269	-7.84441	-11.2918	-7.44692
C(4well)	C18	BRD-K37764012-001-01-7	PF-3758309	-3.44947	-1.15473	-13.2059	-8.57925	-8.3277	-4.86699
A(4well)	A20	BRD-K62008436-001-05-6	Paclitaxel	0.590043	-4.25654	-13.0217	-15.2464	-6.21581	-9.75148
I(4well)	I09	BRD-K66453893-001-01-5	na	-2.93455	-3.96603	-12.569	-11.0997	-7.75177	-7.53288
A(4well)	A21	BRD-A84189516-001-01-2	BACCATIN III	-3.03203	-3.31329	-11.6708	-12.6058	-7.35141	-7.95953
G(4well)	G12	CucurbitacinI.5mM	Cucurbitacin I 5mM	-7.67695	-7.35021	-11.2038	-12.4218	-9.44038	-9.88602
M(4well)	M21	BRD-K52459643-001-10-2	Alprostadil	-7.69365	-2.11825	-11.0506	-11.1215	-9.37214	-6.61985
C(4well)	C04	BRD-K62825658-001-01-3	HMN-214	-3.70314	-3.66777	-10.7697	-9.72172	-7.23643	-6.69475
G(4well)	G10	CucurbitacinI.1mM	Cucurbitacin I	-20	-20	-10.3303	-11.251	-15.1652	-15.6255
E(4well)	E11	BRD-K56309460-001-03-0	Fenbendazole	-3.93585	-2.61191	-9.97445	-7.86382	-6.95515	-5.23786
A(4well)	A12	BRD-K43644456-001-01-6	WP1130	-4.55504	-15.1577	-9.6984	-9.4358	-7.12672	-12.2967
M(4well)	M13	BRD-K02764365-001-05-2	Methiazole	-3.53531	-1.83895	-9.51889	-7.31839	-6.5271	-4.57867
O(4well)	O13	BRD-K60025295-003-03-3	GENTIAN VIOLET	-9.18624	-7.8617	-9.44161	-7.05903	-9.31392	-7.46036
I(4well)	I22	BRD-K77908580-001-04-7	MS275	-10.8329	-12.2044	-9.42532	-7.87744	-10.1291	-10.0409
C(4well)	C14	BRD-K92960067-001-01-7	SMER 3	0.569464	1.19837	-8.68021	-11.6065	-4.05537	-5.20407
M(4well)	M03	BRD-K79131256-001-08-8	ALBENDAZOLE	-2.37358	-1.69556	-8.63062	-8.14893	-5.5021	-4.92225
M(4well)	M15	BRD-K02407574-001-04-8	Parbendazole	-1.18877	-2.34847	-8.19193	-8.61669	-4.69035	-5.48258
E(4well)	E08	BRD-K33563430-001-02-9	Ciclobendazole	-1.09472	-2.78169	-8.06709	-8.76069	-4.58091	-5.77119
A(4well)	A18	BRD-K17140735-300-02-4	SCH 79797 dihydrochloride	-3.17908	-9.08683	-8.01536	-7.67472	-5.59722	-8.38077
C(4well)	C10	BRD-K61323504-001-03-2	sb 225002	-5.31872	-1.48817	-7.54128	-11.3087	-6.43	-6.39845
E(4well)	E03	BRD-K87107150-075-01-4	Quinolinium	-12.1247	-8.86779	-7.23753	-6.89376	-9.6811	-7.88077
G(4well)	G15	BRD-A37011749-001-03-1	GAMBOGIC ACID	-11.7347	-12.9018	-6.99952	-6.60091	-9.36712	-9.75135
C(4well)	C17	BRD-K76773944-001-01-3	NP-004672	-2.31245	6.55371	-6.97649	-5.8021	-4.64447	0.375809
M(4well)	M05	BRD-A62182663-001-01-4	YK 4-279	-8.67828	-4.90307	-6.9594	-10.0178	-7.81884	-7.46044
C(4well)	C12	BRD-A12571627-001-01-4	NVP 231	-0.568095	-6.59126	-6.86392	-4.16813	-3.71601	-5.3797
G(4well)	G11	BRD-A88138582-001-03-0	HALCINONIDE	6.22362	4.72154	-6.64453	-4.41201	-0.210456	0.154763
C(4well)	C08	BRD-K00317371-001-03-8	NSC652287/RITA	-2.69637	-8.81966	-6.31069	-5.48832	-4.50353	-7.15399
C(4well)	C09	BRD-A92341659-001-01-6	Prulifloxacin	-14.3821	-10.4764	-6.24166	-8.33462	-10.3119	-9.40549
G(4well)	G19	BRD-A04661934-001-01-1	2-[(4-Phenylpiperazin-1-yl)methyl]-2,3-dihydroimidazo[1,2-c]quinazolin-5(6H)-one	-5.05065	-1.18007	-5.92412	-5.15272	-5.48738	-3.16639
A(4well)	A14	BRD-K88025533-003-01-7	FTY720	-9.73244	-13.7444	-5.82625	-7.22368	-7.77934	-10.484
K(4well)	K09	BRD-A02267565-001-02-3	DIHYDROCELASTRYL DIACETATE	-3.3048	-7.68057	-5.69188	-5.77677	-4.49834	-6.72867
I(4well)	I17	BRD-K37694030-003-05-1	DOXEPIN HYDROCHLORIDE	-1.07784	1.21729	-5.51976	-4.08692	-3.2988	-1.43481
G(4well)	G17	BRD-K82036761-003-07-0	SERTRALINE HYDROCHLORIDE	-0.767148	-3.5791	-5.28113	-5.64864	-3.02414	-4.61387
O(4well)	O07	BRD-K79821389-001-01-9	Rubitecan	-2.49203	-0.331896	-5.25461	-6.11729	-3.87332	-3.22459
C(4well)	C20	BRD-K06593056-001-03-0	LE135	1.85918	1.92162	-5.18443	-5.71575	-1.66262	-1.89706
A(4well)	A10	BRD-K65814004-003-01-1	Diphenyleneiodonium chloride	-2.21078	-4.32687	-5.17813	-9.2723	-3.69446	-6.79958
G(4well)	G18	Niclosamide.2mM	Niclosamide			-5.10382	-7.29667	-5.10382	-7.29667
A(4well)	A08	BRD-K63431240-001-02-2	na	-5.68017	1.36897	-5.07907	-10.5374	-5.37962	-4.58419
G(4well)	G13	BRD-A28970875-300-03-1	PUROMYCIN HYDROCHLORIDE	-7.74048	-5.89684	-5.06442	-4.97485	-6.40245	-5.43585
C(4well)	C22	BRD-A63646118-001-05-9	fumonisin B1	2.33364	0.973463	-5.05637	-4.53302	-1.36136	-1.77978
C(4well)	C11	BRD-K12786533-001-01-9	NP-010176;Jaeschkeanadiol	-0.94768	1.35465	-4.93408	-5.86307	-2.94088	-2.25421
A(4well)	A03	BRD-A30717181-001-03-5	TRIAMCINOLONE DIACETATE	6.83306	2.8217	-4.53218	-4.35936	1.15044	-0.768832
I(4well)	I15	BRD-K54095730-001-01-5	CMPD-1	-1.87628	0.373167	-4.42092	-12.7668	-3.1486	-6.19683
G(4well)	G04	Penfluridol	Penfluridol	-0.929926	-8.40465	-4.25665	-5.67986	-2.59329	-7.04226
A(4well)	A04	BRD-A52627843-001-02-1	thiostrepton	-4.81957	-5.36177	-3.99128	-5.88841	-4.40542	-5.62509
K(4well)	K05	BRD-A37828317-001-03-0	ANTHOTHECOL	-10.4861	-17.3043	-3.94658	-10.2174	-7.21632	-13.7609
A(4well)	A22	BRD-A68631409-001-01-3	Evodiamine	-3.57183	-2.20755	-3.8924	-11.06	-3.73211	-6.63375
C(4well)	C19	BRD-A54304162-001-01-0	NP-000313	-0.350205	0.196828	-3.85739	-6.21027	-2.1038	-3.00672
C(4well)	C07	BRD-A22963354-001-03-6	DIHYDROGEDUNIN	2.55452	3.4263	-3.62172	-4.16946	-0.533603	-0.371581
A(4well)	A16	BRD-K06750613-001-02-4	GSK1059615	-1.91186	-4.34381	-3.48589	-6.85914	-2.69888	-5.60147
E(4well)	E12	BRD-A31159102-003-16-3	FLUOXETINE	0.647887	1.44262	-3.43151	-6.00792	-1.39181	-2.28265
I(4well)	I19	BRD-K88282786-001-03-8	WIN 55,212-2 mesylate	1.79769	-2.04064	-3.22065	-6.73281	-0.711478	-4.38673
E(4well)	E05	BRD-A68360487-003-01-0	Azasetron Hydrochloride	0.377183	0.394664	-3.05308	-4.60849	-1.33795	-2.10691
A(4well)	A19	BRD-K56115039-003-01-3	BU 226 hydrochloride	-0.884243	-1.30684	-2.72257	-4.27025	-1.8034	-2.78854
M(4well)	M19	BRD-A39390670-236-04-0	RABEPRAZOLE SODIUM	-4.36601	-0.96125	-2.39088	-5.1839	-3.37845	-3.07257
K(4well)	K13	BRD-K36137799-001-03-2	PLUMBAGIN	-4.38408	-5.28455	-2.21168	-18.5317	-3.29788	-11.9081
E(4well)	E14	BRD-A66435872-313-01-8	HTMT dimaleate	-0.197209	-0.541412	-2.07613	-4.36299	-1.13667	-2.4522
E(4well)	E21	BRD-A72641795-001-01-8	NP-009739	-0.557356	-1.24814	0.101417	-4.3387	-0.227969	-2.79342
E(4well)	E22	BRD-K12786533-001-01-9	NP-010176;Jaeschkeanadiol	-2.02803	0.269981	0.843206	-5.82078	-0.59241	-2.7754
K(4well)	K15	BRD-A79038507-003-01-5	AGN 192403 hydrochloride	-3.23697	-0.0823761	0.942997	-4.84679	-1.14699	-2.46458
I(4well)	I21	BRD-K89274813-001-01-5	DMP 543	-2.53112	1.40904	13.4885	-4.88879	5.47867	-1.73987
I(4well)	I10	LPS.100	LPS.100ng/mL			-9.56293	-5.32094	-9.56293	-5.32094
G(4well)	G16	Thiostrepton.2mM	Thiostrepton	-6.87087	-0.281874	-7.13034	-3.69003	-7.00061	-1.98595
A(4well)	A17	BRD-K21680192-300-04-5	MITOXANTRONE HYDROCHLORIDE	-7.21071	-11.1579	-6.76161	-2.11157	-6.98616	-6.63473
G(4well)	G09	BRD-K97224240-001-01-3	NP-001724	-2.75758	1.27178	-6.18564	-0.252471	-4.47161	0.509654
G(4well)	G21	BRD-A31195449-004-01-9	TCB2	-3.18169	-1.31907	-5.61233	-3.4648	-4.39701	-2.39194
C(4well)	C03	BRD-A42649439-001-02-8	API-2	-4.93615	1.09938	-5.37801	-2.02116	-5.15708	-0.46089
C(4well)	C15	BRD-K47742288-001-01-8	NP-009067	-2.08287	-1.51342	-5.04715	9.65957	-3.56501	4.07307
C(4well)	C05	BRD-K72676686-103-01-8	Fluvoxamine maleate	-0.112786	0.486911	-4.89538	-2.43475	-2.50408	-0.973918
M(4well)	M17	BRD-K80738081-001-23-7	Resveratrol	0.165547	1.39559	-4.58567	-2.38102	-2.21006	-0.492716
K(4well)	K19	BRD-A40022950-001-03-7	GITOXIGENIN DIACETATE	-8.52849	-11.383	-4.42488	-3.01179	-6.47668	-7.19741
E(4well)	E18	BRD-A43775909-001-01-3	NP-005340	-6.90225	-8.49223	-4.39811	-3.80667	-5.65018	-6.14945
I(4well)	I11	BRD-A96510685-213-01-1	Piroctone olamine	-4.93089	1.30102	-4.28542	4.64632	-4.60816	2.97367
G(4well)	G07	BRD-K59699535-001-01-6	NP-003381	-3.17314	3.16866	-4.12989	-2.33446	-3.65152	0.417098
I(4well)	I05	BRD-K00673382-001-07-2	FAMOTIDINE	0.688782	1.87561	-4.11701	-0.786197	-1.71411	0.544706
G(4well)	G14	FDI-6.10mM	FDI-6 10mM	-1.8807	-0.678892	-3.9692	-3.0093	-2.92495	-1.8441
I(4well)	I07	BRD-A30655177-001-06-6	LFM-A13	0.53254	2.10964	-3.6714	1.17602	-1.56943	1.64283
K(4well)	K11	BRD-A14344385-001-02-4	IDRA 21	-1.24691	1.0105	-3.62018	-1.81106	-2.43355	-0.400279
G(4well)	G06	Parthenolide	Parthenolide	-1.54247	1.87261	-3.59309	-0.923635	-2.56778	0.474486
O(4well)	O21	BRD-K26664453-001-09-1	cytochalasin B	-10.3992	-20	-3.58737	-1.27911	-6.99329	-10.6396
I(4well)	I13	BRD-K66206289-003-09-8	Lobeline hydrochloride	-5.26721	1.61919	-3.44407	-1.61729	-4.35564	0.00094846
I(4well)	I03	BRD-K11634954-300-01-8	GBR 13069 dihydrochloride	-3.46464	3.87431	-3.44234	-0.686822	-3.45349	1.59375
E(4well)	E17	BRD-K30690667-001-01-9	NP-001913	-1.45221	2.06646	-3.43452	-1.10117	-2.44337	0.48264
E(4well)	E16	BRD-A94771530-001-01-7	NP-005095	2.7239	1.66191	-3.38784	0.576602	-0.33197	1.11926
A(4well)	A13	BRD-K86301799-001-19-9	DIPYRIDAMOLE	0.528266	1.77229	-3.10549	-2.32374	-1.28861	-0.275724
E(4well)	E07	BRD-K68332390-001-03-3	Statil	1.76537	0.291577	-3.0401	-3.46325	-0.637367	-1.58584
K(4well)	K07	BRD-A25243629-001-03-9	DEOXYGEDUNIN	-7.85707	2.24384	-3.00304	-1.57859	-5.43005	0.332627
C(4well)	C16	BRD-K83607951-001-01-4	skepinone-L	1.68425	2.38015	-2.96938	-2.45023	-0.642562	-0.0350423
O(4well)	O17	BRD-A65671304-001-07-5	CANDESARTAN CILEXTIL	0.964986	-1.7994	-2.92957	-0.466132	-0.982293	-1.13276
E(4well)	E20	BRD-A00676660-001-01-3	NP-011219;Cyclo(Leu-Ala)	1.03801	0.662369	-2.92923	-2.30469	-0.945611	-0.821162
C(4well)	C06	BRD-A02481876-001-13-1	importazole	-4.97514	1.67259	-2.82388	-1.59944	-3.89951	0.0365783
M(4well)	M11	BRD-K28494619-001-15-9	SULFAMETHOXAZOLE	0.679877	0.374021	-2.60752	-1.59515	-0.963822	-0.610563
K(4well)	K22	BRD-K01292756-001-13-6	PIMOZIDE	0.0880865	-3.28445	-2.49	2.40762	-1.20095	-0.438415
E(4well)	E19	BRD-K24991535-001-01-9	NP-003962	-4.01728	0.815733	-2.36189	-3.11504	-3.18959	-1.14966
K(4well)	K03	BRD-A48397526-001-03-0	GEDUNIN	-6.37444	2.48965	-2.33493	0.753114	-4.35469	1.62138
E(4well)	E10	BRD-K92015269-300-01-2	GBR 12783	7.36647	2.20933	-2.31018	-2.93196	2.52815	-0.361317
A(4well)	A07	BRD-K17693482-001-03-9	N-[2-(Acetoxy)ethyl]-3-pyridinecarboxamide	1.4054	0.849299	-2.18406	7.25367	-0.389329	4.05148
A(4well)	A15	BRD-K30984264-003-06-8	AT-DYRK-01	2.04014	4.27691	-2.05837	-2.01309	-0.00911447	1.13191
M(4well)	M09	BRD-A18763547-300-04-8	na	-11.9982	-20	-1.86201	-1.14265	-6.9301	-10.5713
O(4well)	O03	BRD-K49158532-001-02-7	NP-010678	0.701886	1.80584	-1.84217	-3.3837	-0.570144	-0.788929
O(4well)	O19	BRD-K18850819-001-02-0	MK-0752	1.00983	-2.09731	-1.80061	-1.61016	-0.395392	-1.85374
G(4well)	G08	Vemurafenib	Vemurafenib	-1.15087	3.35072	-1.73137	-1.70757	-1.44112	0.821573
A(4well)	A05	BRD-A09467419-003-14-1	MEBEVERINE HYDROCHLORIDE	-1.59885	0.158285	-1.72744	-1.98913	-1.66315	-0.915421
E(4well)	E04	BRD-K78126613-001-04-6	MENADIONE	-0.511781	-0.0430529	-1.44462	-3.09854	-0.978203	-1.5708
G(4well)	G20	CHLORHEXIDINE	CHLORHEXIDINE	1.0672	-3.05458	-0.865293	2.74699	0.100956	-0.153793
E(4well)	E06	BRD-K47335880-001-02-1	GMX-1778	1.58127	2.87718	-0.754511	1.73781	0.413382	2.30749
K(4well)	K17	BRD-A96456596-001-01-4	FPL 55712	1.94395	9.21714	-0.531479	-3.55761	0.706237	2.82977
M(4well)	M22	BRD-K35498378-001-05-3	ALRESTATIN	-2.06055	-1.70119	-0.490246	-1.3308	-1.2754	-1.51599
O(4well)	O22	DMSO	DMSO	0.297737	0.363746	-0.408978	-0.0849318	-0.0556205	0.139407
E(4well)	E09	BRD-K54330070-001-07-1	SB 202190	-1.13935	-4.87361	-0.264999	3.97336	-0.702174	-0.450123
K(4well)	K21	BRD-K84247562-001-01-9	NP-009703	-2.5734	-3.42566	0.190965	-0.588988	-1.19122	-2.00732
G(4well)	G03	BRD-K82207906-001-01-0	2',4'-DIHYDROXY-4-METHOXYCHALCONE	-4.97386	2.61717	0.248993	1.08285	-2.36243	1.85001
A(4well)	A11	BRD-K96256403-001-05-0	DIMETHYLCAFFEIC ACID	-3.85141	0.282516	0.326969	4.92627	-1.76222	2.6044
A(4well)	A06	BRD-K52256627-300-03-3	CHLORHEXIDINE	0.469006	-1.24156	0.665016	-1.4793	0.567011	-1.36043
E(4well)	E13	BRD-K73636052-001-01-3	NP-007898	1.49543	1.3282	1.21352	-1.82875	1.35448	-0.250277
C(4well)	C13	BRD-A44957594-001-01-6	NP-000967	-1.10699	0.695635	1.89638	-3.34873	0.394696	-1.32655
E(4well)	E15	BRD-A68031284-001-01-6	NP-014142	3.64047	2.61771	3.01657	-3.51151	3.32852	-0.446901
C(4well)	C21	BRD-K46531780-003-09-8	METHYLBENZETHONIUM CHLORIDE	0.242219	-3.62407	3.40388	7.71657	1.82305	2.04625
G(4well)	G05	BRD-K35960502-001-11-9	niclosamide	-2.22272	1.93632	3.63397	-3.71107	0.705625	-0.887375
M(4well)	M07	BRD-A11725667-003-01-4	Terciprazine	-3.05458	0.809269	4.20948	-0.950244	0.577447	-0.0704878
A(4well)	A09	BRD-K54790157-001-10-6	TRIOXSALEN	2.29533	0.836723	4.31678	1.52279	3.30605	1.17976
O(4well)	O09	BRD-K98157055-001-10-9	SIB 1757	-1.37752	1.20661	7.35605	-1.08124	2.98927	0.0626856
O(4well)	O11	BRD-K00486786-001-02-2	Ro 08-2750	-1.27464	2.42227	12.3828	8.64686	5.55408	5.53456

## Sheet: Fig.3b
Fig3.b
M1-activating compounds rescreening
control	Well plate1	BroadID	Name	Exp1 5uM	Exp1 10uM	Exp2 5uM	Exp2 10uM	Av. 5uM	Av. 10uM
E(4well)	E08	BRD-K64298650-300-01-5	Bisantrene dihydrochloride	na	8.78504	11.5498	12.592	11.5498	10.6885
E(4well)	E07	BRD-A13122391-001-03-5	triptolide	na	na	11.3002	14.2212	11.3002	14.2212
B(4well)	B21	BRD-A70155556-236-01-2	lovastatin	na	na	11.0842	7.78614	11.0842	7.78614
D(4well)	D03	BRD-K02526760-001-01-5	QS 11	4.65942	na	11.0767	6.14209	7.86805	6.14209
H(4well)	H11	BRD-K12040459-001-01-1	AT7867	3.22254	na	10.7687	11.1576	6.9956	11.1576
E(4well)	E19	BRD-K16730910-001-03-2	Regorafenib	2.17621	na	10.0219	7.10665	6.09906	7.10665
D(4well)	D05	BRD-K64890080-001-08-8	BI 2536	na	na	9.88242	10.9285	9.88242	10.9285
C(4well)	C11	BRD-K23984367-001-03-4	Sorafenib	na	na	9.87619	13.5945	9.87619	13.5945
C(4well)	C09	BRD-K02130563-001-07-2	panobinostat	na	na	9.65986	10.4111	9.65986	10.4111
C(4well)	C07	BRD-K78659596-001-01-3	MLN2238	na	na	8.83462	6.75913	8.83462	6.75913
E(4well)	E17	BRD-K90382497-001-05-7	GW-843682X	4.0857	6.60457	8.53551	16.3241	6.3106	11.4643
A(4well)	A18	BRD-K44084986-300-02-7	Y-27632	na	na	8.33885	9.51103	8.33885	9.51103
C(4well)	C05	BRD-K92093830-003-25-8	Doxorubicin	na	na	7.95654	7.67507	7.95654	7.67507
H(4well)	H21	BRD-K21718444-001-01-9	KW 2449	na	6.42983	7.38206	9.63918	7.38206	8.03451
A(4well)	A16	BRD-K41557448-001-01-3	6,2'-DIMETHOXYFLAVONE	na	na	6.43661	7.47799	6.43661	7.47799
M(4well)	M09	BRD-K29905972-001-04-8	Axitinib	13.5761	14.7959	6.13659	10.3385	9.85637	12.5672
M(4well)	M12	BRD-K29542628-001-01-3	1-Naphthyl PP1	14.9558	13.7612	3.36107	7.5364	9.15842	10.6488
I(4well)	I12	BRD-K29905972-001-02-2	AG-013736	7.15051	3.66144	5.70882	8.76192	6.42967	6.21168
J(4well)	J17	BRD-K72726508-001-02-1	Arcyriaflavin A	10.6934	na	4.69267	8.26724	7.69301	8.26724
M(4well)	M19	BRD-K53414658-001-01-7	Tivozanib	13.2446	13.7273	3.38322	5.16637	8.31389	9.44685
M(4well)	M07	BRD-K37865504-001-03-3	LY-2183240	13.4966	10.5168	1.96584	2.61863	7.73123	6.56771
C(4well)	C16	BRD-K43330982-001-01-5	JTE 013	na	na	5.29399	7.25211	5.29399	7.25211
O(4well)	O13	BRD-K73397362-001-07-4	Purmorphamine	na	na	5.22151	9.65228	5.22151	9.65228
F(4well)	F11	BRD-K49328571-001-07-7	Dasatinib	na	7.52139	3.91647	8.51703	3.91647	8.01921
A(4well)	A14	BRD-K50384076-001-01-9	7,4'-DIHYDROXYFLAVONE	na	4.60907	3.83792	8.16173	3.83792	6.3854
A(4well)	A13	BRD-K19796430-001-03-1	NVP-LDE225	na	na	3.56496	7.08071	3.56496	7.08071
E(4well)	E04	BRD-K85068298-001-03-5	4'-HYDROXYCHALCONE	na	na	3.01076	9.03103	3.01076	9.03103
A(4well)	A21	BRD-K86525559-001-01-1	AZD7762	1.0305	3.66687	0.217017	9.88978	0.623757	6.77832
K(4well)	K08	BRD-A58564983-001-03-8	SELAMECTIN	3.70079	na	-0.222501	7.85852	1.73915	7.85852
K(4well)	K11	BRD-K56277358-001-01-8	MGCD-265	9.76285	6.9642	-0.340805	7.75821	4.71102	7.36121
B(4well)	B07	BRD-K90746395-001-02-3	Bosutinib	3.642	4.38436	15.4804	5.80648	9.56117	5.09542
E(4well)	E11	BRD-K70301465-001-01-8	PCI-32765	4.01641	2.83379	9.5617	5.94291	6.78905	4.38835
J(4well)	J09	BRD-K59369769-001-02-1	Tozasertib VX-680 (MK-0457)	9.90692	6.67241	3.50042	0.83174	6.70367	3.75207
D(4well)	D17	BRD-K59369769-001-13-8	VX-680	10.5741	8.59991	3.07525	3.01075	6.82468	5.80533
D(4well)	D09	BRD-K87737963-001-01-1	Cyt387	0.0781322	-2.54886	8.58961	-2.59527	4.33387	-2.57206
D(4well)	D07	BRD-K98538768-001-02-5	SC-1	-8.65157	-3.79739	8.54428	4.81444	-0.0536483	0.508523
G(4well)	G19	BRD-A52530402-001-01-2	fluvastatin	-8.23811	-7.36407	6.26487	2.25274	-0.986622	-2.55567
D(4well)	D11	BRD-K81458380-001-01-5	CX-4945	0.0787359	7.25201	5.58087	-1.19864	2.8298	3.02668
A(4well)	A12	BRD-K13265046-001-02-1	beta-PELTATIN	-0.570777	2.59312	4.58831	3.0635	2.00876	2.82831
J(4well)	J07	BRD-K81169441-236-04-1	Cerivastatin	-4.06845	5.4643	4.3898	5.19848	0.160673	5.33139
C(4well)	C18	BRD-K62577500-001-03-6	PODOPHYLLIN ACETATE	1.94698	2.34886	3.73408	4.55965	2.84053	3.45425
O(4well)	O17	BRD-K75958547-001-01-2	Pitavastatin calcium	0.324297	0.284815	3.7062	2.40485	2.01525	1.34483
A(4well)	A10	BRD-K21283037-003-06-2	Riluzole hydrochloride	2.29701	-5.50155	3.63511	-2.57365	2.96606	-4.0376
A(4well)	A05	BRD-K19540840-001-05-2	AZD0530	1.11669	2.12748	3.08896	4.03455	2.10283	3.08102
A(4well)	A06	BRD-K92441787-001-02-5	Bexarotene	1.79114	-5.14413	2.93721	4.60166	2.36418	-0.271232
I(4well)	I08	BRD-K06234293-001-01-8	LY 364947	5.0432	3.50752	2.76696	2.26892	3.90508	2.88822
B(4well)	B19	BRD-K13662825-001-01-8	SCH727965	-5.80544	-10.4629	2.67879	-0.261859	-1.56333	-5.36238
A(4well)	A11	BRD-K87774949-001-01-3	Istradefylline	1.12286	-0.857562	2.40202	-0.0201513	1.76244	-0.438857
A(4well)	A17	BRD-K78431006-001-05-2	Crizotinib	2.93171	-0.422438	2.37387	-3.70118	2.65279	-2.06181
I(4well)	I18	BRD-A34380114-001-03-0	4'-DEMETHYLEPIPODOPHYLLOTOXIN	0.544261	-3.5643	1.93991	0.31747	1.24208	-1.62342
C(4well)	C22	BRD-K93197368-001-03-7	PIMPINELLIN	1.99105	0.911574	1.90453	1.68626	1.94779	1.29892
I(4well)	I04	BRD-A55594068-065-03-1	VINBLASTINE SULFATE	-1.12043	0.284395	1.88459	-0.347048	0.38208	-0.0313265
E(4well)	E16	BRD-K59369769-001-14-6	Cyclopropanecarboxylic acid {4-[4-(4-methyl-piperazin-1-yl)-6-(5-methyl-1H-pyrazol-3-ylamino)-pyrimidin-2	2.69878	7.91769	1.75853	2.33895	2.22866	5.12832
C(4well)	C19	BRD-K82746043-001-12-8	Navitoclax	2.01854	1.17599	1.74268	-0.340158	1.88061	0.417915
I(4well)	I05	BRD-K07487750-001-01-7	AZELASTINE HYDROCHLORIDE	4.9084	5.08951	1.65363	5.82309	3.28102	5.4563
O(4well)	O05	BRD-K12994359-001-13-5	valdecoxib	3.59064	-5.24326	1.48374	3.01692	2.53719	-1.11317
E(4well)	E10	BRD-K59304176-001-03-3	Go 6976	4.29754	1.65799	1.30316	0.95669	2.80035	1.30734
C(4well)	C21	BRD-K09778810-001-07-2	FGIN-1-27	3.01585	1.0063	1.12051	-0.501994	2.06818	0.252154
B(4well)	B13	BRD-K29968218-001-01-6	KX2-391	-0.590767	-2.46936	1.00951	2.04961	0.209369	-0.209877
A(4well)	A20	BRD-K42500029-001-01-9	CGP 57380	0.621621	1.86354	0.933122	0.681671	0.777371	1.27261
J(4well)	J03	BRD-A14574269-051-01-4	UB 165 fumarate	-8.6877	2.92575	0.92662	-1.82416	-3.88054	0.550796
M(4well)	M13	BRD-K43389675-003-03-5	Daunorubicin	-3.80693	-0.819482	0.914738	2.69624	-1.4461	0.938377
I(4well)	I15	BRD-K93442924-001-01-8	Voapaxar	3.94534	-3.09167	0.903986	3.35838	2.42467	0.133356
I(4well)	I19	BRD-K79239947-001-02-7	PF-573228	-4.86512	-7.18845	0.871617	0.158355	-1.99675	-3.51505
A(4well)	A09	BRD-K86930074-001-03-5	AZD2171	-9.10615	-9.27626	0.610677	-0.784385	-4.24774	-5.03032
F(4well)	F21	BRD-K64634304-001-03-1	ATRA	-17.0326	-14.5251	0.581063	3.22347	-8.22578	-5.6508
F(4well)	F09	BRD-K62965247-001-02-3	Tipifarnib(R115777)	0.80653	4.67897	0.51731	-1.86247	0.66192	1.40825
O(4well)	O22	BRD-A93967605-001-01-2	NP-001473	1.58195	1.57536	0.459243	0.515863	1.02059	1.04561
B(4well)	B11	BRD-K64606589-001-04-3	apicidin	-6.37848	-7.62017	0.435237	-0.855265	-2.97162	-4.23772
E(4well)	E15	BRD-K71487808-001-01-0	Ch 55	-2.58394	-10.369	0.434913	-3.85297	-1.07451	-7.111
M(4well)	M22	BRD-K96970199-001-01-3	na	8.58691	7.36236	0.374242	1.13221	4.48058	4.24729
I(4well)	I22	BRD-A31962514-001-03-4	OLEANOIC ACID	-8.98167	2.72826	0.340896	0.2956	-4.32039	1.51193
O(4well)	O19	BRD-A75552914-001-09-3	ISOXICAM	3.57344	-11.2763	0.294212	0.803292	1.93382	-5.23649
I(4well)	I09	BRD-A46684810-001-12-9	Colchicine	0.834805	-0.245309	0.282163	-0.264294	0.558484	-0.254802
C(4well)	C17	BRD-K81418486-001-30-1	Vorinostat	0.300739	-5.59308	0.128393	0.447885	0.214566	-2.5726
F(4well)	F05	BRD-K69840642-001-03-0	ISOX	0.63312	-3.47944	-0.0554873	0.196613	0.288816	-1.64141
J(4well)	J05	BRD-A83431637-001-02-1	na	7.32382	5.64199	-0.0812269	1.04787	3.62129	3.34493
M(4well)	M15	BRD-K25311561-001-04-0	KU-55933	12.4859	11.9905	-0.119141	-3.17136	6.18337	4.40958
A(4well)	A15	BRD-K17743125-001-04-3	Belinostat	-0.0642601	-4.3783	-0.237053	0.0254813	-0.150657	-2.17641
M(4well)	M03	BRD-K15563106-001-14-9	phloretin	8.93589	-4.27497	-0.250076	2.79216	4.34291	-0.741405
E(4well)	E13	BRD-K64052750-001-09-2	Gefitinib	2.25618	-6.82348	-0.263426	-3.53546	0.996379	-5.17947
K(4well)	K22	BRD-K76617868-300-04-4	HA-1077	6.96359	0.812491	-0.267258	0.641241	3.34817	0.726866
F(4well)	F15	BRD-K76964878-001-01-8	EX 527	0.162755	6.02113	-0.342665	0.120112	-0.089955	3.07062
D(4well)	D15	BRD-K86670801-001-10-2	NP-010080;Allocryptopine	8.69035	4.95387	-0.373939	-2.708	4.15821	1.12293
O(4well)	O12	BRD-K59331372-001-01-2	SB 366791	1.98195	2.579	-0.375534	0.723691	0.80321	1.65135
O(4well)	O20	BRD-K78844995-001-01-8	N-[2-(Piperidinylamino)ethyl]-4-iodobenzamide	2.22782	3.08949	-0.427017	3.16271	0.900401	3.1261
G(4well)	G05	BRD-K72462751-001-02-7	C-1	0.257199	2.71297	-0.470176	2.82952	-0.106488	2.77125
H(4well)	H07	BRD-A44396103-001-01-1	NP-004034	-14.433	-16.9844	-0.527285	-3.9909	-7.48015	-10.4877
G(4well)	G22	BRD-A80908310-003-08-8	CLOPERASTINE HYDROCHLORIDE	1.71733	0.842588	-0.544829	-1.94607	0.586253	-0.551741
F(4well)	F13	BRD-K56301217-001-02-5	ABT-737	-0.638924	6.76303	-0.571579	2.65544	-0.605252	4.70923
D(4well)	D19	BRD-K19416115-366-01-9	Sitagliptin phosphate monohydrate	5.49597	6.79603	-0.688811	-4.26355	2.40358	1.26624
K(4well)	K21	BRD-K88544581-001-05-3	CI-976	-12.1921	-12.4687	-0.705998	0.502409	-6.44903	-5.98315
E(4well)	E20	BRD-A20243730-001-01-4	Danazol	1.94687	6.50128	-0.772169	2.26897	0.58735	4.38512
C(4well)	C04	BRD-K77202630-001-03-7	4-HYDROXY-6-METHYLPYRAN-2-ONE	1.14406	-11.0081	-0.773439	-2.14654	0.185313	-6.5773
J(4well)	J13	BRD-K74190368-001-02-7	RESORCINOL	6.60463	4.09844	-0.920339	-0.704307	2.84215	1.69707
I(4well)	I21	BRD-K64117221-001-01-1	Necrosulfonamide	-6.70476	-18.0328	-0.925133	-3.86276	-3.81495	-10.9478
M(4well)	M17	BRD-K89692698-001-12-5	ML006;BRD2698	10.0749	12.7724	-0.964497	-1.34875	4.55522	5.71184
B(4well)	B17	BRD-K53972329-001-03-9	INCB018424	1.49089	3.34578	-1.00905	1.94214	0.240918	2.64396
B(4well)	B09	BRD-K05402890-001-02-7	17757146	-3.75967	-4.68046	-1.06817	-1.42624	-2.41392	-3.05335
A(4well)	A08	BRD-K31843556-001-01-7	T 0070907	0.509514	-0.156636	-1.09426	4.67825	-0.292373	2.26081
G(4well)	G17	BRD-A81541225-001-04-3	oligomycin A	0.564539	-21.0003	-1.17147	-3.67838	-0.303466	-12.3394
J(4well)	J11	BRD-K01244426-236-08-9	CLOXACILLIN SODIUM	9.04782	1.57704	-1.18808	-3.98013	3.92987	-1.20154
O(4well)	O04	BRD-K33260002-001-06-1	SPHONDIN	2.06781	1.35447	-1.21902	-1.60561	0.424398	-0.125572
O(4well)	O16	BRD-K60230970-001-10-0	MG-132	-6.66121	-9.50489	-1.24264	0.313293	-3.95192	-4.5958
C(4well)	C20	BRD-K83359602-001-01-5	BARBITAL	2.09928	1.37009	-1.24853	0.552858	0.425372	0.961475
M(4well)	M11	BRD-K41431477-001-13-0	A23187, free acid;Calcimycin	11.0684	7.16834	-1.36785	-1.47542	4.85029	2.84646
I(4well)	I16	BRD-K92171060-001-02-6	3-HYDROXY-3',4'-DIMETHOXYFLAVONE	1.49771	7.27791	-1.37083	-2.09226	0.0634363	2.59282
I(4well)	I14	BRD-K54233340-001-02-2	Dorsomorphin dihydrochloride	4.91559	3.08124	-1.5127	-0.954943	1.70145	1.06315
G(4well)	G15	BRD-K85606544-001-03-4	Neratinib	2.98789	1.40009	-1.51724	-2.88887	0.735324	-0.744389
A(4well)	A04	BRD-K88625236-001-03-4	NONOXYNOL-9	2.27935	4.5181	-1.51894	-2.08554	0.380203	1.21628
O(4well)	O21	BRD-A64228451-001-04-3	(-)-Terreic acid	1.3882	-1.18337	-1.59849	-4.0945	-0.105145	-2.63894
M(4well)	M04	BRD-K95554982-001-04-1	PICROTOXININ	10.071	10.1001	-1.60323	0.811523	4.2339	5.45581
H(4well)	H03	BRD-K29278358-001-01-0	NP-001934	3.88298	-2.70269	-1.61405	-1.56984	1.13446	-2.13626
H(4well)	H17	BRD-K66516195-001-01-4	NP-002880	0.454906	2.87689	-1.64651	-1.6632	-0.595802	0.606843
M(4well)	M18	BRD-K42828737-044-04-1	Sunitinib malate	12.2337	9.87076	-1.65502	-3.69057	5.28934	3.0901
C(4well)	C06	BRD-K78513633-001-06-6	LONIDAMINE	2.82366	-15.7929	-1.75654	-2.24417	0.533559	-9.01856
M(4well)	M20	BRD-A28582650-001-01-3	NP-011010	-0.538213	-6.28376	-1.81926	-1.00302	-1.17874	-3.64339
E(4well)	E09	BRD-K62391742-001-02-2	ABT-199 (GDC-0199 )	2.16506	7.46468	-1.87938	0.770678	0.142842	4.11768
M(4well)	M14	BRD-A33084557-001-01-7	TIOCONAZOLE	9.88086	5.70483	-1.9245	-2.55855	3.97818	1.57314
G(4well)	G16	BRD-K89704198-001-08-1	VINCAMINE	3.28783	1.54831	-1.99023	-3.00714	0.648803	-0.729417
J(4well)	J15	BRD-K12609457-001-02-3	EXALAMIDE	6.48149	-6.59079	-2.01187	1.69535	2.23481	-2.44772
A(4well)	A07	BRD-K08109215-001-02-3	GSK525762A	0.359061	1.01249	-2.0721	-2.71127	-0.856521	-0.84939
G(4well)	G20	BRD-K27217864-001-15-7	BUTAMBEN	2.4993	2.50685	-2.08109	-4.35252	0.209102	-0.922836
E(4well)	E05	BRD-K64642496-002-02-2	Ko-143	1.30502	-1.8222	-2.10913	-4.16986	-0.402054	-2.99603
O(4well)	O03	BRD-K70401845-003-04-7	Erlotinib	0.470139	-6.56375	-2.19922	1.28147	-0.864542	-2.64114
M(4well)	M10	BRD-K32318651-001-17-9	Acyclovir	-0.662586	10.3643	-2.21419	-1.50613	-1.43839	4.4291
L(4well)	L07	BRD-K64634304-001-01-5	Retinoic acid	-15.2262	-14.9061	-2.24936	-5.15809	-8.73779	-10.0321
O(4well)	O15	BRD-K63550407-028-03-9	ERYTHROMYCIN STEARATE	2.83627	0.609987	-2.25891	0.506968	0.288679	0.558477
K(4well)	K15	BRD-K42828737-044-03-3	Sunitinib Malate	-2.16107	-9.30946	-2.26112	-5.62879	-2.21109	-7.46912
G(4well)	G10	BRD-K83876700-001-08-4	na	3.54127	2.4888	-2.30723	-1.46474	0.617024	0.51203
E(4well)	E06	BRD-K93240442-001-04-3	DINITOLMIDE	-0.515214	-9.30835	-2.32105	-2.45486	-1.41813	-5.8816
E(4well)	E14	BRD-A17278697-001-01-6	NP-006263	2.20738	6.84227	-2.41414	0.154416	-0.103379	3.49834
K(4well)	K05	BRD-K51575138-001-06-6	TPCA-1	-6.36334	-9.9205	-2.47059	-1.36492	-4.41697	-5.64271
I(4well)	I06	BRD-K36764776-001-01-4	5-alpha-PREGNANE-3-alpha-2,1-DIOL-20-ONE	3.36475	0.90154	-2.47612	-5.20959	0.444318	-2.15402
M(4well)	M06	BRD-K47407372-001-09-8	NIFENAZONE	12.5003	8.44313	-2.5732	-2.83872	4.96355	2.8022
O(4well)	O18	BRD-K06543683-001-03-6	Ro 31-8220 mesylate	-6.47865	-4.12486	-2.61533	-2.26774	-4.54699	-3.1963
E(4well)	E03	BRD-K54256913-001-02-0	MK-1775	-0.62385	5.98679	-2.68321	-0.38547	-1.65353	2.80066
H(4well)	H19	BRD-K49685476-001-05-0	TTNPB	6.18008	1.86461	-2.69176	-3.94417	1.74416	-1.03978
M(4well)	M16	BRD-A71033472-003-15-5	FENDILINE HYDROCHLORIDE	7.15436	-0.961704	-2.78502	-8.47635	2.18467	-4.71902
E(4well)	E12	BRD-A14321044-001-01-7	NP-001029	-10.7409	4.86491	-2.78516	-1.2084	-6.76306	1.82826
L(4well)	L03	BRD-A48015106-004-03-0	8-Hydroxy-DPAT hydrobromide	1.36471	0.895085	-2.80309	-3.10665	-0.719193	-1.10578
K(4well)	K10	BRD-A40431293-001-01-0	7-DESACETOXY-6,7-DEHYDROGEDUNIN	3.76308	-8.67266	-2.83589	-1.65669	0.463596	-5.16467
A(4well)	A22	BRD-K65856711-001-01-0	(S)-(+)-Rolipram	2.04723	-4.26744	-2.83871	-4.36142	-0.39574	-4.31443
K(4well)	K13	BRD-K78978711-001-01-7	KHS101	6.20879	-0.757572	-2.85488	-4.91272	1.67696	-2.83515
I(4well)	I11	BRD-K64785675-001-02-4	TG100-115	1.28236	3.44027	-2.87434	-3.77884	-0.79599	-0.169285
H(4well)	H05	BRD-K66201857-001-01-2	NP-002455	7.07257	3.71807	-2.91798	-4.74802	2.0773	-0.514978
K(4well)	K14	BRD-A55756846-300-01-0	H-7 dihydrochloride	-4.809	2.04284	-2.97431	-0.731218	-3.89165	0.65581
K(4well)	K16	BRD-K29254801-001-06-3	THIRAM	-8.54216	-18.3982	-2.98471	-1.02341	-5.76343	-9.71079
C(4well)	C12	BRD-K94266545-001-15-9	RONIDAZOLE	2.0666	1.22527	-3.01482	-1.37127	-0.47411	-0.0730016
C(4well)	C10	BRD-K88849294-001-08-8	LOBARIC ACID	1.0607	-8.10148	-3.02916	0.9506	-0.98423	-3.57544
F(4well)	F03	BRD-K05649647-001-03-7	na	-1.54737	4.79651	-3.03876	-0.745154	-2.29307	2.02568
K(4well)	K04	BRD-A90311807-236-01-4	Cilastatin sodium	4.93793	-8.52498	-3.06245	-2.91029	0.93774	-5.71763
C(4well)	C08	BRD-K73394555-001-08-6	OXOLINIC ACID	2.20914	-7.11066	-3.06686	-0.122597	-0.428861	-3.61663
E(4well)	E18	BRD-K32744045-001-17-1	tetraethylthiuram disulfide	2.04724	-4.72923	-3.08343	-3.49125	-0.518096	-4.11024
A(4well)	A03	BRD-K71879491-001-15-0	Retinoic acid	1.74851	0.62825	-3.11174	-3.0338	-0.681615	-1.20278
G(4well)	G11	BRD-K30748066-003-01-8	CDK9 inhibitor 14	-6.06336	-3.84169	-3.11928	0.556602	-4.59132	-1.64255
B(4well)	B03	BRD-K67868012-001-01-9	PI-103	1.65939	-2.03979	-3.12665	-5.3323	-0.733629	-3.68605
K(4well)	K07	BRD-K01567962-001-13-1	SP600125	9.77323	7.38887	-3.1304	-7.19747	3.32141	0.0956999
M(4well)	M21	BRD-K20285085-074-03-7	R406	10.3113	4.26831	-3.30288	-2.26706	3.50421	1.00062
K(4well)	K06	BRD-K01493881-001-17-9	APIGENIN	5.5083	2.82085	-3.32533	-3.0609	1.09148	-0.120022
H(4well)	H15	BRD-K97233445-001-01-7	NP-010580	7.1222	0.233202	-3.53618	-4.23633	1.79301	-2.00156
K(4well)	K20	BRD-A01145011-001-03-0	zebularine	-12.2546	2.09468	-3.55134	-2.52451	-7.90298	-0.214917
J(4well)	J19	BRD-K70327167-348-09-2	SURAMIN	7.72693	-12.2167	-3.57819	-0.571772	2.07437	-6.39425
I(4well)	I10	BRD-K92731339-227-03-1	PERINDOPRIL ERBUMINE	0.965168	3.3474	-3.68516	-3.11724	-1.35999	0.11508
D(4well)	D13	BRD-K32330832-001-01-0	VER155008	4.54154	3.26091	-3.76374	-1.93038	0.388903	0.665265
H(4well)	H13	BRD-K55591206-001-17-3	(-)-Epigallocatechin Gallate	6.03896	3.00746	-3.76859	-2.57049	1.13519	0.218481
H(4well)	H09	BRD-K13049116-001-02-4	BMS-754807	8.29935	-13.9566	-3.84735	-3.101	2.226	-8.52878
G(4well)	G14	BRD-K34568562-001-03-5	TILORONE	0.156485	-6.95529	-3.89428	-1.53063	-1.8689	-4.24296
A(4well)	A19	BRD-K11593101-001-01-2	PF 184	-7.99858	-7.61196	-3.91813	-8.67345	-5.95836	-8.1427
J(4well)	J21	BRD-K37561857-001-06-4	Zardaverine	10.9656	5.07222	-3.92114	-5.40783	3.52222	-0.167806
B(4well)	B05	BRD-K94145482-001-01-0	CHM 1	0.133421	-1.26727	-3.9355	-0.193132	-1.90104	-0.730199
E(4well)	E22	BRD-K17516382-001-02-5	Alsterpaullone	-3.94259	-1.12753	-3.99914	1.50784	-3.97087	0.190158
L(4well)	L05	BRD-K26862302-001-03-7	DIOSMETIN	-18.52	2.25573	-4.00228	-2.35611	-11.2611	-0.0501866
G(4well)	G09	BRD-K13169950-001-07-8	ppn-schn-2	0.121406	0.335499	-4.04882	-0.319564	-1.9637	0.0079677
I(4well)	I13	BRD-K86171477-003-01-9	Eltoprazine hydrochloride	4.48537	2.55749	-4.08257	-4.38554	0.201404	-0.914025
F(4well)	F17	BRD-A26097136-001-01-8	bulleyaconitine A	3.02574	5.8973	-4.10278	-2.08596	-0.538523	1.90567
D(4well)	D21	BRD-K28360340-001-03-4	TW-37	0.875189	-3.75535	-4.14659	-4.30199	-1.6357	-4.02867
K(4well)	K12	BRD-K05434375-001-03-2	HA-1004	3.62443	3.71346	-4.22073	-0.970726	-0.298149	1.37136
M(4well)	M05	BRD-K40853697-001-09-8	S3I-201 (NSC 74859)	11.391	9.7328	-4.25159	-1.98336	3.56972	3.87472
F(4well)	F07	BRD-K53328210-001-01-0	T6353695	-19.6834	6.91107	-4.25351	-5.43156	-11.9685	0.739756
K(4well)	K19	BRD-K71726959-001-10-9	N9-isopropylolomoucine	7.10466	2.12088	-4.25856	-5.43534	1.42305	-1.65723
I(4well)	I20	BRD-A28095882-001-05-7	AMINOBENZTROPINE	2.29291	2.30213	-4.35014	-3.59831	-1.02861	-0.648094
C(4well)	C13	BRD-K54606188-001-01-6	(S)-JQ1	2.81782	0.469312	-4.39221	-4.06982	-0.787195	-1.80025
F(4well)	F19	BRD-A67788537-001-05-8	Salermide	0.578199	6.49253	-4.70764	-2.89284	-2.06472	1.79985
O(4well)	O10	BRD-A84389091-001-01-1	L-655,708	2.20196	0.570317	-4.78328	-3.51757	-1.29066	-1.47363
G(4well)	G21	BRD-K54462405-003-16-5	Doxepine HCl	3.29419	1.094	-4.98318	-3.31282	-0.844495	-1.10941
K(4well)	K17	BRD-K06854232-001-16-5	AM-580	5.25937	3.36515	-5.05728	-5.41954	0.101046	-1.02719
G(4well)	G06	BRD-A04706586-236-02-5	Dibutyryl-cAMP, sodium salt	0.281556	-13.4654	-5.13333	-4.56934	-2.42589	-9.01739
G(4well)	G18	BRD-A99633051-001-05-4	ETHOSUXIMIDE	2.10861	2.43402	-5.14226	-3.51328	-1.51682	-0.539626
G(4well)	G08	BRD-A35511923-019-01-6	L-803,087 trifluoroacetate	1.72818	0.969802	-5.20153	-3.65283	-1.73668	-1.34151
O(4well)	O09	BRD-K11927976-034-01-5	ER 27319 maleate	2.9452	-3.66464	-5.26193	-0.512245	-1.15836	-2.08844
M(4well)	M08	BRD-A14966924-001-03-0	ALAPROCLATE	-0.703669	12.4351	-5.52932	-5.09608	-3.11649	3.6695
C(4well)	C03	BRD-K25340465-001-11-1	OSI-930	-1.64655	-1.11069	-5.65317	-5.78682	-3.64986	-3.44876
G(4well)	G12	BRD-A87001746-001-01-8	NP-003322	2.55159	2.4302	-5.7782	-4.88268	-1.6133	-1.22624
I(4well)	I17	BRD-K60866521-001-01-4	CAL-101	5.26648	5.48059	-5.83442	-6.99749	-0.28397	-0.75845
E(4well)	E21	BRD-K36363294-003-01-4	IBET-151	2.41296	4.03648	-5.93297	-1.82034	-1.76001	1.10807
I(4well)	I03	BRD-A55484088-050-02-5	BNTX maleate	-7.10903	-23.3996	-6.09666	-7.19451	-6.60284	-15.2971
O(4well)	O07	BRD-K01436366-001-11-5	LRRK2-IN-1	3.2459	3.17219	-6.20283	-7.37739	-1.47846	-2.1026
I(4well)	I07	BRD-K14870255-001-01-5	R428	-4.3188	-4.27812	-6.23531	-11.9506	-5.27706	-8.11434
G(4well)	G03	BRD-K09951645-001-01-9	Dabrafenib mesylate (GSK2118436B)	0.669765	0.0609458	-6.30891	-8.45507	-2.81957	-4.19706
G(4well)	G04	BRD-A64933752-001-01-0	CV 1808	2.69853	-19.9825	-6.32333	-7.30037	-1.8124	-13.6414
K(4well)	K09	BRD-K16761703-001-01-2	sotrastaurin	4.93244	1.29986	-6.43006	-2.45869	-0.748809	-0.579417
O(4well)	O14	BRD-K15179660-001-01-9	5-HYDROXY-2',4',7,8-TETRAMETHOXYFLAVONE	2.368	2.24226	-6.6541	-4.32821	-2.14305	-1.04297
B(4well)	B15	BRD-K55187425-236-04-5	rigosertib	-12.9827	-1.7656	-6.71123	-2.52093	-9.84697	-2.14327
C(4well)	C14	BRD-A55416093-001-03-1	COLFORSIN	2.65393	-12.3703	-6.81761	-5.77802	-2.08184	-9.07414
O(4well)	O06	BRD-K36547807-001-02-4	AZTREONAM	1.91723	-14.8925	-7.02851	-4.07575	-2.55564	-9.4841
K(4well)	K03	BRD-K65928735-001-01-9	AZD1480	1.26212	-16.8881	-8.08814	-9.85866	-3.41301	-13.3734
G(4well)	G13	BRD-K08589866-001-03-6	OSI-906 (Linsitinib)	4.01815	3.17411	-8.57749	-9.04896	-2.27967	-2.93742
G(4well)	G07	BRD-A38030642-001-02-0	cyclosporine	0.400324	-2.03645	-8.86627	-10.8426	-4.23297	-6.43953
O(4well)	O08	BRD-K41597374-001-01-7	na	1.57407	-0.831762	-10.0048	-15	-4.21535	-7.91588
O(4well)	O11	BRD-K68552125-001-05-3	Phorbol 12-Myristate 13-Acetate	-7.91862	-9.92155	-10.146	-7.50802	-9.0323	-8.71478
C(4well)	C15	BRD-K04923131-001-07-1	BIO	1.86479	-2.69024	-11.9936	-11.1741	-5.06438	-6.93217
K(4well)	K18	BRD-K34581968-001-01-2	BMS-536924	8.25713	-13.9174	-13.3768	-12.8122	-2.55983	-13.3648

## Sheet: Fig.3d
Fig. 3d
M1-activating compounds		average	average
BroadID	name	5uM Z-score cytokine presence	5uM Z-score cytokine absence
BRD-A43076080-001-02-5	Cantharidin	-39.6439	-11.2918
CucurbitacinI.1mM	CuI 1mM	-36.2504	-15.1652
BRD-K26664453-001-09-1	cytochalasin B	-29.4385	-6.99329
BRD-K52459643-001-10-2	Alprostadil	-28.2196	-9.37214
BRD-A40022950-001-03-7	GITOXIGENIN DIACETATE	-23.5192	-6.47668
BRD-K00317371-001-03-8	NSC652287/RITA	-20.9305	-4.50353
BRD-K62008436-001-05-6	Paclitaxel	-18.701	-6.21581
BRD-A43775909-001-01-3	NP-005340	-17.5486	-5.65018
BRD-K33563430-001-02-9	Ciclobendazole	-16.2832	-4.58091
BRD-A62182663-001-01-4	YK 4-279	-16.0892	-7.81884
BRD-K88025533-003-01-7	FTY720	-15.5403	-7.77934
BRD-A23723433-001-04-6	Taxol	-14.2535	-12.3189
BRD-A18763547-300-04-8	na	-13.7335	-6.9301
BRD-A28970875-300-03-1	PUROMYCIN HYDROCHLORIDE	-12.4594	-6.40245
BRD-K61323504-001-03-2	sb 225002	-12.2372	-6.43
BRD-A52627843-001-02-1	thiostrepton	-10.9759	-4.40542
BRD-K17140735-300-02-4	SCH 79797 dihydrochloride	-10.9747	-5.59722
BRD-K66453893-001-01-5	na	-10.9557	-7.75177
BRD-A37828317-001-03-0	ANTHOTHECOL	-10.7535	-7.21632
BRD-K87107150-075-01-4	Quinolinium	-10.2416	-9.6811
BRD-A37011749-001-03-1	GAMBOGIC ACID	-10.0186	-9.36712
BRD-K60025295-003-03-3	GENTIAN VIOLET	-9.82685	-9.31392
BRD-A84189516-001-01-2	BACCATIN III	-9.61471	-7.35141
BRD-K37764012-001-01-7	PF-3758309	-7.51051	-8.3277
BRD-K56309460-001-03-0	Fenbendazole	-6.87124	-6.95515
Niclosamide.2mM	Niclosamide	-6.52494	-5.10382
BRD-K79131256-001-08-8	ALBENDAZOLE	-6.38153	-5.5021
BRD-A92341659-001-01-6	Prulifloxacin	-6.14293	-10.3119
BRD-K43644456-001-01-6	WP1130	-2.52609	-7.12672
BRD-K92960067-001-01-7	SMER 3	-2.40159	-4.05537
BRD-K62825658-001-01-3	HMN-214	-2.29205	-7.23643
BRD-K21680192-300-04-5	MITOXANTRONE HYDROCHLORIDE	-1.13873	-6.98616
BRD-K77908580-001-04-7	MS275	-0.827643	-10.1291
BRD-A02267565-001-02-3	DIHYDROCELASTRYL DIACETATE	-0.297119	-4.49834
BRD-K02764365-001-05-2	Methiazole	0.135411	-6.5271
BRD-K02407574-001-04-8	Parbendazole	0.888569	-4.69035
BRD-K63431240-001-02-2	na	5.87075	-5.37962
BRD-A25243629-001-03-9	DEOXYGEDUNIN	-9.39295	-5.43005
BRD-A48397526-001-03-0	GEDUNIN	-8.96447	-4.35469
BRD-A42649439-001-02-8	API-2	-8.07779	-5.15708
BRD-K76773944-001-01-3	NP-004672	-5.2534	-4.64447
BRD-A04661934-001-01-1	2-[(4-Phenylpiperazin-1-yl)methyl]-2,3-dihydroimidazo[1,2-c]quinazolin-5(6H)-one	-1.27175	-5.48738
BRD-A96510685-213-01-1	Piroctone olamine	0.505922	-4.60816
BRD-K97224240-001-01-3	NP-001724	1.41577	-4.47161
BRD-K66206289-003-09-8	Lobeline hydrochloride	4.10689	-4.35564
BRD-A31195449-004-01-9	TCB2	7.41707	-4.39701
BRD-K65814004-003-01-1	Diphenyleneiodonium chloride	-19.027	-3.69446
Penfluridol	Penfluridol	-10.897	-2.59329
BRD-K54095730-001-01-5	CMPD-1	-9.7881	-3.1486
BRD-A68631409-001-01-3	Evodiamine	-7.76467	-3.73211
BRD-A12571627-001-01-4	NVP 231	-6.85811	-3.71601
BRD-K88282786-001-03-8	WIN 55,212-2 mesylate	-6.47195	-0.711478
BRD-K82036761-003-07-0	SERTRALINE HYDROCHLORIDE	-4.28613	-3.02414
BRD-K06750613-001-02-4	GSK1059615	-2.55791	-2.69888
BRD-K36137799-001-03-2	PLUMBAGIN	3.71631	-3.29788
BRD-K79821389-001-01-9	Rubitecan	-14.4151	-3.87332
BRD-A88138582-001-03-0	HALCINONIDE	-13.7262	-0.210456
BRD-A02481876-001-13-1	importazole	-11.7536	-3.89951
BRD-K30984264-003-06-8	AT-DYRK-01	-10.9913	-0.00911447
BRD-K52256627-300-03-3	CHLORHEXIDINE	-10.6406	0.567011
BRD-K28494619-001-15-9	SULFAMETHOXAZOLE	-9.53604	-0.963822
BRD-A30717181-001-03-5	TRIAMCINOLONE DIACETATE	-9.45881	1.15044
BRD-K06593056-001-03-0	LE135	-8.56413	-1.66262
BRD-K11634954-300-01-8	GBR 13069 dihydrochloride	-8.376	-3.45349
BRD-K49158532-001-02-7	NP-010678	-8.2505	-0.570144
BRD-K35960502-001-11-9	niclosamide	-8.04877	0.705625
BRD-K73636052-001-01-3	NP-007898	-7.7778	1.35448
CHLORHEXIDINE	CHLORHEXIDINE	-7.1525	0.100956
BRD-K30690667-001-01-9	NP-001913	-6.45381	-2.44337
BRD-A66435872-313-01-8	HTMT dimaleate	-6.34283	-1.13667
FDI-6.10mM	FDI-6 10mM	-6.06495	-2.92495
BRD-K72676686-103-01-8	Fluvoxamine maleate	-5.99511	-2.50408
BRD-K37694030-003-05-1	DOXEPIN HYDROCHLORIDE	-5.83397	-3.2988
BRD-A22963354-001-03-6	DIHYDROGEDUNIN	-5.73209	-0.533603
BRD-A72641795-001-01-8	NP-009739	-5.58944	-0.227969
BRD-K01292756-001-13-6	PIMOZIDE	-5.51574	-1.20095
BRD-K47335880-001-02-1	GMX-1778	-5.21943	0.413382
BRD-A94771530-001-01-7	NP-005095	-4.86094	-0.33197
BRD-A09467419-003-14-1	MEBEVERINE HYDROCHLORIDE	-4.83731	-1.66315
BRD-A68360487-003-01-0	Azasetron Hydrochloride	-3.9887	-1.33795
BRD-K46531780-003-09-8	METHYLBENZETHONIUM CHLORIDE	-3.89816	1.82305
BRD-K24991535-001-01-9	NP-003962	-3.33382	-3.18959
BRD-K12786533-001-01-9	NP-010176;Jaeschkeanadiol	-3.21816	-2.94088
BRD-K82207906-001-01-0	2',4'-DIHYDROXY-4-METHOXYCHALCONE	-3.18483	-2.36243
BRD-K47742288-001-01-8	NP-009067	-3.04493	-3.56501
BRD-A44957594-001-01-6	NP-000967	-2.92014	0.394696
BRD-A65671304-001-07-5	CANDESARTAN CILEXTIL	-2.80549	-0.982293
BRD-A30655177-001-06-6	LFM-A13	-2.42667	-1.56943
BRD-K54330070-001-07-1	SB 202190	-2.38028	-0.702174
BRD-A96456596-001-01-4	FPL 55712	-2.26745	0.706237
BRD-K78126613-001-04-6	MENADIONE	-2.13152	-0.978203
BRD-A00676660-001-01-3	NP-011219;Cyclo(Leu-Ala)	-2.07659	-0.945611
BRD-A14344385-001-02-4	IDRA 21	-1.88572	-2.43355
BRD-A68031284-001-01-6	NP-014142	-1.79207	3.32852
BRD-K68332390-001-03-3	Statil	-1.61308	-0.637367
BRD-K12786533-001-01-9	NP-010176;Jaeschkeanadiol	-1.45935	-0.59241
BRD-K98157055-001-10-9	SIB 1757	-1.32352	2.98927
Parthenolide	Parthenolide	-1.29239	-2.56778
BRD-A79038507-003-01-5	AGN 192403 hydrochloride	-1.17134	-1.14699
Vemurafenib	Vemurafenib	-1.16395	-1.44112
BRD-A54304162-001-01-0	NP-000313	-1.16274	-2.1038
BRD-K59699535-001-01-6	NP-003381	-0.761306	-3.65152
BRD-K80738081-001-23-7	Resveratrol	-0.599925	-2.21006
BRD-K56115039-003-01-3	BU 226 hydrochloride	0.271457	-1.8034
BRD-K00673382-001-07-2	FAMOTIDINE	0.284874	-1.71411
BRD-K86301799-001-19-9	DIPYRIDAMOLE	0.465071	-1.28861
BRD-K96256403-001-05-0	DIMETHYLCAFFEIC ACID	1.19159	-1.76222
BRD-A39390670-236-04-0	RABEPRAZOLE SODIUM	1.51649	-3.37845
BRD-K89274813-001-01-5	DMP 543	1.78941	5.47867
BRD-K54790157-001-10-6	TRIOXSALEN	1.87646	3.30605
BRD-K17693482-001-03-9	N-[2-(Acetoxy)ethyl]-3-pyridinecarboxamide	2.01386	-0.389329
BRD-K83607951-001-01-4	skepinone-L	2.0315	-0.642562
BRD-A63646118-001-05-9	fumonisin B1	2.12303	-1.36136
BRD-K92015269-300-01-2	GBR 12783	3.26809	2.52815
BRD-A11725667-003-01-4	Terciprazine	3.73812	0.577447
BRD-K18850819-001-02-0	MK-0752	4.14823	-0.395392
BRD-K00486786-001-02-2	Ro 08-2750	6.25645	5.55408
BRD-A31159102-003-16-3	FLUOXETINE	7.80621	-1.39181
BRD-K35498378-001-05-3	ALRESTATIN	9.63261	-1.2754
BRD-K84247562-001-01-9	NP-009703	12.9531	-1.19122
blank	LPS.100	-10.1617	-9.56293
Thiostrepton.2mM	Thiostrepton	-5.54988	-7.00061
Fenbendazole	Fenbendazole	-14.3052	-6.95515

## Sheet: Fig.3e
Fig. 3d
M2-activating compounds		average	average
BroadID	name	5uM Z-score cytokine presence	5uM Z-score cytokine absence
BRD-K64298650-300-01-5	Bisantrene dihydrochloride	33.2201	11.5498
BRD-K21718444-001-01-9	KW 2449	28.4483	7.38206
BRD-K12040459-001-01-1	AT7867	24.8633	6.9956
BRD-K92093830-003-25-8	Doxorubicin	21.9916	7.95654
BRD-K23984367-001-03-4	Sorafenib	13.9815	9.87619
BRD-K90382497-001-05-7	GW-843682X	13.5313	6.3106
BRD-K29905972-001-04-8	Axitinib	13.2163	9.85637
BRD-K16730910-001-03-2	Regorafenib	12.0788	6.09906
BRD-K37865504-001-03-3	LY-2183240	10.3335	7.73123
BRD-K29905972-001-02-2	AG-013736	8.43669	6.42967
BRD-K53414658-001-01-7	Tivozanib	7.91634	8.31389
BRD-K72726508-001-02-1	Arcyriaflavin A	7.7568	7.69301
BRD-K02526760-001-01-5	QS 11	7.5164	7.86805
BRD-K29542628-001-01-3	1-Naphthyl PP1	6.73784	9.15842
BRD-K02130563-001-07-2	panobinostat	6.16763	9.65986
BRD-K44084986-300-02-7	Y-27632	5.70165	8.33885
BRD-A13122391-001-03-5	triptolide	5.54094	11.3002
BRD-A70155556-236-01-2	lovastatin	1.6223	11.0842
BRD-K78659596-001-01-3	MLN2238	0.36521	8.83462
BRD-K41557448-001-01-3	6,2'-DIMETHOXYFLAVONE	0.284975	6.43661
BRD-K64890080-001-08-8	BI 2536	-1.92863	9.88242
BRD-K59369769-001-13-8	VX-680	6.57282	6.82468
BRD-K90746395-001-02-3	Bosutinib	38.546	9.56117
BRD-K25311561-001-04-0	KU-55933	-7.48778	6.18337
BRD-K70301465-001-01-8	PCI-32765	6.68642	6.78905
BRD-K59369769-001-02-1	Tozasertib VX-680 (MK-0457)	11.9507	6.70367
BRD-K43330982-001-01-5	JTE 013	7.41818	5.29399
BRD-K49328571-001-07-7	Dasatinib	19.7522	3.91647
BRD-A58564983-001-03-8	SELAMECTIN	17.5858	1.73915
BRD-K73397362-001-07-4	Purmorphamine	9.3432	5.22151
BRD-K19796430-001-03-1	NVP-LDE225	8.76442	3.56496
BRD-K85068298-001-03-5	4'-HYDROXYCHALCONE	8.35357	3.01076
BRD-K86525559-001-01-1	AZD7762	7.80857	0.623757
BRD-K56277358-001-01-8	MGCD-265	3.18846	4.71102
BRD-K50384076-001-01-9	7,4'-DIHYDROXYFLAVONE	2.19858	3.83792
BRD-K87737963-001-01-1	Cyt387	22.9343	4.33387
BRD-K06543683-001-03-6	Ro 31-8220 mesylate	17.5667	-4.54699
BRD-K98538768-001-02-5	SC-1	15.0066	-0.0536483
BRD-K05402890-001-02-7	17757146	13.7967	-2.41392
BRD-K86930074-001-03-5	AZD2171	12.2766	-4.24774
BRD-K70401845-003-04-7	Erlotinib	11.8385	-0.864542
BRD-K65928735-001-01-9	AZD1480	10.1309	-3.41301
BRD-K29968218-001-01-6	KX2-391	9.66958	0.209369
BRD-A52530402-001-01-2	fluvastatin	9.65174	-0.986622
BRD-K01567962-001-13-1	SP600125	9.54262	3.32141
BRD-K81458380-001-01-5	CX-4945	9.46775	2.8298
BRD-K81169441-236-04-1	Cerivastatin	9.45485	0.160673
BRD-A14574269-051-01-4	UB 165 fumarate	9.06358	-3.88054
BRD-K07487750-001-01-7	AZELASTINE HYDROCHLORIDE	9.02092	3.28102
BRD-A83431637-001-02-1	na	8.88048	3.62129
BRD-K43389675-003-03-5	Daunorubicin	8.82978	-1.4461
BRD-K42828737-044-03-3	Sunitinib Malate	8.78979	-2.21109
BRD-K33260002-001-06-1	SPHONDIN	8.59088	0.424398
BRD-K92441787-001-02-5	Bexarotene	8.49289	2.36418
BRD-K13662825-001-01-8	SCH727965	7.99505	-1.56333
BRD-K30748066-003-01-8	CDK9 inhibitor 14	7.79207	-4.59132
BRD-K77202630-001-03-7	4-HYDROXY-6-METHYLPYRAN-2-ONE	7.70828	0.185313
BRD-K12994359-001-13-5	valdecoxib	7.67453	2.53719
BRD-K78431006-001-05-2	Crizotinib	7.59972	2.65279
BRD-K64634304-001-03-1	ATRA	7.49709	-8.22578
BRD-K51575138-001-06-6	TPCA-1	7.48277	-4.41697
BRD-K62577500-001-03-6	PODOPHYLLIN ACETATE	7.2366	2.84053
BRD-K71879491-001-15-0	Retinoic acid	7.02857	-0.681615
BRD-A55594068-065-03-1	VINBLASTINE SULFATE	6.50742	0.38208
BRD-K78844995-001-01-8	N-[2-(Piperidinylamino)ethyl]-4-iodobenzamide	6.45708	0.900401
BRD-K64642496-002-02-2	Ko-143	6.14488	-0.402054
BRD-K70327167-348-09-2	SURAMIN	6.07209	2.07437
BRD-K29278358-001-01-0	NP-001934	5.90198	1.13446
BRD-K88625236-001-03-4	NONOXYNOL-9	5.88734	0.380203
BRD-K13049116-001-02-4	BMS-754807	5.7866	2.226
BRD-K75958547-001-01-2	Pitavastatin calcium	5.71866	2.01525
BRD-K93442924-001-01-8	Voapaxar	5.58193	2.42467
BRD-K54256913-001-02-0	MK-1775	5.45159	-1.65353
BRD-K66201857-001-01-2	NP-002455	5.45042	2.0773
BRD-K31843556-001-01-7	T 0070907	5.37829	-0.292373
BRD-K42828737-044-04-1	Sunitinib malate	5.25086	5.28934
BRD-A90311807-236-01-4	Cilastatin sodium	4.99533	0.93774
BRD-A44396103-001-01-1	NP-004034	4.93176	-7.48015
BRD-K64606589-001-04-3	apicidin	4.88301	-2.97162
BRD-K59304176-001-03-3	Go 6976	4.83264	2.80035
BRD-K17516382-001-02-5	Alsterpaullone	4.68416	-3.97087
BRD-K59331372-001-01-2	SB 366791	4.58484	0.80321
BRD-K78513633-001-06-6	LONIDAMINE	4.42513	0.533559
BRD-K82746043-001-12-8	Navitoclax	4.31192	1.88061
BRD-K60230970-001-10-0	MG-132	4.21375	-3.95192
BRD-K62391742-001-02-2	ABT-199 (GDC-0199 )	4.11255	0.142842
BRD-K19540840-001-05-2	AZD0530	4.06673	2.10283
BRD-K25340465-001-11-1	OSI-930	3.80542	-3.64986
BRD-K26862302-001-03-7	DIOSMETIN	3.77255	-11.2611
BRD-A67788537-001-05-8	Salermide	3.71562	-2.06472
BRD-K42500029-001-01-9	CGP 57380	3.71336	0.777371
BRD-K73394555-001-08-6	OXOLINIC ACID	3.51509	-0.428861
BRD-K93240442-001-04-3	DINITOLMIDE	3.38082	-1.41813
BRD-K12609457-001-02-3	EXALAMIDE	3.37661	2.23481
BRD-A93967605-001-01-2	NP-001473	3.31527	1.02059
BRD-A34380114-001-03-0	4'-DEMETHYLEPIPODOPHYLLOTOXIN	3.201	1.24208
BRD-K87774949-001-01-3	Istradefylline	3.18591	1.76244
BRD-K13265046-001-02-1	beta-PELTATIN	3.15495	2.00876
BRD-A46684810-001-12-9	Colchicine	3.12314	0.558484
BRD-K72462751-001-02-7	C-1	3.07566	-0.106488
BRD-K36764776-001-01-4	5-alpha-PREGNANE-3-alpha-2,1-DIOL-20-ONE	3.04724	0.444318
BRD-K64785675-001-02-4	TG100-115	2.63652	-0.79599
BRD-K34581968-001-01-2	BMS-536924	2.38446	-2.55983
BRD-K88849294-001-08-8	LOBARIC ACID	2.34624	-0.98423
BRD-K06234293-001-01-8	LY 364947	2.26463	3.90508
BRD-K19416115-366-01-9	Sitagliptin phosphate monohydrate	2.26314	2.40358
BRD-A64933752-001-01-0	CV 1808	2.02193	-1.8124
BRD-K59369769-001-14-6	Cyclopropanecarboxylic acid {4-[4-(4-methyl-piperazin-1-yl)-6-(5-methyl-1H-pyrazol-3-ylamino)-pyrimidin-2	2.01324	2.22866
BRD-K54233340-001-02-2	Dorsomorphin dihydrochloride	1.95869	1.70145
BRD-A84389091-001-01-1	L-655,708	1.87524	-1.29066
BRD-K47407372-001-09-8	NIFENAZONE	1.43035	4.96355
BRD-K53972329-001-03-9	INCB018424	1.18965	0.240918
BRD-K56301217-001-02-5	ABT-737	0.862292	-0.605252
BRD-A35511923-019-01-6	L-803,087 trifluoroacetate	0.683241	-1.73668
BRD-K94145482-001-01-0	CHM 1	0.499958	-1.90104
BRD-K36547807-001-02-4	AZTREONAM	0.442668	-2.55564
BRD-K95554982-001-04-1	PICROTOXININ	0.25119	4.2339
BRD-K71726959-001-10-9	N9-isopropylolomoucine	0.23686	1.42305
BRD-A04706586-236-02-5	Dibutyryl-cAMP, sodium salt	0.117246	-2.42589
BRD-K85606544-001-03-4	Neratinib	0.0624326	0.735324
BRD-K01493881-001-17-9	APIGENIN	0.035714	1.09148
BRD-A64228451-001-04-3	(-)-Terreic acid	-0.0615317	-0.105145
BRD-A28582650-001-01-3	NP-011010	-0.101225	-1.17874
BRD-K69840642-001-03-0	ISOX	-0.139594	0.288816
BRD-K11927976-034-01-5	ER 27319 maleate	-0.216126	-1.15836
BRD-K76617868-300-04-4	HA-1077	-0.216994	3.34817
BRD-K16761703-001-01-2	sotrastaurin	-0.285293	-0.748809
BRD-A01145011-001-03-0	zebularine	-0.513144	-7.90298
BRD-K64052750-001-09-2	Gefitinib	-0.659547	0.996379
BRD-K62965247-001-02-3	Tipifarnib(R115777)	-0.763188	0.66192
BRD-K27217864-001-15-7	BUTAMBEN	-0.787963	0.209102
BRD-K81418486-001-30-1	Vorinostat	-0.801079	0.214566
BRD-K92171060-001-02-6	3-HYDROXY-3',4'-DIMETHOXYFLAVONE	-0.838382	0.0634363
BRD-A40431293-001-01-0	7-DESACETOXY-6,7-DEHYDROGEDUNIN	-1.03686	0.463596
BRD-A14321044-001-01-7	NP-001029	-1.21106	-6.76306
BRD-K93197368-001-03-7	PIMPINELLIN	-1.23972	1.94779
BRD-A55416093-001-03-1	COLFORSIN	-1.27928	-2.08184
BRD-K89692698-001-12-5	ML006;BRD2698	-1.33924	4.55522
BRD-K92731339-227-03-1	PERINDOPRIL ERBUMINE	-1.4753	-1.35999
BRD-A55756846-300-01-0	H-7 dihydrochloride	-1.71811	-3.89165
BRD-A31962514-001-03-4	OLEANOIC ACID	-1.90439	-4.32039
BRD-K97233445-001-01-7	NP-010580	-1.9107	1.79301
BRD-K76964878-001-01-8	EX 527	-2.03498	-0.089955
BRD-K05649647-001-03-7	na	-2.06827	-2.29307
BRD-K28360340-001-03-4	TW-37	-2.23684	-1.6357
BRD-A17278697-001-01-6	NP-006263	-2.25868	-0.103379
BRD-A14966924-001-03-0	ALAPROCLATE	-2.29691	-3.11649
BRD-K65856711-001-01-0	(S)-(+)-Rolipram	-2.33358	-0.39574
BRD-A87001746-001-01-8	NP-003322	-2.52463	-1.6133
BRD-K40853697-001-09-8	S3I-201 (NSC 74859)	-2.6302	3.56972
BRD-K55591206-001-17-3	(-)-Epigallocatechin Gallate	-2.70326	1.13519
BRD-K09951645-001-01-9	Dabrafenib mesylate (GSK2118436B)	-2.7726	-2.81957
BRD-K49685476-001-05-0	TTNPB	-2.82268	1.74416
BRD-K55187425-236-04-5	rigosertib	-2.85515	-9.84697
BRD-K41597374-001-01-7	na	-2.85644	-4.21535
BRD-K67868012-001-01-9	PI-103	-3.0693	-0.733629
BRD-K88544581-001-05-3	CI-976	-3.1816	-6.44903
BRD-K17743125-001-04-3	Belinostat	-3.19135	-0.150657
BRD-K15563106-001-14-9	phloretin	-3.42315	4.34291
BRD-K64634304-001-01-5	Retinoic acid	-3.43052	-8.73779
BRD-A48015106-004-03-0	8-Hydroxy-DPAT hydrobromide	-3.43109	-0.719193
BRD-K32330832-001-01-0	VER155008	-3.46937	0.388903
BRD-A28095882-001-05-7	AMINOBENZTROPINE	-3.49605	-1.02861
BRD-K74190368-001-02-7	RESORCINOL	-3.74063	2.84215
BRD-K32744045-001-17-1	tetraethylthiuram disulfide	-3.97929	-0.518096
BRD-K79239947-001-02-7	PF-573228	-3.99159	-1.99675
BRD-A75552914-001-09-3	ISOXICAM	-4.07232	1.93382
BRD-K09778810-001-07-2	FGIN-1-27	-4.11304	2.06818
BRD-K94266545-001-15-9	RONIDAZOLE	-4.21135	-0.47411
BRD-K37561857-001-06-4	Zardaverine	-4.28841	3.52222
BRD-A20243730-001-01-4	Danazol	-4.37889	0.58735
BRD-K05434375-001-03-2	HA-1004	-4.46701	-0.298149
BRD-K08109215-001-02-3	GSK525762A	-4.48047	-0.856521
BRD-K29254801-001-06-3	THIRAM	-4.59738	-5.76343
BRD-K66516195-001-01-4	NP-002880	-4.61927	-0.595802
BRD-K64117221-001-01-1	Necrosulfonamide	-4.63746	-3.81495
BRD-K83876700-001-08-4	na	-4.72065	0.617024
BRD-K15179660-001-01-9	5-HYDROXY-2',4',7,8-TETRAMETHOXYFLAVONE	-4.82937	-2.14305
BRD-K34568562-001-03-5	TILORONE	-4.8373	-1.8689
BRD-K14870255-001-01-5	R428	-4.9387	-5.27706
BRD-A33084557-001-01-7	TIOCONAZOLE	-4.9809	3.97818
BRD-K96970199-001-01-3	na	-5.31857	4.48058
BRD-K63550407-028-03-9	ERYTHROMYCIN STEARATE	-5.36841	0.288679
BRD-K83359602-001-01-5	BARBITAL	-5.40304	0.425372
BRD-K89704198-001-08-1	VINCAMINE	-5.42942	0.648803
BRD-K21283037-003-06-2	Riluzole hydrochloride	-5.46118	2.96606
BRD-K01244426-236-08-9	CLOXACILLIN SODIUM	-5.48695	3.92987
BRD-K86670801-001-10-2	NP-010080;Allocryptopine	-5.59375	4.15821
BRD-K32318651-001-17-9	Acyclovir	-5.78703	-1.43839
BRD-A80908310-003-08-8	CLOPERASTINE HYDROCHLORIDE	-5.90902	0.586253
BRD-K01436366-001-11-5	LRRK2-IN-1	-5.98534	-1.47846
BRD-K13169950-001-07-8	ppn-schn-2	-6.05794	-1.9637
BRD-A55484088-050-02-5	BNTX maleate	-6.14518	-6.60284
BRD-K68552125-001-05-3	Phorbol 12-Myristate 13-Acetate	-6.24719	-9.0323
BRD-K53328210-001-01-0	T6353695	-6.85705	-11.9685
BRD-A26097136-001-01-8	bulleyaconitine A	-6.96673	-0.538523
BRD-K11593101-001-01-2	PF 184	-7.02693	-5.95836
BRD-K54462405-003-16-5	Doxepine HCl	-7.17498	-0.844495
BRD-A99633051-001-05-4	ETHOSUXIMIDE	-7.19118	-1.51682
BRD-K86171477-003-01-9	Eltoprazine hydrochloride	-7.29751	0.201404
BRD-K71487808-001-01-0	Ch 55	-7.57984	-1.07451
BRD-K54606188-001-01-6	(S)-JQ1	-7.72326	-0.787195
BRD-A71033472-003-15-5	FENDILINE HYDROCHLORIDE	-8.79553	2.18467
BRD-A81541225-001-04-3	oligomycin A	-9.34072	-0.303466
BRD-K06854232-001-16-5	AM-580	-9.73939	0.101046
BRD-K41431477-001-13-0	A23187, free acid;Calcimycin	-11.1215	4.85029
BRD-K78978711-001-01-7	KHS101	-11.8801	1.67696
BRD-K36363294-003-01-4	IBET-151	-12.4063	-1.76001
BRD-A38030642-001-02-0	cyclosporine	-12.8179	-4.23297
BRD-K04923131-001-07-1	BIO	-13.2073	-5.06438
BRD-K08589866-001-03-6	OSI-906 (Linsitinib)	-13.5774	-2.27967
BRD-K20285085-074-03-7	R406	-14.9371	3.50421
BRD-K60866521-001-01-4	CAL-101	-16.8169	-0.28397

## Sheet: Fig.5d
Fig.5d
qPCR normalized log2 fold-change
					CM 24hr first
Arg1	Contol	Thio	CM	CM-Thio	preCM	preCM-Thio		Tnf	Contol	Thio	CM	CM-Thio	preCM	preCM-Thio
exp1	0	-1.44	5.215	1.105	5.01	0.885		exp1	0	1.77	0.265	1.705	0.31	1.195
exp2	0	-0.3	6.135	1.83	5.76	2.4		exp2	0	2.1	0.245	2.14	0.64	1.95
exp3	0	-1.23	4.58	1.165	4.435	0.545		exp3	0	1.25	-0.03	0.705	-0.495	0.895
exp4	0	-0.58	4.705	0.98	4.445	1.42		exp4	0	1.05	-0.125	0.83	-0.435	1.36
Mean	0	-0.8875	5.15875	1.27	4.9125	1.3125		Mean	0	1.5425	0.08875	1.345	0.005	1.35
P				6.93306e-05		0.000411451		P		0.000669052		0.0129282		0.00933771
Fizz1	Contol	Thio	CM	CM-Thio	preCM	preCM-Thio		Il1b	Contol	Thio	CM	CM-Thio	preCM	preCM-Thio
exp1	0	-2.55	0.785	-9.005	-2.3	-12.045		exp1	0	5.125	-2.55	2.145	-3.45	1.335
exp2	0	-2.44	1.025	-12.65	0.53	-12.88		exp2	0	5.055	-2.31	2.08	-4.02	0.64
exp3	0	-1.92	3.09	-4.765	-0.565	-3.905		exp3	0	3.62	-3.29	2.595	-4.505	2.135
exp4	0	-1.48	3.595	-3.11	-0.435	-2.83		exp4	0	4.44	-2.815	2.97	-3.055	2.59
Mean	0	-2.0975	2.12375	-7.3825	-0.6925	-7.915		Mean	0	4.56	-2.74125	2.4475	-3.7575	1.675
P		0.000147452		0.00570887		0.0370255		P		1.24057e-05		2.20532e-06		5.38154e-05
Vegfa	Contol	Thio	CM	CM-Thio	preCM	preCM-Thio		Cxcl2	Contol	Thio	CM	CM-Thio	preCM	preCM-Thio
exp1	0	0.74	3.395	1.775	3.22	0.905		exp1	0	0.64	0.675	5.325	1.4	2.955
exp2	0	0.35	2.825	1.13	3.04	0.92		exp2	0	0.49	0.195	5.04	0.354	2.38
exp3	0	0.39	2.19	0.745	2.135	0.285		exp3	0	1.93	-0.5	1.975	-1.625	2.025
exp4	0	0.52	1.265	-0.63	2.035	0.55		exp4	0	2.78	0.315	1.95	-1.115	2.44
Mean	0	0.5	2.41875	0.755	2.6075	0.665		Mean	0	1.46	0.17125	3.5725	-0.2465	2.45
P				0.0507964		0.00125981		P		0.0368154		0.0123542		0.00938185
Tgfb	Contol	Thio	CM	CM-Thio	preCM	preCM-Thio		Nos2	Contol	Thio	CM	CM-Thio	preCM	preCM-Thio
exp1	0	-0.3	0.945	-3.145	0.21	-2.505		exp1	0	0.03	-1.245	5.225	-6.22	-0.855
exp2	0	-0.32	0.545	-3.08	0.14	-2.51		exp2	0	1.42	-0.595	4.22	-4.105	1.87
exp3	0	-0.55	1.31	-2.665	0.245	-1.955		exp3	0	1.38	-0.83	2.135	-1.595	-1.415
exp4	0	-0.86	0.895	-2.42	0.705	-1.22		exp4	0	2.34	-1.025	1.48	-2.065	0.93
Mean	0	-0.5075	0.92375	-2.8275	0.325	-2.0475		Mean	0	1.2925	-0.92375	3.265	-3.49625	0.1325
P				3.64132e-06		0.000372371		P		0.0347693		0.00325492		0.0320877
Ym1	Contol	Thio	CM	CM-Thio	preCM	preCM-Thio
exp1	0	-0.68	0.165	-4.675	-3.29	-12.895
exp2	0	-0.69	-1.275	-4.7	-3.6	-14.38
exp3	0	-0.8	1.58	-2.455	-0.865	-9.805
exp4	0	-0.8	1.395	-2.01	-0.915	-9.61
Mean	0	-0.7425	0.46625	-3.46	-2.1675	-11.6725
P				0.00682788		0.000478351

## Sheet: Fig. 5e
Fig.5e
			tumor cell + mac pretreated by thiostrepton
	cell alone	thio. 0uM	thio. 1uM	thio. 2.5uM	thio. 5uM
exp1	12000	11630	13110	9200	7950
	12540	11490	9980	10840	5010
	12820	11700	11750	11460	8355
exp2	13733	10215	10005	8655	8820
	12133	9900	11115	9360	9825
	12267	10065	10665	9630	8900
exp3	14400	9600	8925	8865	8535
	11600	9255	9105	9810	9045
	12933	9435	10035	11085	8340
	P	6.84582e-05	0.00100222	1.09162e-05	1.12271e-06
			0.780321	0.314674	0.00220168
				0.264476	0.00284726
					0.0137234

## Sheet: Fig.6a
Fig. 6a
	mouse	d6	d12	d18			mouse	d6	d12	d18
DMSO/PBS	mouse	26.746	186.18	376.83		TA99	mouse	37.8	101.6	133
	mouse	23.28	135.8	368.08			mouse	12.25	51.2	132.06
	mouse	10.08	106.25	507.3			mouse	11.4	53.9	163.44
	mouse	31.57	79.52	311.64			mouse	13.23	61.64	530.74
	mouse	12.78	35.5	126.69			mouse	18.15	41.04	141.62
	mouse	14.21	47.31	146.3			mouse	34.44	136.16	304.81
	mouse	14.2	26.13	129			mouse	25.28	114.84	139.12
	mouse	30.6	70.68	214.32			mouse	22.1	73.08	304.81
	mouse	24	141	473.4			mouse	26	106.58	139.12
	mouse	23.2	111.3	277.77			mouse	21.8867	107.12	366.667
	mouse	17.16	75.4	149.94			mouse	21.76	88	364.08
	mouse	24.19	116.18	285.31			mouse	24.336	99.1467	260.167
	mean	21.0013	94.2708	280.548			mean	22.3861	86.1922	248.303
	sem	0.648654	4.308	12.0306			sem	0.742637	2.69405	11.7238		p values	0.662702	0.622494	0.551695
		d6	d12	d18			mouse	d6	d12	d18			0.0862537	0.344752	0.000970119		0.18343	0.541064	0.00374333
Thio. 300mg/kg	mouse	31.92	136.8			TA99+thio.300mg/kg	mouse	45.12	58.3	61.36
	mouse	44.62	73.83	156.45			mouse	45.12	38.48	69.3			0.0169352	0.0179197	0.000204546		0.0515145	0.00524256	0.000679857
	mouse	40.46	101.84	96.99			mouse	28.21	36	58.8
	mouse	9.15	56.43				mouse	42.42	87.04	105
	mouse	12.09	78.4	88.56			mouse	21.35	59	75.6			0.580276	0.0153969	0.0375778
	mouse	28	67.8	73.78			mouse	21.06	68.73	75.68
	mouse	20.4	72.32	79.68			mouse	16.24	38.69	57.12
	mouse	18.04	62.98				mouse	31.45	50.4	45.15
	mouse	29.4	85.49	139.12			mouse	34	54.06
	mouse	31.5	48.6	89.27			mouse	22.72	51	66.36
	mouse	34.32	74.55	151.58			mouse	30.1	54.6	156.96
	mouse	33.54	93.96	126.38			mouse	24.3	68.6	68.4
	mean	27.7867	79.4167	111.312			mouse	23.78	58.65	68.04
	sem	0.986975	2.1291	2.92417			mean	29.6823	55.6577	75.6475
							sem	0.797765	1.1718	2.44531
	mouse	d6	d12	d18			mouse	d6	d12	d18
thio. 150mg/kg	mouse	23.944	95.76	204.4		TA99 + thio. 150mg/kg	mouse	25.3067	79.86	178.267			0.402591	0.14746	0.0454275		0.789727	0.432448	0.296255
	mouse	25.185	76.475	193.375			mouse	25.76	77.575	154.44			0.193448	0.839978	0.00972762
	mouse	26.568	49.088	93.632			mouse	21.45	86.5	229.075
	mouse	23.944	86.688	249.4			mouse	23.584	71.136	132.192
	mouse	17.028	71.508	218.88			mouse	23.485	66	172			0.181693	0.13171	0.0091091		0.514059	0.142697	0.0377043
	mouse	22.08	85.284	245.64			mouse	24.2925	44.955	66.825			0.056484	0.0324835	0.00476208
	mean	23.1248	77.4672	200.888			mouse	24.2	70.3	142.2
	sem	0.667562	3.25285	11.4026			mean	24.0112	70.9037	153.571
							sem	0.234426	2.22128	8.26705

## Sheet: Fig.6b
Fig. 6b
		d6	d12	d18				d6	d12	d18
DMSO	mouse	26.746	186.18	376.83		TA99	mouse	37.8	101.6	133
	mouse	23.28	135.8	368.08			mouse	12.25	51.2	132.06
	mouse	10.08	106.25	507.3			mouse	11.4	53.9	163.44
	mouse	31.57	79.52	311.64			mouse	13.23	61.64	530.74
	mouse	12.78	35.5	126.69			mouse	18.15	41.04	141.62
	mouse	14.21	47.31	146.3			mouse	34.44	136.16	304.81
	mouse	14.2	26.13	129			mouse	25.28	114.84	139.12
	mouse	30.6	70.68	214.32			mouse	22.1	73.08	304.81
	mouse	24	141	473.4			mouse	26	106.58	139.12
	mouse	23.2	111.3	277.77
	mouse	17.16	75.4	149.94
		d6	d12	d18				d6	d12	d18
Thio 20mg/kg	mouse	40.62	73.83	156.45		Thio+Ab	mouse	30.12	58.3	61.36
	mouse	30.46	101.84	96.99			mouse	29.12	38.48	59.3
	mouse	12.09	78.4	88.56			mouse	28.21	36	58.8
	mouse	28	67.8	73.78			mouse	21.35	49	70.6
	mouse	20.4	72.32	79.68			mouse	21.06	50.73	75.68
	mouse	29.4	85.49	139.12			mouse	16.24	38.69	57.12
	mouse	31.5	48.6	89.27			mouse	31.45	50.4	45.15
	mouse	34.32	74.55	151.58			mouse	22.72	51	66.36
	mouse	33.54	93.96	126.38			mouse	24.3	60.6	68.4
							mouse	23.78	52.65	68.04
		P value
		0.689739	0.59442	0.351479
		0.0345085	0.361938	0.00232651		0.136124	0.702308	0.0437337
		0.114178	0.0248425	0.00126855		0.48567	0.0166128	0.00836895
		0.218999	0.000314536	0.00180749
		15	13	12

[truncated: 13 more sheets: Fig.6d, sFig.4, sFig.5f, sFig.7b, sFig.8a, sFig.9b, sFig.10b, sFig.10d, sFig.12b, sFig.12e-f, sFig.13a, sFig.13b, sFig.13e]
